# Supplementary material for: Large-scale transcriptome comparison of sunflower genes responsive to Verticillium dahliae
Source: BMC Genomics. 2017 Jan 6;18:42. doi: 10.1186/s12864-016-3386-7 (PMC5219742; doi:10.1186/s12864-016-3386-7)
Supplement: Additional file 3: Table S2. — DEGs of SCK-VS-PCK. (XLSX 1084 kb) [file 12864_2016_3386_MOESM3_ESM.xlsx]

## Sheet: SCK-VS-PCK.GeneDiffExpFilter
Expression levels and annotation results of DEGs between the two genotypes comparing control samples.
Differentially expressed genes (4,937 genes) between the two genotypes comparing control samples showing statistically significant differential expression, with a False Discovery Rate (FDR) < 1% (Column J). Expression values of sunflower genes, calculated as reads per kilobase of transcript per millionreads mapped (RPKM), in S18 and P77 control samples are reported, along with the adjusted P-valu…
geneID	geneLength	SCK-Expression	PCK-Expression	SCK-RPKM	PCK-RPKM	log2 Ratio(PCK/SCK)	Up-Down-Regulation(PCK/SCK)	P-value	FDR	KEGG Orthology	GO Component	GO Function	GO Process	Blast nr
CL9506.Contig7_All	253	0	1019	0.001	338.03	18.3668	Up	4.54554e-248	5.16533e-245	-	GO:0005886//plasma membrane	GO:0015112//nitrate transmembrane transporter activity	GO:0009611//response to wounding;GO:0010167//response to nitrate;GO:0015706//nitrate transport	gi|225456868|ref|XP_002279861.1|/1.85189e-28/PREDICTED: high-affinity nitrate transporter 3.2 [Vitis vinifera]
CL7004.Contig1_All	386	0	733	0.001	159.374	17.2821	Up	1.24413e-178	7.13137e-176	-	GO:0009941//chloroplast envelope;GO:0005886//plasma membrane	GO:0050236//pyridoxine:NADP 4-dehydrogenase activity	GO:0046686//response to cadmium ion;GO:0055114//oxidation-reduction process	gi|224069096|ref|XP_002302899.1|/2.65655e-27/predicted protein [Populus trichocarpa]
Unigene58114_All	485	0	875	0.001	151.415	17.2081	Up	4.15922e-213	3.28538e-210	-	GO:0005886//plasma membrane	GO:0015112//nitrate transmembrane transporter activity	GO:0010363//regulation of plant-type hypersensitive response;GO:0015706//nitrate transport;GO:0034976//response to endoplasmic reticulum stress;GO:0015802//basic amino acid transport;GO:0015696//ammonium transport;GO:0043090//amino acid import;GO:0009611//response to wounding;GO:0009627//systemic acquired resistance;GO:0006862//nucleotide transport;GO:0006612//protein targeting to membrane;GO:000…	gi|462405348|gb|EMJ10812.1|/9.01524e-36/hypothetical protein PRUPE_ppa011598mg [Prunus persica]
Unigene38463_All	201	0	179	0.001	74.741	16.1896	Up	3.97416e-44	4.42293e-42	-	-	-	-	-
CL3834.Contig1_All	595	0	500	0.001	70.5269	16.1059	Up	4.6174e-122	1.66155e-119	K12418|1|8e-16|81.6|cre:CHLREDRAFT_32523|fatty acid desaturase (delta-4 desaturase) [EC:1.14.19.-];K01115|3|3e-13|73.2|vcn:VOLCADRAFT_99471|phospholipase D [EC:3.1.4.4]	-	-	GO:0005975//carbohydrate metabolic process	gi|255586697|ref|XP_002533974.1|/2.24256e-26/Early nodulin 20 precursor, putative [Ricinus communis]
CL12417.Contig11_All	239	0	198	0.001	69.5295	16.0853	Up	9.689e-49	1.22813e-46	K03257|1|2e-14|75.1|vvi:100261822|translation initiation factor 4A	GO:0005829//cytosol;GO:0005730//nucleolus;GO:0009505//plant-type cell wall;GO:0005886//plasma membrane	GO:0003743//translation initiation factor activity;GO:0008026//ATP-dependent helicase activity;GO:0005524//ATP binding	GO:0006413//translational initiation;GO:0046686//response to cadmium ion	gi|356564782|ref|XP_003550627.1|/2.15747e-16/PREDICTED: uncharacterized protein LOC100806423 [Glycine max]
CL7864.Contig1_All	417	0	331	0.001	66.6183	16.0236	Up	4.9604e-81	1.10411e-78	-	GO:0030126//COPI vesicle coat	GO:0005198//structural molecule activity	GO:0016192//vesicle-mediated transport;GO:0006886//intracellular protein transport	gi|460365417|ref|XP_004228599.1|/4.65951e-19/PREDICTED: coatomer subunit beta-1-like [Solanum lycopersicum]
CL11911.Contig1_All	513	0	367	0.001	60.0413	15.8737	Up	9.01902e-90	2.20445e-87	K13680|1|3e-36|149|vvi:100251616|beta-mannan synthase [EC:2.4.1.32]	GO:0005794//Golgi apparatus	GO:0016760//cellulose synthase (UDP-forming) activity;GO:0051753//mannan synthase activity	-	gi|225436353|ref|XP_002269677.1|/3.12394e-35/PREDICTED: glucomannan 4-beta-mannosyltransferase 2 [Vitis vinifera]
CL307.Contig10_All	1124	0	782	0.001	58.3905	15.8334	Up	1.57858e-190	1.00243e-187	K09872|1|3e-145|513|rcu:RCOM_1356060|aquaporin PIP	GO:0005773//vacuole;GO:0005886//plasma membrane;GO:0016021//integral to membrane;GO:0009507//chloroplast	GO:0005215//transporter activity	GO:0009269//response to desiccation;GO:0006833//water transport;GO:0006970//response to osmotic stress;GO:0080170//hydrogen peroxide transmembrane transport;GO:0009737//response to abscisic acid stimulus	gi|255578852|ref|XP_002530280.1|/9.69207e-150/Aquaporin PIP2.1, putative [Ricinus communis]
CL11879.Contig3_All	771	0	488	0.001	53.1211	15.697	Up	3.7831e-119	1.33173e-116	K13448|1|6e-68|255|rcu:RCOM_1680020|calcium-binding protein CML	GO:0005886//plasma membrane;GO:0005634//nucleus;GO:0005829//cytosol	GO:0016301//kinase activity;GO:0005509//calcium ion binding;GO:0032440//2-alkenal reductase [NAD(P)] activity	GO:0009409//response to cold;GO:0016310//phosphorylation;GO:0055114//oxidation-reduction process	gi|460411713|ref|XP_004251250.1|/1.09765e-70/PREDICTED: probable calcium-binding protein CML13-like [Solanum lycopersicum]
CL3439.Contig1_All	209	0	106	0.001	42.5658	15.3774	Up	2.10256e-26	1.25518e-24	-	-	-	-	-
Unigene32110_All	851	0	418	0.001	41.2238	15.3312	Up	3.741e-102	1.07218e-99	-	-	-	-	-
CL11147.Contig3_All	884	0	422	0.001	40.0647	15.29	Up	3.99794e-103	1.16646e-100	-	-	-	-	gi|432332462|gb|AGB07588.1|/1.40392e-14/ethylene-responsive transcription factor 5 [Artemisia annua]
Unigene57863_All	739	0	283	0.001	32.1398	14.9721	Up	2.23524e-69	4.19655e-67	-	-	-	-	gi|460388970|ref|XP_004240136.1|/1.35834e-30/PREDICTED: kirola-like isoform 1 [Solanum lycopersicum]
CL4154.Contig2_All	2880	0	1025	0.001	29.8699	14.8664	Up	1.58803e-249	1.83678e-246	K02912|1|7e-20|98.2|pop:POPTR_660564|large subunit ribosomal protein L32e	-	-	-	gi|225440318|ref|XP_002269811.1|/0/PREDICTED: uncharacterized protein LOC100266589 [Vitis vinifera]
Unigene34628_All	1622	0	496	0.001	25.6645	14.6475	Up	4.32064e-121	1.53767e-118	-	-	-	-	-
Unigene40090_All	227	0	69	0.001	25.5108	14.6388	Up	2.02252e-17	7.55059e-16	-	-	-	-	-
CL4516.Contig5_All	645	0	191	0.001	24.8528	14.6011	Up	4.85058e-47	5.8616e-45	K02995|1|7e-104|374|gmx:100803006|small subunit ribosomal protein S8e	GO:0005618//cell wall;GO:0005730//nucleolus;GO:0022627//cytosolic small ribosomal subunit;GO:0009507//chloroplast;GO:0005886//plasma membrane	GO:0019843//rRNA binding;GO:0003735//structural constituent of ribosome;GO:0016705//oxidoreductase activity, acting on paired donors, with incorporation or reduction of molecular oxygen;GO:0009055//electron carrier activity;GO:0020037//heme binding;GO:0005506//iron ion binding	GO:0000462//maturation of SSU-rRNA from tricistronic rRNA transcript (SSU-rRNA, 5.8S rRNA, LSU-rRNA);GO:0055114//oxidation-reduction process;GO:0006414//translational elongation	gi|356527113|ref|XP_003532158.1|/7.77217e-103/PREDICTED: 40S ribosomal protein S8-like [Glycine max]
Unigene42146_All	327	0	91	0.001	23.3558	14.5115	Up	9.21642e-23	4.64204e-21	K01904|1|8e-20|93.2|rcu:RCOM_0473330|4-coumarate--CoA ligase [EC:6.2.1.12]	GO:0005777//peroxisome	GO:0004321//fatty-acyl-CoA synthase activity;GO:0047077;GO:0016207//4-coumarate-CoA ligase activity	GO:0009851//auxin biosynthetic process;GO:0009695//jasmonic acid biosynthetic process;GO:0055114//oxidation-reduction process	gi|373432591|ref|NP_001243292.1|/4.54592e-19/4-coumarate--CoA ligase-like 7-like [Glycine max]
Unigene43622_All	220	0	58	0.001	22.1262	14.4335	Up	9.4745e-15	2.91536e-13	-	-	-	-	-
Unigene39220_All	229	0	56	0.001	20.5236	14.325	Up	2.89822e-14	8.63097e-13	-	-	-	-	-
CL3196.Contig7_All	446	0	108	0.001	20.3231	14.3108	Up	6.8734e-27	4.20798e-25	-	-	-	-	-
CL2120.Contig4_All	2545	0	612	0.001	20.1821	14.3008	Up	2.96602e-149	1.36252e-146	K12450|1|0.0|1191|vvi:100260586|UDP-glucose 4,6-dehydratase [EC:4.2.1.76]	GO:0009507//chloroplast;GO:0005829//cytosol;GO:0009506//plasmodesma	GO:0008460//dTDP-glucose 4,6-dehydratase activity;GO:0000166//nucleotide binding;GO:0050377//UDP-glucose 4,6-dehydratase activity;GO:0050662//coenzyme binding;GO:0008831//dTDP-4-dehydrorhamnose reductase activity;GO:0010280//UDP-L-rhamnose synthase activity	GO:0009744//response to sucrose stimulus;GO:0010253//UDP-rhamnose biosynthetic process;GO:0045226//extracellular polysaccharide biosynthetic process;GO:0010214//seed coat development;GO:0051555//flavonol biosynthetic process;GO:0010224//response to UV-B;GO:0010315//auxin efflux;GO:0010192//mucilage biosynthetic process	gi|225461808|ref|XP_002285634.1|/0/PREDICTED: probable rhamnose biosynthetic enzyme 1 [Vitis vinifera]
CL11028.Contig1_All	688	0	160	0.001	19.5179	14.2525	Up	1.63009e-39	1.61939e-37	K05275|1|4e-21|99.8|zma:100272747|pyridoxine 4-dehydrogenase [EC:1.1.1.65]	GO:0009941//chloroplast envelope;GO:0005829//cytosol;GO:0005886//plasma membrane;GO:0005634//nucleus	GO:0046982//protein heterodimerization activity;GO:0003677//DNA binding;GO:0003700//sequence-specific DNA binding transcription factor activity;GO:0050236//pyridoxine:NADP 4-dehydrogenase activity	GO:0006094//gluconeogenesis;GO:0009611//response to wounding;GO:0009744//response to sucrose stimulus;GO:0009805//coumarin biosynthetic process;GO:0006355//regulation of transcription, DNA-dependent;GO:0009410//response to xenobiotic stimulus;GO:0009651//response to salt stress;GO:0080149//sucrose induced translational repression;GO:0006096//glycolysis;GO:0046686//response to cadmium ion;GO:00551…	gi|460405103|ref|XP_004248016.1|/7.76335e-75/PREDICTED: auxin-induced protein PCNT115-like [Solanum lycopersicum]
CL7829.Contig2_All	596	0	137	0.001	19.2919	14.2357	Up	6.25646e-34	4.99684e-32	-	-	-	-	-
Unigene38563_All	226	0	51	0.001	18.9393	14.2091	Up	4.74318e-13	1.28331e-11	-	-	-	-	gi|414589687|tpg|DAA40258.1|/1.96797e-14/TPA: hypothetical protein ZEAMMB73_846494 [Zea mays]
Unigene47088_All	399	0	89	0.001	18.7206	14.1923	Up	2.81928e-22	1.38551e-20	K00924|1|2e-15|79.3|aly:ARALYDRAFT_485401|[EC:2.7.1.-]	GO:0005737//cytoplasm;GO:0005885//Arp2/3 protein complex;GO:0005886//plasma membrane	GO:0004683//calmodulin-dependent protein kinase activity;GO:0004723//calcium-dependent protein serine/threonine phosphatase activity;GO:0004713//protein tyrosine kinase activity;GO:0005509//calcium ion binding;GO:0003779//actin binding;GO:0005524//ATP binding	GO:0009825//multidimensional cell growth;GO:0016926//protein desumoylation;GO:0030833//regulation of actin filament polymerization;GO:0010090//trichome morphogenesis;GO:0006468//protein phosphorylation;GO:0050665//hydrogen peroxide biosynthetic process;GO:0010228//vegetative to reproductive phase transition of meristem	gi|255562619|ref|XP_002522315.1|/5.2762e-15/calcium-dependent protein kinase, putative [Ricinus communis]
Unigene58086_All	229	0	51	0.001	18.6912	14.1901	Up	4.74318e-13	1.28439e-11	-	-	-	-	-
CL4836.Contig3_All	645	0	142	0.001	18.477	14.1734	Up	3.82288e-35	3.19092e-33	K03259|1|5e-78|288|vvi:100262414|translation initiation factor 4E	GO:0005730//nucleolus;GO:0005737//cytoplasm	GO:0003743//translation initiation factor activity;GO:0000339//RNA cap binding;GO:0005515//protein binding	GO:0006413//translational initiation;GO:0009615//response to virus;GO:0006626//protein targeting to mitochondrion	gi|32698524|gb|AAP86602.1|/5.90198e-95/eukaryotic translation initiation factor 4E [Lactuca sativa]
Unigene44796_All	375	0	82	0.001	18.352	14.1637	Up	1.4114e-20	6.32661e-19	-	-	-	-	-
Unigene34882_All	245	0	52	0.001	17.8131	14.1206	Up	2.71196e-13	7.49399e-12	-	-	-	-	gi|297817846|ref|XP_002876806.1|/6.91297e-07/hypothetical protein ARALYDRAFT_322561 [Arabidopsis lyrata subsp. lyrata]
Unigene40056_All	203	0	43	0.001	17.7776	14.1178	Up	4.1531e-11	9.37298e-10	-	-	-	-	-
Unigene26144_All	312	0	66	0.001	17.7538	14.1158	Up	1.08207e-16	3.85309e-15	-	-	-	-	gi|356532648|ref|XP_003534883.1|/4.79568e-08/PREDICTED: uncharacterized protein LOC100814269 [Glycine max]
CL11554.Contig2_All	690	0	142	0.001	17.2719	14.0761	Up	3.82288e-35	3.19504e-33	K12827|1|6e-72|268|vvi:100253705|splicing factor 3A subunit 3	GO:0005634//nucleus;GO:0005829//cytosol	GO:0003676//nucleic acid binding;GO:0008270//zinc ion binding	GO:0045694//regulation of embryo sac egg cell differentiation	gi|460378391|ref|XP_004234956.1|/6.20822e-72/PREDICTED: splicing factor 3A subunit 3-like [Solanum lycopersicum]
CL11415.Contig1_All	876	0	180	0.001	17.2453	14.0739	Up	2.27226e-44	2.54635e-42	-	GO:0043231//intracellular membrane-bounded organelle;GO:0044444//cytoplasmic part;GO:0016020//membrane	-	-	gi|297836694|ref|XP_002886229.1|/7.81312e-18/hypothetical protein ARALYDRAFT_900313 [Arabidopsis lyrata subsp. lyrata]
Unigene14228_All	231	0	47	0.001	17.0761	14.0597	Up	4.43834e-12	1.10061e-10	-	-	-	-	-
Unigene40524_All	264	0	53	0.001	16.849	14.0404	Up	1.55058e-13	4.39922e-12	-	-	-	-	-
CL12414.Contig1_All	827	0	164	0.001	16.6433	14.0227	Up	1.74205e-40	1.78538e-38	K09422|1|3e-06|50.8|ath:AT4G00540|myb proto-oncogene protein, plant	GO:0005634//nucleus	GO:0003700//sequence-specific DNA binding transcription factor activity;GO:0003677//DNA binding;GO:0003682//chromatin binding	-	gi|224136139|ref|XP_002322249.1|/2.17881e-83/predicted protein [Populus trichocarpa]
Unigene60038_All	646	0	127	0.001	16.4996	14.0101	Up	1.67574e-31	1.23202e-29	-	-	-	-	-
CL8799.Contig2_All	1465	0	287	0.001	16.4417	14.0051	Up	2.38878e-70	4.52415e-68	K14003|1|2e-66|251|ppp:PHYPADRAFT_112962|prolactin regulatory element-binding protein	GO:0005783//endoplasmic reticulum;GO:0005886//plasma membrane	GO:0000166//nucleotide binding;GO:0032440//2-alkenal reductase [NAD(P)] activity	GO:0010363//regulation of plant-type hypersensitive response;GO:0055114//oxidation-reduction process;GO:0015802//basic amino acid transport;GO:0015696//ammonium transport;GO:0043090//amino acid import;GO:0006862//nucleotide transport;GO:0006612//protein targeting to membrane;GO:0006944//cellular membrane fusion;GO:0043069//negative regulation of programmed cell death;GO:0006888//ER to Golgi vesic…	gi|470142942|ref|XP_004307149.1|/4.43719e-164/PREDICTED: SEC12-like protein 1-like [Fragaria vesca subsp. vesca]
Unigene43970_All	256	0	50	0.001	16.392	14.0007	Up	8.29578e-13	2.2049e-11	-	-	-	-	-
Unigene5525_All	678	0	130	0.001	16.0922	13.9741	Up	3.13214e-32	2.33997e-30	-	-	-	-	-
Unigene44678_All	218	0	41	0.001	15.7844	13.9462	Up	1.27042e-10	2.73199e-09	-	-	-	-	-
CL3563.Contig2_All	352	0	66	0.001	15.7363	13.9418	Up	1.08207e-16	3.85097e-15	-	-	-	-	-
Unigene40430_All	319	0	59	0.001	15.5225	13.9221	Up	5.41712e-15	1.69917e-13	-	-	-	-	-
CL6586.Contig2_All	527	0	96	0.001	15.2884	13.9002	Up	5.6315e-24	3.01957e-22	-	-	-	-	gi|297817846|ref|XP_002876806.1|/5.5623e-14/hypothetical protein ARALYDRAFT_322561 [Arabidopsis lyrata subsp. lyrata]
Unigene66795_All	210	0	38	0.001	15.1868	13.8905	Up	6.79688e-10	1.34181e-08	-	-	-	-	-
Unigene59997_All	661	0	119	0.001	15.1094	13.8832	Up	1.46726e-29	1.00569e-27	-	-	-	-	-
Unigene46225_All	223	0	40	0.001	15.0542	13.8779	Up	2.22196e-10	4.65161e-09	-	-	-	-	-
CL8418.Contig3_All	775	0	136	0.001	14.7278	13.8463	Up	1.09425e-33	8.64351e-32	K13379|1|8e-81|298|mtr:MTR_7g079490|reversibly glycosylated polypeptide / UDP-arabinopyranose mutase [EC:2.4.1.- 5.4.99.30]	GO:0005829//cytosol;GO:0005618//cell wall;GO:0009506//plasmodesma;GO:0005794//Golgi apparatus	GO:0052691//UDP-arabinopyranose mutase activity;GO:0008466//glycogenin glucosyltransferase activity;GO:0005515//protein binding	GO:0006007//glucose catabolic process;GO:0009749//response to glucose stimulus;GO:0009744//response to sucrose stimulus;GO:0009750//response to fructose stimulus;GO:0009651//response to salt stress;GO:0030244//cellulose biosynthetic process;GO:0071555//cell wall organization	gi|357507671|ref|XP_003624124.1|/9.97875e-80/Alpha-1,4-glucan-protein synthase [Medicago truncatula]
CL6407.Contig1_All	818	0	143	0.001	14.6718	13.8408	Up	2.18576e-35	1.84825e-33	-	-	-	-	-
Unigene41901_All	253	0	42	0.001	13.9325	13.7662	Up	7.26372e-11	1.59595e-09	K00517|1|3e-10|61.6|aly:ARALYDRAFT_323436|[EC:1.14.-.-];K04498|3|1e-07|52.8|zma:100273924|E1A/CREB-binding protein [EC:2.3.1.48]	GO:0044424//intracellular part	-	GO:0044238//primary metabolic process;GO:0044260;GO:0019222//regulation of metabolic process;GO:0048229//gametophyte development;GO:0010033//response to organic substance	gi|356563157|ref|XP_003549831.1|/1.52682e-14/PREDICTED: BTB/POZ and TAZ domain-containing protein 2-like [Glycine max]
CL10530.Contig1_All	591	0	98	0.001	13.9168	13.7645	Up	1.84098e-24	1.00628e-22	-	-	-	-	-
Unigene31431_All	287	0	47	0.001	13.7441	13.7465	Up	4.43834e-12	1.09935e-10	-	-	-	-	-
Unigene17882_All	266	0	42	0.001	13.2516	13.6939	Up	7.26372e-11	1.59757e-09	-	-	-	-	-
Unigene38888_All	602	0	95	0.001	13.2443	13.6931	Up	9.84944e-24	5.21216e-22	-	-	-	-	-
Unigene41782_All	378	0	58	0.001	12.8777	13.6526	Up	9.4745e-15	2.92091e-13	-	-	-	-	-
CL10989.Contig1_All	225	0	34	0.001	12.6823	13.6305	Up	6.36006e-09	1.11822e-07	-	-	-	-	-
Unigene45059_All	206	0	31	0.001	12.6298	13.6245	Up	3.4027e-08	5.42456e-07	-	-	-	-	-
Unigene41829_All	387	0	58	0.001	12.5782	13.6186	Up	9.4745e-15	2.91813e-13	-	-	-	-	-
CL1440.Contig1_All	1835	0	274	0.001	12.5319	13.6133	Up	3.42306e-67	6.2106e-65	K08244|1|3e-91|334|rcu:RCOM_0024100|alpha-glucan, water dikinase [EC:2.7.9.4]	GO:0005739//mitochondrion;GO:0009941//chloroplast envelope;GO:0009570//chloroplast stroma	GO:0004673//protein histidine kinase activity;GO:0005524//ATP binding;GO:0050521//alpha-glucan, water dikinase activity;GO:0005515//protein binding	GO:0009610//response to symbiotic fungus;GO:0005983//starch catabolic process;GO:0007623//circadian rhythm;GO:0009631//cold acclimation;GO:0019252//starch biosynthetic process;GO:0016310//phosphorylation	gi|462423975|gb|EMJ28238.1|/8.3829e-94/hypothetical protein PRUPE_ppa000209mg [Prunus persica]
Unigene2664_All	609	0	89	0.001	12.2652	13.5823	Up	2.81928e-22	1.38446e-20	K12827|1|8e-54|145|mtr:MTR_3g091250|splicing factor 3A subunit 3	GO:0005829//cytosol;GO:0005634//nucleus	GO:0008270//zinc ion binding;GO:0003676//nucleic acid binding	GO:0006312//mitotic recombination;GO:0050826//response to freezing;GO:0000741//karyogamy;GO:0009793//embryo development ending in seed dormancy;GO:0006406//mRNA export from nucleus;GO:0016579//protein deubiquitination;GO:0016571//histone methylation;GO:0045694//regulation of embryo sac egg cell differentiation;GO:0010388//cullin deneddylation;GO:0009640//photomorphogenesis;GO:0019915//lipid stora…	gi|462417124|gb|EMJ21861.1|/1.67478e-58/hypothetical protein PRUPE_ppa004425mg [Prunus persica]
CL11956.Contig2_All	1034	0	150	0.001	12.1751	13.5716	Up	4.36604e-37	3.92774e-35	-	-	-	-	-
Unigene34407_All	474	0	68	0.001	12.0402	13.5556	Up	3.53736e-17	1.29961e-15	-	-	-	-	-
CL1090.Contig1_All	310	0	44	0.001	11.9122	13.5402	Up	2.37456e-11	5.48716e-10	-	-	-	-	-
CL10252.Contig2_All	325	0	46	0.001	11.8789	13.5361	Up	7.76262e-12	1.87542e-10	-	-	-	-	-
Unigene42136_All	749	0	105	0.001	11.7655	13.5223	Up	3.67734e-26	2.17127e-24	-	-	-	-	-
Unigene11763_All	209	0	29	0.001	11.6454	13.5075	Up	1.04088e-07	1.53436e-06	-	-	-	-	-
CL13194.Contig2_All	320	0	44	0.001	11.54	13.4944	Up	2.37456e-11	5.49304e-10	-	-	-	-	-
Unigene2649_All	645	0	87	0.001	11.3204	13.4666	Up	8.62408e-22	4.12555e-20	-	-	-	-	-
CL5572.Contig2_All	1237	0	166	0.001	11.2626	13.4593	Up	5.6949e-41	5.95913e-39	-	GO:0005739//mitochondrion	-	GO:0010286//heat acclimation	gi|255539370|ref|XP_002510750.1|/1.08562e-96/protein with unknown function [Ricinus communis]
CL1563.Contig1_All	612	0	82	0.001	11.2451	13.457	Up	1.4114e-20	6.33099e-19	-	GO:0005634//nucleus	-	-	gi|470135366|ref|XP_004303488.1|/1.73531e-29/PREDICTED: uncharacterized protein At4g33100-like [Fragaria vesca subsp. vesca]
CL7807.Contig2_All	441	0	58	0.001	11.038	13.4302	Up	9.4745e-15	2.91259e-13	-	-	-	-	gi|115470979|ref|NP_001059088.1|/1.04189e-15/Os07g0190600 [Oryza sativa Japonica Group]
CL6535.Contig2_All	696	0	91	0.001	10.9732	13.4217	Up	9.21642e-23	4.64565e-21	-	GO:0005576//extracellular region;GO:0005783//endoplasmic reticulum	-	-	gi|225463830|ref|XP_002264489.1|/1.15243e-41/PREDICTED: uncharacterized protein LOC100248442 [Vitis vinifera]
CL1934.Contig5_All	922	0	119	0.001	10.8322	13.403	Up	1.46726e-29	1.00462e-27	-	GO:0005794//Golgi apparatus	-	GO:0030244//cellulose biosynthetic process;GO:0006888//ER to Golgi vesicle-mediated transport	gi|470116351|ref|XP_004294346.1|/8.31968e-98/PREDICTED: trafficking protein particle complex subunit 3-like [Fragaria vesca subsp. vesca]
Unigene39781_All	659	0	81	0.001	10.3158	13.3326	Up	2.46854e-20	1.09067e-18	-	-	-	-	gi|462407304|gb|EMJ12638.1|/3.12249e-06/hypothetical protein PRUPE_ppa007192mg [Prunus persica]
Unigene15255_All	228	0	28	0.001	10.3068	13.3313	Up	1.82048e-07	2.591e-06	-	-	-	-	-
Unigene59704_All	546	0	67	0.001	10.2987	13.3302	Up	6.18682e-17	2.23873e-15	-	-	-	-	-
CL5433.Contig1_All	1577	0	191	0.001	10.1649	13.3113	Up	4.85058e-47	5.85068e-45	-	GO:0005768//endosome;GO:0005794//Golgi apparatus;GO:0005886//plasma membrane;GO:0005802//trans-Golgi network	-	GO:0009061//anaerobic respiration;GO:0006869//lipid transport	gi|462411577|gb|EMJ16626.1|/0/hypothetical protein PRUPE_ppa006105mg [Prunus persica]
Unigene37121_All	1183	0	143	0.001	10.145	13.3085	Up	2.18576e-35	1.85067e-33	K03006|1|9e-17|57.4|osa:4328330|DNA-directed RNA polymerase II subunit RPB1 [EC:2.7.7.6]	GO:0044424//intracellular part	GO:0005488//binding;GO:0016740//transferase activity	GO:0044260;GO:0090304;GO:0010467//gene expression	gi|460368338|ref|XP_004230024.1|/4.19098e-19/PREDICTED: LOW QUALITY PROTEIN: DNA-directed RNA polymerase E subunit 1 [Solanum lycopersicum]
Unigene41001_All	232	0	28	0.001	10.1291	13.3062	Up	1.82048e-07	2.59442e-06	K03626|1|7e-06|47.0|aly:ARALYDRAFT_485304|nascent polypeptide-associated complex subunit alpha	-	-	-	-
CL3889.Contig2_All	316	0	38	0.001	10.0925	13.301	Up	6.79688e-10	1.3414e-08	K12180|1|2e-18|88.6|vvi:100261627|COP9 signalosome complex subunit 7	-	-	GO:0010388//cullin deneddylation;GO:0010387//signalosome assembly	gi|329025154|gb|AEB71560.1|/1.21263e-19/COP9 complex subunit 7a [Solanum chacoense]
CL12301.Contig2_All	1368	0	164	0.001	10.0614	13.2965	Up	1.74205e-40	1.78821e-38	K01358|1|8e-49|192|ota:Ot09g02540|ATP-dependent Clp protease, protease subunit [EC:3.4.21.92]	GO:0009941//chloroplast envelope;GO:0009840//chloroplastic endopeptidase Clp complex;GO:0009534//chloroplast thylakoid	GO:0004252//serine-type endopeptidase activity	GO:0006508//proteolysis	gi|225428973|ref|XP_002264383.1|/5.67624e-158/PREDICTED: ATP-dependent Clp protease proteolytic subunit-related protein 1, chloroplastic [Vitis vinifera]
Unigene42588_All	605	0	72	0.001	9.98801	13.286	Up	3.78032e-18	1.4813e-16	-	-	-	-	gi|357440195|ref|XP_003590375.1|/1.12848e-08/hypothetical protein MTR_1g059300 [Medicago truncatula]
Unigene42163_All	422	0	50	0.001	9.94396	13.2796	Up	8.29578e-13	2.20309e-11	K14413|1|6e-11|64.3|pop:POPTR_567039|beta-1,3-galactosyltransferase [EC:2.4.1.-]	GO:0005794//Golgi apparatus;GO:0016021//integral to membrane	GO:0047220//galactosylxylosylprotein 3-beta-galactosyltransferase activity;GO:0030246//carbohydrate binding	GO:0006486//protein glycosylation	gi|224137320|ref|XP_002322528.1|/9.97e-30/predicted protein [Populus trichocarpa]
Unigene40281_All	456	0	54	0.001	9.93872	13.2788	Up	8.86558e-14	2.55559e-12	-	-	-	-	-
CL7995.Contig2_All	1455	0	168	0.001	9.69054	13.2424	Up	1.8617e-41	1.96075e-39	K14297|1|2e-09|62.4|mtr:MTR_1g066430|nuclear pore complex protein Nup98-Nup96;K15692|2|5e-09|60.8|smo:SELMODRAFT_66937|E3 ubiquitin-protein ligase RNF13 [EC:6.3.2.19];K11982|5|2e-06|52.4|zma:100383341|E3 ubiquitin-protein ligase RNF115/126 [EC:6.3.2.19]	-	-	-	gi|225461582|ref|XP_002282878.1|/2.18386e-38/PREDICTED: uncharacterized protein LOC100264059 [Vitis vinifera]
Unigene48674_All	252	0	29	0.001	9.65827	13.2375	Up	1.04088e-07	1.53296e-06	-	-	-	-	-
CL7376.Contig2_All	339	0	39	0.001	9.65532	13.2371	Up	3.88618e-10	7.85875e-09	-	-	-	-	-
Unigene42236_All	263	0	30	0.001	9.57342	13.2248	Up	5.9513e-08	9.11295e-07	-	-	-	-	-
CL1399.Contig5_All	628	0	71	0.001	9.48856	13.212	Up	6.61174e-18	2.54914e-16	-	GO:0016023//cytoplasmic membrane-bounded vesicle;GO:0005886//plasma membrane;GO:0005783//endoplasmic reticulum	-	GO:0009627//systemic acquired resistance;GO:0006457//protein folding;GO:0009644//response to high light intensity;GO:0034976//response to endoplasmic reticulum stress;GO:0042542//response to hydrogen peroxide;GO:0009408//response to heat	gi|297738696|emb|CBI27941.3|/2.00472e-76/unnamed protein product [Vitis vinifera]
Unigene12267_All	708	0	78	0.001	9.24619	13.1746	Up	1.32069e-19	5.66142e-18	-	-	-	-	gi|353685483|gb|AER13160.1|/6.39192e-11/putative non-LTR retroelement [Phaseolus vulgaris]
Unigene42368_All	660	0	72	0.001	9.15567	13.1605	Up	3.78032e-18	1.4804e-16	-	GO:0044464//cell part	GO:0035250//UDP-galactosyltransferase activity	GO:0006486//protein glycosylation	gi|462409473|gb|EMJ14807.1|/1.2948e-15/hypothetical protein PRUPE_ppa002345mg [Prunus persica]
CL3303.Contig3_All	341	0	37	0.001	9.10645	13.1527	Up	1.18877e-09	2.28823e-08	K13258|1|9e-14|73.2|gmx:547489|2-hydroxyisoflavanone dehydratase [EC:4.2.1.105]	-	-	-	gi|460369941|ref|XP_004230815.1|/3.90918e-26/PREDICTED: probable carboxylesterase 7-like [Solanum lycopersicum]
Unigene41888_All	799	0	86	0.001	9.03344	13.1411	Up	1.50835e-21	7.12608e-20	-	-	-	-	-
Unigene17994_All	251	0	27	0.001	9.028	13.1402	Up	3.18402e-07	4.3418e-06	-	-	-	-	-
Unigene59847_All	224	0	24	0.001	8.99218	13.1345	Up	1.70348e-06	2.07013e-05	-	-	-	-	-
Unigene57606_All	280	0	30	0.001	8.99218	13.1345	Up	5.9513e-08	9.10219e-07	-	-	-	-	gi|147772919|emb|CAN64786.1|/3.20257e-20/hypothetical protein VITISV_014071 [Vitis vinifera]
Unigene40307_All	402	0	43	0.001	8.97727	13.1321	Up	4.1531e-11	9.38606e-10	-	GO:0005768//endosome;GO:0005794//Golgi apparatus;GO:0016021//integral to membrane;GO:0005802//trans-Golgi network	GO:0008757//S-adenosylmethionine-dependent methyltransferase activity	GO:0052546//cell wall pectin metabolic process;GO:0032259//methylation	gi|255541472|ref|XP_002511800.1|/9.94004e-21/conserved hypothetical protein [Ricinus communis]
Unigene41125_All	2951	0	315	0.001	8.95866	13.1291	Up	3.80294e-77	8.0762e-75	-	-	-	-	-
CL7333.Contig2_All	854	0	91	0.001	8.94304	13.1265	Up	9.21642e-23	4.63843e-21	K14569|1|3e-87|319|mtr:MTR_4g068150|ribosome biogenesis protein BMS1	GO:0005634//nucleus	GO:0003924//GTPase activity;GO:0005525//GTP binding	GO:0006184//GTP catabolic process;GO:0042254//ribosome biogenesis	gi|462424019|gb|EMJ28282.1|/3.00712e-91/hypothetical protein PRUPE_ppa000405mg [Prunus persica]
CL2588.Contig2_All	1151	0	122	0.001	8.89582	13.1189	Up	2.74248e-30	1.92664e-28	K00472|1|9e-134|474|rcu:RCOM_0679070|prolyl 4-hydroxylase [EC:1.14.11.2]	GO:0005737//cytoplasm;GO:0005634//nucleus	GO:0031418//L-ascorbic acid binding;GO:0005506//iron ion binding;GO:0004656//procollagen-proline 4-dioxygenase activity	GO:0055114//oxidation-reduction process	gi|255551575|ref|XP_002516833.1|/1.11563e-132/prolyl 4-hydroxylase alpha subunit, putative [Ricinus communis]
Unigene51409_All	208	0	22	0.001	8.87689	13.1158	Up	5.2109e-06	5.77946e-05	-	GO:0016020//membrane	GO:0004672//protein kinase activity;GO:0000166//nucleotide binding	GO:0016310//phosphorylation	gi|449444334|ref|XP_004139930.1|/6.44836e-13/PREDICTED: probable inactive receptor kinase At5g58300-like [Cucumis sativus]
Unigene33537_All	238	0	25	0.001	8.81586	13.1059	Up	9.7398e-07	1.23024e-05	-	GO:0005794//Golgi apparatus	GO:0008120//ceramide glucosyltransferase activity	-	gi|470102056|ref|XP_004287475.1|/8.14152e-40/PREDICTED: uncharacterized protein LOC101296224 [Fragaria vesca subsp. vesca]
Unigene42098_All	344	0	36	0.001	8.78306	13.1005	Up	2.07914e-09	3.88883e-08	-	-	-	-	-
CL2555.Contig2_All	1856	0	193	0.001	8.72732	13.0913	Up	1.58569e-47	1.93789e-45	K02988|1|2e-20|99.4|cme:CMK274C|small subunit ribosomal protein S5	GO:0005840//ribosome;GO:0005739//mitochondrion;GO:0009536//plastid;GO:0005768//endosome;GO:0005802//trans-Golgi network;GO:0005794//Golgi apparatus	GO:0003723//RNA binding;GO:0003735//structural constituent of ribosome	GO:0006412//translation;GO:0009220//pyrimidine ribonucleotide biosynthetic process	gi|462415495|gb|EMJ20232.1|/0/hypothetical protein PRUPE_ppa004553mg [Prunus persica]
Unigene50563_All	308	0	32	0.001	8.71969	13.0901	Up	1.94552e-08	3.20568e-07	-	-	-	-	-
Unigene5124_All	329	0	34	0.001	8.67331	13.0824	Up	6.36006e-09	1.11731e-07	K09458|1|4e-07|51.2|pop:POPTR_739215|3-oxoacyl-[acyl-carrier-protein] synthase II [EC:2.3.1.179]	-	-	-	gi|449525664|ref|XP_004169836.1|/3.36762e-06/PREDICTED: 3-oxoacyl-[acyl-carrier-protein] synthase II, chloroplastic-like [Cucumis sativus]
CL10597.Contig1_All	494	0	51	0.001	8.66453	13.0809	Up	4.74318e-13	1.28385e-11	-	-	GO:0004672//protein kinase activity;GO:0000166//nucleotide binding	GO:0016310//phosphorylation	gi|255575970|ref|XP_002528881.1|/8.72611e-21/conserved hypothetical protein [Ricinus communis]
Unigene22750_All	379	0	39	0.001	8.63629	13.0762	Up	3.88618e-10	7.88089e-09	-	-	-	-	-
Unigene40727_All	236	0	24	0.001	8.53495	13.0592	Up	1.70348e-06	2.06393e-05	-	-	-	-	-
Unigene48561_All	246	0	25	0.001	8.52917	13.0582	Up	9.7398e-07	1.22904e-05	-	-	-	-	-
Unigene60234_All	238	0	24	0.001	8.46323	13.047	Up	1.70348e-06	2.06355e-05	-	-	-	-	-
Unigene5498_All	548	0	55	0.001	8.42333	13.0402	Up	5.06896e-14	1.48699e-12	-	-	-	-	-
Unigene16122_All	434	0	43	0.001	8.31535	13.0216	Up	4.1531e-11	9.38934e-10	-	-	-	-	-
CL12196.Contig2_All	203	0	20	0.001	8.26867	13.0134	Up	1.594e-05	0.000159037	-	-	-	-	-
CL928.Contig5_All	2040	0	200	0.001	8.22814	13.0064	Up	3.1674e-49	4.04653e-47	-	-	-	-	-
CL8715.Contig2_All	337	0	33	0.001	8.21837	13.0046	Up	1.11237e-08	1.89506e-07	-	-	GO:0003677//DNA binding;GO:0008270//zinc ion binding;GO:0003682//chromatin binding	GO:0046686//response to cadmium ion;GO:0009739//response to gibberellin stimulus;GO:0009737//response to abscisic acid stimulus;GO:0009651//response to salt stress;GO:0009751//response to salicylic acid stimulus;GO:0009753//response to jasmonic acid stimulus;GO:0009723//response to ethylene stimulus	gi|296085699|emb|CBI29498.3|/3.90456e-42/unnamed protein product [Vitis vinifera]
Unigene45325_All	503	0	49	0.001	8.17579	12.9971	Up	1.45093e-12	3.75317e-11	-	-	-	-	-
Unigene2803_All	393	0	38	0.001	8.11508	12.9864	Up	6.79688e-10	1.34099e-08	-	-	-	-	-
CL10433.Contig1_All	1717	0	166	0.001	8.11408	12.9862	Up	5.6949e-41	5.94952e-39	-	GO:0005634//nucleus	-	-	gi|462415873|gb|EMJ20610.1|/8.45237e-133/hypothetical protein PRUPE_ppa021891mg, partial [Prunus persica]
Unigene59501_All	414	0	40	0.001	8.10889	12.9853	Up	2.22196e-10	4.65011e-09	-	-	-	-	-
CL11137.Contig2_All	1246	0	120	0.001	8.08286	12.9806	Up	8.38918e-30	5.78068e-28	-	-	-	-	gi|224134941|ref|XP_002321943.1|/1.20662e-10/f-box family protein [Populus trichocarpa]
Unigene59010_All	208	0	20	0.001	8.0699	12.9783	Up	1.594e-05	0.000159479	-	-	-	-	-
Unigene58741_All	210	0	20	0.001	7.99305	12.9645	Up	1.594e-05	0.000159899	K10393|1|7e-09|57.0|gmx:100799100|kinesin family member 2/24	GO:0005875//microtubule associated complex;GO:0005874//microtubule	GO:0005524//ATP binding;GO:0003777//microtubule motor activity	GO:0007018//microtubule-based movement	gi|356526141|ref|XP_003531678.1|/6.22676e-08/PREDICTED: kinesin-like protein KIF2A-like [Glycine max]
CL13653.Contig1_All	348	0	33	0.001	7.95859	12.9583	Up	1.11237e-08	1.89556e-07	-	-	-	-	-
Unigene32131_All	675	0	64	0.001	7.95752	12.9581	Up	3.31002e-16	1.13678e-14	-	-	-	-	-
Unigene42842_All	212	0	20	0.001	7.91764	12.9509	Up	1.594e-05	0.000159775	-	-	-	-	-
Unigene34724_All	638	0	60	0.001	7.89282	12.9463	Up	3.09728e-15	9.94138e-14	-	-	-	-	-
CL8241.Contig1_All	330	0	31	0.001	7.88405	12.9447	Up	3.4027e-08	5.41922e-07	-	-	-	-	-
Unigene5889_All	1063	0	98	0.001	7.73739	12.9176	Up	1.84098e-24	1.00713e-22	-	-	-	-	-
Unigene50434_All	250	0	23	0.001	7.72128	12.9146	Up	2.97938e-06	3.44485e-05	-	-	GO:0005488//binding	-	gi|462411014|gb|EMJ16063.1|/2.5188e-25/hypothetical protein PRUPE_ppa018860mg [Prunus persica]
Unigene45733_All	218	0	20	0.001	7.69972	12.9106	Up	1.594e-05	0.000159701	-	-	-	-	-
Unigene42331_All	251	0	23	0.001	7.69052	12.9089	Up	2.97938e-06	3.44546e-05	-	-	-	-	-
Unigene11612_All	551	0	50	0.001	7.61588	12.8948	Up	8.29578e-13	2.204e-11	K14492|1|6e-51|197|rcu:RCOM_0689950|two-component response regulator ARR-A family	GO:0005739//mitochondrion;GO:0009536//plastid;GO:0005634//nucleus	GO:0000156//phosphorelay response regulator activity;GO:0005515//protein binding;GO:0016301//kinase activity	GO:0000160//two-component signal transduction system (phosphorelay);GO:0035556//intracellular signal transduction;GO:0006355//regulation of transcription, DNA-dependent;GO:0007623//circadian rhythm;GO:0016310//phosphorylation;GO:0009736//cytokinin mediated signaling pathway	gi|370988689|dbj|BAL43558.1|/2.84577e-51/type-A response regulator [Petunia x hybrida]
Unigene59464_All	221	0	20	0.001	7.5952	12.8909	Up	1.594e-05	0.000159405	-	-	-	-	-
Unigene41154_All	641	0	58	0.001	7.59402	12.8906	Up	9.4745e-15	2.91674e-13	-	-	-	-	-
Unigene44218_All	200	0	18	0.001	7.55343	12.8829	Up	4.876e-05	0.000438407	-	-	-	-	-
Unigene40200_All	489	0	44	0.001	7.55171	12.8826	Up	2.37456e-11	5.49107e-10	K13103|1|4e-12|44.7|vvi:100251031|tuftelin-interacting protein 11	-	-	-	gi|225454601|ref|XP_002265002.1|/4.60376e-11/PREDICTED: tuftelin-interacting protein 11-like [Vitis vinifera]
CL8626.Contig5_All	2526	0	226	0.001	7.50891	12.8744	Up	1.5425e-55	2.27587e-53	K09338|1|0.0|847|ath:AT1G79840|homeobox-leucine zipper protein	GO:0005634//nucleus	GO:0043565//sequence-specific DNA binding;GO:0003700//sequence-specific DNA binding transcription factor activity	GO:0009957//epidermal cell fate specification;GO:0006355//regulation of transcription, DNA-dependent;GO:0010062//negative regulation of trichoblast fate specification	gi|1208940|gb|AAC37514.1|/0/homeodomain protein 1 [Helianthus annuus]
Unigene45130_All	382	0	34	0.001	7.46994	12.8669	Up	6.36006e-09	1.11914e-07	-	-	-	-	-
Unigene35708_All	607	0	54	0.001	7.46632	12.8662	Up	8.86558e-14	2.55673e-12	-	-	-	-	-
Unigene59410_All	259	0	23	0.001	7.45298	12.8636	Up	2.97938e-06	3.44423e-05	-	-	-	-	-
CL1536.Contig2_All	700	0	62	0.001	7.43353	12.8598	Up	1.01252e-15	3.37362e-14	K02962|1|4e-60|229|vvi:100243000|small subunit ribosomal protein S17e	GO:0005730//nucleolus;GO:0005886//plasma membrane;GO:0022627//cytosolic small ribosomal subunit	GO:0003735//structural constituent of ribosome	GO:0006412//translation	gi|330318591|gb|AEC10963.1|/1.4117e-63/40S ribosomal protein s17 [Camellia sinensis]
Unigene8945_All	712	0	63	0.001	7.42612	12.8584	Up	5.78918e-16	1.9622e-14	-	-	-	-	-
CL5787.Contig2_All	2324	0	205	0.001	7.4032	12.8539	Up	1.93538e-50	2.54276e-48	K10268|1|1e-21|103|aly:ARALYDRAFT_493343|F-box and leucine-rich repeat protein 2/20;K14515|3|8e-16|84.3|aly:ARALYDRAFT_481400|EIN3-binding F-box protein	GO:0005886//plasma membrane	-	-	gi|460380320|ref|XP_004235905.1|/0/PREDICTED: internalin-A-like [Solanum lycopersicum]
Unigene655_All	762	0	67	0.001	7.37941	12.8493	Up	6.18682e-17	2.23998e-15	-	-	-	-	-
CL10344.Contig2_All	239	0	21	0.001	7.37434	12.8483	Up	9.11382e-06	9.64576e-05	-	-	-	-	-
Unigene23182_All	400	0	35	0.001	7.34361	12.8423	Up	3.63642e-09	6.58112e-08	-	-	-	-	-
Unigene38538_All	229	0	20	0.001	7.32987	12.8396	Up	1.594e-05	0.000159208	-	-	GO:0008270//zinc ion binding	GO:0010088//phloem development;GO:0048364//root development	gi|414866021|tpg|DAA44578.1|/1.01158e-13/TPA: hypothetical protein ZEAMMB73_683852 [Zea mays]
Unigene42094_All	814	0	71	0.001	7.32041	12.8377	Up	6.61174e-18	2.55218e-16	-	-	-	-	-
Unigene42288_All	460	0	40	0.001	7.298	12.8333	Up	2.22196e-10	4.6486e-09	-	-	-	-	-
CL7620.Contig3_All	1059	0	92	0.001	7.29111	12.8319	Up	5.26956e-23	2.68544e-21	-	-	-	-	gi|359475168|ref|XP_003631606.1|/1.22429e-74/PREDICTED: BURP domain-containing protein 17-like [Vitis vinifera]
Unigene59130_All	219	0	19	0.001	7.28134	12.83	Up	2.7879e-05	0.000265673	K02920|1|4e-06|47.8|rcu:RCOM_1583390|large subunit ribosomal protein L36e	-	-	-	-
Unigene12294_All	601	0	52	0.001	7.26157	12.8261	Up	2.71196e-13	7.49719e-12	-	-	-	-	-
Unigene45828_All	315	0	27	0.001	7.19374	12.8125	Up	3.18402e-07	4.34546e-06	K04733|1|5e-18|87.4|aly:ARALYDRAFT_916421|interleukin-1 receptor-associated kinase 4 [EC:2.7.11.1];K00924|3|9e-14|73.2|aly:ARALYDRAFT_658378|[EC:2.7.1.-]	GO:0009506//plasmodesma;GO:0016023//cytoplasmic membrane-bounded vesicle;GO:0005886//plasma membrane	GO:0004672//protein kinase activity	GO:0051510//regulation of unidimensional cell growth;GO:0009791//post-embryonic development;GO:0016310//phosphorylation;GO:0009742//brassinosteroid mediated signaling pathway	gi|206204780|gb|ACI05926.1|/4.16775e-20/kinase-like protein pac.pt.4.13 [Platanus x acerifolia]
Unigene61080_All	248	0	21	0.001	7.10672	12.795	Up	9.11382e-06	9.63474e-05	-	-	-	-	-
Unigene40013_All	213	0	18	0.001	7.09242	12.7921	Up	4.876e-05	0.000438894	-	-	-	-	-
Unigene42386_All	368	0	31	0.001	7.06994	12.7875	Up	3.4027e-08	5.42055e-07	-	-	-	-	-
Unigene5243_All	263	0	22	0.001	7.02051	12.7774	Up	5.2109e-06	5.76859e-05	K00161|1|8e-07|50.1|vvi:100263880|pyruvate dehydrogenase E1 component subunit alpha [EC:1.2.4.1]	-	-	-	gi|386648168|gb|AFJ15126.1|/1.46012e-09/pyruvate dehydrogenase complex E1 alpha subunit dehydrogenase [Camellia sinensis]
Unigene41892_All	456	0	38	0.001	6.99392	12.7719	Up	6.79688e-10	1.34263e-08	-	-	-	-	-
CL10808.Contig1_All	494	0	41	0.001	6.9656	12.766	Up	1.27042e-10	2.72927e-09	K06966|1|3e-52|201|rcu:RCOM_1600480|	GO:0005829//cytosol;GO:0005634//nucleus	GO:0016829//lyase activity	-	gi|255539156|ref|XP_002510643.1|/3.63232e-51/carboxy-lyase, putative [Ricinus communis]
CL9365.Contig2_All	2278	0	189	0.001	6.96321	12.7655	Up	1.48378e-46	1.76343e-44	K14571|1|0.0|988|vvi:100261441|ribosome biogenesis ATPase	-	GO:0008568//microtubule-severing ATPase activity;GO:0005524//ATP binding	GO:0051301//cell division	gi|297738362|emb|CBI27563.3|/0/unnamed protein product [Vitis vinifera]
Unigene22334_All	568	0	47	0.001	6.94466	12.7617	Up	4.43834e-12	1.09977e-10	-	-	-	-	-
Unigene56471_All	399	0	33	0.001	6.94133	12.761	Up	1.11237e-08	1.89606e-07	-	-	-	-	-
Unigene35686_All	231	0	19	0.001	6.90309	12.753	Up	2.7879e-05	0.000266418	-	-	-	-	-
CL3522.Contig2_All	1059	0	87	0.001	6.89485	12.7513	Up	8.62408e-22	4.1225e-20	-	-	-	-	-
CL10828.Contig4_All	1072	0	88	0.001	6.88953	12.7502	Up	4.9309e-22	2.38881e-20	-	-	GO:0046872//metal ion binding	-	gi|225458354|ref|XP_002283278.1|/6.83628e-73/PREDICTED: UPF0326 protein At4g17486 [Vitis vinifera]
CL11834.Contig1_All	586	0	48	0.001	6.87457	12.7471	Up	2.53766e-12	6.41566e-11	K05283|1|1e-14|77.4|aly:ARALYDRAFT_354960|phosphatidylinositol glycan, class W [EC:2.3.-.-];K15692|2|1e-10|64.3|smo:SELMODRAFT_66937|E3 ubiquitin-protein ligase RNF13 [EC:6.3.2.19];K13148|5|1e-08|57.8|vvi:100261060|integrator complex subunit 11 [EC:3.1.27.-]	-	-	-	gi|356539989|ref|XP_003538474.1|/6.67872e-44/PREDICTED: RING-H2 finger protein ATL66-like [Glycine max]
CL13764.Contig1_All	1606	0	131	0.001	6.84585	12.741	Up	1.79083e-32	1.34879e-30	K14413|1|3e-65|248|sbi:SORBI_10g008170|beta-1,3-galactosyltransferase [EC:2.4.1.-]	GO:0012505//endomembrane system;GO:0005794//Golgi apparatus;GO:0016021//integral to membrane	GO:0047220//galactosylxylosylprotein 3-beta-galactosyltransferase activity;GO:0030246//carbohydrate binding	GO:0018258//protein O-linked glycosylation via hydroxyproline;GO:0010405//arabinogalactan protein metabolic process	gi|225443956|ref|XP_002272405.1|/0/PREDICTED: probable beta-1,3-galactosyltransferase 20 [Vitis vinifera]
CL2563.Contig1_All	614	0	50	0.001	6.83445	12.7386	Up	8.29578e-13	2.20671e-11	-	-	-	-	gi|359476096|ref|XP_002282223.2|/4.97156e-08/PREDICTED: carbon catabolite repressor protein 4 homolog 6-like [Vitis vinifera]
CL7072.Contig2_All	2165	0	176	0.001	6.8227	12.7361	Up	2.12622e-43	2.33423e-41	K07119|1|0.0|967|vvi:100258817|	GO:0005777//peroxisome;GO:0005829//cytosol;GO:0009570//chloroplast stroma;GO:0005886//plasma membrane;GO:0005739//mitochondrion	GO:0008752//FMN reductase activity;GO:0008270//zinc ion binding;GO:0000166//nucleotide binding;GO:0016747//transferase activity, transferring acyl groups other than amino-acyl groups;GO:0003960//NADPH:quinone reductase activity;GO:0016404//15-hydroxyprostaglandin dehydrogenase (NAD+) activity	GO:0031348//negative regulation of defense response;GO:0006635//fatty acid beta-oxidation;GO:0009867//jasmonic acid mediated signaling pathway;GO:0009697//salicylic acid biosynthetic process;GO:0006833//water transport;GO:0009862//systemic acquired resistance, salicylic acid mediated signaling pathway;GO:0010363//regulation of plant-type hypersensitive response;GO:0010310//regulation of hydrogen …	gi|462396595|gb|EMJ02394.1|/0/hypothetical protein PRUPE_ppa002752mg [Prunus persica]
Unigene35210_All	320	0	26	0.001	6.81907	12.7354	Up	5.5688e-07	7.32242e-06	K01674|1|6e-24|107|rcu:RCOM_1353440|carbonic anhydrase [EC:4.2.1.1]	-	GO:0008270//zinc ion binding;GO:0004089//carbonate dehydratase activity	GO:0006730//one-carbon metabolic process	gi|460408076|ref|XP_004249474.1|/1.79566e-23/PREDICTED: bifunctional monodehydroascorbate reductase and carbonic anhydrase nectarin-3-like [Solanum lycopersicum]
CL3162.Contig1_All	533	0	43	0.001	6.77085	12.7251	Up	4.1531e-11	9.37952e-10	-	GO:0009507//chloroplast;GO:0005576//extracellular region;GO:0005739//mitochondrion	GO:0019199//transmembrane receptor protein kinase activity;GO:0004674//protein serine/threonine kinase activity;GO:0005524//ATP binding	GO:0048281//inflorescence morphogenesis;GO:0010103//stomatal complex morphogenesis;GO:0010148//transpiration;GO:0009944//polarity specification of adaxial/abaxial axis;GO:0001558//regulation of cell growth;GO:0009664//plant-type cell wall organization;GO:0010075//regulation of meristem growth;GO:0030155//regulation of cell adhesion;GO:0050832//defense response to fungus;GO:0042742//defense respon…	gi|224141983|ref|XP_002324340.1|/1.65779e-45/predicted protein [Populus trichocarpa]
Unigene31100_All	211	0	17	0.001	6.76189	12.7232	Up	8.52808e-05	0.000719059	-	-	-	-	-
Unigene10612_All	298	0	24	0.001	6.75922	12.7226	Up	1.70348e-06	2.06471e-05	K15174|1|5e-07|50.8|rcu:RCOM_1489440|RNA polymerase II-associated factor 1;K01115|2|5e-06|47.4|vcn:VOLCADRAFT_99471|phospholipase D [EC:3.1.4.4]	-	-	-	gi|255549826|ref|XP_002515964.1|/7.48404e-06/conserved hypothetical protein [Ricinus communis]
CL13962.Contig4_All	286	0	23	0.001	6.74937	12.7205	Up	2.97938e-06	3.45286e-05	-	-	-	-	-
Unigene43821_All	249	0	20	0.001	6.74112	12.7188	Up	1.594e-05	0.000159726	-	-	-	-	-
CL5395.Contig1_All	538	0	43	0.001	6.70792	12.7116	Up	4.1531e-11	9.39262e-10	-	GO:0016021//integral to membrane;GO:0005739//mitochondrion	GO:0005509//calcium ion binding	-	gi|225434179|ref|XP_002275474.1|/1.09292e-28/PREDICTED: LETM1 and EF-hand domain-containing protein 1, mitochondrial [Vitis vinifera]
CL9492.Contig5_All	627	0	50	0.001	6.69274	12.7084	Up	8.29578e-13	2.20219e-11	-	-	-	-	-
CL2433.Contig3_All	277	0	22	0.001	6.66568	12.7025	Up	5.2109e-06	5.78045e-05	-	-	-	-	-
CL9641.Contig1_All	594	0	47	0.001	6.64069	12.6971	Up	4.43834e-12	1.09893e-10	-	-	-	-	gi|470122141|ref|XP_004297107.1|/2.06314e-40/PREDICTED: uncharacterized protein LOC101294165 [Fragaria vesca subsp. vesca]
Unigene10938_All	291	0	23	0.001	6.63341	12.6955	Up	2.97938e-06	3.45101e-05	-	-	-	-	-
CL11392.Contig2_All	2652	0	209	0.001	6.61416	12.6913	Up	2.0683e-51	2.77366e-49	K00232|1|0.0|1155|pop:POPTR_832274|acyl-CoA oxidase [EC:1.3.3.6]	GO:0005777//peroxisome;GO:0005634//nucleus	GO:0003995//acyl-CoA dehydrogenase activity;GO:0003997//acyl-CoA oxidase activity;GO:0050660//flavin adenine dinucleotide binding	GO:0043161//proteasomal ubiquitin-dependent protein catabolic process;GO:0043248//proteasome assembly;GO:0048767//root hair elongation;GO:0009735//response to cytokinin stimulus;GO:0051788//response to misfolded protein;GO:0006635//fatty acid beta-oxidation;GO:0001676//long-chain fatty acid metabolic process	gi|402715752|gb|AFQ93694.1|/0/acyl-CoA oxidase 2 [Prunus persica]
Unigene33826_All	292	0	23	0.001	6.61069	12.6906	Up	2.97938e-06	3.44669e-05	K14491|1|2e-12|68.9|rcu:RCOM_0922020|two-component response regulator ARR-B family	-	GO:0000156//phosphorelay response regulator activity;GO:0003677//DNA binding;GO:0016301//kinase activity;GO:0003682//chromatin binding	GO:0000160//two-component signal transduction system (phosphorelay);GO:0035556//intracellular signal transduction;GO:0006355//regulation of transcription, DNA-dependent;GO:0016310//phosphorylation	gi|449485185|ref|XP_004157093.1|/2.67332e-11/PREDICTED: LOW QUALITY PROTEIN: two-component response regulator ARR12-like [Cucumis sativus]
Unigene58458_All	255	0	20	0.001	6.58251	12.6844	Up	1.594e-05	0.000159454	-	-	GO:0016491//oxidoreductase activity;GO:0005488//binding	-	gi|225455608|ref|XP_002270428.1|/9.53311e-17/PREDICTED: cytochrome P450 704C1-like [Vitis vinifera]
CL12157.Contig11_All	307	0	24	0.001	6.56107	12.6797	Up	1.70348e-06	2.06316e-05	-	-	-	-	gi|460404745|ref|XP_004247841.1|/2.45982e-20/PREDICTED: pleiotropic drug resistance protein 1-like [Solanum lycopersicum]
Unigene27615_All	244	0	19	0.001	6.5353	12.674	Up	2.7879e-05	0.000266339	-	GO:0005634//nucleus;GO:0009507//chloroplast	-	-	gi|224127061|ref|XP_002329377.1|/9.32151e-12/predicted protein [Populus trichocarpa]
CL12767.Contig1_All	732	0	57	0.001	6.5353	12.674	Up	1.65708e-14	5.0132e-13	-	GO:0005829//cytosol	-	-	gi|351723033|ref|NP_001235473.1|/4.41867e-50/uncharacterized protein LOC100306467 [Glycine max]
Unigene9401_All	450	0	35	0.001	6.52766	12.6723	Up	3.63642e-09	6.57744e-08	-	-	-	-	-
Unigene40229_All	245	0	19	0.001	6.50862	12.6681	Up	2.7879e-05	0.000266221	-	-	-	-	-
Unigene63132_All	314	0	24	0.001	6.4148	12.6472	Up	1.70348e-06	2.06741e-05	-	-	-	-	-
Unigene40504_All	786	0	60	0.001	6.40664	12.6454	Up	3.09728e-15	9.94631e-14	-	-	-	-	-
CL8096.Contig2_All	512	0	39	0.001	6.39288	12.6422	Up	3.88618e-10	7.87596e-09	-	-	-	-	gi|460399597|ref|XP_004245324.1|/1.67521e-49/PREDICTED: EG45-like domain containing protein 2-like [Solanum lycopersicum]
CL93.Contig2_All	381	0	29	0.001	6.38814	12.6412	Up	1.04088e-07	1.53261e-06	-	-	GO:0003993//acid phosphatase activity	GO:0046686//response to cadmium ion	gi|255579130|ref|XP_002530413.1|/7.30401e-17/hypothetical protein RCOM_0498450 [Ricinus communis]
CL13911.Contig2_All	368	0	28	0.001	6.38575	12.6406	Up	1.82048e-07	2.59328e-06	-	-	-	-	-
Unigene14657_All	316	0	24	0.001	6.3742	12.638	Up	1.70348e-06	2.06587e-05	K00924|1|3e-07|51.6|osa:4333525|[EC:2.7.1.-]	-	GO:0004672//protein kinase activity	-	gi|297743779|emb|CBI36662.3|/4.03254e-07/unnamed protein product [Vitis vinifera]
CL8285.Contig2_All	1664	0	126	0.001	6.35505	12.6337	Up	2.93084e-31	2.12821e-29	K02956|1|3e-07|55.1|olu:OSTLU_94333|small subunit ribosomal protein S15	GO:0043231//intracellular membrane-bounded organelle;GO:0044444//cytoplasmic part;GO:0030529//ribonucleoprotein complex	-	GO:0006396//RNA processing;GO:0044249//cellular biosynthetic process;GO:0007275//multicellular organismal development;GO:0003006//developmental process involved in reproduction	gi|359489144|ref|XP_002264817.2|/2.7432e-80/PREDICTED: uncharacterized protein LOC100267570 [Vitis vinifera]
CL11370.Contig1_All	663	0	50	0.001	6.32934	12.6278	Up	8.29578e-13	2.20762e-11	K01805|1|5e-28|122|mtr:MTR_4g128840|xylose isomerase [EC:5.3.1.5]	GO:0005774//vacuolar membrane;GO:0005783//endoplasmic reticulum;GO:0005794//Golgi apparatus;GO:0005886//plasma membrane	GO:0046872//metal ion binding;GO:0009045//xylose isomerase activity	GO:0006098//pentose-phosphate shunt;GO:0042732//D-xylose metabolic process	gi|388502200|gb|AFK39166.1|/5.60342e-27/unknown [Medicago truncatula]
Unigene42768_All	478	0	36	0.001	6.32086	12.6259	Up	2.07914e-09	3.89558e-08	-	-	-	-	gi|224128047|ref|XP_002320230.1|/4.57895e-08/predicted protein [Populus trichocarpa]
Unigene21391_All	428	0	32	0.001	6.27492	12.6154	Up	1.94552e-08	3.19998e-07	-	-	-	-	-
Unigene17454_All	1761	0	131	0.001	6.24329	12.6081	Up	1.79083e-32	1.34722e-30	-	-	-	-	-
Unigene37128_All	229	0	17	0.001	6.23039	12.6051	Up	8.52808e-05	0.000720747	-	-	-	-	-
Unigene9917_All	433	0	32	0.001	6.20246	12.5986	Up	1.94552e-08	3.20487e-07	-	-	-	-	-
Unigene43143_All	624	0	46	0.001	6.18693	12.595	Up	7.76262e-12	1.87472e-10	-	-	-	-	-
Unigene42321_All	232	0	17	0.001	6.14982	12.5863	Up	8.52808e-05	0.000720936	-	-	-	-	-
CL2102.Contig2_All	397	0	29	0.001	6.13069	12.5818	Up	1.04088e-07	1.53471e-06	-	-	-	-	gi|297824493|ref|XP_002880129.1|/2.38264e-07/hypothetical protein ARALYDRAFT_483597 [Arabidopsis lyrata subsp. lyrata]
CL12817.Contig2_All	976	0	71	0.001	6.10535	12.5759	Up	6.61174e-18	2.54762e-16	-	-	-	-	-
CL13783.Contig2_All	303	0	22	0.001	6.09371	12.5731	Up	5.2109e-06	5.77057e-05	-	GO:0005739//mitochondrion	GO:0004066//asparagine synthase (glutamine-hydrolyzing) activity	GO:0006529//asparagine biosynthetic process	gi|255542008|ref|XP_002512068.1|/2.09629e-19/asparagine synthetase, putative [Ricinus communis]
Unigene51537_All	249	0	18	0.001	6.06701	12.5668	Up	4.876e-05	0.000437556	-	-	-	-	-
Unigene62425_All	305	0	22	0.001	6.05375	12.5636	Up	5.2109e-06	5.76465e-05	-	-	-	-	-
Unigene38166_All	237	0	17	0.001	6.02008	12.5556	Up	8.52808e-05	0.000719714	-	-	-	-	gi|470112428|ref|XP_004292437.1|/7.8857e-35/PREDICTED: uncharacterized protein LOC101306407 [Fragaria vesca subsp. vesca]
Unigene40786_All	350	0	25	0.001	5.99479	12.5495	Up	9.7398e-07	1.22952e-05	K10251|1|1e-13|72.8|vvi:100257681|beta-keto reductase [EC:1.1.1.-]	-	GO:0016614//oxidoreductase activity, acting on CH-OH group of donors	GO:0008152//metabolic process	gi|296081407|emb|CBI16840.3|/1.86396e-12/unnamed protein product [Vitis vinifera]
Unigene41238_All	843	0	60	0.001	5.97345	12.5443	Up	3.09728e-15	9.95124e-14	-	-	-	-	gi|470132193|ref|XP_004301970.1|/1.26309e-25/PREDICTED: F-box/FBD/LRR-repeat protein At1g16930-like [Fragaria vesca subsp. vesca]
Unigene32065_All	479	0	34	0.001	5.95724	12.5404	Up	6.36006e-09	1.12035e-07	K13448|1|2e-07|52.8|osa:4325762|calcium-binding protein CML;K02183|2|3e-07|52.4|cme:CMK219C|calmodulin	-	-	-	gi|460364876|ref|XP_004228338.1|/3.61133e-21/PREDICTED: probable calcium-binding protein CML26-like [Solanum lycopersicum]
CL3796.Contig2_All	355	0	25	0.001	5.91035	12.529	Up	9.7398e-07	1.22713e-05	-	-	GO:0004652//polynucleotide adenylyltransferase activity	GO:0043631//RNA polyadenylation	gi|224118186|ref|XP_002317752.1|/2.04643e-11/predicted protein [Populus trichocarpa]
CL11146.Contig2_All	2108	0	148	0.001	5.89241	12.5246	Up	1.33556e-36	1.18665e-34	-	-	-	-	gi|359477953|ref|XP_002266466.2|/2.97092e-106/PREDICTED: uncharacterized protein LOC100250255 [Vitis vinifera]
Unigene41202_All	429	0	30	0.001	5.86902	12.5189	Up	5.9513e-08	9.10004e-07	K03246|1|2e-17|85.9|gmx:100793485|translation initiation factor 3 subunit I	GO:0009506//plasmodesma;GO:0005829//cytosol;GO:0080008//Cul4-RING ubiquitin ligase complex	GO:0005515//protein binding;GO:0003743//translation initiation factor activity;GO:0000166//nucleotide binding	GO:0006413//translational initiation;GO:0046686//response to cadmium ion;GO:0009651//response to salt stress	gi|462419602|gb|EMJ23865.1|/2.14002e-16/hypothetical protein PRUPE_ppa008567mg [Prunus persica]
Unigene41982_All	374	0	26	0.001	5.8345	12.5104	Up	5.5688e-07	7.31945e-06	-	-	-	-	-
Unigene46069_All	259	0	18	0.001	5.83276	12.51	Up	4.876e-05	0.00043786	-	-	-	-	-
Unigene54938_All	994	0	69	0.001	5.82592	12.5083	Up	2.02252e-17	7.54624e-16	K07910|1|6e-95|345|aly:ARALYDRAFT_660194|Ras-related protein Rab-18;K07976|2|6e-95|345|ath:AT5G03530|Rab family, other	GO:0005777//peroxisome;GO:0005794//Golgi apparatus;GO:0005886//plasma membrane	GO:0080115//myosin XI tail binding;GO:0005524//ATP binding;GO:0030742//GTP-dependent protein binding;GO:0008134//transcription factor binding;GO:0016787//hydrolase activity;GO:0005525//GTP binding	GO:0009414//response to water deprivation;GO:0007264//small GTPase mediated signal transduction;GO:0006355//regulation of transcription, DNA-dependent;GO:0009737//response to abscisic acid stimulus;GO:0009631//cold acclimation;GO:0009961//response to 1-aminocyclopropane-1-carboxylic acid;GO:0015031//protein transport	gi|18414255|ref|NP_568121.1|/8.21597e-94/RAB GTPase-C2A [Arabidopsis thaliana]
Unigene31406_All	303	0	21	0.001	5.81672	12.506	Up	9.11382e-06	9.65522e-05	K01919|1|3e-09|47.4|rcu:RCOM_1686670|glutamate--cysteine ligase [EC:6.3.2.2]	GO:0009507//chloroplast	GO:0005524//ATP binding;GO:0004357//glutamate-cysteine ligase activity	GO:0042742//defense response to bacterium;GO:0010035//response to inorganic substance;GO:0006750//glutathione biosynthetic process;GO:0044550//secondary metabolite biosynthetic process	gi|50058088|dbj|BAD27390.1|/1.03876e-10/gamma-glutamylcysteine synthetase [Zinnia elegans]
Unigene2911_All	361	0	25	0.001	5.81212	12.5048	Up	9.7398e-07	1.22928e-05	-	-	-	-	-
Unigene13883_All	742	0	51	0.001	5.76857	12.494	Up	4.74318e-13	1.28492e-11	-	-	-	-	-
Unigene37885_All	322	0	22	0.001	5.73414	12.4854	Up	5.2109e-06	5.76564e-05	-	-	-	-	-
Unigene47210_All	280	0	19	0.001	5.69505	12.4755	Up	2.7879e-05	0.000266496	-	-	-	-	-
Unigene17044_All	579	0	39	0.001	5.65311	12.4648	Up	3.88618e-10	7.87842e-09	-	-	-	-	-
CL1537.Contig2_All	253	0	17	0.001	5.63936	12.4613	Up	8.52808e-05	0.000721878	-	-	-	-	-
CL10660.Contig1_All	494	0	33	0.001	5.60646	12.4529	Up	1.11237e-08	1.89706e-07	-	-	-	-	gi|359481861|ref|XP_003632680.1|/2.38186e-10/PREDICTED: uncharacterized protein LOC100253787 [Vitis vinifera]
Unigene39090_All	570	0	38	0.001	5.59513	12.45	Up	6.79688e-10	1.34222e-08	K02155|1|3e-06|49.7|mtr:MTR_5g021690|V-type H+-transporting ATPase 16kDa proteolipid subunit [EC:3.6.3.14]	-	-	-	gi|384254077|gb|EIE27551.1|/5.18937e-06/V-type ATPase [Coccomyxa subellipsoidea C-169]
Unigene3243_All	376	0	25	0.001	5.58025	12.4461	Up	9.7398e-07	1.22808e-05	-	-	-	-	-
Unigene2244_All	662	0	44	0.001	5.57823	12.4456	Up	2.37456e-11	5.4852e-10	-	GO:0005739//mitochondrion	-	-	gi|460401676|ref|XP_004246343.1|/1.37378e-41/PREDICTED: uncharacterized protein LOC101254515 [Solanum lycopersicum]
CL8581.Contig2_All	303	0	20	0.001	5.53974	12.4356	Up	1.594e-05	0.000159553	-	-	-	-	-
Unigene50520_All	303	0	20	0.001	5.53974	12.4356	Up	1.594e-05	0.000159184	-	-	-	-	-
Unigene50167_All	524	0	34	0.001	5.44564	12.4109	Up	6.36006e-09	1.11792e-07	-	-	-	-	-
Unigene3169_All	572	0	37	0.001	5.42884	12.4064	Up	1.18877e-09	2.28619e-08	-	-	-	-	-
CL10970.Contig5_All	588	0	38	0.001	5.42385	12.4051	Up	6.79688e-10	1.34304e-08	-	-	GO:0005488//binding	GO:0050896//response to stimulus	gi|460374245|ref|XP_004232922.1|/8.61808e-15/PREDICTED: uncharacterized protein LOC101262772 [Solanum lycopersicum]
Unigene42211_All	465	0	30	0.001	5.41465	12.4027	Up	5.9513e-08	9.10434e-07	K12614|1|6e-08|54.7|pop:POPTR_755273|ATP-dependent RNA helicase DDX6/DHH1 [EC:3.6.4.13]	-	GO:0016787//hydrolase activity;GO:0097159//organic cyclic compound binding	-	gi|224127608|ref|XP_002320116.1|/5.87732e-07/predicted protein [Populus trichocarpa]
CL11734.Contig2_All	513	0	33	0.001	5.39881	12.3984	Up	1.11237e-08	1.89456e-07	-	-	-	-	-
CL9860.Contig1_All	546	0	35	0.001	5.37994	12.3934	Up	3.63642e-09	6.58664e-08	-	-	-	-	-
CL3750.Contig4_All	469	0	30	0.001	5.36846	12.3903	Up	5.9513e-08	9.09145e-07	K13415|1|3e-10|62.4|sbi:SORBI_03g012040|protein brassinosteroid insensitive 1 [EC:2.7.10.1 2.7.11.1];K13420|4|4e-08|55.5|ath:AT5G46330|LRR receptor-like serine/threonine-protein kinase FLS2 [EC:2.7.11.1]	-	-	-	gi|209491087|gb|ACI49697.1|/2.646e-50/polygalacturonase-inhibiting protein [Vaccinium corymbosum]
Unigene15702_All	469	0	30	0.001	5.36846	12.3903	Up	5.9513e-08	9.08717e-07	-	GO:0043231//intracellular membrane-bounded organelle;GO:0044444//cytoplasmic part;GO:0016020//membrane	-	-	gi|225459302|ref|XP_002284147.1|/1.72306e-33/PREDICTED: uncharacterized protein LOC100266070 [Vitis vinifera]
CL13883.Contig1_All	563	0	36	0.001	5.36656	12.3898	Up	2.07914e-09	3.88995e-08	-	-	-	-	gi|147852015|emb|CAN82284.1|/2.5789e-18/hypothetical protein VITISV_039752 [Vitis vinifera]
Unigene27816_All	299	0	19	0.001	5.33315	12.3808	Up	2.7879e-05	0.000265829	-	-	-	-	-
CL10562.Contig3_All	725	0	46	0.001	5.32502	12.3786	Up	7.76262e-12	1.87332e-10	-	-	-	-	-
Unigene57846_All	473	0	30	0.001	5.32307	12.378	Up	5.9513e-08	9.11726e-07	-	-	-	-	-
Unigene42581_All	1167	0	74	0.001	5.32185	12.3777	Up	1.23581e-18	4.99976e-17	-	-	-	-	-
CL12641.Contig1_All	3203	0	203	0.001	5.31913	12.377	Up	5.92026e-50	7.70014e-48	K14442|1|0.0|1607|vvi:100252028|ATP-dependent RNA helicase DHX36 [EC:3.6.4.13]	GO:0005737//cytoplasm	GO:0008026//ATP-dependent helicase activity;GO:0003676//nucleic acid binding;GO:0005524//ATP binding	GO:0006499//N-terminal protein myristoylation	gi|359481069|ref|XP_002264021.2|/0/PREDICTED: probable ATP-dependent RNA helicase DHX36-like [Vitis vinifera]
CL77.Contig2_All	1259	0	79	0.001	5.26627	12.3626	Up	7.55118e-20	3.26288e-18	K12741|1|2e-15|81.6|bdi:100831046|heterogeneous nuclear ribonucleoprotein A1/A3	GO:0005778//peroxisomal membrane	GO:0005515//protein binding	GO:0016558//protein import into peroxisome matrix;GO:0044265//cellular macromolecule catabolic process;GO:0006891//intra-Golgi vesicle-mediated transport;GO:0006869//lipid transport;GO:0006635//fatty acid beta-oxidation;GO:0010351//lithium ion transport	gi|462420117|gb|EMJ24380.1|/4.83051e-108/hypothetical protein PRUPE_ppa009172mg [Prunus persica]
Unigene44703_All	594	0	37	0.001	5.22778	12.352	Up	1.18877e-09	2.28416e-08	-	-	-	-	gi|356532924|ref|XP_003535019.1|/2.53962e-14/PREDICTED: uncharacterized protein LOC100795609 [Glycine max]
CL12959.Contig1_All	289	0	18	0.001	5.22729	12.3518	Up	4.876e-05	0.000438468	-	-	-	-	-
Unigene35171_All	434	0	27	0.001	5.22126	12.3502	Up	3.18402e-07	4.34454e-06	-	-	-	-	-
Unigene41836_All	531	0	33	0.001	5.2158	12.3487	Up	1.11237e-08	1.89656e-07	-	-	-	-	-
CL12269.Contig2_All	741	0	46	0.001	5.21004	12.3471	Up	7.76262e-12	1.87402e-10	K01051|1|1e-87|320|gmx:100802881|pectinesterase [EC:3.1.1.11]	GO:0005618//cell wall	GO:0016788//hydrolase activity, acting on ester bonds	GO:0008152//metabolic process	gi|224064458|ref|XP_002301486.1|/1.01919e-86/predicted protein [Populus trichocarpa]
CL1840.Contig1_All	936	0	58	0.001	5.2006	12.3445	Up	9.4745e-15	2.91952e-13	K01739|1|3e-31|134|ath:AT3G01120|cystathionine gamma-synthase [EC:2.5.1.48]	GO:0009570//chloroplast stroma	GO:0030170//pyridoxal phosphate binding;GO:0003962//cystathionine gamma-synthase activity	GO:0001887//selenium compound metabolic process;GO:0009086//methionine biosynthetic process;GO:0006730//one-carbon metabolic process	gi|3293261|gb|AAC25687.1|/3.42445e-30/cystathionine gamma-synthase precursor [Arabidopsis thaliana]
Unigene23673_All	1080	0	66	0.001	5.12887	12.3244	Up	1.08207e-16	3.85521e-15	K00001|1|3e-16|84.3|gmx:100787307|alcohol dehydrogenase [EC:1.1.1.1]	-	GO:0097159//organic cyclic compound binding	-	gi|147782372|emb|CAN61798.1|/3.21796e-54/hypothetical protein VITISV_044291 [Vitis vinifera]
CL7334.Contig2_All	593	0	36	0.001	5.09506	12.3149	Up	2.07914e-09	3.89107e-08	-	-	-	-	gi|470123726|ref|XP_004297872.1|/2.07754e-16/PREDICTED: uncharacterized protein LOC101314079 [Fragaria vesca subsp. vesca]
CL11254.Contig3_All	447	0	27	0.001	5.06942	12.3076	Up	3.18402e-07	4.35004e-06	-	GO:0005777//peroxisome	GO:0047627//adenylylsulfatase activity;GO:0004780//sulfate adenylyltransferase (ADP) activity	GO:0006790//sulfur compound metabolic process;GO:0009150//purine ribonucleotide metabolic process	gi|359474401|ref|XP_002266460.2|/7.94755e-11/PREDICTED: histidine triad nucleotide-binding protein 3-like [Vitis vinifera]
CL9757.Contig1_All	414	0	25	0.001	5.06806	12.3072	Up	9.7398e-07	1.2288e-05	-	-	-	-	-
Unigene40624_All	348	0	21	0.001	5.06456	12.3062	Up	9.11382e-06	9.65049e-05	-	-	-	-	gi|357130466|ref|XP_003566869.1|/1.88367e-07/PREDICTED: carbon catabolite repressor protein 4 homolog 6-like [Brachypodium distachyon]
Unigene59411_All	332	0	20	0.001	5.05584	12.3037	Up	1.594e-05	0.00015975	-	-	-	-	-
CL12315.Contig2_All	870	0	52	0.001	5.01633	12.2924	Up	2.71196e-13	7.49079e-12	-	-	-	-	-
Unigene10623_All	503	0	30	0.001	5.00559	12.2893	Up	5.9513e-08	9.08931e-07	-	-	-	-	gi|470131104|ref|XP_004301438.1|/7.59304e-15/PREDICTED: uncharacterized protein LOC101313994 [Fragaria vesca subsp. vesca]
Unigene31965_All	304	0	18	0.001	4.96936	12.2788	Up	4.876e-05	0.000437496	-	-	-	-	-
Unigene12837_All	338	0	20	0.001	4.96609	12.2779	Up	1.594e-05	0.00015938	-	-	-	-	-
Unigene62484_All	542	0	32	0.001	4.9551	12.2747	Up	1.94552e-08	3.19836e-07	-	-	-	-	-
Unigene41685_All	627	0	37	0.001	4.95263	12.274	Up	1.18877e-09	2.28755e-08	-	-	-	-	-
CL3532.Contig2_All	577	0	34	0.001	4.94544	12.2719	Up	6.36006e-09	1.12005e-07	-	-	-	-	gi|460403129|ref|XP_004247052.1|/1.37898e-06/PREDICTED: uncharacterized protein LOC101267738 [Solanum lycopersicum]
Unigene21527_All	289	0	17	0.001	4.93688	12.2694	Up	8.52808e-05	0.00071803	-	-	-	-	-
Unigene496_All	1176	0	69	0.001	4.92429	12.2657	Up	2.02252e-17	7.5593e-16	K09250|1|8e-07|53.1|zma:100282947|cellular nucleic acid-binding protein	-	GO:0005488//binding	GO:0043170;GO:0044238//primary metabolic process	gi|20042994|gb|AAM08802.1|AC090486_12/3.20326e-26/putative retroelement [Oryza sativa Japonica Group]
CL6134.Contig1_All	291	0	17	0.001	4.90295	12.2594	Up	8.52808e-05	0.000718965	-	-	-	-	-
CL5250.Contig1_All	480	0	28	0.001	4.89574	12.2573	Up	1.82048e-07	2.58589e-06	-	-	-	-	-
CL5141.Contig2_All	1954	2	12968	0.114691	556.994	12.2457	Up	0	0	K14181|1|1e-140|498|vvi:100256880|valencene synthase [EC:4.2.3.73];K12929|2|2e-109|394|rcu:RCOM_1574190|casbene synthase [EC:4.2.3.8];K15797|5|7e-98|356|zma:100037770|(S)-beta-macrocarpene synthase [EC:5.5.1.17]	-	-	-	gi|13624778|emb|CAC36896.1|/0/germacrene A synthase [Solidago canadensis]
CL12365.Contig2_All	1143	0	66	0.001	4.84618	12.2426	Up	1.08207e-16	3.85733e-15	K03626|1|7e-27|119|osa:4326505|nascent polypeptide-associated complex subunit alpha;K15030|2|7e-27|119|vvi:100251424|translation initiation factor 3 subunit M	GO:0022626//cytosolic ribosome	-	GO:0009651//response to salt stress	gi|460407335|ref|XP_004249108.1|/4.31817e-28/PREDICTED: nascent polypeptide-associated complex subunit alpha-like protein-like [Solanum lycopersicum]
Unigene36101_All	470	0	27	0.001	4.82134	12.2352	Up	3.18402e-07	4.34363e-06	-	-	-	-	gi|462415742|gb|EMJ20479.1|/1.24345e-07/hypothetical protein PRUPE_ppa018460mg, partial [Prunus persica]
Unigene41951_All	996	0	57	0.001	4.80305	12.2297	Up	1.65708e-14	5.01554e-13	-	-	-	-	gi|462412913|gb|EMJ17962.1|/1.76498e-15/hypothetical protein PRUPE_ppa024654mg, partial [Prunus persica]
Unigene11828_All	350	0	20	0.001	4.79583	12.2276	Up	1.594e-05	0.000159602	-	-	-	-	-
CL12676.Contig2_All	1931	0	110	0.001	4.78093	12.2231	Up	2.24696e-27	1.41301e-25	K05906|1|0.0|650|vvi:100268071|prenylcysteine oxidase / farnesylcysteine lyase [EC:1.8.3.5 1.8.3.6]	GO:0005774//vacuolar membrane;GO:0005576//extracellular region	GO:0001735//prenylcysteine oxidase activity	GO:0042744//hydrogen peroxide catabolic process;GO:0055114//oxidation-reduction process;GO:0030327//prenylated protein catabolic process;GO:0030328//prenylcysteine catabolic process;GO:0045338//farnesyl diphosphate metabolic process;GO:0009738//abscisic acid mediated signaling pathway	gi|359480755|ref|XP_002275222.2|/0/PREDICTED: farnesylcysteine lyase-like [Vitis vinifera]
Unigene26816_All	757	0	43	0.001	4.76732	12.219	Up	4.1531e-11	9.38279e-10	-	-	-	-	-
CL4402.Contig5_All	300	0	17	0.001	4.75586	12.2155	Up	8.52808e-05	0.000721406	-	-	-	-	-
Unigene25392_All	495	0	28	0.001	4.74739	12.2129	Up	1.82048e-07	2.58759e-06	-	-	-	-	-
CL11783.Contig2_All	443	0	25	0.001	4.73629	12.2095	Up	9.7398e-07	1.23072e-05	-	-	-	-	-
Unigene3209_All	463	0	26	0.001	4.71296	12.2024	Up	5.5688e-07	7.31351e-06	-	-	-	-	-
Unigene40686_All	305	0	17	0.001	4.6779	12.1916	Up	8.52808e-05	0.000719808	-	-	-	-	-
Unigene59572_All	378	0	21	0.001	4.66261	12.1869	Up	9.11382e-06	9.63002e-05	K00383|1|3e-13|61.6|vvi:100232842|glutathione reductase (NADPH) [EC:1.8.1.7]	GO:0009536//plastid	GO:0043168;GO:0016668//oxidoreductase activity, acting on a sulfur group of donors, NAD(P) as acceptor;GO:0000166//nucleotide binding;GO:0050662//coenzyme binding	GO:0009987//cellular process	gi|50058096|dbj|BAD27394.1|/3.41512e-12/glutathione reductase [Zinnia violacea]
CL7831.Contig2_All	468	0	26	0.001	4.66261	12.1869	Up	5.5688e-07	7.31648e-06	-	-	-	-	gi|237664605|gb|ACR09741.1|/7.81337e-31/DIV2A protein [Heptacodium miconioides]
Unigene42481_All	505	0	28	0.001	4.65338	12.1841	Up	1.82048e-07	2.58702e-06	-	-	-	-	-
Unigene12574_All	866	0	48	0.001	4.65184	12.1836	Up	2.53766e-12	6.41817e-11	K09422|1|2e-53|207|aly:ARALYDRAFT_894284|myb proto-oncogene protein, plant	-	-	-	gi|327165091|dbj|BAK08889.1|/6.8497e-99/transcription factor R3myb [Dahlia pinnata]
Unigene39698_All	325	0	18	0.001	4.64826	12.1825	Up	4.876e-05	0.000438772	K07977|1|2e-31|132|osa:4339157|Arf/Sar family, other	GO:0005794//Golgi apparatus;GO:0005634//nucleus	GO:0003677//DNA binding;GO:0046983//protein dimerization activity;GO:0016787//hydrolase activity;GO:0005525//GTP binding	GO:0016192//vesicle-mediated transport;GO:0007264//small GTPase mediated signal transduction;GO:0006355//regulation of transcription, DNA-dependent;GO:0009734//auxin mediated signaling pathway;GO:0015031//protein transport	gi|357485863|ref|XP_003613219.1|/4.6985e-32/ADP-ribosylation factor [Medicago truncatula]
CL9822.Contig5_All	453	0	25	0.001	4.63173	12.1773	Up	9.7398e-07	1.22976e-05	-	-	GO:0004725//protein tyrosine phosphatase activity;GO:0008138//protein tyrosine/serine/threonine phosphatase activity	GO:0035335//peptidyl-tyrosine dephosphorylation	gi|359484523|ref|XP_002283341.2|/9.25333e-60/PREDICTED: protein-tyrosine phosphatase mitochondrial 1-like isoform 1 [Vitis vinifera]
Unigene25364_All	382	0	21	0.001	4.61379	12.1717	Up	9.11382e-06	9.6568e-05	-	-	-	-	-
CL1890.Contig1_All	1114	0	61	0.001	4.59564	12.1661	Up	1.7709e-15	5.79608e-14	K10684|1|1e-11|68.9|vvi:100268076|ubiquitin-like 1-activating enzyme E1 A [EC:6.3.2.19];K03686|5|2e-09|55.1|pop:POPTR_862529|molecular chaperone DnaJ	-	GO:0005488//binding	GO:0008152//metabolic process	gi|350537577|ref|NP_001234811.1|/1.58363e-11/ubiquitin activating enzyme [Solanum lycopersicum]
CL4803.Contig2_All	768	0	42	0.001	4.58976	12.1642	Up	7.26372e-11	1.59703e-09	K14793|1|2e-66|250|pop:POPTR_217089|ribosomal RNA-processing protein 9	GO:0005730//nucleolus;GO:0031461//cullin-RING ubiquitin ligase complex	GO:0097159//organic cyclic compound binding	GO:0033036;GO:0060321//acceptance of pollen;GO:0009793//embryo development ending in seed dormancy;GO:0006913//nucleocytoplasmic transport;GO:0016482//cytoplasmic transport;GO:0016070//RNA metabolic process;GO:0071840;GO:0071702;GO:0009553//embryo sac development	gi|224093378|ref|XP_002309903.1|/2.3508e-65/predicted protein [Populus trichocarpa]
CL5754.Contig1_All	423	0	23	0.001	4.56341	12.1559	Up	2.97938e-06	3.45595e-05	-	-	-	-	gi|470124248|ref|XP_004298128.1|/1.44636e-12/PREDICTED: uncharacterized protein LOC101292406 [Fragaria vesca subsp. vesca]
Unigene54914_All	1454	0	79	0.001	4.56	12.1548	Up	7.55118e-20	3.26505e-18	K05857|1|4e-165|556|vvi:100241574|phosphatidylinositol phospholipase C, delta [EC:3.1.4.11]	GO:0005886//plasma membrane	GO:0004871//signal transducer activity;GO:0004435//phosphatidylinositol phospholipase C activity;GO:0005509//calcium ion binding	GO:0006629//lipid metabolic process;GO:0035556//intracellular signal transduction	gi|225448433|ref|XP_002269949.1|/4.85482e-164/PREDICTED: phosphoinositide phospholipase C 2 isoform 1 [Vitis vinifera]
Unigene23762_All	720	0	39	0.001	4.54605	12.1504	Up	3.88618e-10	7.87103e-09	-	-	-	-	-
Unigene40089_All	517	0	28	0.001	4.54537	12.1502	Up	1.82048e-07	2.59043e-06	-	-	GO:0016772//transferase activity, transferring phosphorus-containing groups	GO:0008152//metabolic process	gi|357137224|ref|XP_003570201.1|/2.15806e-21/PREDICTED: uridine-cytidine kinase C-like [Brachypodium distachyon]
CL3894.Contig1_All	1884	0	102	0.001	4.54382	12.1497	Up	1.96742e-25	1.12674e-23	K00031|1|0.0|777|pop:POPTR_648243|isocitrate dehydrogenase [EC:1.1.1.42]	GO:0005777//peroxisome;GO:0005886//plasma membrane;GO:0048046//apoplast	GO:0051287//NAD binding;GO:0005507//copper ion binding;GO:0004450//isocitrate dehydrogenase (NADP+) activity;GO:0000287//magnesium ion binding	GO:0006739//NADP metabolic process;GO:0009651//response to salt stress;GO:0042742//defense response to bacterium;GO:0006099//tricarboxylic acid cycle;GO:0006102//isocitrate metabolic process;GO:0010043//response to zinc ion;GO:0046686//response to cadmium ion	gi|82941453|dbj|BAE48792.1|/0/NADP-isocitrate dehydrogenase [Codonopsis lanceolata]
Unigene50369_All	408	0	22	0.001	4.52548	12.1439	Up	5.2109e-06	5.78144e-05	-	-	-	-	-
CL10202.Contig1_All	985	0	53	0.001	4.51587	12.1408	Up	1.55058e-13	4.39537e-12	K12619|1|9e-68|255|vvi:100260845|5'-3' exoribonuclease 2 [EC:3.1.13.-];K13217|2|6e-63|239|vvi:100243465|pre-mRNA-processing factor 39;K13148|3|1e-59|228|vvi:100261060|integrator complex subunit 11 [EC:3.1.27.-];K14327|4|2e-31|134|vvi:100258101|regulator of nonsense transcripts 2;K01855|5|8e-31|132|vvi:100244254|tRNA pseudouridine38/39 synthase [EC:5.4.99.45]	-	-	-	gi|332322082|emb|CCA65974.1|/1.93153e-87/hypothetical protein [Beta vulgaris subsp. vulgaris]
CL6250.Contig2_All	579	0	31	0.001	4.4935	12.1336	Up	3.4027e-08	5.42189e-07	-	-	-	-	-
CL4791.Contig1_All	880	0	47	0.001	4.48246	12.1301	Up	4.43834e-12	1.10019e-10	K08967|1|5e-86|315|gmx:100500632|1,2-dihydroxy-3-keto-5-methylthiopentene dioxygenase [EC:1.13.11.53 1.13.11.54]	GO:0005634//nucleus;GO:0005886//plasma membrane	GO:0046872//metal ion binding;GO:0010309//acireductone dioxygenase [iron(II)-requiring] activity	GO:0055114//oxidation-reduction process	gi|363805407|sp|D7T737.1|MTND1_VITVI/5.54926e-88/RecName: Full=1,2-dihydroxy-3-keto-5-methylthiopentene dioxygenase 1; AltName: Full=Acireductone dioxygenase (Fe(2+)-requiring) 1; Short=ARD 1; Short=Fe-ARD 1
CL12687.Contig1_All	319	0	17	0.001	4.4726	12.1269	Up	8.52808e-05	0.000719996	-	-	-	-	gi|460396031|ref|XP_004243583.1|/5.24887e-07/PREDICTED: RPM1-interacting protein 4-like [Solanum lycopersicum]
CL1479.Contig3_All	1843	0	98	0.001	4.46275	12.1237	Up	1.84098e-24	1.00798e-22	K10599|1|0.0|874|vvi:100249408|pre-mRNA-processing factor 19 [EC:6.3.2.19]	GO:0005730//nucleolus;GO:0005618//cell wall;GO:0009507//chloroplast;GO:0000151//ubiquitin ligase complex	GO:0004842//ubiquitin-protein ligase activity	GO:0042742//defense response to bacterium;GO:0046686//response to cadmium ion;GO:0016567//protein ubiquitination	gi|225433255|ref|XP_002285452.1|/0/PREDICTED: U-box domain-containing protein 72 [Vitis vinifera]
Unigene60915_All	378	0	20	0.001	4.44058	12.1165	Up	1.594e-05	0.000159086	K04728|1|6e-07|50.4|gmx:100788458|ataxia telangiectasia mutated family protein [EC:2.7.11.1]	-	GO:0016772//transferase activity, transferring phosphorus-containing groups;GO:0097159//organic cyclic compound binding	-	gi|356560989|ref|XP_003548768.1|/1.33901e-10/PREDICTED: uncharacterized protein LOC100775187 [Glycine max]
Unigene36100_All	456	0	24	0.001	4.41721	12.1089	Up	1.70348e-06	2.0678e-05	-	-	-	-	-
Unigene24098_All	380	0	20	0.001	4.41721	12.1089	Up	1.594e-05	0.000159503	-	-	-	-	-
Unigene38022_All	989	0	52	0.001	4.41274	12.1075	Up	2.71196e-13	7.4876e-12	K10760|1|2e-10|64.7|vvi:100247527|adenylate isopentenyltransferase (cytokinin synthase)	GO:0005739//mitochondrion	GO:0046872//metal ion binding	-	gi|111146936|gb|ABH07409.1|/2.59918e-116/putative pol polyprotein [Brassica oleracea var. botrytis]
CL6584.Contig2_All	743	0	39	0.001	4.40532	12.105	Up	3.88618e-10	7.88336e-09	-	GO:0048046//apoplast	-	GO:0010090//trichome morphogenesis	gi|449443512|ref|XP_004139521.1|/4.03582e-59/PREDICTED: uncharacterized protein LOC101214389 [Cucumis sativus]
Unigene32313_All	592	0	31	0.001	4.39483	12.1016	Up	3.4027e-08	5.42322e-07	K14664|1|2e-55|213|vvi:100264396|IAA-amino acid hydrolase [EC:3.5.1.-]	GO:0005576//extracellular region	GO:0008237//metallopeptidase activity;GO:0010178//IAA-amino acid conjugate hydrolase activity	GO:0010112//regulation of systemic acquired resistance;GO:0009753//response to jasmonic acid stimulus;GO:0009620//response to fungus;GO:0009850//auxin metabolic process;GO:0009611//response to wounding;GO:0009695//jasmonic acid biosynthetic process;GO:0006508//proteolysis	gi|359492536|ref|XP_002284503.2|/2.77551e-53/PREDICTED: IAA-amino acid hydrolase ILR1-like 6-like [Vitis vinifera]
Unigene42067_All	425	0	22	0.001	4.34446	12.085	Up	5.2109e-06	5.78441e-05	-	-	-	-	-
Unigene29549_All	408	0	21	0.001	4.31977	12.0767	Up	9.11382e-06	9.63946e-05	-	-	-	-	-
CL4507.Contig2_All	506	0	26	0.001	4.31245	12.0743	Up	5.5688e-07	7.31055e-06	-	-	-	-	-
Unigene62364_All	331	0	17	0.001	4.31045	12.0736	Up	8.52808e-05	0.000718497	-	-	-	-	-
Unigene40076_All	390	0	20	0.001	4.30395	12.0714	Up	1.594e-05	0.000159676	-	-	-	-	-
Unigene37614_All	392	0	20	0.001	4.28199	12.0641	Up	1.594e-05	0.000159307	K03655|1|1e-18|84.0|gmx:100806552|ATP-dependent DNA helicase RecG [EC:3.6.4.12];K15360|3|6e-08|53.9|vvi:100253596|centromere protein X	-	GO:0008907//integrase activity;GO:0003964//RNA-directed DNA polymerase activity;GO:0003682//chromatin binding;GO:0003723//RNA binding;GO:0004190//aspartic-type endopeptidase activity	GO:0006333//chromatin assembly or disassembly;GO:0006278//RNA-dependent DNA replication;GO:0006508//proteolysis;GO:0006310//DNA recombination	gi|89887334|gb|ABD78322.1|/1.86866e-37/polyprotein [Primula vulgaris]
Unigene40398_All	474	0	24	0.001	4.24947	12.0531	Up	1.70348e-06	2.06432e-05	-	-	-	-	-
CL5870.Contig2_All	870	0	44	0.001	4.24458	12.0514	Up	2.37456e-11	5.495e-10	K02200|1|9e-68|254|rcu:RCOM_1493350|cytochrome c-type biogenesis protein CcmH	GO:0043234//protein complex;GO:0005743//mitochondrial inner membrane	GO:0016491//oxidoreductase activity;GO:0005515//protein binding	GO:0055114//oxidation-reduction process;GO:0017004//cytochrome complex assembly;GO:0019243//methylglyoxal catabolic process to D-lactate;GO:0009790//embryo development	gi|462404170|gb|EMJ09727.1|/7.43125e-69/hypothetical protein PRUPE_ppa025582mg [Prunus persica]
CL10414.Contig3_All	1745	0	88	0.001	4.23242	12.0473	Up	4.9309e-22	2.3906e-20	K13425|1|1e-22|106|rcu:RCOM_1616660|WRKY transcription factor 22;K13426|3|2e-20|99.4|vvi:100251862|WRKY transcription factor 29;K13424|5|6e-20|97.4|ath:AT2G38470|WRKY transcription factor 33	-	-	-	gi|350540816|gb|AEQ29021.1|/4.29995e-124/WRKY8, partial [Panax quinquefolius]
CL3223.Contig2_All	1375	0	69	0.001	4.21161	12.0402	Up	2.02252e-17	7.56366e-16	-	-	-	-	gi|460400371|ref|XP_004245708.1|/7.88139e-83/PREDICTED: uncharacterized protein LOC101264144 isoform 1 [Solanum lycopersicum]
CL10315.Contig1_All	399	0	20	0.001	4.20687	12.0385	Up	1.594e-05	0.000159627	-	-	-	-	-
CL12353.Contig1_All	360	0	18	0.001	4.19635	12.0349	Up	4.876e-05	0.000437921	-	-	-	-	-
Unigene61317_All	340	0	17	0.001	4.19635	12.0349	Up	8.52808e-05	0.000718124	-	-	-	-	-
CL4739.Contig1_All	882	0	44	0.001	4.18683	12.0316	Up	2.37456e-11	5.48324e-10	K01969|1|5e-06|50.1|gmx:100791763|3-methylcrotonyl-CoA carboxylase beta subunit [EC:6.4.1.4]	-	-	-	-
Unigene30679_All	442	0	22	0.001	4.17736	12.0284	Up	5.2109e-06	5.78342e-05	-	-	-	-	-
Unigene17158_All	604	0	30	0.001	4.16856	12.0253	Up	5.9513e-08	9.09574e-07	-	-	-	-	gi|297738233|emb|CBI27434.3|/1.03249e-10/unnamed protein product [Vitis vinifera]
CL6762.Contig2_All	667	0	33	0.001	4.15231	12.0197	Up	1.11237e-08	1.89357e-07	K14498|1|1e-64|243|vvi:100243594|serine/threonine-protein kinase SRK2 [EC:2.7.11.1]	GO:0005737//cytoplasm	GO:0004674//protein serine/threonine kinase activity;GO:0005524//ATP binding	GO:0006468//protein phosphorylation;GO:0006970//response to osmotic stress	gi|225427681|ref|XP_002262726.1|/1.70104e-63/PREDICTED: serine/threonine-protein kinase SAPK3 [Vitis vinifera]
Unigene38267_All	406	0	20	0.001	4.13433	12.0134	Up	1.594e-05	0.00015911	-	-	-	-	-
Unigene5244_All	448	0	22	0.001	4.12142	12.0089	Up	5.2109e-06	5.77155e-05	-	GO:0016021//integral to membrane;GO:0005739//mitochondrion	GO:0005509//calcium ion binding	-	gi|224109172|ref|XP_002315110.1|/3.67469e-24/predicted protein [Populus trichocarpa]
CL3147.Contig1_All	473	0	23	0.001	4.08102	11.9947	Up	2.97938e-06	3.44608e-05	-	-	-	-	-
Unigene14073_All	556	0	27	0.001	4.07559	11.9928	Up	3.18402e-07	4.34088e-06	-	-	-	-	gi|470140412|ref|XP_004305934.1|/5.04785e-19/PREDICTED: F-box protein At5g07610-like [Fragaria vesca subsp. vesca]
CL6627.Contig3_All	762	0	37	0.001	4.0752	11.9927	Up	1.18877e-09	2.28484e-08	K02866|1|1e-08|58.5|osa:4332737|large subunit ribosomal protein L10e	-	-	GO:0046686//response to cadmium ion	gi|470143911|ref|XP_004307610.1|/1.19194e-53/PREDICTED: uncharacterized protein At2g39920-like [Fragaria vesca subsp. vesca]
Unigene17995_All	515	0	25	0.001	4.07413	11.9923	Up	9.7398e-07	1.23096e-05	-	-	-	-	-
Unigene12789_All	393	0	19	0.001	4.05754	11.9864	Up	2.7879e-05	0.000266457	-	-	-	-	-
CL200.Contig2_All	1205	0	58	0.001	4.03964	11.98	Up	9.4745e-15	2.91397e-13	K13463|1|4e-161|565|vvi:100254771|coronatine-insensitive protein 1	GO:0019005//SCF ubiquitin ligase complex;GO:0005634//nucleus	GO:0004842//ubiquitin-protein ligase activity;GO:0005515//protein binding	GO:0010118//stomatal movement;GO:0009625//response to insect;GO:0010103//stomatal complex morphogenesis;GO:0031348//negative regulation of defense response;GO:0009867//jasmonic acid mediated signaling pathway;GO:0042752//regulation of circadian rhythm;GO:0042742//defense response to bacterium;GO:0009909//regulation of flower development;GO:0009861//jasmonic acid and ethylene-dependent systemic re…	gi|380719869|gb|AFD63135.1|/3.90693e-160/coronatine insensitive 1 [Vitis quinquangularis]
Unigene29830_All	418	0	20	0.001	4.01565	11.9714	Up	1.594e-05	0.000159233	-	-	-	-	-
CL7636.Contig1_All	1448	0	69	0.001	3.99928	11.9655	Up	2.02252e-17	7.55494e-16	K10355|1|1e-93|213|ath:AT2G42100|actin, other eukaryote;K05692|3|2e-92|207|cre:CHLREDRAFT_24392|actin beta/gamma 1	GO:0016020//membrane;GO:0022625//cytosolic large ribosomal subunit;GO:0005885//Arp2/3 protein complex	GO:0003735//structural constituent of ribosome;GO:0005524//ATP binding;GO:0005200//structural constituent of cytoskeleton	GO:0009825//multidimensional cell growth;GO:0006412//translation;GO:0052546//cell wall pectin metabolic process;GO:0034314//Arp2/3 complex-mediated actin nucleation;GO:0010090//trichome morphogenesis;GO:0009165//nucleotide biosynthetic process;GO:0052541//plant-type cell wall cellulose metabolic process	gi|469469440|gb|AGH32898.1|/0/actin [Camellia oleifera]
CL3422.Contig2_All	1997	0	95	0.001	3.99252	11.9631	Up	9.84944e-24	5.2079e-22	-	GO:0009507//chloroplast	-	-	gi|460404501|ref|XP_004247720.1|/0/PREDICTED: uncharacterized protein L728-like [Solanum lycopersicum]
CL2452.Contig1_All	424	0	20	0.001	3.95882	11.9509	Up	1.594e-05	0.000159159	-	-	-	-	-
Unigene39118_All	827	0	39	0.001	3.95786	11.9505	Up	3.88618e-10	7.86366e-09	-	-	-	-	-
CL5670.Contig6_All	700	0	33	0.001	3.95656	11.95	Up	1.11237e-08	1.89756e-07	K00924|1|7e-46|169|aly:ARALYDRAFT_485296|[EC:2.7.1.-]	-	GO:0004683//calmodulin-dependent protein kinase activity;GO:0005509//calcium ion binding;GO:0005524//ATP binding	GO:0006468//protein phosphorylation	gi|255578190|ref|XP_002529963.1|/2.41026e-57/calcium-dependent protein kinase, putative [Ricinus communis]
Unigene41122_All	4619	0	217	0.001	3.94288	11.945	Up	2.36218e-53	3.3046e-51	-	-	-	-	-
Unigene35391_All	384	0	18	0.001	3.93408	11.9418	Up	4.876e-05	0.000437435	-	-	-	-	-
Unigene41927_All	747	0	35	0.001	3.93232	11.9412	Up	3.63642e-09	6.57928e-08	-	-	-	-	gi|449503962|ref|XP_004162239.1|/2.1186e-07/PREDICTED: uncharacterized LOC101210482 [Cucumis sativus]
Unigene38400_All	984	0	46	0.001	3.92342	11.9379	Up	7.76262e-12	1.87682e-10	K14442|1|1e-12|72.0|bdi:100830414|ATP-dependent RNA helicase DHX36 [EC:3.6.4.13]	-	GO:0003676//nucleic acid binding;GO:0005524//ATP binding;GO:0008026//ATP-dependent helicase activity	-	gi|225454028|ref|XP_002274837.1|/1.52656e-14/PREDICTED: scarecrow-like protein 6-like [Vitis vinifera]
CL4629.Contig1_All	642	0	30	0.001	3.92182	11.9373	Up	5.9513e-08	9.0936e-07	K15040|1|5e-96|348|vvi:100248362|voltage-dependent anion channel protein 2	GO:0005618//cell wall;GO:0005730//nucleolus;GO:0009941//chloroplast envelope;GO:0005741//mitochondrial outer membrane;GO:0005773//vacuole;GO:0005886//plasma membrane	GO:0008308//voltage-gated anion channel activity	GO:0055085//transmembrane transport;GO:0044070//regulation of anion transport;GO:0042742//defense response to bacterium	gi|460375108|ref|XP_004233349.1|/6.30572e-97/PREDICTED: mitochondrial outer membrane protein porin of 34 kDa-like [Solanum lycopersicum]
CL6344.Contig2_All	1200	0	56	0.001	3.91659	11.9354	Up	2.89822e-14	8.627e-13	K05607|1|4e-112|402|rcu:RCOM_0191380|methylglutaconyl-CoA hydratase [EC:4.2.1.18]	GO:0005739//mitochondrion	GO:0004300//enoyl-CoA hydratase activity;GO:0004490//methylglutaconyl-CoA hydratase activity	GO:0006631//fatty acid metabolic process	gi|296084644|emb|CBI25767.3|/1.22253e-113/unnamed protein product [Vitis vinifera]
CL1360.Contig11_All	2045	0	95	0.001	3.89881	11.9288	Up	9.84944e-24	5.21642e-22	K16055|1|0.0|917|rcu:RCOM_0993370|trehalose 6-phosphate synthase/phosphatase [EC:2.4.1.15 3.1.3.12]	-	GO:0003825//alpha,alpha-trehalose-phosphate synthase (UDP-forming) activity;GO:0004805//trehalose-phosphatase activity	GO:0005992//trehalose biosynthetic process	gi|470123262|ref|XP_004297647.1|/0/PREDICTED: probable alpha,alpha-trehalose-phosphate synthase [UDP-forming] 10-like [Fragaria vesca subsp. vesca]
CL5176.Contig4_All	3084	0	143	0.001	3.89156	11.9261	Up	2.18576e-35	1.84584e-33	K03254|1|0.0|1403|vvi:100244162|translation initiation factor 3 subunit A	GO:0005852//eukaryotic translation initiation factor 3 complex;GO:0005886//plasma membrane;GO:0005829//cytosol	GO:0003743//translation initiation factor activity	GO:0006413//translational initiation	gi|225450669|ref|XP_002283093.1|/0/PREDICTED: eukaryotic translation initiation factor 3 subunit A [Vitis vinifera]
CL9442.Contig2_All	454	0	21	0.001	3.88209	11.9226	Up	9.11382e-06	9.63159e-05	-	-	-	-	-
CL6437.Contig2_All	544	0	25	0.001	3.85694	11.9132	Up	9.7398e-07	1.23048e-05	-	-	-	-	-
Unigene11330_All	370	0	17	0.001	3.85611	11.9129	Up	8.52808e-05	0.000718684	-	-	-	-	-
CL3271.Contig1_All	1548	0	71	0.001	3.84936	11.9104	Up	6.61174e-18	2.55066e-16	K12183|1|4e-163|572|vvi:100252147|ESCRT-I complex subunit TSG101	GO:0005770//late endosome;GO:0005769//early endosome;GO:0000813//ESCRT I complex;GO:0005634//nucleus	GO:0043130//ubiquitin binding	GO:0051301//cell division;GO:0010200//response to chitin;GO:0010091//trichome branching	gi|225433571|ref|XP_002271662.1|/5.83203e-162/PREDICTED: protein ELC [Vitis vinifera]
Unigene41914_All	510	0	23	0.001	3.78494	11.8861	Up	2.97938e-06	3.44239e-05	-	-	-	-	-
Unigene20320_All	468	0	21	0.001	3.76596	11.8788	Up	9.11382e-06	9.62217e-05	-	-	-	-	-
Unigene34811_All	535	0	24	0.001	3.76495	11.8784	Up	1.70348e-06	2.06897e-05	-	-	-	-	-
Unigene30593_All	759	0	34	0.001	3.75958	11.8764	Up	6.36006e-09	1.12066e-07	-	GO:0044464//cell part	GO:0003824//catalytic activity	-	gi|460379590|ref|XP_004235544.1|/2.71428e-66/PREDICTED: lipase 1-like [Solanum lycopersicum]
Unigene13838_All	514	0	23	0.001	3.75549	11.8748	Up	2.97938e-06	3.45472e-05	-	-	-	-	gi|462403211|gb|EMJ08768.1|/4.24176e-16/hypothetical protein PRUPE_ppa018669mg, partial [Prunus persica]
Unigene40466_All	917	0	41	0.001	3.75246	11.8736	Up	1.27042e-10	2.72746e-09	-	GO:0005634//nucleus	-	-	gi|470139103|ref|XP_004305291.1|/1.71023e-10/PREDICTED: methyltransferase-like protein 22-like [Fragaria vesca subsp. vesca]
Unigene40693_All	449	0	20	0.001	3.7384	11.8682	Up	1.594e-05	0.00015943	-	-	-	-	-
Unigene20168_All	878	0	39	0.001	3.72796	11.8642	Up	3.88618e-10	7.86857e-09	-	-	-	-	-
Unigene17195_All	406	0	18	0.001	3.7209	11.8614	Up	4.876e-05	0.000437678	-	-	-	-	-
Unigene55206_All	429	0	19	0.001	3.71705	11.8599	Up	2.7879e-05	0.000265947	-	-	-	-	gi|470126630|ref|XP_004299286.1|/1.43544e-12/PREDICTED: COBRA-like protein 4-like [Fragaria vesca subsp. vesca]
Unigene42620_All	498	0	22	0.001	3.70762	11.8563	Up	5.2109e-06	5.76268e-05	-	-	-	-	-
CL6422.Contig1_All	1019	0	45	0.001	3.7063	11.8558	Up	1.35768e-11	3.22004e-10	K01529|1|2e-31|134|ath:AT3G53110|[EC:3.6.1.-];K03257|4|9e-12|69.3|gmx:100806638|translation initiation factor 4A	-	GO:0017111//nucleoside-triphosphatase activity	-	gi|460408311|ref|XP_004249589.1|/6.85748e-43/PREDICTED: DEAD-box ATP-dependent RNA helicase 38-like [Solanum lycopersicum]
Unigene42255_All	385	0	17	0.001	3.70587	11.8556	Up	8.52808e-05	0.000720465	-	-	-	-	-
Unigene60654_All	1136	0	50	0.001	3.69397	11.851	Up	8.29578e-13	2.20581e-11	-	GO:0010319//stromule	-	GO:0009409//response to cold	gi|224115140|ref|XP_002332211.1|/2.6914e-31/predicted protein [Populus trichocarpa]
Unigene1549_All	388	0	17	0.001	3.67721	11.8444	Up	8.52808e-05	0.000721689	K05666|1|2e-31|132|olu:OSTLU_35503|ATP-binding cassette, subfamily C (CFTR/MRP), member 2;K05663|2|2e-16|82.0|sbi:SORBI_01g036355|mitochondrial ABC transporter ATM;K05658|3|4e-16|81.3|smo:SELMODRAFT_184079|ATP-binding cassette, subfamily B (MDR/TAP), member 1	GO:0016021//integral to membrane	GO:0008559//xenobiotic-transporting ATPase activity;GO:0005524//ATP binding;GO:0015440//peptide-transporting ATPase activity	GO:0055085//transmembrane transport;GO:0006200//ATP catabolic process	gi|462409590|gb|EMJ14924.1|/9.6298e-62/hypothetical protein PRUPE_ppa000355mg [Prunus persica]
Unigene45790_All	480	0	21	0.001	3.67181	11.8423	Up	9.11382e-06	9.64418e-05	-	-	-	-	-
Unigene13500_All	1358	0	59	0.001	3.64631	11.8322	Up	5.41712e-15	1.69999e-13	-	-	-	-	gi|384247550|gb|EIE21036.1|/6.94293e-07/hypothetical protein COCSUDRAFT_56956 [Coccomyxa subellipsoidea C-169]
Unigene42025_All	1014	0	44	0.001	3.6418	11.8304	Up	2.37456e-11	5.48911e-10	-	-	-	-	gi|462406295|gb|EMJ11759.1|/1.61694e-44/hypothetical protein PRUPE_ppa014600mg [Prunus persica]
CL11693.Contig2_All	651	0	28	0.001	3.60976	11.8177	Up	1.82048e-07	2.59157e-06	K02917|1|5e-59|225|pop:POPTR_833785|large subunit ribosomal protein L35Ae	GO:0022625//cytosolic large ribosomal subunit;GO:0016020//membrane	GO:0003735//structural constituent of ribosome	GO:0042254//ribosome biogenesis;GO:0006412//translation	gi|224112609|ref|XP_002316240.1|/5.95395e-58/predicted protein [Populus trichocarpa]
Unigene23539_All	536	0	23	0.001	3.60135	11.8143	Up	2.97938e-06	3.44854e-05	-	GO:0005634//nucleus	GO:0003676//nucleic acid binding;GO:0008270//zinc ion binding	GO:0009793//embryo development ending in seed dormancy;GO:0000956//nuclear-transcribed mRNA catabolic process	gi|225432064|ref|XP_002273922.1|/3.90609e-14/PREDICTED: nuclear export mediator factor Nemf-like [Vitis vinifera]
Unigene34275_All	771	0	33	0.001	3.59221	11.8107	Up	1.11237e-08	1.89407e-07	-	-	-	-	-
Unigene35760_All	1250	0	53	0.001	3.5585	11.7971	Up	1.55058e-13	4.3973e-12	-	-	-	-	-
CL2744.Contig1_All	755	0	32	0.001	3.55717	11.7965	Up	1.94552e-08	3.19917e-07	-	-	-	-	-
CL283.Contig5_All	1276	0	54	0.001	3.55177	11.7943	Up	8.86558e-14	2.55445e-12	-	GO:0009941//chloroplast envelope;GO:0005794//Golgi apparatus;GO:0005634//nucleus	GO:0000166//nucleotide binding;GO:0050662//coenzyme binding;GO:0003824//catalytic activity	GO:0006098//pentose-phosphate shunt;GO:0019288//isopentenyl diphosphate biosynthetic process, mevalonate-independent pathway;GO:0016117//carotenoid biosynthetic process;GO:0010027//thylakoid membrane organization;GO:0000956//nuclear-transcribed mRNA catabolic process;GO:0010020//chloroplast fission	gi|225449311|ref|XP_002277052.1|/4.1711e-83/PREDICTED: uncharacterized protein C22orf13 homolog [Vitis vinifera]
Unigene17435_All	520	0	22	0.001	3.55076	11.7939	Up	5.2109e-06	5.77353e-05	-	-	-	-	-
Unigene23269_All	428	0	18	0.001	3.52964	11.7853	Up	4.876e-05	0.00043865	-	-	-	-	-
Unigene59592_All	719	0	30	0.001	3.50182	11.7739	Up	5.9513e-08	9.08074e-07	-	-	-	-	-
CL1924.Contig2_All	434	0	18	0.001	3.48084	11.7652	Up	4.876e-05	0.000439016	-	-	-	-	-
CL3598.Contig5_All	1524	0	63	0.001	3.46942	11.7605	Up	5.78918e-16	1.96118e-14	K00924|1|4e-54|210|ath:AT2G01450|[EC:2.7.1.-];K14512|2|7e-17|87.0|osa:4340170|mitogen-activated protein kinase 6 [EC:2.7.11.24];K04371|5|6e-16|84.0|smo:SELMODRAFT_449420|extracellular signal-regulated kinase 1/2 [EC:2.7.11.24]	-	GO:0004672//protein kinase activity	GO:0009987//cellular process	gi|224056591|ref|XP_002298926.1|/1.5387e-90/predicted protein [Populus trichocarpa]
Unigene34113_All	1090	0	45	0.001	3.46488	11.7586	Up	1.35768e-11	3.21886e-10	K06889|1|1e-105|381|vvi:100257601|	-	GO:0003824//catalytic activity	-	gi|462397900|gb|EMJ03568.1|/1.54809e-104/hypothetical protein PRUPE_ppa009258mg [Prunus persica]
CL10892.Contig2_All	583	0	24	0.001	3.45497	11.7545	Up	1.70348e-06	2.06664e-05	-	-	-	-	-
CL2663.Contig1_All	1145	0	47	0.001	3.44504	11.7503	Up	4.43834e-12	1.09851e-10	K12192|1|1e-93|341|gmx:100499888|charged multivesicular body protein 2B	GO:0000815//ESCRT III complex	-	GO:0015031//protein transport;GO:0016192//vesicle-mediated transport	gi|224085668|ref|XP_002307657.1|/7.01438e-95/predicted protein [Populus trichocarpa]
CL2737.Contig2_All	587	0	24	0.001	3.43143	11.7446	Up	1.70348e-06	2.06703e-05	-	-	-	GO:0006979//response to oxidative stress	gi|470148491|ref|XP_004309795.1|/4.20357e-17/PREDICTED: uncharacterized protein LOC101303296 [Fragaria vesca subsp. vesca]
CL6554.Contig1_All	588	0	24	0.001	3.42559	11.7421	Up	1.70348e-06	2.06625e-05	-	-	-	-	-
CL12249.Contig2_All	1036	0	42	0.001	3.40245	11.7324	Up	7.26372e-11	1.59649e-09	-	-	-	-	gi|449442763|ref|XP_004139150.1|/3.05796e-46/PREDICTED: 23 kDa jasmonate-induced protein-like [Cucumis sativus]
CL9785.Contig1_All	815	0	33	0.001	3.39827	11.7306	Up	1.11237e-08	1.89806e-07	K00695|1|7e-62|235|vvi:100267606|sucrose synthase [EC:2.4.1.13]	-	GO:0016157//sucrose synthase activity	GO:0009058//biosynthetic process;GO:0005985//sucrose metabolic process	gi|33439745|gb|AAQ18911.1|/2.28242e-61/sucrose synthase [Actinidia deliciosa]
CL3861.Contig4_All	743	0	30	0.001	3.38871	11.7265	Up	5.9513e-08	9.10864e-07	-	-	-	-	-
CL5321.Contig2_All	3321	0	134	0.001	3.38639	11.7255	Up	3.34728e-33	2.58723e-31	K13420|1|4e-99|361|ath:AT5G46330|LRR receptor-like serine/threonine-protein kinase FLS2 [EC:2.7.11.1]	-	GO:0003824//catalytic activity	GO:0044260;GO:0080090//regulation of primary metabolic process;GO:0051707//response to other organism;GO:0031323//regulation of cellular metabolic process;GO:0071310//cellular response to organic substance;GO:0006796//phosphate-containing compound metabolic process;GO:0007165//signal transduction;GO:0031347//regulation of defense response;GO:0045087//innate immune response;GO:0060255	gi|225435788|ref|XP_002283740.1|/0/PREDICTED: LRR receptor-like serine/threonine-protein kinase GSO1 [Vitis vinifera]
CL8273.Contig1_All	774	0	31	0.001	3.36142	11.7149	Up	3.4027e-08	5.42723e-07	-	-	-	-	-
Unigene9717_All	526	0	21	0.001	3.3507	11.7102	Up	9.11382e-06	9.64103e-05	-	-	-	-	-
Unigene24226_All	478	0	19	0.001	3.33601	11.7039	Up	2.7879e-05	0.000266143	-	-	-	-	-
Unigene6288_All	430	0	17	0.001	3.31804	11.6961	Up	8.52808e-05	0.000721124	-	GO:0009506//plasmodesma;GO:0005737//cytoplasm;GO:0016020//membrane	GO:0015198//oligopeptide transporter activity	GO:0009825//multidimensional cell growth;GO:0055085//transmembrane transport;GO:0048767//root hair elongation;GO:0000271//polysaccharide biosynthetic process;GO:0009932//cell tip growth;GO:0071555//cell wall organization;GO:0006857//oligopeptide transport;GO:0006875//cellular metal ion homeostasis;GO:0043481//anthocyanin accumulation in tissues in response to UV light;GO:0010817//regulation of ho…	gi|460409738|ref|XP_004250295.1|/8.9361e-23/PREDICTED: oligopeptide transporter 3-like [Solanum lycopersicum]
Unigene30921_All	458	0	18	0.001	3.29844	11.6876	Up	4.876e-05	0.000438042	-	-	-	-	-
Unigene41429_All	458	0	18	0.001	3.29844	11.6876	Up	4.876e-05	0.000437738	-	-	-	-	-
CL4286.Contig4_All	1535	0	60	0.001	3.28053	11.6797	Up	3.09728e-15	9.96112e-14	-	-	-	-	gi|359473665|ref|XP_003631341.1|/6.34045e-68/PREDICTED: LOW QUALITY PROTEIN: ankyrin repeat-containing protein At3g12360-like [Vitis vinifera]
CL2886.Contig3_All	435	0	17	0.001	3.27991	11.6794	Up	8.52808e-05	0.000717844	-	-	-	-	-
CL9312.Contig1_All	462	0	18	0.001	3.26988	11.675	Up	4.876e-05	0.000438529	-	-	-	-	-
CL10461.Contig1_All	438	0	17	0.001	3.25744	11.6695	Up	8.52808e-05	0.000717937	-	-	-	-	-
CL5791.Contig1_All	621	0	24	0.001	3.24356	11.6634	Up	1.70348e-06	2.06548e-05	-	GO:0005634//nucleus	-	-	gi|462394195|gb|EMJ00099.1|/2.35824e-13/hypothetical protein PRUPE_ppa004117mg [Prunus persica]
Unigene29395_All	518	0	20	0.001	3.24042	11.662	Up	1.594e-05	0.000159331	-	-	-	-	-
Unigene22223_All	1116	0	43	0.001	3.23375	11.659	Up	4.1531e-11	9.37625e-10	-	-	-	-	gi|261865353|gb|ACY01934.1|/3.43038e-71/hypothetical protein [Beta vulgaris]
Unigene41961_All	728	0	28	0.001	3.22796	11.6564	Up	1.82048e-07	2.59385e-06	K07562|1|1e-33|99.8|pop:POPTR_800704|nonsense-mediated mRNA decay protein 3	-	-	-	gi|224080157|ref|XP_002306035.1|/1.38817e-32/predicted protein [Populus trichocarpa]
Unigene55860_All	496	0	19	0.001	3.21495	11.6506	Up	2.7879e-05	0.000266025	-	-	-	-	-
Unigene42054_All	498	0	19	0.001	3.20203	11.6448	Up	2.7879e-05	0.000265751	-	-	-	-	-
CL13897.Contig4_All	1446	0	55	0.001	3.19224	11.6404	Up	5.06896e-14	1.48833e-12	K01090|1|3e-167|586|ath:AT3G05580|protein phosphatase [EC:3.1.3.16];K06269|2|4e-142|503|vvi:100250219|protein phosphatase 1, catalytic subunit [EC:3.1.3.16]	GO:0005737//cytoplasm	GO:0004722//protein serine/threonine phosphatase activity	GO:0006470//protein dephosphorylation;GO:0035556//intracellular signal transduction;GO:0010200//response to chitin;GO:0030968//endoplasmic reticulum unfolded protein response;GO:0009738//abscisic acid mediated signaling pathway	gi|356572968|ref|XP_003554637.1|/1.71173e-168/PREDICTED: serine/threonine-protein phosphatase PP1-like [Glycine max]
CL13497.Contig2_All	1796	0	68	0.001	3.17764	11.6337	Up	3.53736e-17	1.29888e-15	K03255|1|5e-128|279|sbi:SORBI_04g029850|protein TIF31	GO:0005737//cytoplasm	GO:0003676//nucleic acid binding	-	gi|460367477|ref|XP_004229600.1|/2.27385e-142/PREDICTED: clustered mitochondria protein-like [Solanum lycopersicum]
CL10809.Contig1_All	1031	0	39	0.001	3.17474	11.6324	Up	3.88618e-10	7.8735e-09	K02083|1|2e-06|51.6|pop:POPTR_826525|allantoate deiminase [EC:3.5.3.9]	-	-	-	-
CL410.Contig1_All	583	0	22	0.001	3.16706	11.6289	Up	5.2109e-06	5.77452e-05	K15272|1|1e-33|140|vvi:100244718|solute carrier family 35 (UDP-sugar transporter), member A1/2/3	GO:0016021//integral to membrane;GO:0000139//Golgi membrane;GO:0009507//chloroplast	GO:0015136//sialic acid transmembrane transporter activity;GO:0005351//sugar:hydrogen symporter activity;GO:0005456//CMP-N-acetylneuraminate transmembrane transporter activity	GO:0055085//transmembrane transport;GO:0009086//methionine biosynthetic process;GO:0015739//sialic acid transport;GO:0000394//RNA splicing, via endonucleolytic cleavage and ligation;GO:0008643//carbohydrate transport;GO:0015780//nucleotide-sugar transport	gi|470125776|ref|XP_004298875.1|/1.79934e-33/PREDICTED: CMP-sialic acid transporter 1-like [Fragaria vesca subsp. vesca]
CL3187.Contig3_All	667	0	25	0.001	3.14569	11.6192	Up	9.7398e-07	1.22784e-05	-	-	-	-	-
CL12446.Contig7_All	614	0	23	0.001	3.14385	11.6183	Up	2.97938e-06	3.44916e-05	-	GO:0000785//chromatin;GO:0005737//cytoplasm;GO:0005634//nucleus	GO:0003723//RNA binding;GO:0010427//abscisic acid binding	GO:0031048//chromatin silencing by small RNA;GO:0009793//embryo development ending in seed dormancy;GO:0045132//meiotic chromosome segregation;GO:0010228//vegetative to reproductive phase transition of meristem;GO:0009553//embryo sac development;GO:0009909//regulation of flower development;GO:0007062//sister chromatid cohesion	gi|359477208|ref|XP_002279515.2|/4.34521e-12/PREDICTED: flowering time control protein FCA [Vitis vinifera]
CL1409.Contig1_All	1538	0	57	0.001	3.11043	11.6029	Up	1.65708e-14	5.01788e-13	-	-	-	GO:0044262//cellular carbohydrate metabolic process	gi|225434642|ref|XP_002279786.1|/8.16886e-124/PREDICTED: uncharacterized protein LOC100253483 [Vitis vinifera]
CL6122.Contig1_All	919	0	34	0.001	3.10502	11.6004	Up	6.36006e-09	1.11883e-07	K03439|1|7e-109|391|vvi:100266146|tRNA (guanine-N7-)-methyltransferase [EC:2.1.1.33]	GO:0005634//nucleus	GO:0008176//tRNA (guanine-N7-)-methyltransferase activity	GO:0006400//tRNA modification;GO:0036265//RNA (guanine-N7)-methylation	gi|296090185|emb|CBI40004.3|/8.86823e-108/unnamed protein product [Vitis vinifera]
CL4276.Contig2_All	570	0	21	0.001	3.09205	11.5943	Up	9.11382e-06	9.63788e-05	K14638|1|2e-43|172|sbi:SORBI_01g009890|solute carrier family 15 (peptide/histidine transporter), member 3/4	GO:0005886//plasma membrane;GO:0016021//integral to membrane	GO:0005215//transporter activity	GO:0009753//response to jasmonic acid stimulus;GO:0009611//response to wounding;GO:0070838//divalent metal ion transport;GO:0006857//oligopeptide transport;GO:0030003//cellular cation homeostasis	gi|255566995|ref|XP_002524480.1|/5.51852e-77/oligopeptide transporter, putative [Ricinus communis]
Unigene20488_All	884	0	32	0.001	3.03808	11.5689	Up	1.94552e-08	3.2008e-07	K04728|1|4e-11|67.0|gmx:100788458|ataxia telangiectasia mutated family protein [EC:2.7.11.1]	-	-	-	gi|356518961|ref|XP_003528143.1|/1.82933e-22/PREDICTED: uncharacterized protein LOC100778359 [Glycine max]
Unigene59771_All	584	0	21	0.001	3.01792	11.5593	Up	9.11382e-06	9.65207e-05	-	-	-	-	gi|470125136|ref|XP_004298562.1|/3.9006e-12/PREDICTED: anoctamin-like protein Os01g0706700-like [Fragaria vesca subsp. vesca]
Unigene59544_All	759	0	27	0.001	2.98555	11.5438	Up	3.18402e-07	4.35187e-06	-	GO:0005779//integral to peroxisomal membrane;GO:0009507//chloroplast;GO:0005739//mitochondrion	-	GO:0016559//peroxisome fission	gi|460367974|ref|XP_004229845.1|/2.41115e-14/PREDICTED: peroxisomal membrane protein 11C-like isoform 1 [Solanum lycopersicum]
CL11862.Contig1_All	2060	0	73	0.001	2.97411	11.5382	Up	2.16142e-18	8.62066e-17	-	GO:0005634//nucleus	-	-	gi|359495424|ref|XP_003634990.1|/6.32915e-162/PREDICTED: uncharacterized protein LOC100852824 [Vitis vinifera]
CL11452.Contig2_All	961	0	34	0.001	2.96932	11.5359	Up	6.36006e-09	1.11762e-07	K06889|1|6e-92|335|vvi:100257601|	GO:0005777//peroxisome	GO:0016787//hydrolase activity	-	gi|224088824|ref|XP_002308555.1|/4.54889e-102/predicted protein [Populus trichocarpa]
Unigene60033_All	934	0	33	0.001	2.9653	11.534	Up	1.11237e-08	1.89856e-07	-	-	-	-	-
Unigene29649_All	571	0	20	0.001	2.93965	11.5214	Up	1.594e-05	0.000159282	-	-	-	-	-
Unigene24025_All	1115	0	39	0.001	2.93556	11.5194	Up	3.88618e-10	7.8612e-09	-	-	-	-	-
CL9996.Contig1_All	544	0	19	0.001	2.93127	11.5173	Up	2.7879e-05	0.000266064	-	-	-	-	-
CL3003.Contig6_All	574	0	20	0.001	2.92429	11.5139	Up	1.594e-05	0.000159061	-	-	GO:0016740//transferase activity	-	gi|224060307|ref|XP_002300134.1|/7.65176e-34/predicted protein [Populus trichocarpa]
Unigene60755_All	665	0	23	0.001	2.90274	11.5032	Up	2.97938e-06	3.4541e-05	K13148|1|4e-09|59.7|vvi:100261060|integrator complex subunit 11 [EC:3.1.27.-];K13511|3|5e-07|52.8|vvi:100241559|monolysocardiolipin acyltransferase [EC:2.3.1.-];K14327|4|8e-07|52.0|vvi:100258101|regulator of nonsense transcripts 2;K12619|5|1e-06|51.2|vvi:100260845|5'-3' exoribonuclease 2 [EC:3.1.13.-]	-	-	-	gi|224117300|ref|XP_002331746.1|/9.37194e-14/predicted protein [Populus trichocarpa]
CL10297.Contig2_All	3098	0	107	0.001	2.89871	11.5012	Up	1.20215e-26	7.2636e-25	K00924|1|2e-148|525|aly:ARALYDRAFT_473063|[EC:2.7.1.-];K08286|5|1e-132|473|ath:AT4G28490|protein-serine/threonine kinase [EC:2.7.11.-]	GO:0016023//cytoplasmic membrane-bounded vesicle;GO:0016020//membrane	GO:0005488//binding;GO:0016301//kinase activity	GO:0050896//response to stimulus	gi|298204784|emb|CBI25282.3|/0/unnamed protein product [Vitis vinifera]
Unigene10758_All	639	0	22	0.001	2.88951	11.4966	Up	5.2109e-06	5.7617e-05	-	-	-	-	-
CL6572.Contig4_All	785	0	27	0.001	2.88666	11.4952	Up	3.18402e-07	4.34912e-06	-	-	-	-	gi|373839318|gb|AEY76110.1|/5.46062e-73/Cys2/His2-type zinc finger protein [Chrysanthemum x morifolium]
CL1392.Contig8_All	816	0	28	0.001	2.87985	11.4918	Up	1.82048e-07	2.59214e-06	K14684|1|1e-63|241|vvi:100260448|solute carrier family 25 (mitochondrial phosphate transporter), member 23/24/25/41	GO:0005739//mitochondrion;GO:0016021//integral to membrane;GO:0009536//plastid;GO:0005886//plasma membrane	GO:0080122//AMP transmembrane transporter activity;GO:0015217//ADP transmembrane transporter activity;GO:0005347//ATP transmembrane transporter activity	GO:0055085//transmembrane transport;GO:0015867//ATP transport;GO:0009060//aerobic respiration;GO:0015866//ADP transport;GO:0080121//AMP transport	gi|462414661|gb|EMJ19398.1|/9.90044e-65/hypothetical protein PRUPE_ppa007790mg [Prunus persica]
CL12191.Contig2_All	911	0	31	0.001	2.85591	11.4797	Up	3.4027e-08	5.41789e-07	-	-	-	-	gi|224092214|ref|XP_002309512.1|/8.9267e-28/predicted protein [Populus trichocarpa]
Unigene41873_All	620	0	21	0.001	2.84269	11.473	Up	9.11382e-06	9.64733e-05	-	-	-	-	-
Unigene40903_All	561	0	19	0.001	2.84245	11.4729	Up	2.7879e-05	0.000265908	K01876|1|2e-09|48.5|gmx:100811577|aspartyl-tRNA synthetase [EC:6.1.1.12]	GO:0005737//cytoplasm	GO:0003676//nucleic acid binding;GO:0005524//ATP binding;GO:0004815//aspartate-tRNA ligase activity	GO:0006422//aspartyl-tRNA aminoacylation	gi|356564011|ref|XP_003550250.1|/2.06385e-08/PREDICTED: aspartyl-tRNA synthetase, cytoplasmic-like [Glycine max]
Unigene37540_All	591	0	20	0.001	2.84017	11.4718	Up	1.594e-05	0.000159849	-	-	-	-	-
CL13590.Contig2_All	1067	0	36	0.001	2.83165	11.4674	Up	2.07914e-09	3.89332e-08	K04728|1|8e-06|49.7|gmx:100788458|ataxia telangiectasia mutated family protein [EC:2.7.11.1]	-	GO:0016740//transferase activity	-	gi|124360116|gb|ABN08132.1|/1.38636e-22/Putative non-LTR retroelement reverse transcriptase, related [Medicago truncatula]
Unigene60276_All	861	0	29	0.001	2.82681	11.465	Up	1.04088e-07	1.53331e-06	-	-	-	-	-
Unigene30319_All	594	0	20	0.001	2.82582	11.4645	Up	1.594e-05	0.000159577	-	-	-	-	-
CL784.Contig4_All	774	0	26	0.001	2.81925	11.4611	Up	5.5688e-07	7.31499e-06	K02868|1|6e-97|351|rcu:RCOM_1250160|large subunit ribosomal protein L11e	GO:0005840//ribosome	GO:0003735//structural constituent of ribosome	GO:0006412//translation	gi|462410358|gb|EMJ15692.1|/6.87853e-97/hypothetical protein PRUPE_ppa020372mg [Prunus persica]
CL11815.Contig1_All	956	0	32	0.001	2.80927	11.456	Up	1.94552e-08	3.20161e-07	-	-	-	-	-
Unigene15480_All	511	0	17	0.001	2.79209	11.4471	Up	8.52808e-05	0.000721501	-	-	-	-	-
CL609.Contig53_All	632	0	21	0.001	2.78871	11.4454	Up	9.11382e-06	9.62688e-05	-	GO:0016023//cytoplasmic membrane-bounded vesicle;GO:0016021//integral to membrane;GO:0005773//vacuole;GO:0005886//plasma membrane	GO:0016627//oxidoreductase activity, acting on the CH-CH group of donors	GO:0006629//lipid metabolic process	gi|224133212|ref|XP_002321511.1|/3.06298e-72/predicted protein [Populus trichocarpa]
CL9202.Contig2_All	697	0	23	0.001	2.76947	11.4354	Up	2.97938e-06	3.45163e-05	K13431|1|6e-06|49.3|mtr:MTR_4g130770|signal recognition particle receptor subunit alpha	-	-	-	-
CL12558.Contig2_All	698	0	23	0.001	2.7655	11.4333	Up	2.97938e-06	3.45348e-05	-	-	-	-	-
Unigene26864_All	577	0	19	0.001	2.76363	11.4323	Up	2.7879e-05	0.000266104	-	GO:0005634//nucleus	GO:0043167//ion binding;GO:0016706//oxidoreductase activity, acting on paired donors, with incorporation or reduction of molecular oxygen, 2-oxoglutarate as one donor, and incorporation of one atom each of oxygen into both donors	-	gi|388494122|gb|AFK35127.1|/6.61343e-09/unknown [Medicago truncatula]
Unigene41684_All	886	0	29	0.001	2.74705	11.4237	Up	1.04088e-07	1.53366e-06	-	-	-	-	-
Unigene9713_All	581	0	19	0.001	2.7446	11.4224	Up	2.7879e-05	0.00026626	K12811|1|5e-20|77.8|ath:AT1G20920|ATP-dependent RNA helicase DDX46/PRP5 [EC:3.6.4.13]	GO:0005634//nucleus	GO:0008026//ATP-dependent helicase activity;GO:0003676//nucleic acid binding;GO:0005524//ATP binding	-	gi|460415243|ref|XP_004252969.1|/3.58626e-19/PREDICTED: DEAD-box ATP-dependent RNA helicase 42-like isoform 1 [Solanum lycopersicum]
Unigene60228_All	765	0	25	0.001	2.74271	11.4214	Up	9.7398e-07	1.22832e-05	-	-	-	-	-
CL1818.Contig2_All	1848	0	60	0.001	2.7249	11.412	Up	3.09728e-15	9.95618e-14	K14826|1|7e-70|263|rcu:RCOM_1499110|FK506-binding nuclear protein [EC:5.2.1.8]	GO:0044446//intracellular organelle part;GO:0044444//cytoplasmic part;GO:0005634//nucleus	GO:0005488//binding	GO:0043412//macromolecule modification;GO:0044267//cellular protein metabolic process;GO:0006259//DNA metabolic process;GO:0006325//chromatin organization	gi|460367912|ref|XP_004229814.1|/1.10396e-93/PREDICTED: uncharacterized protein LOC101252817 [Solanum lycopersicum]
CL1819.Contig1_All	802	0	26	0.001	2.72083	11.4098	Up	5.5688e-07	7.3239e-06	K10578|1|2e-39|97.8|pop:POPTR_832690|ubiquitin-conjugating enzyme E2 J1 [EC:6.3.2.19]	GO:0016020//membrane;GO:0048471//perinuclear region of cytoplasm;GO:0005783//endoplasmic reticulum	GO:0004842//ubiquitin-protein ligase activity	GO:0042221//response to chemical stimulus;GO:0090304;GO:0044255//cellular lipid metabolic process;GO:0006511//ubiquitin-dependent protein catabolic process;GO:0031668//cellular response to extracellular stimulus;GO:0033554//cellular response to stress;GO:0044249//cellular biosynthetic process	gi|224101573|ref|XP_002312335.1|/2.46652e-38/predicted protein [Populus trichocarpa]
CL9446.Contig1_All	692	0	22	0.001	2.6682	11.3817	Up	5.2109e-06	5.76367e-05	-	-	-	-	-
CL9231.Contig2_All	1511	0	48	0.001	2.66611	11.3805	Up	2.53766e-12	6.41316e-11	K11835|1|0.0|648|vvi:100258589|ubiquitin carboxyl-terminal hydrolase 4/11/15 [EC:3.1.2.15]	GO:0005634//nucleus	GO:0004843//ubiquitin-specific protease activity;GO:0004221//ubiquitin thiolesterase activity	GO:0000956//nuclear-transcribed mRNA catabolic process;GO:0006511//ubiquitin-dependent protein catabolic process	gi|359495412|ref|XP_003634986.1|/0/PREDICTED: ubiquitin carboxyl-terminal hydrolase 5-like [Vitis vinifera]
Unigene34106_All	1170	0	37	0.001	2.6541	11.374	Up	1.18877e-09	2.28687e-08	K12820|1|0.0|640|gmx:100817506|pre-mRNA-splicing factor ATP-dependent RNA helicase DHX15/PRP43 [EC:3.6.4.13]	GO:0005829//cytosol;GO:0005730//nucleolus;GO:0009941//chloroplast envelope;GO:0016020//membrane	GO:0003676//nucleic acid binding;GO:0008026//ATP-dependent helicase activity;GO:0005524//ATP binding;GO:0003724//RNA helicase activity	GO:0009560//embryo sac egg cell differentiation	gi|356572811|ref|XP_003554559.1|/0/PREDICTED: probable pre-mRNA-splicing factor ATP-dependent RNA helicase-like isoform 1 [Glycine max]
CL4059.Contig2_All	982	0	31	0.001	2.64943	11.3715	Up	3.4027e-08	5.42589e-07	-	-	-	-	-
CL4914.Contig1_All	668	0	21	0.001	2.63842	11.3655	Up	9.11382e-06	9.65364e-05	-	-	-	-	-
CL232.Contig5_All	859	0	27	0.001	2.63798	11.3652	Up	3.18402e-07	4.35096e-06	-	-	-	GO:0045492//xylan biosynthetic process;GO:0010413//glucuronoxylan metabolic process	gi|255582083|ref|XP_002531838.1|/7.29695e-69/conserved hypothetical protein [Ricinus communis]
Unigene17205_All	610	0	19	0.001	2.61412	11.3521	Up	2.7879e-05	0.000265712	-	-	-	-	gi|158828152|gb|ABW81031.1|/5.35493e-15/LTRGag-pol-polymerase 3 [Arabidopsis lyrata subsp. lyrata]
Unigene2158_All	899	0	28	0.001	2.61397	11.352	Up	1.82048e-07	2.58872e-06	K10844|1|7e-10|62.8|osa:4337788|DNA excision repair protein ERCC-2 [EC:3.6.4.12]	-	GO:0005515//protein binding;GO:0004386//helicase activity;GO:0097159//organic cyclic compound binding	GO:0010286//heat acclimation;GO:0000394//RNA splicing, via endonucleolytic cleavage and ligation;GO:0006457//protein folding;GO:0042542//response to hydrogen peroxide;GO:0006366//transcription from RNA polymerase II promoter;GO:0000724//double-strand break repair via homologous recombination;GO:0009411//response to UV;GO:0009644//response to high light intensity;GO:0010212//response to ionizing r…	gi|125550818|gb|EAY96527.1|/9.07325e-09/hypothetical protein OsI_18432 [Oryza sativa Indica Group]
Unigene593_All	579	0	18	0.001	2.60913	11.3494	Up	4.876e-05	0.000437254	-	-	-	-	-
CL4478.Contig3_All	1261	0	39	0.001	2.59568	11.3419	Up	3.88618e-10	7.85629e-09	K04506|1|6e-157|551|rcu:RCOM_0446280|E3 ubiquitin-protein ligase SIAH1 [EC:6.3.2.19]	GO:0005634//nucleus	GO:0005515//protein binding;GO:0004842//ubiquitin-protein ligase activity;GO:0008270//zinc ion binding	GO:0007275//multicellular organismal development;GO:0016567//protein ubiquitination;GO:0006511//ubiquitin-dependent protein catabolic process	gi|255587731|ref|XP_002534375.1|/8.15356e-156/Ubiquitin ligase SINAT2, putative [Ricinus communis]
CL8943.Contig3_All	556	0	17	0.001	2.56611	11.3254	Up	8.52808e-05	0.000720653	K00924|1|4e-22|92.0|aly:ARALYDRAFT_486409|[EC:2.7.1.-]	GO:0009986//cell surface;GO:0030139//endocytic vesicle;GO:0005886//plasma membrane	GO:0000166//nucleotide binding;GO:0004672//protein kinase activity;GO:0004872//receptor activity;GO:0042803//protein homodimerization activity	GO:0007000//nucleolus organization;GO:0009786//regulation of asymmetric cell division;GO:0050826//response to freezing;GO:0000911//cytokinesis by cell plate formation;GO:0010311//lateral root formation;GO:0048829//root cap development;GO:0048825//cotyledon development;GO:0016310//phosphorylation;GO:0009640//photomorphogenesis;GO:0019915//lipid storage;GO:0010182//sugar mediated signaling pathway;…	gi|225433874|ref|XP_002264936.1|/2.37531e-24/PREDICTED: serine/threonine-protein kinase-like protein ACR4 [Vitis vinifera]
Unigene9008_All	556	0	17	0.001	2.56611	11.3254	Up	8.52808e-05	0.000719433	-	-	-	-	gi|460401382|ref|XP_004246204.1|/2.76416e-06/PREDICTED: formin-like protein 14-like [Solanum lycopersicum]
Unigene35031_All	692	0	21	0.001	2.54692	11.3145	Up	9.11382e-06	9.62061e-05	-	-	-	-	-
Unigene35081_All	763	0	23	0.001	2.52991	11.3049	Up	2.97938e-06	3.44977e-05	-	GO:0005886//plasma membrane	-	-	gi|460381781|ref|XP_004236620.1|/3.36685e-40/PREDICTED: uncharacterized protein LOC101246912 [Solanum lycopersicum]
Unigene23413_All	1163	0	35	0.001	2.52575	11.3025	Up	3.63642e-09	6.58848e-08	K14328|1|3e-105|380|pop:POPTR_827452|regulator of nonsense transcripts 3	-	-	-	gi|297739512|emb|CBI29694.3|/1.17131e-105/unnamed protein product [Vitis vinifera]
CL1385.Contig12_All	568	0	17	0.001	2.5119	11.2946	Up	8.52808e-05	0.000721312	-	-	-	-	-
Unigene10636_All	602	0	18	0.001	2.50945	11.2932	Up	4.876e-05	0.000438589	K04728|1|2e-11|67.4|gmx:100788458|ataxia telangiectasia mutated family protein [EC:2.7.11.1]	-	GO:0005488//binding	-	gi|356560989|ref|XP_003548768.1|/6.17316e-16/PREDICTED: uncharacterized protein LOC100775187 [Glycine max]
CL3289.Contig2_All	669	0	20	0.001	2.50903	11.2929	Up	1.594e-05	0.000159923	-	-	-	-	-
CL4776.Contig2_All	1517	0	45	0.001	2.48959	11.2817	Up	1.35768e-11	3.21769e-10	-	GO:0005730//nucleolus	GO:0003677//DNA binding;GO:0003700//sequence-specific DNA binding transcription factor activity;GO:0042803//protein homodimerization activity	GO:0006355//regulation of transcription, DNA-dependent;GO:0009723//response to ethylene stimulus	gi|319718137|gb|ADV59370.1|/1.35845e-147/GAGA-binding transcriptional activator [Cichorium intybus]
CL3568.Contig1_All	1420	0	42	0.001	2.48235	11.2775	Up	7.26372e-11	1.59541e-09	-	GO:0005634//nucleus;GO:0080008//Cul4-RING ubiquitin ligase complex	GO:0016905//myosin heavy chain kinase activity	GO:0010235//guard mother cell cytokinesis;GO:0000226//microtubule cytoskeleton organization;GO:0009825//multidimensional cell growth;GO:0010052//guard cell differentiation	gi|359490943|ref|XP_003634188.1|/5.53687e-164/PREDICTED: uncharacterized protein LOC100254135 isoform 2 [Vitis vinifera]
CL7734.Contig2_All	678	0	20	0.001	2.47572	11.2736	Up	1.594e-05	0.000159948	-	GO:0009535//chloroplast thylakoid membrane	-	-	gi|462422929|gb|EMJ27192.1|/3.14216e-36/hypothetical protein PRUPE_ppa012924mg [Prunus persica]
Unigene8867_All	754	0	22	0.001	2.4488	11.2579	Up	5.2109e-06	5.76662e-05	-	-	-	-	-
CL9877.Contig1_All	617	0	18	0.001	2.44844	11.2576	Up	4.876e-05	0.000437314	-	-	-	-	-
CL10449.Contig2_All	584	0	17	0.001	2.44308	11.2545	Up	8.52808e-05	0.000718311	K10846|1|1e-72|270|vvi:100245663|DNA excision repair protein ERCC-5	-	GO:0003677//DNA binding;GO:0005515//protein binding;GO:0004518//nuclease activity	GO:0010213//non-photoreactive DNA repair;GO:0010224//response to UV-B;GO:0009408//response to heat	gi|296087697|emb|CBI34953.3|/1.27462e-71/unnamed protein product [Vitis vinifera]
Unigene55606_All	588	0	17	0.001	2.42646	11.2446	Up	8.52808e-05	0.000721218	-	-	-	-	-
Unigene25279_All	935	0	27	0.001	2.42356	11.2429	Up	3.18402e-07	4.34729e-06	-	-	-	-	-
CL12493.Contig1_All	1041	0	30	0.001	2.41865	11.24	Up	5.9513e-08	9.08288e-07	-	-	-	-	gi|359479961|ref|XP_002271627.2|/8.7365e-25/PREDICTED: uncharacterized protein LOC100243428 [Vitis vinifera]
Unigene23313_All	979	0	28	0.001	2.40036	11.229	Up	1.82048e-07	2.58816e-06	K05287|1|3e-76|283|pop:POPTR_817587|phosphatidylinositol glycan, class F [EC:2.7.-.-]	GO:0044425//membrane part;GO:0009507//chloroplast	-	GO:0008152//metabolic process	gi|462412082|gb|EMJ17131.1|/4.41928e-76/hypothetical protein PRUPE_ppa011066mg [Prunus persica]
Unigene15829_All	887	0	25	0.001	2.36547	11.2079	Up	9.7398e-07	1.22737e-05	-	-	-	-	-
CL3952.Contig4_All	1420	0	40	0.001	2.36414	11.2071	Up	2.22196e-10	4.6471e-09	K01115|1|4e-12|59.7|vcn:VOLCADRAFT_99471|phospholipase D [EC:3.1.4.4]	-	-	-	gi|257831435|gb|ACV71018.1|/1.10916e-79/UPA18 [Capsicum annuum]
Unigene32446_All	925	0	26	0.001	2.35903	11.204	Up	5.5688e-07	7.32688e-06	-	-	-	-	-
CL5616.Contig3_All	1318	0	37	0.001	2.35607	11.2022	Up	1.18877e-09	2.28552e-08	-	GO:0005737//cytoplasm	-	GO:0060918//auxin transport;GO:0030154//cell differentiation	gi|82494244|gb|ABB79742.1|/0/SF21C1 [Helianthus annuus]
CL5030.Contig2_All	784	0	22	0.001	2.35509	11.2016	Up	5.2109e-06	5.77254e-05	-	GO:0016021//integral to membrane	-	GO:0016192//vesicle-mediated transport	gi|255567228|ref|XP_002524595.1|/1.621e-93/Protein transport protein SFT2, putative [Ricinus communis]
CL11021.Contig2_All	999	0	28	0.001	2.35231	11.1999	Up	1.82048e-07	2.58645e-06	K14835|1|3e-24|110|ota:Ot03g00050|ribosomal RNA methyltransferase Nop2 [EC:2.1.1.-]	GO:0009524//phragmoplast;GO:0005634//nucleus;GO:0009536//plastid	-	GO:0009790//embryo development;GO:0051301//cell division;GO:0007021//tubulin complex assembly	gi|225441260|ref|XP_002274343.1|/1.76907e-112/PREDICTED: tubulin-specific chaperone B isoform 1 [Vitis vinifera]
CL8779.Contig3_All	1007	0	28	0.001	2.33362	11.1884	Up	1.82048e-07	2.59556e-06	-	-	-	-	gi|462408969|gb|EMJ14303.1|/1.23493e-20/hypothetical protein PRUPE_ppa023380mg [Prunus persica]
CL11251.Contig2_All	2248	0	62	0.001	2.31471	11.1766	Up	1.01252e-15	3.37189e-14	K15601|1|4e-135|480|vvi:100261347|lysine-specific demethylase 3 [EC:1.14.11.-];K11449|3|1e-134|479|vvi:100244450|jumonji domain-containing protein 1C [EC:1.14.11.-]	-	GO:0046872//metal ion binding	GO:0006355//regulation of transcription, DNA-dependent	gi|359487562|ref|XP_002279731.2|/0/PREDICTED: uncharacterized protein LOC100249389 [Vitis vinifera]
Unigene59169_All	1174	0	32	0.001	2.28762	11.1596	Up	1.94552e-08	3.20405e-07	-	-	-	-	-
Unigene5945_All	628	0	17	0.001	2.27191	11.1497	Up	8.52808e-05	0.000718591	-	-	-	-	-
Unigene3100_All	706	0	19	0.001	2.25866	11.1413	Up	2.7879e-05	0.000265868	-	-	-	-	-
Unigene43226_All	673	0	18	0.001	2.2447	11.1323	Up	4.876e-05	0.000438103	-	-	-	-	-
CL11939.Contig4_All	1013	0	27	0.001	2.23695	11.1273	Up	3.18402e-07	4.34271e-06	-	-	-	-	-
CL7725.Contig2_All	788	0	21	0.001	2.23663	11.1271	Up	9.11382e-06	9.62374e-05	K02895|1|2e-75|280|gmx:100306643|large subunit ribosomal protein L24	GO:0009941//chloroplast envelope;GO:0015934//large ribosomal subunit;GO:0009570//chloroplast stroma	GO:0003723//RNA binding;GO:0003735//structural constituent of ribosome	GO:0032544//plastid translation;GO:0019288//isopentenyl diphosphate biosynthetic process, mevalonate-independent pathway	gi|351723593|ref|NP_001238052.1|/2.23293e-74/uncharacterized protein LOC100306643 [Glycine max]
Unigene40990_All	640	0	17	0.001	2.22931	11.1224	Up	8.52808e-05	0.000719246	-	-	-	-	-
CL1971.Contig18_All	1510	0	40	0.001	2.22323	11.1184	Up	2.22196e-10	4.65311e-09	K01188|1|4e-53|145|pop:POPTR_804519|beta-glucosidase [EC:3.2.1.21]	-	GO:0008422//beta-glucosidase activity	GO:0005975//carbohydrate metabolic process	gi|462399623|gb|EMJ05291.1|/1.06048e-80/hypothetical protein PRUPE_ppa002894mg [Prunus persica]
Unigene17550_All	982	0	26	0.001	2.2221	11.1177	Up	5.5688e-07	7.32093e-06	-	-	-	-	-
CL9552.Contig1_All	681	0	18	0.001	2.21833	11.1153	Up	4.876e-05	0.000438833	-	-	-	-	-
Unigene39018_All	873	0	23	0.001	2.21114	11.1106	Up	2.97938e-06	3.44178e-05	-	-	-	-	-
Unigene40019_All	688	0	18	0.001	2.19576	11.1005	Up	4.876e-05	0.000438711	-	-	-	-	-
Unigene17033_All	849	0	22	0.001	2.17479	11.0867	Up	5.2109e-06	5.7854e-05	-	-	-	-	-
Unigene23857_All	773	0	20	0.001	2.17146	11.0845	Up	1.594e-05	0.000159135	K13148|1|1e-51|201|vvi:100261060|integrator complex subunit 11 [EC:3.1.27.-];K12619|2|6e-50|195|vvi:100260845|5'-3' exoribonuclease 2 [EC:3.1.13.-];K13217|3|1e-49|194|vvi:100243465|pre-mRNA-processing factor 39;K01855|4|2e-19|94.0|vvi:100244254|tRNA pseudouridine38/39 synthase [EC:5.4.99.45];K14404|5|2e-15|81.3|vvi:100252331|cleavage and polyadenylation specificity factor subunit 4	-	-	-	gi|332322082|emb|CCA65974.1|/5.31579e-65/hypothetical protein [Beta vulgaris subsp. vulgaris]
CL13113.Contig1_All	1319	0	34	0.001	2.16339	11.0791	Up	6.36006e-09	1.11944e-07	-	GO:0016021//integral to membrane	-	-	gi|359484042|ref|XP_002263050.2|/4.31736e-123/PREDICTED: transmembrane protein 56-like [Vitis vinifera]
CL6219.Contig2_All	701	0	18	0.001	2.15504	11.0735	Up	4.876e-05	0.000437617	-	GO:0009535//chloroplast thylakoid membrane	-	GO:0042538//hyperosmotic salinity response;GO:0009414//response to water deprivation;GO:0048564//photosystem I assembly;GO:0009658//chloroplast organization;GO:0010286//heat acclimation;GO:0080183//response to photooxidative stress	gi|357517361|ref|XP_003628969.1|/1.97841e-81/hypothetical protein MTR_8g070680 [Medicago truncatula]
CL12456.Contig2_All	898	0	23	0.001	2.14958	11.0698	Up	2.97938e-06	3.44731e-05	-	-	-	-	-
CL12542.Contig2_All	902	0	23	0.001	2.14005	11.0634	Up	2.97938e-06	3.443e-05	-	GO:0005739//mitochondrion;GO:0009536//plastid	-	-	gi|255539020|ref|XP_002510575.1|/4.03011e-65/conserved hypothetical protein [Ricinus communis]
Unigene6885_All	1255	0	32	0.001	2.13997	11.0634	Up	1.94552e-08	3.20324e-07	-	-	-	-	-
CL3528.Contig2_All	904	0	23	0.001	2.13531	11.0602	Up	2.97938e-06	3.44362e-05	K09286|1|3e-50|196|pop:POPTR_707534|EREBP-like factor	-	GO:0005515//protein binding	GO:0009725//response to hormone stimulus;GO:0009628//response to abiotic stimulus;GO:0045892//negative regulation of transcription, DNA-dependent;GO:0006950//response to stress	gi|310892562|gb|ADP37423.1|/3.21885e-54/ethylene-responsive-element-binding factor 8 [Petunia x hybrida]
CL3730.Contig1_All	794	0	20	0.001	2.11403	11.0458	Up	1.594e-05	0.000159012	-	-	-	-	-
CL1701.Contig4_All	2960	0	74	0.001	2.09817	11.0349	Up	1.23581e-18	5.00288e-17	K00360|1|0.0|1013|ppp:PHYPADRAFT_184973|nitrate reductase (NADH) [EC:1.7.1.1];K00387|4|3e-108|391|olu:OSTLU_3554|sulfite oxidase [EC:1.8.3.1]	-	GO:0050660//flavin adenine dinucleotide binding;GO:0009055//electron carrier activity;GO:0005506//iron ion binding;GO:0030151//molybdenum ion binding;GO:0020037//heme binding;GO:0043546//molybdopterin cofactor binding;GO:0046857//oxidoreductase activity, acting on other nitrogenous compounds as donors, with NAD or NADP as acceptor	GO:0042128//nitrate assimilation;GO:0055114//oxidation-reduction process	gi|1171707|sp|P43101.1|NIA_CICIN/0/RecName: Full=Nitrate reductase [NADH]; Short=NR
Unigene61320_All	1041	0	26	0.001	2.09616	11.0335	Up	5.5688e-07	7.32539e-06	K04728|1|2e-11|68.2|gmx:100788458|ataxia telangiectasia mutated family protein [EC:2.7.11.1];K01855|2|2e-08|58.5|vvi:100244254|tRNA pseudouridine38/39 synthase [EC:5.4.99.45];K01184|3|8e-06|49.7|mtr:MTR_4g083660|polygalacturonase [EC:3.2.1.15]	-	GO:0016740//transferase activity	-	gi|147857332|emb|CAN79190.1|/5.8202e-29/hypothetical protein VITISV_000232 [Vitis vinifera]
CL11056.Contig1_All	684	0	17	0.001	2.0859	11.0265	Up	8.52808e-05	0.000718778	K12837|1|2e-09|60.8|aly:ARALYDRAFT_475241|splicing factor U2AF 65 kDa subunit	GO:0005634//nucleus	GO:0003723//RNA binding;GO:0000166//nucleotide binding	GO:0042742//defense response to bacterium;GO:0006397//mRNA processing	gi|12323333|gb|AAG51641.1|AC018908_7/2.14238e-08/putative U2 snRNP auxiliary factor; 19096-22891 [Arabidopsis thaliana]
Unigene46939_All	888	0	22	0.001	2.07927	11.0219	Up	5.2109e-06	5.78639e-05	-	-	-	-	gi|296084818|emb|CBI27700.3|/1.25961e-63/unnamed protein product [Vitis vinifera]
CL5343.Contig4_All	1211	0	30	0.001	2.07912	11.0218	Up	5.9513e-08	9.1151e-07	-	-	-	-	gi|224105725|ref|XP_002313912.1|/1.26082e-57/predicted protein [Populus trichocarpa]
CL10958.Contig1_All	816	0	20	0.001	2.05703	11.0064	Up	1.594e-05	0.000159528	-	-	-	-	-
CL11456.Contig1_All	1224	0	30	0.001	2.05703	11.0064	Up	5.9513e-08	9.08502e-07	K14831|1|9e-108|388|vvi:100854778|protein MAK16	GO:0005634//nucleus	-	GO:0009220//pyrimidine ribonucleotide biosynthetic process;GO:0001510//RNA methylation	gi|462420116|gb|EMJ24379.1|/8.1573e-113/hypothetical protein PRUPE_ppa009169mg [Prunus persica]
Unigene35528_All	3068	0	74	0.001	2.02431	10.9832	Up	1.23581e-18	5.00601e-17	K04733|1|0.0|739|ath:AT5G38990|interleukin-1 receptor-associated kinase 4 [EC:2.7.11.1];K05658|3|7e-65|247|vvi:100262734|ATP-binding cassette, subfamily B (MDR/TAP), member 1;K13430|4|7e-65|247|pop:POPTR_413452|serine/threonine-protein kinase PBS1 [EC:2.7.11.1];K00924|5|4e-64|245|aly:ARALYDRAFT_486409|[EC:2.7.1.-]	GO:0005576//extracellular region;GO:0043680//filiform apparatus;GO:0009506//plasmodesma;GO:0005886//plasma membrane	GO:0004715//non-membrane spanning protein tyrosine kinase activity;GO:0004674//protein serine/threonine kinase activity;GO:0005524//ATP binding	GO:0006833//water transport;GO:0010483//pollen tube reception;GO:0009651//response to salt stress;GO:0000902//cell morphogenesis;GO:0009791//post-embryonic development;GO:0050832//defense response to fungus;GO:0048767//root hair elongation;GO:0006972//hyperosmotic response;GO:0046777//protein autophosphorylation;GO:0007030//Golgi organization;GO:0006096//glycolysis;GO:0030244//cellulose biosynthe…	gi|460401545|ref|XP_004246282.1|/0/PREDICTED: receptor-like protein kinase FERONIA-like [Solanum lycopersicum]
CL8817.Contig3_All	1993	0	48	0.001	2.02132	10.9811	Up	2.53766e-12	6.41066e-11	-	GO:0005768//endosome;GO:0005773//vacuole;GO:0005886//plasma membrane	-	GO:0001778//plasma membrane repair;GO:0009409//response to cold;GO:0046740//spread of virus in host, cell to cell;GO:0032456//endocytic recycling;GO:0009615//response to virus;GO:0006897//endocytosis	gi|225457921|ref|XP_002272757.1|/0/PREDICTED: extended synaptotagmin-2 isoform 1 [Vitis vinifera]
Unigene38951_All	875	0	21	0.001	2.01425	10.976	Up	9.11382e-06	9.62531e-05	K15340|1|5e-06|50.1|vvi:100256089|DNA cross-link repair 1A protein	-	-	-	gi|225455718|ref|XP_002273196.1|/4.14287e-19/PREDICTED: uncharacterized protein LOC100259380 [Vitis vinifera]
CL12257.Contig1_All	1047	0	25	0.001	2.00399	10.9687	Up	9.7398e-07	1.23e-05	-	-	-	-	gi|460376886|ref|XP_004234227.1|/6.52438e-97/PREDICTED: deSI-like protein At4g17486-like [Solanum lycopersicum]
CL7170.Contig2_All	1174	0	28	0.001	2.00167	10.967	Up	1.82048e-07	2.58929e-06	K11251|1|4e-28|124|mtr:MTR_7g108320|histone H2A	-	-	-	gi|470136403|ref|XP_004303983.1|/2.49933e-63/PREDICTED: LRR receptor-like serine/threonine-protein kinase GSO2-like [Fragaria vesca subsp. vesca]
CL8943.Contig1_All	1513	0	36	0.001	1.99694	10.9636	Up	2.07914e-09	3.8922e-08	K00924|1|2e-21|92.0|aly:ARALYDRAFT_486409|[EC:2.7.1.-]	GO:0009986//cell surface;GO:0030139//endocytic vesicle;GO:0005886//plasma membrane	GO:0000166//nucleotide binding;GO:0004672//protein kinase activity;GO:0004872//receptor activity;GO:0042803//protein homodimerization activity	GO:0007000//nucleolus organization;GO:0009786//regulation of asymmetric cell division;GO:0050826//response to freezing;GO:0000911//cytokinesis by cell plate formation;GO:0010311//lateral root formation;GO:0048829//root cap development;GO:0048825//cotyledon development;GO:0016310//phosphorylation;GO:0009640//photomorphogenesis;GO:0019915//lipid storage;GO:0010182//sugar mediated signaling pathway;…	gi|225433874|ref|XP_002264936.1|/1.21904e-23/PREDICTED: serine/threonine-protein kinase-like protein ACR4 [Vitis vinifera]
CL9848.Contig2_All	799	0	19	0.001	1.99576	10.9627	Up	2.7879e-05	0.00026579	K00962|1|5e-07|53.1|gmx:100816982|polyribonucleotide nucleotidyltransferase [EC:2.7.7.8]	-	-	-	gi|470137783|ref|XP_004304642.1|/1.0793e-07/PREDICTED: polyribonucleotide nucleotidyltransferase 2, mitochondrial-like [Fragaria vesca subsp. vesca]
CL498.Contig9_All	2623	0	62	0.001	1.98379	10.954	Up	1.01252e-15	3.37015e-14	-	-	-	-	gi|470118020|ref|XP_004295141.1|/5.69413e-110/PREDICTED: uncharacterized protein LOC101302817 [Fragaria vesca subsp. vesca]
CL6588.Contig1_All	861	0	20	0.001	1.94952	10.9289	Up	1.594e-05	0.000158988	-	-	-	-	-
Unigene30254_All	732	0	17	0.001	1.94912	10.9286	Up	8.52808e-05	0.000720277	K04733|1|8e-43|171|smo:SELMODRAFT_159261|interleukin-1 receptor-associated kinase 4 [EC:2.7.11.1];K00924|3|6e-40|162|ath:AT5G25930|[EC:2.7.1.-];K13417|5|9e-39|158|ath:AT2G13790|somatic embryogenesis receptor kinase 4 [EC:2.7.10.1 2.7.11.1]	-	GO:0004674//protein serine/threonine kinase activity;GO:0000166//nucleotide binding	GO:0016310//phosphorylation	gi|255585024|ref|XP_002533222.1|/1.18252e-79/serine-threonine protein kinase, plant-type, putative [Ricinus communis]
CL7788.Contig1_All	949	0	22	0.001	1.94562	10.926	Up	5.2109e-06	5.77847e-05	-	-	-	-	-
Unigene30296_All	952	0	22	0.001	1.93949	10.9215	Up	5.2109e-06	5.76761e-05	K10357|1|1e-77|288|aly:ARALYDRAFT_887631|myosin V;K03165|2|4e-44|176|ota:Ot06g03550|DNA topoisomerase III [EC:5.99.1.2]	-	GO:0005515//protein binding	GO:0051640//organelle localization	gi|460403279|ref|XP_004247120.1|/3.93973e-98/PREDICTED: unconventional myosin-Va-like [Solanum lycopersicum]
Unigene34234_All	1051	0	24	0.001	1.91651	10.9043	Up	1.70348e-06	2.06509e-05	K03952|1|6e-40|162|vvi:100266511|NADH dehydrogenase (ubiquinone) 1 alpha subcomplex 8 [EC:1.6.5.3 1.6.99.3]	GO:0005747//mitochondrial respiratory chain complex I;GO:0009507//chloroplast	GO:0008137//NADH dehydrogenase (ubiquinone) activity	GO:0006120//mitochondrial electron transport, NADH to ubiquinone;GO:0009853//photorespiration	gi|460400265|ref|XP_004245656.1|/1.1413e-40/PREDICTED: NADH dehydrogenase [ubiquinone] 1 alpha subcomplex subunit 8-B-like [Solanum lycopersicum]
CL146.Contig1_All	3036	0	69	0.001	1.90743	10.8974	Up	2.02252e-17	7.56803e-16	K03549|1|0.0|669|mtr:MTR_5g034500|KUP system potassium uptake protein	GO:0005886//plasma membrane	GO:0015079//potassium ion transmembrane transporter activity	GO:0071805//potassium ion transmembrane transport	gi|460372953|ref|XP_004232287.1|/0/PREDICTED: potassium transporter 8-like [Solanum lycopersicum]
CL2041.Contig2_All	2031	0	46	0.001	1.90086	10.8924	Up	7.76262e-12	1.87612e-10	K01194|1|0.0|451|vvi:100246241|alpha,alpha-trehalase [EC:3.2.1.28]	GO:0005886//plasma membrane	GO:0004555//alpha,alpha-trehalase activity	GO:0005993//trehalose catabolic process	gi|470129148|ref|XP_004300488.1|/0/PREDICTED: probable trehalase-like [Fragaria vesca subsp. vesca]
Unigene3591_All	1074	0	24	0.001	1.87546	10.873	Up	1.70348e-06	2.06858e-05	-	-	-	-	-
CL1876.Contig4_All	2021	0	45	0.001	1.86874	10.8678	Up	1.35768e-11	3.22122e-10	-	-	-	-	-
CL3271.Contig2_All	1599	0	35	0.001	1.83705	10.8432	Up	3.63642e-09	6.59217e-08	K12183|1|2e-162|570|vvi:100252147|ESCRT-I complex subunit TSG101	GO:0005770//late endosome;GO:0005769//early endosome;GO:0000813//ESCRT I complex;GO:0005634//nucleus	GO:0043130//ubiquitin binding	GO:0051301//cell division;GO:0010200//response to chitin;GO:0010091//trichome branching	gi|225433571|ref|XP_002271662.1|/3.00187e-161/PREDICTED: protein ELC [Vitis vinifera]
CL8154.Contig2_All	965	0	21	0.001	1.82639	10.8348	Up	9.11382e-06	9.62845e-05	-	GO:0005744//mitochondrial inner membrane presequence translocase complex	-	GO:0030150//protein import into mitochondrial matrix;GO:0090351//seedling development	gi|224067574|ref|XP_002302508.1|/1.19266e-42/predicted protein [Populus trichocarpa]
Unigene42267_All	1795	0	39	0.001	1.82348	10.8325	Up	3.88618e-10	7.86611e-09	-	-	GO:0003676//nucleic acid binding;GO:0003824//catalytic activity	GO:0006259//DNA metabolic process	gi|27764548|gb|AAO23078.1|/2.70104e-139/polyprotein [Glycine max]
CL8629.Contig4_All	1152	0	25	0.001	1.82133	10.8308	Up	9.7398e-07	1.22856e-05	K01931|1|9e-83|305|pop:POPTR_879783|protein neuralized [EC:6.3.2.19];K15688|3|1e-09|62.8|gmx:100803252|E3 ubiquitin-protein ligase MUL1 [EC:6.3.2.19]	GO:0005737//cytoplasm;GO:0005634//nucleus	GO:0008270//zinc ion binding	-	gi|449449387|ref|XP_004142446.1|/1.08115e-111/PREDICTED: uncharacterized protein LOC101211903 [Cucumis sativus]
CL3019.Contig1_All	1476	0	32	0.001	1.81956	10.8294	Up	1.94552e-08	3.20242e-07	K03106|1|0.0|635|rcu:RCOM_0292970|signal recognition particle subunit SRP54	GO:0005786//signal recognition particle, endoplasmic reticulum targeting;GO:0009570//chloroplast stroma;GO:0080085//signal recognition particle, chloroplast targeting	GO:0005515//protein binding;GO:0008312//7S RNA binding;GO:0005525//GTP binding;GO:0003924//GTPase activity;GO:0005048//signal sequence binding;GO:0003729//mRNA binding	GO:0019288//isopentenyl diphosphate biosynthetic process, mevalonate-independent pathway;GO:0051607//defense response to virus;GO:0006184//GTP catabolic process;GO:0035196//production of miRNAs involved in gene silencing by miRNA;GO:0010267//production of ta-siRNAs involved in RNA interference;GO:0045038//protein import into chloroplast thylakoid membrane;GO:0006617//SRP-dependent cotranslational…	gi|460402000|ref|XP_004246503.1|/0/PREDICTED: signal recognition particle 54 kDa protein, chloroplastic-like isoform 1 [Solanum lycopersicum]
CL1382.Contig3_All	1250	0	27	0.001	1.81282	10.824	Up	3.18402e-07	4.3482e-06	-	-	-	-	-
CL2886.Contig2_All	1343	0	29	0.001	1.81227	10.8236	Up	1.04088e-07	1.53401e-06	-	-	-	-	gi|51971323|dbj|BAD44326.1|/9.98334e-07/putative bHLH transcription factor (bHLH062) [Arabidopsis thaliana]
Unigene55686_All	837	0	18	0.001	1.80488	10.8177	Up	4.876e-05	0.000438346	K09284|1|3e-34|143|vvi:100246815|AP2-like factor, euAP2 lineage	-	-	-	gi|350539485|ref|NP_001233891.1|/3.25325e-34/AP2 transcription factor SlAP2e [Solanum lycopersicum]
Unigene29874_All	800	0	17	0.001	1.78345	10.8005	Up	8.52808e-05	0.000720184	K02868|1|8e-20|95.5|zma:100282010|large subunit ribosomal protein L11e	GO:0005840//ribosome	GO:0003735//structural constituent of ribosome;GO:0019843//rRNA binding	GO:0006412//translation	gi|413948983|gb|AFW81632.1|/1.04783e-18/hypothetical protein ZEAMMB73_719378 [Zea mays]
CL13368.Contig2_All	990	0	21	0.001	1.78027	10.7979	Up	9.11382e-06	9.64261e-05	-	-	-	-	-
CL6384.Contig4_All	1416	0	30	0.001	1.77811	10.7961	Up	5.9513e-08	9.09789e-07	-	-	-	-	gi|460380280|ref|XP_004235885.1|/2.79799e-115/PREDICTED: uncharacterized protein LOC101254582 [Solanum lycopersicum]
CL11762.Contig2_All	1053	0	22	0.001	1.75346	10.776	Up	5.2109e-06	5.78243e-05	-	GO:0005739//mitochondrion;GO:0009507//chloroplast	-	GO:0034976//response to endoplasmic reticulum stress;GO:0006457//protein folding;GO:0009220//pyrimidine ribonucleotide biosynthetic process;GO:0009408//response to heat;GO:0009644//response to high light intensity;GO:0042542//response to hydrogen peroxide	gi|297744126|emb|CBI37096.3|/9.78991e-125/unnamed protein product [Vitis vinifera]
CL2458.Contig1_All	919	0	19	0.001	1.73516	10.7609	Up	2.7879e-05	0.000266182	K02936|1|2e-20|98.2|rcu:RCOM_0790270|large subunit ribosomal protein L7Ae;K11982|2|8e-07|52.8|ath:AT2G40830|E3 ubiquitin-protein ligase RNF115/126 [EC:6.3.2.19];K14297|3|1e-06|52.0|mtr:MTR_1g066430|nuclear pore complex protein Nup98-Nup96	-	GO:0046872//metal ion binding	GO:0048573//photoperiodism, flowering	gi|171854683|dbj|BAG16531.1|/1.17718e-51/putative zinc finger family protein [Capsicum chinense]
Unigene42066_All	1260	0	26	0.001	1.73183	10.7581	Up	5.5688e-07	7.31203e-06	-	-	-	-	-
CL8285.Contig3_All	1697	0	35	0.001	1.73096	10.7574	Up	3.63642e-09	6.5848e-08	K02956|1|3e-07|55.1|olu:OSTLU_94333|small subunit ribosomal protein S15	GO:0043231//intracellular membrane-bounded organelle;GO:0044444//cytoplasmic part;GO:0030529//ribonucleoprotein complex	-	GO:0006396//RNA processing;GO:0044249//cellular biosynthetic process	gi|359489144|ref|XP_002264817.2|/2.54549e-81/PREDICTED: uncharacterized protein LOC100267570 [Vitis vinifera]
CL11780.Contig1_All	2877	0	59	0.001	1.72113	10.7491	Up	5.41712e-15	1.69834e-13	K00574|1|0.0|1055|ath:AT3G23510|cyclopropane-fatty-acyl-phospholipid synthase [EC:2.1.1.79];K00559|4|1e-09|64.3|ota:Ot03g03760|sterol 24-C-methyltransferase [EC:2.1.1.41];K05928|5|5e-09|62.0|vcn:VOLCADRAFT_105162|tocopherol O-methyltransferase [EC:2.1.1.95]	GO:0005737//cytoplasm	GO:0008825//cyclopropane-fatty-acyl-phospholipid synthase activity	GO:0008610//lipid biosynthetic process	gi|225433227|ref|XP_002281958.1|/0/PREDICTED: uncharacterized protein LOC100249441 [Vitis vinifera]
CL9497.Contig2_All	981	0	20	0.001	1.71105	10.7407	Up	1.594e-05	0.0001598	-	-	-	-	-
CL1521.Contig5_All	1698	0	34	0.001	1.68052	10.7147	Up	6.36006e-09	1.11853e-07	K11247|1|3e-42|171|pop:POPTR_854798|endophilin-A	GO:0044464//cell part	-	-	gi|460401041|ref|XP_004246038.1|/3.4724e-46/PREDICTED: uncharacterized protein LOC101260368 [Solanum lycopersicum]
CL1936.Contig2_All	1852	0	37	0.001	1.67673	10.7114	Up	1.18877e-09	2.28348e-08	-	GO:0031307//integral to mitochondrial outer membrane	GO:0016301//kinase activity;GO:0005524//ATP binding	GO:0045492//xylan biosynthetic process;GO:0010413//glucuronoxylan metabolic process	gi|334184093|ref|NP_178255.5|/5.23182e-11/P-loop containing nucleoside triphosphate hydrolase-like protein [Arabidopsis thaliana]
CL13945.Contig4_All	907	0	18	0.001	1.66559	10.7018	Up	4.876e-05	0.000437799	-	-	GO:0046983//protein dimerization activity	-	gi|460397230|ref|XP_004244171.1|/2.46458e-54/PREDICTED: transcription factor bHLH123-like [Solanum lycopersicum]
CL12048.Contig2_All	1060	0	21	0.001	1.6627	10.6993	Up	9.11382e-06	9.64891e-05	-	-	-	-	gi|255579433|ref|XP_002530560.1|/3.41835e-101/conserved hypothetical protein [Ricinus communis]
CL8878.Contig3_All	1115	0	22	0.001	1.65596	10.6935	Up	5.2109e-06	5.76958e-05	K03038|1|2e-167|586|vvi:100247677|26S proteasome regulatory subunit N8	GO:0000502//proteasome complex	-	GO:0009965//leaf morphogenesis;GO:0009793//embryo development ending in seed dormancy	gi|225440638|ref|XP_002278975.1|/2.50803e-166/PREDICTED: probable 26S proteasome non-ATPase regulatory subunit 7 [Vitis vinifera]
Unigene12198_All	983	0	19	0.001	1.62219	10.6637	Up	2.7879e-05	0.000266378	-	-	-	-	-
Unigene9144_All	882	0	17	0.001	1.61764	10.6597	Up	8.52808e-05	0.000721595	K06129|1|7e-103|371|gmx:100804027|lysophospholipase III [EC:3.1.1.5]	GO:0005774//vacuolar membrane;GO:0016023//cytoplasmic membrane-bounded vesicle;GO:0005576//extracellular region	GO:0004607//phosphatidylcholine-sterol O-acyltransferase activity	GO:0006629//lipid metabolic process;GO:0016556//mRNA modification;GO:0030003//cellular cation homeostasis;GO:0070838//divalent metal ion transport	gi|470109399|ref|XP_004290985.1|/1.89843e-104/PREDICTED: lecithin-cholesterol acyltransferase-like 1-like [Fragaria vesca subsp. vesca]
CL979.Contig2_All	1465	0	28	0.001	1.60407	10.6475	Up	1.82048e-07	2.59499e-06	-	-	-	-	gi|225446710|ref|XP_002278037.1|/9.75373e-95/PREDICTED: heat stress transcription factor A-4b [Vitis vinifera]
CL903.Contig3_All	2333	0	44	0.001	1.58285	10.6283	Up	2.37456e-11	5.49696e-10	K13415|1|1e-89|329|rcu:RCOM_0478150|protein brassinosteroid insensitive 1 [EC:2.7.10.1 2.7.11.1]	GO:0016021//integral to membrane;GO:0016023//cytoplasmic membrane-bounded vesicle	GO:0004672//protein kinase activity;GO:0005524//ATP binding	GO:0006468//protein phosphorylation	gi|470107557|ref|XP_004290111.1|/0/PREDICTED: probably inactive leucine-rich repeat receptor-like protein kinase At5g48380-like [Fragaria vesca subsp. vesca]
CL5061.Contig3_All	958	0	18	0.001	1.57692	10.6229	Up	4.876e-05	0.000438164	K10770|1|3e-13|74.3|mtr:MTR_5g026030|alkylated DNA repair protein alkB homolog 8 [EC:1.14.11.- 2.1.1.229];K01681|2|4e-10|63.9|aly:ARALYDRAFT_659083|aconitate hydratase 1 [EC:4.2.1.3]	GO:0005634//nucleus;GO:0005739//mitochondrion	GO:0003676//nucleic acid binding;GO:0016706//oxidoreductase activity, acting on paired donors, with incorporation or reduction of molecular oxygen, 2-oxoglutarate as one donor, and incorporation of one atom each of oxygen into both donors;GO:0000166//nucleotide binding	GO:0002098//tRNA wobble uridine modification;GO:0055114//oxidation-reduction process	gi|255557783|ref|XP_002519921.1|/1.4841e-14/nucleic acid binding protein, putative [Ricinus communis]
Unigene30053_All	924	0	17	0.001	1.54411	10.5926	Up	8.52808e-05	0.000718217	-	-	-	-	-
CL6627.Contig2_All	1222	0	22	0.001	1.51096	10.5613	Up	5.2109e-06	5.77649e-05	K02866|1|4e-08|57.8|osa:4332737|large subunit ribosomal protein L10e	-	-	GO:0046686//response to cadmium ion	gi|470143911|ref|XP_004307610.1|/9.10301e-80/PREDICTED: uncharacterized protein At2g39920-like [Fragaria vesca subsp. vesca]
Unigene16034_All	1567	0	28	0.001	1.49965	10.5504	Up	1.82048e-07	2.58986e-06	-	-	-	-	gi|40644188|emb|CAC95122.1|/1.02046e-20/60I2G03 [Populus deltoides]
CL12421.Contig1_All	2373	0	41	0.001	1.45007	10.5019	Up	1.27042e-10	2.73108e-09	K07466|1|2e-06|43.5|zma:100280726|replication factor A1	-	-	-	gi|209967431|gb|ACJ02344.1|/3.99126e-29/replication protein A1 [Helianthus annuus]
Unigene9126_All	991	0	17	0.001	1.43972	10.4916	Up	8.52808e-05	0.00072009	-	-	-	-	-
CL8828.Contig1_All	3218	0	55	0.001	1.43443	10.4863	Up	5.06896e-14	1.48766e-12	-	-	-	-	gi|255564697|ref|XP_002523343.1|/0/conserved hypothetical protein [Ricinus communis]
Unigene252_All	1000	0	17	0.001	1.42676	10.4785	Up	8.52808e-05	0.000722066	K01115|1|2e-20|98.2|vcn:VOLCADRAFT_99471|phospholipase D [EC:3.1.4.4]	-	-	-	gi|3402282|emb|CAA04449.1|/2.49199e-98/proline-rich protein [Solanum tuberosum]
Unigene23298_All	2601	0	44	0.001	1.41976	10.4714	Up	2.37456e-11	5.48129e-10	K14771|1|3e-22|105|vcn:VOLCADRAFT_116880|U3 small nucleolar RNA-associated protein 19	-	-	-	gi|359486966|ref|XP_002265099.2|/2.0425e-160/PREDICTED: uncharacterized protein LOC100255059 [Vitis vinifera]
CL11301.Contig1_All	2152	0	36	0.001	1.40398	10.4553	Up	2.07914e-09	3.89445e-08	K15559|1|6e-156|549|mtr:MTR_7g026740|regulator of Ty1 transposition protein 103	-	-	-	gi|462411390|gb|EMJ16439.1|/1.94004e-169/hypothetical protein PRUPE_ppa004391mg [Prunus persica]
Unigene3668_All	1158	0	19	0.001	1.37704	10.4274	Up	2.7879e-05	0.000265986	-	GO:0009506//plasmodesma;GO:0009507//chloroplast	-	-	gi|297736774|emb|CBI25975.3|/2.65622e-43/unnamed protein product [Vitis vinifera]
Unigene24046_All	1062	0	17	0.001	1.34346	10.3917	Up	8.52808e-05	0.000719527	-	-	-	-	-
CL6671.Contig1_All	2688	0	42	0.001	1.31136	10.3568	Up	7.26372e-11	1.59812e-09	-	-	-	GO:0071704;GO:0044237//cellular metabolic process;GO:0006996//organelle organization;GO:0007059//chromosome segregation;GO:0022402//cell cycle process;GO:0044238//primary metabolic process	gi|225459663|ref|XP_002284613.1|/0/PREDICTED: uncharacterized protein LOC100255662 [Vitis vinifera]
Unigene20841_All	1682	0	26	0.001	1.29733	10.3413	Up	5.5688e-07	7.31796e-06	K13289|1|4e-106|383|mtr:MTR_4g021500|cathepsin A (carboxypeptidase C) [EC:3.4.16.5];K09756|3|1e-103|375|ath:AT5G09640|serine carboxypeptidase-like 19 [EC:3.4.16.- 2.3.1.91]	-	GO:0016787//hydrolase activity	-	gi|470111759|ref|XP_004292112.1|/3.69946e-133/PREDICTED: serine carboxypeptidase-like 18-like [Fragaria vesca subsp. vesca]
CL621.Contig5_All	1572	0	24	0.001	1.28133	10.3234	Up	1.70348e-06	2.06974e-05	-	-	-	-	-
CL11264.Contig1_All	1150	0	17	0.001	1.24066	10.2769	Up	8.52808e-05	0.000718404	-	-	-	-	-
CL2913.Contig6_All	1172	0	17	0.001	1.21737	10.2496	Up	8.52808e-05	0.000719902	-	GO:0005737//cytoplasm	GO:0008270//zinc ion binding	-	gi|225443415|ref|XP_002268835.1|/1.07412e-98/PREDICTED: E3 ubiquitin-protein ligase MARCH1 [Vitis vinifera]
CL1042.Contig2_All	2861	0	41	0.001	1.20273	10.2321	Up	1.27042e-10	2.72837e-09	K01090|1|7e-166|583|ath:AT3G05580|protein phosphatase [EC:3.1.3.16];K06269|2|9e-142|503|vvi:100250219|protein phosphatase 1, catalytic subunit [EC:3.1.3.16]	GO:0005737//cytoplasm	GO:0004722//protein serine/threonine phosphatase activity	GO:0006470//protein dephosphorylation;GO:0035556//intracellular signal transduction;GO:0010200//response to chitin;GO:0030968//endoplasmic reticulum unfolded protein response;GO:0009738//abscisic acid mediated signaling pathway	gi|356505811|ref|XP_003521683.1|/3.2743e-167/PREDICTED: serine/threonine-protein phosphatase PP1-like [Glycine max]
Unigene70_All	1906	0	27	0.001	1.18889	10.2154	Up	3.18402e-07	4.34637e-06	-	-	-	-	-
CL3624.Contig4_All	1206	0	17	0.001	1.18305	10.2083	Up	8.52808e-05	0.000719339	K01738|1|3e-136|483|vvi:100264196|cysteine synthase A [EC:2.5.1.47]	-	GO:0004124//cysteine synthase activity;GO:0047458	GO:0006535//cysteine biosynthetic process from serine	gi|470132272|ref|XP_004302009.1|/6.71074e-136/PREDICTED: cysteine synthase-like [Fragaria vesca subsp. vesca]
Unigene23290_All	4640	0	65	0.001	1.1757	10.1993	Up	1.89253e-16	6.61894e-15	K10760|1|3e-23|110|vvi:100247527|adenylate isopentenyltransferase (cytokinin synthase);K05356|2|7e-17|89.0|sbi:SORBI_0011s005450|all-trans-nonaprenyl-diphosphate synthase [EC:2.5.1.84 2.5.1.85];K03327|3|1e-11|71.2|gmx:100786991|multidrug resistance protein, MATE family;K04728|4|2e-10|67.4|gmx:100788458|ataxia telangiectasia mutated family protein [EC:2.7.11.1];K12619|5|7e-09|62.4|osa:4349826|5'-3…	-	-	-	gi|356566454|ref|XP_003551446.1|/8.74478e-104/PREDICTED: uncharacterized protein LOC100819074 [Glycine max]
CL9421.Contig3_All	1675	0	23	0.001	1.15243	10.1705	Up	2.97938e-06	3.45039e-05	-	GO:0005634//nucleus	-	-	gi|225456725|ref|XP_002274899.1|/0/PREDICTED: F-box/kelch-repeat protein SKIP11-like [Vitis vinifera]
CL2735.Contig3_All	2549	0	35	0.001	1.15239	10.1704	Up	3.63642e-09	6.59032e-08	K01193|1|0.0|764|vvi:100241232|beta-fructofuranosidase [EC:3.2.1.26]	-	GO:0004575//sucrose alpha-glucosidase activity	GO:0005975//carbohydrate metabolic process	gi|12644356|sp|P80065.2|INVB_DAUCA/0/RecName: Full=Beta-fructofuranosidase, soluble isoenzyme I; AltName: Full=Invertase; AltName: Full=Saccharase; AltName: Full=Sucrose hydrolase; Flags: Precursor
CL5345.Contig2_All	2097	0	28	0.001	1.12063	10.1301	Up	1.82048e-07	2.59271e-06	K09494|1|0.0|957|vvi:100257518|T-complex protein 1 subunit beta	GO:0005829//cytosol;GO:0005618//cell wall;GO:0046658//anchored to plasma membrane	GO:0005524//ATP binding;GO:0051082//unfolded protein binding	GO:0010498//proteasomal protein catabolic process;GO:0006457//protein folding;GO:0006364//rRNA processing;GO:0007010//cytoskeleton organization;GO:0042545//cell wall modification;GO:0006094//gluconeogenesis;GO:0009664//plant-type cell wall organization	gi|225459806|ref|XP_002285912.1|/0/PREDICTED: T-complex protein 1 subunit beta [Vitis vinifera]
CL9375.Contig2_All	1733	0	23	0.001	1.11386	10.1214	Up	2.97938e-06	3.44793e-05	K14491|1|3e-58|139|vvi:100259369|two-component response regulator ARR-B family	-	GO:0000156//phosphorelay response regulator activity;GO:0003677//DNA binding;GO:0016301//kinase activity;GO:0003682//chromatin binding	GO:0000160//two-component signal transduction system (phosphorelay);GO:0035556//intracellular signal transduction;GO:0006355//regulation of transcription, DNA-dependent;GO:0016310//phosphorylation	gi|359484783|ref|XP_002270833.2|/4.1776e-57/PREDICTED: two-component response regulator ARR12-like [Vitis vinifera]
CL12835.Contig1_All	1284	0	17	0.001	1.11118	10.1179	Up	8.52808e-05	0.000720841	-	-	-	-	-
CL5019.Contig1_All	1527	0	20	0.001	1.09924	10.1023	Up	1.594e-05	0.000159257	-	GO:0005634//nucleus;GO:0005886//plasma membrane	GO:0005516//calmodulin binding	-	gi|224054442|ref|XP_002298262.1|/1.20831e-127/predicted protein [Populus trichocarpa]
CL8828.Contig4_All	3149	0	41	0.001	1.09273	10.0937	Up	1.27042e-10	2.73018e-09	-	-	-	-	gi|470141916|ref|XP_004306670.1|/0/PREDICTED: uncharacterized protein LOC101313638 [Fragaria vesca subsp. vesca]
Unigene10120_All	1413	0	18	0.001	1.06913	10.0622	Up	4.876e-05	0.000438955	-	-	-	-	-
CL12027.Contig2_All	1338	0	17	0.001	1.06634	10.0584	Up	8.52808e-05	0.000718871	K01444|1|6e-153|538|vvi:100855408|N4-(beta-N-acetylglucosaminyl)-L-asparaginase [EC:3.5.1.26]	GO:0005576//extracellular region	GO:0003948//N4-(beta-N-acetylglucosaminyl)-L-asparaginase activity;GO:0004067//asparaginase activity	GO:0033345//asparagine catabolic process via L-aspartate;GO:0006516//glycoprotein catabolic process;GO:0051604//protein maturation	gi|462414616|gb|EMJ19353.1|/1.40257e-153/hypothetical protein PRUPE_ppa007409mg [Prunus persica]
CL4741.Contig1_All	1342	0	17	0.001	1.06316	10.0541	Up	8.52808e-05	0.00072103	K09286|1|2e-46|185|aly:ARALYDRAFT_487335|EREBP-like factor	-	-	-	gi|149287215|gb|ABR23508.1|/1.2904e-106/DREB2-like protein [Chrysanthemum vestitum]
Unigene12873_All	1665	0	21	0.001	1.05854	10.0479	Up	9.11382e-06	9.63316e-05	K10268|1|2e-40|165|aly:ARALYDRAFT_493343|F-box and leucine-rich repeat protein 2/20	GO:0005634//nucleus	GO:0004842//ubiquitin-protein ligase activity	GO:0009407//toxin catabolic process;GO:0006511//ubiquitin-dependent protein catabolic process	gi|460407232|ref|XP_004249058.1|/0/PREDICTED: F-box/LRR-repeat protein 3-like [Solanum lycopersicum]
CL7904.Contig1_All	2755	0	34	0.001	1.03576	10.0165	Up	6.36006e-09	1.11974e-07	K07456|1|0.0|1029|pop:POPTR_1075519|DNA mismatch repair protein MutS2	GO:0005634//nucleus	GO:0003684//damaged DNA binding;GO:0005524//ATP binding	GO:0006298//mismatch repair	gi|460374125|ref|XP_004232862.1|/0/PREDICTED: mutS2 protein-like [Solanum lycopersicum]
CL885.Contig5_All	1580	0	19	0.001	1.00925	9.97907	Up	2.7879e-05	0.000266536	-	-	GO:0016788//hydrolase activity, acting on ester bonds	-	gi|255575625|ref|XP_002528712.1|/2.12526e-34/carboxylic ester hydrolase, putative [Ricinus communis]
CL3293.Contig2_All	1598	0	18	0.001	0.94536	9.88472	Up	4.876e-05	0.000438224	K12135|1|4e-10|64.7|ath:AT5G15840|zinc finger protein CONSTANS	GO:0016020//membrane	-	-	gi|225423977|ref|XP_002282578.1|/4.3751e-128/PREDICTED: zinc finger protein CONSTANS-LIKE 16 [Vitis vinifera]
CL5026.Contig3_All	1970	0	22	0.001	0.937256	9.8723	Up	5.2109e-06	5.7755e-05	K01930|1|0.0|737|rcu:RCOM_1482420|folylpolyglutamate synthase [EC:6.3.2.17]	GO:0005829//cytosol;GO:0009570//chloroplast stroma	GO:0004326//tetrahydrofolylpolyglutamate synthase activity;GO:0005524//ATP binding	GO:0048767//root hair elongation;GO:0010449//root meristem growth;GO:0006730//one-carbon metabolic process;GO:0046901//tetrahydrofolylpolyglutamate biosynthetic process	gi|296086169|emb|CBI31610.3|/0/unnamed protein product [Vitis vinifera]
Unigene30015_All	1524	0	17	0.001	0.936194	9.87066	Up	8.52808e-05	0.000720559	-	-	-	-	-
CL6254.Contig6_All	1851	0	20	0.001	0.906829	9.82469	Up	1.594e-05	0.000159356	K12493|1|1e-159|561|rcu:RCOM_1279410|ADP-ribosylation factor GTPase-activating protein 2/3	-	GO:0008270//zinc ion binding;GO:0008060//ARF GTPase activator activity	GO:0009793//embryo development ending in seed dormancy;GO:0032312//regulation of ARF GTPase activity;GO:0009555//pollen development;GO:0009737//response to abscisic acid stimulus	gi|462406247|gb|EMJ11711.1|/2.26367e-163/hypothetical protein PRUPE_ppa006556mg [Prunus persica]
CL3820.Contig3_All	1689	0	18	0.001	0.894426	9.80482	Up	4.876e-05	0.000438285	K03106|1|2e-23|61.2|vvi:100247624|signal recognition particle subunit SRP54	GO:0009570//chloroplast stroma;GO:0080085//signal recognition particle, chloroplast targeting	GO:0008312//7S RNA binding;GO:0005525//GTP binding;GO:0003924//GTPase activity;GO:0005048//signal sequence binding	GO:0006184//GTP catabolic process;GO:0006614//SRP-dependent cotranslational protein targeting to membrane;GO:0045038//protein import into chloroplast thylakoid membrane	gi|460386678|ref|XP_004239023.1|/2.85606e-28/PREDICTED: uncharacterized protein LOC101260227 [Solanum lycopersicum]
Unigene35601_All	2257	0	24	0.001	0.892445	9.80162	Up	1.70348e-06	2.06935e-05	-	-	-	-	-
CL3956.Contig2_All	1791	0	19	0.001	0.890348	9.79823	Up	2.7879e-05	0.0002663	K13495|1|3e-148|523|vvi:100262460|cis-zeatin O-glucosyltransferase [EC:2.4.1.215]	-	GO:0016757//transferase activity, transferring glycosyl groups	-	gi|356504765|ref|XP_003521165.1|/3.71157e-147/PREDICTED: zeatin O-glucosyltransferase-like [Glycine max]
CL8648.Contig2_All	2104	0	22	0.001	0.877564	9.77736	Up	5.2109e-06	5.77748e-05	-	-	-	-	-
CL13582.Contig17_All	2046	0	21	0.001	0.861421	9.75057	Up	9.11382e-06	9.61904e-05	-	-	GO:0016787//hydrolase activity	-	gi|225447793|ref|XP_002266692.1|/0/PREDICTED: tubby-like F-box protein 8-like [Vitis vinifera]
CL4634.Contig2_All	2951	0	30	0.001	0.853206	9.73675	Up	5.9513e-08	9.10649e-07	-	-	-	GO:0000278//mitotic cell cycle;GO:0006396//RNA processing	gi|297742644|emb|CBI34793.3|/0/unnamed protein product [Vitis vinifera]
CL7596.Contig2_All	1674	0	17	0.001	0.852305	9.73523	Up	8.52808e-05	0.000721972	-	GO:0005634//nucleus	GO:0003700//sequence-specific DNA binding transcription factor activity;GO:0005516//calmodulin binding	GO:0007275//multicellular organismal development;GO:0045892//negative regulation of transcription, DNA-dependent;GO:0031347//regulation of defense response	gi|224115462|ref|XP_002317040.1|/1.97066e-94/NAC domain protein, IPR003441 [Populus trichocarpa]
CL503.Contig10_All	3514	0	35	0.001	0.835926	9.70723	Up	3.63642e-09	6.58296e-08	K02603|1|5e-08|58.9|zma:541937|origin recognition complex subunit 1;K11643|3|2e-07|57.0|smo:SELMODRAFT_158748|chromodomain-helicase-DNA-binding protein 4 [EC:3.6.4.12]	GO:0009707//chloroplast outer membrane;GO:0005634//nucleus	GO:0000979//RNA polymerase II core promoter sequence-specific DNA binding	GO:0010019//chloroplast-nucleus signaling pathway;GO:0045893//positive regulation of transcription, DNA-dependent	gi|359479395|ref|XP_002271257.2|/0/PREDICTED: uncharacterized protein LOC100243147 [Vitis vinifera]
CL4355.Contig5_All	2733	0	27	0.001	0.829136	9.69547	Up	3.18402e-07	4.33997e-06	K11420|1|3e-58|225|bdi:100843697|euchromatic histone-lysine N-methyltransferase [EC:2.1.1.43];K11423|2|5e-20|98.6|vcn:VOLCADRAFT_65215|histone-lysine N-methyltransferase SETD2 [EC:2.1.1.43];K10638|3|4e-18|92.0|gmx:100786796|E3 ubiquitin-protein ligase UHRF1 [EC:6.3.2.19]	GO:0043229//intracellular organelle	GO:0005488//binding;GO:0008168//methyltransferase activity	GO:0016571//histone methylation	gi|225440250|ref|XP_002278728.1|/0/PREDICTED: histone-lysine N-methyltransferase, H3 lysine-9 specific SUVH1 [Vitis vinifera]
CL8302.Contig3_All	2026	0	20	0.001	0.828499	9.69436	Up	1.594e-05	0.000159824	-	GO:0044464//cell part	-	GO:0006865//amino acid transport	gi|296087747|emb|CBI35003.3|/6.6464e-148/unnamed protein product [Vitis vinifera]
CL506.Contig3_All	1902	0	18	0.001	0.794262	9.63347	Up	4.876e-05	0.000437981	-	GO:0005634//nucleus	-	-	gi|460385344|ref|XP_004238364.1|/0/PREDICTED: uncharacterized protein LOC101264621 [Solanum lycopersicum]
CL9765.Contig1_All	2187	0	20	0.001	0.767508	9.58404	Up	1.594e-05	0.000159874	-	-	-	-	-
CL8817.Contig4_All	2211	0	20	0.001	0.759177	9.56829	Up	1.594e-05	0.000159651	-	GO:0005768//endosome;GO:0005773//vacuole;GO:0005886//plasma membrane	-	GO:0001778//plasma membrane repair;GO:0009409//response to cold;GO:0046740//spread of virus in host, cell to cell;GO:0032456//endocytic recycling;GO:0009615//response to virus;GO:0006897//endocytosis	gi|225457921|ref|XP_002272757.1|/0/PREDICTED: extended synaptotagmin-2 isoform 1 [Vitis vinifera]
CL9121.Contig4_All	2048	0	18	0.001	0.73764	9.52677	Up	4.876e-05	0.000437375	-	-	-	-	-
CL5423.Contig3_All	2708	0	23	0.001	0.712822	9.4774	Up	2.97938e-06	3.45224e-05	K04733|1|3e-51|202|smo:SELMODRAFT_159261|interleukin-1 receptor-associated kinase 4 [EC:2.7.11.1];K13417|3|2e-48|192|aly:ARALYDRAFT_899604|somatic embryogenesis receptor kinase 4 [EC:2.7.10.1 2.7.11.1];K13416|5|9e-48|190|ath:AT4G33430|brassinosteroid insensitive 1-associated receptor kinase 1 [EC:2.7.10.1 2.7.11.1]	-	GO:0005524//ATP binding;GO:0004674//protein serine/threonine kinase activity	GO:0006468//protein phosphorylation	gi|147770298|emb|CAN62476.1|/0/hypothetical protein VITISV_005324 [Vitis vinifera]
CL5353.Contig4_All	3681	0	30	0.001	0.684002	9.41786	Up	5.9513e-08	9.11079e-07	K00770|1|0.0|1520|vvi:100243459|1,4-beta-D-xylan synthase [EC:2.4.2.24]	GO:0030173//integral to Golgi membrane;GO:0005783//endoplasmic reticulum;GO:0005886//plasma membrane	GO:0016760//cellulose synthase (UDP-forming) activity	GO:0048767//root hair elongation;GO:0030244//cellulose biosynthetic process;GO:0009409//response to cold	gi|460400792|ref|XP_004245916.1|/0/PREDICTED: cellulose synthase-like protein D3-like [Solanum lycopersicum]
Unigene55226_All	2672	0	21	0.001	0.659606	9.36546	Up	9.11382e-06	9.63631e-05	K02903|1|8e-09|61.2|gmx:100500189|large subunit ribosomal protein L28e	GO:0009507//chloroplast;GO:0016020//membrane;GO:0005634//nucleus;GO:0005829//cytosol	-	GO:0042742//defense response to bacterium;GO:0006094//gluconeogenesis;GO:0007010//cytoskeleton organization;GO:0010498//proteasomal protein catabolic process	gi|359476556|ref|XP_003631859.1|/8.09506e-11/PREDICTED: translational activator GCN1 isoform 2 [Vitis vinifera]
CL5962.Contig3_All	3200	0	25	0.001	0.65568	9.35685	Up	9.7398e-07	1.22761e-05	K12842|1|0.0|1236|pop:POPTR_819630|U2-associated protein SR140	GO:0005634//nucleus	GO:0003723//RNA binding;GO:0000166//nucleotide binding	GO:0010413//glucuronoxylan metabolic process;GO:0009888//tissue development;GO:0016926//protein desumoylation;GO:0033044//regulation of chromosome organization;GO:0009887//organ morphogenesis;GO:0010228//vegetative to reproductive phase transition of meristem;GO:0000956//nuclear-transcribed mRNA catabolic process;GO:0045492//xylan biosynthetic process;GO:0000394//RNA splicing, via endonucleolytic…	gi|296082150|emb|CBI21155.3|/0/unnamed protein product [Vitis vinifera]
CL2104.Contig4_All	2952	0	23	0.001	0.653903	9.35293	Up	2.97938e-06	3.45533e-05	-	-	GO:0003677//DNA binding	-	gi|225439446|ref|XP_002266838.1|/0/PREDICTED: BEL1-like homeodomain protein 1 [Vitis vinifera]
CL1825.Contig9_All	2565	0	17	0.001	0.556241	9.11957	Up	8.52808e-05	0.000721783	-	-	-	-	gi|225444758|ref|XP_002279372.1|/0/PREDICTED: uncharacterized protein LOC100257610 [Vitis vinifera]
CL1106.Contig21_All	3814	0	24	0.001	0.52812	9.04472	Up	1.70348e-06	2.06819e-05	K09284|1|9e-23|108|gmx:100812898|AP2-like factor, euAP2 lineage	GO:0005886//plasma membrane	GO:0016491//oxidoreductase activity;GO:0005524//ATP binding;GO:0004713//protein tyrosine kinase activity;GO:0004702//receptor signaling protein serine/threonine kinase activity	GO:0006468//protein phosphorylation;GO:0006857//oligopeptide transport;GO:0007169//transmembrane receptor protein tyrosine kinase signaling pathway	gi|255562542|ref|XP_002522277.1|/9.42467e-32/ATP binding protein, putative [Ricinus communis]
CL9599.Contig3_All	353	1	702	0.317432	166.903	9.03835	Up	1.2629e-168	6.65043e-166	-	-	-	-	gi|388515749|gb|AFK45936.1|/9.51742e-17/unknown [Lotus japonicus]
CL3701.Contig4_All	2962	0	17	0.001	0.481688	8.91195	Up	8.52808e-05	0.000719621	K02936|1|1e-38|160|rcu:RCOM_0790270|large subunit ribosomal protein L7Ae;K01533|2|8e-22|68.2|smo:SELMODRAFT_122320|Cu2+-exporting ATPase [EC:3.6.3.4]	GO:0030529//ribonucleoprotein complex	GO:0046872//metal ion binding	-	gi|470136860|ref|XP_004304199.1|/8.14058e-44/PREDICTED: E3 ubiquitin-protein ligase At3g02290-like [Fragaria vesca subsp. vesca]
CL3764.Contig1_All	670	1	617	0.167244	77.288	8.85215	Up	4.81452e-148	2.13593e-145	K03946|1|5e-41|165|mtr:MTR_2g034290|NADH dehydrogenase (ubiquinone) 1 alpha subcomplex 2 [EC:1.6.5.3 1.6.99.3]	GO:0005747//mitochondrial respiratory chain complex I;GO:0009507//chloroplast	GO:0016655//oxidoreductase activity, acting on NAD(P)H, quinone or similar compound as acceptor;GO:0003954//NADH dehydrogenase activity	GO:0009853//photorespiration;GO:0055114//oxidation-reduction process	gi|388512691|gb|AFK44407.1|/1.19787e-40/unknown [Lotus japonicus]
CL5364.Contig1_All	673	1	587	0.166498	73.2023	8.78024	Up	8.8035e-141	3.60899e-138	K12821|1|2e-07|53.9|vcn:VOLCADRAFT_104642|pre-mRNA-processing factor 40;K13210|2|7e-06|48.9|bdi:100834117|far upstream element-binding protein;K12831|4|7e-06|48.9|ath:AT2G18510|splicing factor 3B subunit 4;K15174|5|9e-06|48.5|aly:ARALYDRAFT_477298|RNA polymerase II-associated factor 1	GO:0005886//plasma membrane	-	GO:0009554//megasporogenesis	gi|462395482|gb|EMJ01281.1|/1.415e-41/hypothetical protein PRUPE_ppa021040mg [Prunus persica]
CL135.Contig8_All	3272	0	17	0.001	0.436051	8.76835	Up	8.52808e-05	0.000720371	-	-	-	GO:0006355//regulation of transcription, DNA-dependent	gi|460410736|ref|XP_004250776.1|/0/PREDICTED: protein NLP8-like [Solanum lycopersicum]
Unigene17047_All	1541	1	470	0.0727147	25.5975	8.45954	Up	1.7984e-112	5.85355e-110	-	-	-	-	gi|158828152|gb|ABW81031.1|/1.09477e-43/LTRGag-pol-polymerase 3 [Arabidopsis lyrata subsp. lyrata]
Unigene23284_All	5621	1	469	0.0199348	7.00263	8.45647	Up	3.13874e-112	1.01651e-109	K12619|1|9e-61|234|osa:4349826|5'-3' exoribonuclease 2 [EC:3.1.13.-];K10760|2|1e-21|104|vvi:100247527|adenylate isopentenyltransferase (cytokinin synthase);K05356|3|7e-19|95.9|sbi:SORBI_0011s005450|all-trans-nonaprenyl-diphosphate synthase [EC:2.5.1.84 2.5.1.85];K04728|4|9e-16|85.5|gmx:100788458|ataxia telangiectasia mutated family protein [EC:2.7.11.1]	-	GO:0003824//catalytic activity	-	gi|147783627|emb|CAN68148.1|/0/hypothetical protein VITISV_035665 [Vitis vinifera]
CL8299.Contig4_All	4841	0	17	0.001	0.294724	8.20322	Up	8.52808e-05	0.000719152	K05666|1|0.0|650|olu:OSTLU_35503|ATP-binding cassette, subfamily C (CFTR/MRP), member 2;K05658|2|7e-65|248|bdi:100833702|ATP-binding cassette, subfamily B (MDR/TAP), member 1	GO:0016021//integral to membrane;GO:0005774//vacuolar membrane;GO:0005886//plasma membrane	GO:0042626//ATPase activity, coupled to transmembrane movement of substances;GO:0005524//ATP binding;GO:0032440//2-alkenal reductase [NAD(P)] activity	GO:0055085//transmembrane transport;GO:0055114//oxidation-reduction process;GO:0006200//ATP catabolic process	gi|460376814|ref|XP_004234191.1|/0/PREDICTED: ABC transporter C family member 10-like [Solanum lycopersicum]
CL8404.Contig1_All	787	1	383	0.14238	40.8438	8.16422	Up	1.9463e-91	4.84868e-89	-	-	-	-	gi|225460977|ref|XP_002280251.1|/2.21698e-74/PREDICTED: ribonuclease UK114-like [Vitis vinifera]
CL10765.Contig1_All	3857	11	3906	0.319571	84.9932	8.05507	Up	0	0	K10581|1|0.0|890|gmx:100805463|ubiquitin-conjugating enzyme E2 O [EC:6.3.2.19]	-	GO:0016881//acid-amino acid ligase activity	GO:0006301//postreplication repair;GO:0009640//photomorphogenesis;GO:0055062//phosphate ion homeostasis;GO:0016036//cellular response to phosphate starvation;GO:0006817//phosphate ion transport	gi|359496174|ref|XP_002267490.2|/0/PREDICTED: probable ubiquitin-conjugating enzyme E2 24-like [Vitis vinifera]
CL3710.Contig2_All	1866	1	315	0.06005	14.1677	7.88223	Up	5.18434e-75	1.05931e-72	-	GO:0030173//integral to Golgi membrane;GO:0005768//endosome;GO:0005802//trans-Golgi network	GO:0008373//sialyltransferase activity	GO:0009860//pollen tube growth;GO:0006486//protein glycosylation;GO:0007020//microtubule nucleation;GO:0009846//pollen germination	gi|449455926|ref|XP_004145701.1|/0/PREDICTED: alpha-2,8-sialyltransferase 8E-like [Cucumis sativus]
CL506.Contig1_All	2275	1	249	0.0492542	9.18586	7.54302	Up	4.34284e-59	6.87761e-57	-	-	-	-	gi|225457955|ref|XP_002274931.1|/0/PREDICTED: uncharacterized protein LOC100241980 [Vitis vinifera]
CL3060.Contig4_All	911	2	474	0.246001	43.6678	7.47176	Up	1.98512e-111	6.36535e-109	K02989|1|6e-95|345|vvi:100232926|small subunit ribosomal protein S5e	GO:0015935//small ribosomal subunit	GO:0003735//structural constituent of ribosome;GO:0003723//RNA binding	GO:0006412//translation	gi|460407430|ref|XP_004249155.1|/5.6666e-99/PREDICTED: 40S ribosomal protein S5-2-like [Solanum lycopersicum]
CL9104.Contig2_All	992	1	236	0.112957	19.9665	7.46566	Up	5.9026e-56	8.80929e-54	-	-	-	-	gi|460397108|ref|XP_004244110.1|/3.05146e-40/PREDICTED: uncharacterized protein LOC101245969 isoform 1 [Solanum lycopersicum]
CL4503.Contig4_All	584	1	230	0.191872	33.0534	7.42851	Up	1.64719e-54	2.36043e-52	-	-	-	GO:0019288//isopentenyl diphosphate biosynthetic process, mevalonate-independent pathway	gi|225440057|ref|XP_002282270.1|/3.86459e-44/PREDICTED: uncharacterized protein LOC100249954 isoform 1 [Vitis vinifera]
CL10984.Contig2_All	1944	2	453	0.115281	19.5571	7.40639	Up	2.27662e-106	6.98868e-104	-	GO:0016021//integral to membrane	GO:0015137//citrate transmembrane transporter activity	GO:0015746//citrate transport;GO:0055085//transmembrane transport	gi|225464519|ref|XP_002270615.1|/0/PREDICTED: putative transporter arsB isoform 1 [Vitis vinifera]
CL2641.Contig5_All	3038	1	214	0.0368839	5.91191	7.32449	Up	1.17624e-50	1.55802e-48	K12392|1|4e-18|92.4|pop:POPTR_709305|AP-1 complex subunit beta-1	GO:0009507//chloroplast;GO:0030126//COPI vesicle coat	GO:0005198//structural molecule activity	GO:0016192//vesicle-mediated transport;GO:0006886//intracellular protein transport	gi|462395717|gb|EMJ01516.1|/0/hypothetical protein PRUPE_ppa001186mg [Prunus persica]
CL805.Contig2_All	1252	1	199	0.0894995	13.3398	7.21965	Up	4.80012e-47	5.81146e-45	K11086|1|3e-122|436|vvi:100257709|small nuclear ribonucleoprotein B and B'	GO:0005829//cytosol;GO:0015030//Cajal body;GO:0005730//nucleolus;GO:0005732//small nucleolar ribonucleoprotein complex	GO:0003723//RNA binding;GO:0003677//DNA binding;GO:0003700//sequence-specific DNA binding transcription factor activity	GO:0001510//RNA methylation;GO:0003002//regionalization;GO:0010455//positive regulation of cell fate commitment;GO:0006355//regulation of transcription, DNA-dependent;GO:0000398//mRNA splicing, via spliceosome;GO:0009834//secondary cell wall biogenesis;GO:0048829//root cap development	gi|225463717|ref|XP_002263359.1|/3.77059e-121/PREDICTED: small nuclear ribonucleoprotein-associated protein B' [Vitis vinifera]
CL2584.Contig1_All	558	17	3030	3.41381	455.733	7.06066	Up	0	0	K13179|1|3e-07|52.8|zma:100501728|ATP-dependent RNA helicase DDX18/HAS1 [EC:3.6.4.13]	-	-	-	gi|358344028|ref|XP_003636096.1|/1.12715e-10/hypothetical protein MTR_027s0011 [Medicago truncatula]
Unigene59365_All	728	4	669	0.615678	77.1252	6.96888	Up	1.2418e-154	5.91426e-152	K11252|1|3e-74|276|vvi:100258812|histone H2B	GO:0000786//nucleosome;GO:0005634//nucleus	GO:0003677//DNA binding;GO:0046982//protein heterodimerization activity	GO:0006334//nucleosome assembly	gi|225435046|ref|XP_002284332.1|/3.65429e-73/PREDICTED: probable histone H2B.1-like isoform 1 [Vitis vinifera]
Unigene39969_All	493	1	167	0.227289	28.4296	6.96673	Up	2.37516e-39	2.33805e-37	K00064|1|1e-11|67.4|ath:AT4G33670|D-threo-aldose 1-dehydrogenase [EC:1.1.1.122]	-	-	-	gi|357502827|ref|XP_003621702.1|/1.8027e-50/Aldo/keto reductase [Medicago truncatula]
CL7258.Contig3_All	2471	1	167	0.0453474	5.67212	6.96673	Up	2.37516e-39	2.3345e-37	K05841|1|0.0|919|rcu:RCOM_1721370|sterol 3beta-glucosyltransferase [EC:2.4.1.173]	GO:0005886//plasma membrane	GO:0051507//beta-sitosterol UDP-glucosyltransferase activity	GO:0048316//seed development;GO:0030244//cellulose biosynthetic process;GO:0016125//sterol metabolic process;GO:0009631//cold acclimation;GO:0030259//lipid glycosylation	gi|255560215|ref|XP_002521125.1|/0/transferase, transferring glycosyl groups, putative [Ricinus communis]
CL10202.Contig2_All	4085	4	659	0.109722	13.5393	6.94716	Up	3.13296e-152	1.48123e-149	K13148|1|3e-110|398|vvi:100261060|integrator complex subunit 11 [EC:3.1.27.-];K12619|2|9e-98|357|vvi:100260845|5'-3' exoribonuclease 2 [EC:3.1.13.-];K13217|3|2e-77|289|vvi:100243465|pre-mRNA-processing factor 39;K14321|4|1e-66|254|vvi:100243153|nucleoporin-like protein 2;K14327|5|2e-50|199|vvi:100258101|regulator of nonsense transcripts 2	-	-	-	gi|332322157|emb|CCA66153.1|/0/hypothetical protein [Beta vulgaris subsp. vulgaris]
Unigene34455_All	6606	4	555	0.0678494	7.05109	6.69937	Up	2.81762e-127	1.05493e-124	K13148|1|7e-114|411|vvi:100261060|integrator complex subunit 11 [EC:3.1.27.-];K12619|2|4e-110|399|vvi:100260845|5'-3' exoribonuclease 2 [EC:3.1.13.-];K13217|3|5e-80|299|vvi:100243465|pre-mRNA-processing factor 39;K14321|4|2e-74|280|vvi:100243153|nucleoporin-like protein 2;K14327|5|3e-54|213|vvi:100258101|regulator of nonsense transcripts 2	-	-	-	gi|332322082|emb|CCA65974.1|/0/hypothetical protein [Beta vulgaris subsp. vulgaris]
Unigene41909_All	957	2	269	0.234176	23.5908	6.65448	Up	3.824e-62	6.51811e-60	-	-	-	-	gi|460387080|ref|XP_004239217.1|/9.96582e-09/PREDICTED: squamosa promoter-binding-like protein 12-like [Solanum lycopersicum]
Unigene56808_All	313	1	133	0.357998	35.6623	6.6383	Up	3.41804e-31	2.47367e-29	-	-	-	-	gi|225451297|ref|XP_002272890.1|/3.10127e-15/PREDICTED: uncharacterized protein LOC100267439 [Vitis vinifera]
CL8081.Contig1_All	752	1	128	0.149007	14.2854	6.58302	Up	5.38874e-30	3.74104e-28	K02966|1|7e-71|265|vvi:100255295|small subunit ribosomal protein S19e	GO:0005730//nucleolus;GO:0005773//vacuole;GO:0009506//plasmodesma;GO:0005618//cell wall;GO:0022627//cytosolic small ribosomal subunit;GO:0016020//membrane	GO:0016817//hydrolase activity, acting on acid anhydrides;GO:0003735//structural constituent of ribosome	GO:0006412//translation	gi|225457277|ref|XP_002284393.1|/8.87611e-70/PREDICTED: 40S ribosomal protein S19-3 [Vitis vinifera]
CL10652.Contig2_All	6030	4	507	0.0743306	7.05655	6.56886	Up	8.87106e-116	3.00836e-113	K13148|1|3e-111|402|vvi:100261060|integrator complex subunit 11 [EC:3.1.27.-];K12619|2|7e-101|368|vvi:100260845|5'-3' exoribonuclease 2 [EC:3.1.13.-];K13217|3|1e-78|294|vvi:100243465|pre-mRNA-processing factor 39;K14321|4|1e-67|258|vvi:100243153|nucleoporin-like protein 2;K14327|5|1e-48|194|vvi:100258101|regulator of nonsense transcripts 2	-	-	-	gi|332322082|emb|CCA65974.1|/0/hypothetical protein [Beta vulgaris subsp. vulgaris]
Unigene26632_All	1641	1	126	0.0682836	6.44412	6.5603	Up	1.6233e-29	1.10678e-27	K01710|1|7e-82|303|cme:CME136C|dTDP-glucose 4,6-dehydratase [EC:4.2.1.46];K10046|2|5e-19|94.4|vcn:VOLCADRAFT_77112|GDP-D-mannose 3', 5'-epimerase [EC:5.1.3.18 5.1.3.-]	GO:0005829//cytosol;GO:0000139//Golgi membrane;GO:0005768//endosome;GO:0005774//vacuolar membrane;GO:0005802//trans-Golgi network;GO:0005886//plasma membrane	GO:0048040//UDP-glucuronate decarboxylase activity;GO:0000166//nucleotide binding;GO:0050662//coenzyme binding;GO:0008460//dTDP-glucose 4,6-dehydratase activity	GO:0042732//D-xylose metabolic process;GO:0019305//dTDP-rhamnose biosynthetic process	gi|224131118|ref|XP_002321005.1|/8.83661e-132/predicted protein [Populus trichocarpa]
CL8933.Contig2_All	1820	6	724	0.369407	33.3863	6.4979	Up	2.46682e-164	1.23861e-161	K07300|1|0.0|661|vvi:100253555|Ca2+:H+ antiporter	GO:0005774//vacuolar membrane;GO:0016021//integral to membrane	GO:0015369//calcium:hydrogen antiporter activity	GO:0006816//calcium ion transport;GO:0055085//transmembrane transport	gi|470136118|ref|XP_004303848.1|/0/PREDICTED: vacuolar cation/proton exchanger 2-like [Fragaria vesca subsp. vesca]
Unigene60400_All	717	1	116	0.156281	13.5781	6.441	Up	4.0117e-27	2.48419e-25	K12199|1|6e-08|55.8|mtr:MTR_5g093880|vacuolar protein sorting-associated protein VTA1	-	-	-	gi|357494713|ref|XP_003617645.1|/7.50575e-07/Vacuolar protein sorting-associated protein VTA1-like protein [Medicago truncatula]
CL442.Contig11_All	1960	1	114	0.0571701	4.88147	6.41591	Up	1.2066e-26	7.27689e-25	-	-	-	-	-
CL8377.Contig2_All	1982	2	218	0.113071	9.23112	6.35121	Up	6.0948e-50	7.91127e-48	K13412|1|0.0|910|rcu:RCOM_0218300|calcium-dependent protein kinase [EC:2.7.11.1]	GO:0005886//plasma membrane	GO:0004683//calmodulin-dependent protein kinase activity;GO:0005509//calcium ion binding;GO:0005524//ATP binding	GO:0046777//protein autophosphorylation	gi|460402510|ref|XP_004246755.1|/0/PREDICTED: calcium-dependent protein kinase 13-like [Solanum lycopersicum]
Unigene41070_All	901	1	108	0.124366	10.0601	6.33791	Up	3.27712e-25	1.85223e-23	-	GO:0005829//cytosol	-	-	gi|296087603|emb|CBI34859.3|/6.00825e-69/unnamed protein product [Vitis vinifera]
CL2474.Contig2_All	1658	2	210	0.135167	10.6301	6.29727	Up	4.95862e-48	6.12938e-46	-	-	-	GO:0010363//regulation of plant-type hypersensitive response;GO:0009862//systemic acquired resistance, salicylic acid mediated signaling pathway;GO:0031348//negative regulation of defense response;GO:0009867//jasmonic acid mediated signaling pathway;GO:0009409//response to cold;GO:0006499//N-terminal protein myristoylation;GO:0006612//protein targeting to membrane;GO:0043069//negative regulation …	gi|460399954|ref|XP_004245501.1|/5.61427e-126/PREDICTED: uncharacterized protein LOC101251606 isoform 2 [Solanum lycopersicum]
Unigene23372_All	4073	1	105	0.0275113	2.1636	6.29727	Up	1.70606e-24	9.3807e-23	K12619|1|2e-102|372|vvi:100260845|5'-3' exoribonuclease 2 [EC:3.1.13.-];K13148|2|5e-101|368|vvi:100261060|integrator complex subunit 11 [EC:3.1.27.-];K13217|3|1e-77|290|vvi:100243465|pre-mRNA-processing factor 39;K14321|4|1e-62|240|vvi:100243153|nucleoporin-like protein 2;K14327|5|1e-54|214|vvi:100258101|regulator of nonsense transcripts 2	-	-	-	gi|332322082|emb|CCA65974.1|/0/hypothetical protein [Beta vulgaris subsp. vulgaris]
CL7708.Contig2_All	797	1	103	0.140594	10.8463	6.26952	Up	5.12242e-24	2.75344e-22	K03686|1|7e-14|75.9|vvi:100268135|molecular chaperone DnaJ	-	-	GO:0009744//response to sucrose stimulus;GO:0009750//response to fructose stimulus	gi|470110161|ref|XP_004291355.1|/7.68118e-30/PREDICTED: chaperone protein dnaJ 11, chloroplastic-like [Fragaria vesca subsp. vesca]
Unigene41124_All	522	1	103	0.214662	16.5603	6.26952	Up	5.12242e-24	2.75573e-22	-	GO:0005739//mitochondrion	-	-	gi|115481972|ref|NP_001064579.1|/3.13581e-30/Os10g0410700 [Oryza sativa Japonica Group]
Unigene5551_All	657	1	103	0.170553	13.1575	6.26952	Up	5.12242e-24	2.75802e-22	-	-	-	-	-
CL3761.Contig2_All	837	1	102	0.133875	10.2277	6.25545	Up	8.87484e-24	4.71568e-22	K09422|1|5e-80|295|pop:POPTR_565840|myb proto-oncogene protein, plant	GO:0005634//nucleus	GO:0003700//sequence-specific DNA binding transcription factor activity;GO:0003677//DNA binding	GO:0006355//regulation of transcription, DNA-dependent	gi|224107541|ref|XP_002314515.1|/5.66317e-79/predicted protein [Populus trichocarpa]
Unigene32866_All	982	1	98	0.114107	8.37561	6.19773	Up	7.9891e-23	4.03958e-21	-	-	-	-	gi|470128299|ref|XP_004300081.1|/5.80047e-76/PREDICTED: uncharacterized protein LOC101308578 [Fragaria vesca subsp. vesca]
CL2940.Contig1_All	3445	2	177	0.0650527	4.31207	6.05063	Up	3.64564e-40	3.6724e-38	K04688|1|3e-07|56.2|pop:POPTR_1095385|p70 ribosomal S6 kinase [EC:2.7.11.1]	-	GO:0004672//protein kinase activity;GO:0000166//nucleotide binding	GO:0016310//phosphorylation	gi|460391896|ref|XP_004241554.1|/4.22094e-07/PREDICTED: serine/threonine-protein kinase AtPK2/AtPK19-like [Solanum lycopersicum]
CL1588.Contig5_All	3671	3	256	0.0915718	5.85271	5.99806	Up	1.85422e-57	2.83928e-55	K08960|1|9e-49|194|sbi:SORBI_01g019390|casein kinase 1, epsilon [EC:2.7.11.1];K02218|3|4e-48|192|vvi:100261234|casein kinase 1 [EC:2.7.11.1]	GO:0005634//nucleus	GO:0005524//ATP binding;GO:0004674//protein serine/threonine kinase activity	GO:0006468//protein phosphorylation;GO:0006487//protein N-linked glycosylation	gi|470117646|ref|XP_004294964.1|/0/PREDICTED: uncharacterized protein LOC101294343 [Fragaria vesca subsp. vesca]
CL217.Contig2_All	1584	1	85	0.0707407	4.50366	5.99241	Up	9.97956e-20	4.29499e-18	-	GO:0005737//cytoplasm;GO:0019898//extrinsic to membrane	GO:0003824//catalytic activity	GO:0008152//metabolic process	gi|460409371|ref|XP_004250112.1|/3.38401e-165/PREDICTED: lanC-like protein 2-like [Solanum lycopersicum]
CL1370.Contig1_All	449	1	84	0.249562	15.7013	5.97534	Up	1.72566e-19	7.34873e-18	-	-	-	GO:0050896//response to stimulus	gi|62319955|dbj|BAD94052.1|/2.08336e-11/disease resistance - like protein [Arabidopsis thaliana]
CL4785.Contig6_All	724	2	162	0.30954	18.7792	5.92287	Up	1.34395e-36	1.19247e-34	K13457|1|2e-39|160|vvi:100252764|disease resistance protein RPM1	-	-	-	gi|460406031|ref|XP_004248477.1|/4.71559e-57/PREDICTED: putative disease resistance protein At1g50180-like [Solanum lycopersicum]
CL9904.Contig5_All	2138	2	158	0.104821	6.20228	5.8868	Up	1.19765e-35	1.02475e-33	K01919|1|0.0|881|vvi:100266723|glutamate--cysteine ligase [EC:6.3.2.2]	GO:0009570//chloroplast stroma	GO:0005524//ATP binding;GO:0004357//glutamate-cysteine ligase activity	GO:0009908//flower development;GO:0009816//defense response to bacterium, incompatible interaction;GO:0052544//defense response by callose deposition in cell wall;GO:0009753//response to jasmonic acid stimulus;GO:0050832//defense response to fungus;GO:0009700//indole phytoalexin biosynthetic process;GO:0019761//glucosinolate biosynthetic process;GO:0002213//defense response to insect;GO:0046686//…	gi|50058088|dbj|BAD27390.1|/0/gamma-glutamylcysteine synthetase [Zinnia elegans]
Unigene5473_All	578	1	78	0.193864	11.3258	5.86842	Up	4.60012e-18	1.7917e-16	-	GO:0005576//extracellular region;GO:0009506//plasmodesma	GO:0008289//lipid binding	GO:0006869//lipid transport	gi|225424522|ref|XP_002281828.1|/1.02473e-41/PREDICTED: uncharacterized protein LOC100264479 [Vitis vinifera]
CL10282.Contig4_All	2733	22	1654	0.902003	50.7923	5.81533	Up	0	0	K13525|1|0.0|1494|rcu:RCOM_1355090|transitional endoplasmic reticulum ATPase	GO:0005618//cell wall;GO:0005730//nucleolus;GO:0005819//spindle;GO:0005635//nuclear envelope;GO:0022626//cytosolic ribosome;GO:0009524//phragmoplast;GO:0005886//plasma membrane	GO:0042802//identical protein binding;GO:0005524//ATP binding;GO:0008568//microtubule-severing ATPase activity	GO:0007049//cell cycle;GO:0051301//cell division;GO:0009860//pollen tube growth;GO:0009846//pollen germination;GO:0046686//response to cadmium ion	gi|460391351|ref|XP_004241286.1|/0/PREDICTED: cell division cycle protein 48 homolog [Solanum lycopersicum]
Unigene29417_All	380	2	150	0.589754	33.1291	5.81184	Up	9.47546e-34	7.50299e-32	-	-	-	GO:0009695//jasmonic acid biosynthetic process;GO:0009753//response to jasmonic acid stimulus;GO:0035556//intracellular signal transduction;GO:0030968//endoplasmic reticulum unfolded protein response;GO:0009611//response to wounding;GO:0010200//response to chitin;GO:0009738//abscisic acid mediated signaling pathway;GO:0009620//response to fungus	gi|15230306|ref|NP_191304.1|/7.55846e-14/uncharacterized protein [Arabidopsis thaliana]
CL7714.Contig1_All	2002	2	147	0.111941	6.16247	5.78269	Up	4.87372e-33	3.74029e-31	-	-	-	-	-
CL6325.Contig4_All	2745	1	72	0.0408209	2.20136	5.75295	Up	1.21959e-16	4.30963e-15	-	-	-	-	-
CL9359.Contig3_All	2302	1	72	0.0486765	2.625	5.75295	Up	1.21959e-16	4.31198e-15	K01176|1|5e-119|427|smo:SELMODRAFT_97625|alpha-amylase [EC:3.2.1.1]	GO:0009570//chloroplast stroma	GO:0004556//alpha-amylase activity;GO:0033910;GO:0005509//calcium ion binding	GO:0007623//circadian rhythm;GO:0005983//starch catabolic process	gi|255570320|ref|XP_002526120.1|/0/alpha-amylase, putative [Ricinus communis]
CL4511.Contig1_All	2023	1	69	0.0553897	2.86256	5.69155	Up	6.26512e-16	2.11687e-14	-	-	-	-	gi|296086607|emb|CBI32242.3|/5.50052e-110/unnamed protein product [Vitis vinifera]
Unigene23729_All	1245	1	67	0.0900027	4.51655	5.64911	Up	1.8635e-15	6.0746e-14	-	-	-	-	-
Unigene183_All	385	1	67	0.291048	14.6055	5.64911	Up	1.8635e-15	6.07155e-14	-	-	-	-	-
CL4011.Contig1_All	811	1	66	0.138167	6.83006	5.62742	Up	3.2129e-15	1.02819e-13	K01933|1|4e-64|242|vvi:100267493|phosphoribosylformylglycinamidine cyclo-ligase [EC:6.3.3.1]	GO:0005739//mitochondrion;GO:0009507//chloroplast	GO:0005507//copper ion binding;GO:0005524//ATP binding;GO:0004641//phosphoribosylformylglycinamidine cyclo-ligase activity	GO:0006189//'de novo' IMP biosynthetic process	gi|297743953|emb|CBI36923.3|/5.39584e-63/unnamed protein product [Vitis vinifera]
CL3377.Contig3_All	1441	1	66	0.0777608	3.84398	5.62742	Up	3.2129e-15	1.02768e-13	-	GO:0005634//nucleus;GO:0005876//spindle microtubule	GO:0051011//microtubule minus-end binding	GO:0000911//cytokinesis by cell plate formation;GO:0000226//microtubule cytoskeleton organization	gi|255583613|ref|XP_002532562.1|/0/conserved hypothetical protein [Ricinus communis]
CL12933.Contig1_All	1469	9	594	0.686508	33.9364	5.62742	Up	9.54868e-129	3.61688e-126	K00058|1|0.0|705|vvi:100241666|D-3-phosphoglycerate dehydrogenase [EC:1.1.1.95]	GO:0016020//membrane;GO:0005829//cytosol;GO:0009570//chloroplast stroma;GO:0005634//nucleus;GO:0005739//mitochondrion	GO:0005515//protein binding;GO:0051287//NAD binding;GO:0016597//amino acid binding;GO:0004617//phosphoglycerate dehydrogenase activity;GO:0005524//ATP binding	GO:0006564//L-serine biosynthetic process;GO:0010363//regulation of plant-type hypersensitive response;GO:0006612//protein targeting to membrane;GO:0042742//defense response to bacterium;GO:0006569//tryptophan catabolic process;GO:0009684//indoleacetic acid biosynthetic process;GO:0055114//oxidation-reduction process;GO:0009963//positive regulation of flavonoid biosynthetic process;GO:0009561//me…	gi|460379527|ref|XP_004235513.1|/0/PREDICTED: d-3-phosphoglycerate dehydrogenase, chloroplastic-like [Solanum lycopersicum]
Unigene38566_All	949	2	131	0.23615	11.5853	5.61644	Up	2.98592e-29	2.02094e-27	-	-	-	-	-
CL1828.Contig4_All	2248	2	128	0.0996916	4.77876	5.58302	Up	1.52721e-28	1.00939e-26	K14638|1|2e-53|209|mtr:MTR_4g015080|solute carrier family 15 (peptide/histidine transporter), member 3/4	-	-	-	gi|462402699|gb|EMJ08256.1|/5.59146e-135/hypothetical protein PRUPE_ppa1027125mg [Prunus persica]
CL4689.Contig1_All	215	1	64	0.521178	24.9829	5.58302	Up	9.54468e-15	2.93277e-13	-	-	-	-	-
CL6954.Contig2_All	1827	1	63	0.0613319	2.89403	5.5603	Up	1.64456e-14	4.98463e-13	-	-	GO:0005488//binding	-	gi|108706239|gb|ABF94034.1|/7.33181e-74/retrotransposon protein, putative, unclassified [Oryza sativa Japonica Group]
Unigene34086_All	978	2	126	0.229148	10.8127	5.5603	Up	4.53106e-28	2.95555e-26	-	-	-	-	-
Unigene21288_All	1805	1	62	0.0620794	2.88281	5.53722	Up	2.83296e-14	8.44438e-13	K09843|1|0.0|670|pop:POPTR_723222|(+)-abscisic acid 8'-hydroxylase [EC:1.14.13.93]	GO:0005576//extracellular region;GO:0009507//chloroplast	GO:0010295//(+)-abscisic acid 8'-hydroxylase activity;GO:0009055//electron carrier activity;GO:0019825//oxygen binding;GO:0020037//heme binding;GO:0005506//iron ion binding	GO:0055114//oxidation-reduction process;GO:0009687//abscisic acid metabolic process;GO:0010114//response to red light;GO:0048838//release of seed from dormancy;GO:0050832//defense response to fungus;GO:0009415//response to water stimulus	gi|169659107|dbj|BAG12744.1|/0/ABA 8-oxidase [Lactuca sativa]
CL3437.Contig4_All	823	1	59	0.136152	6.01664	5.46566	Up	1.44607e-13	4.11353e-12	-	-	-	-	gi|225463022|ref|XP_002266038.1|/2.20501e-19/PREDICTED: E3 ubiquitin-protein ligase arkadia-like isoform 1 [Vitis vinifera]
CL8299.Contig2_All	4861	1	59	0.0230515	1.01866	5.46566	Up	1.44607e-13	4.11173e-12	K05666|1|0.0|650|olu:OSTLU_35503|ATP-binding cassette, subfamily C (CFTR/MRP), member 2;K05658|2|7e-65|248|bdi:100833702|ATP-binding cassette, subfamily B (MDR/TAP), member 1	GO:0016021//integral to membrane;GO:0005774//vacuolar membrane;GO:0005886//plasma membrane	GO:0042626//ATPase activity, coupled to transmembrane movement of substances;GO:0005524//ATP binding;GO:0032440//2-alkenal reductase [NAD(P)] activity	GO:0055085//transmembrane transport;GO:0055114//oxidation-reduction process;GO:0006200//ATP catabolic process	gi|460376814|ref|XP_004234191.1|/0/PREDICTED: ABC transporter C family member 10-like [Solanum lycopersicum]
Unigene17078_All	891	2	116	0.251523	10.9265	5.441	Up	1.03389e-25	5.97386e-24	-	-	-	-	-
CL3730.Contig2_All	800	2	114	0.280133	11.9596	5.41591	Up	3.05796e-25	1.73138e-23	-	-	-	-	-
Unigene40785_All	765	1	57	0.146475	6.25338	5.41591	Up	4.28158e-13	1.16573e-11	-	-	-	-	-
Unigene11303_All	383	1	56	0.292567	12.2713	5.39038	Up	7.36432e-13	1.96783e-11	-	-	-	-	-
CL2673.Contig2_All	666	4	224	0.672993	28.2277	5.39038	Up	1.81373e-48	2.27231e-46	K09548|1|5e-54|208|vvi:100260485|prefoldin subunit 1	GO:0016272//prefoldin complex	GO:0051082//unfolded protein binding	GO:0006457//protein folding	gi|284433766|gb|ADB85089.1|/1.68828e-55/prefoldin-related KE2-like protein [Jatropha curcas]
Unigene4374_All	387	1	55	0.289544	11.9276	5.36438	Up	1.26631e-12	3.29932e-11	-	-	-	-	-
Unigene13269_All	1041	4	218	0.43056	17.5755	5.35121	Up	4.6682e-47	5.66233e-45	-	-	-	-	gi|317106771|dbj|BAJ53263.1|/8.12142e-31/JMS10C05.6 [Jatropha curcas]
Unigene60091_All	492	1	54	0.227751	9.2115	5.33791	Up	2.1768e-12	5.54228e-11	-	-	-	-	-
CL11813.Contig1_All	266	1	54	0.421253	17.0378	5.33791	Up	2.1768e-12	5.54011e-11	-	-	-	-	-
Unigene58911_All	638	1	54	0.175632	7.10354	5.33791	Up	2.1768e-12	5.53793e-11	K00360|1|4e-13|72.8|ppp:PHYPADRAFT_184973|nitrate reductase (NADH) [EC:1.7.1.1];K13076|4|6e-09|58.9|olu:OSTLU_15110|delta8-fatty-acid desaturase [EC:1.14.19.4]	GO:0005739//mitochondrion	GO:0046872//metal ion binding;GO:0020037//heme binding	GO:0016126//sterol biosynthetic process	gi|225442456|ref|XP_002283614.1|/1.04934e-43/PREDICTED: cytochrome b5-like [Vitis vinifera]
CL6821.Contig1_All	404	2	107	0.55472	22.2282	5.32449	Up	1.35445e-23	7.13257e-22	K10573|1|7e-26|113|zma:100193988|ubiquitin-conjugating enzyme E2 A [EC:6.3.2.19]	-	GO:0016881//acid-amino acid ligase activity	GO:0009910//negative regulation of flower development;GO:0033523//histone H2B ubiquitination;GO:0009650//UV protection;GO:0009965//leaf morphogenesis;GO:0010228//vegetative to reproductive phase transition of meristem	gi|460372850|ref|XP_004232236.1|/7.31817e-25/PREDICTED: ubiquitin-conjugating enzyme E2 2-like isoform 2 [Solanum lycopersicum]
Unigene35043_All	569	1	52	0.19693	7.66995	5.28346	Up	6.42646e-12	1.56604e-10	-	-	-	-	-
Unigene30736_All	683	1	51	0.164061	6.26688	5.25545	Up	1.10367e-11	2.63693e-10	K09287|1|5e-25|112|aly:ARALYDRAFT_890147|RAV-like factor	GO:0005634//nucleus	GO:0003677//DNA binding;GO:0003700//sequence-specific DNA binding transcription factor activity	GO:0006351//transcription, DNA-dependent;GO:0030003//cellular cation homeostasis;GO:0009873//ethylene mediated signaling pathway;GO:0048573//photoperiodism, flowering;GO:0070838//divalent metal ion transport	gi|297845604|ref|XP_002890683.1|/6.20453e-24/hypothetical protein ARALYDRAFT_890147 [Arabidopsis lyrata subsp. lyrata]
CL10372.Contig2_All	1343	2	102	0.16687	6.3742	5.25545	Up	2.02124e-22	9.97104e-21	K14066|1|2e-134|477|rcu:RCOM_0747390|geranyl diphosphate synthase [EC:2.5.1.1]	GO:0009507//chloroplast;GO:0005739//mitochondrion	GO:0052923;GO:0046872//metal ion binding;GO:0000010//trans-hexaprenyltranstransferase activity;GO:0004161//dimethylallyltranstransferase activity;GO:0050347//trans-octaprenyltranstransferase activity	GO:0009790//embryo development;GO:0008299//isoprenoid biosynthetic process;GO:0006744//ubiquinone biosynthetic process	gi|12055493|emb|CAC20852.1|/5.38832e-137/geranyl diphosphat synthase [Quercus robur]
CL272.Contig10_All	1460	1	50	0.0767489	2.87421	5.22688	Up	1.89479e-11	4.41789e-10	K16055|1|3e-32|138|bdi:100836339|trehalose 6-phosphate synthase/phosphatase [EC:2.4.1.15 3.1.3.12]	-	-	GO:0008152//metabolic process	gi|299109318|emb|CBH32509.1|/4.01165e-32/trehalose synthase, putative, expressed [Triticum aestivum]
CL10817.Contig1_All	1257	3	150	0.26743	10.0152	5.22688	Up	2.10162e-32	1.57736e-30	-	GO:0005829//cytosol	GO:0004144//diacylglycerol O-acyltransferase activity	GO:0019432//triglyceride biosynthetic process	gi|5733879|gb|AAD49767.1|AC007932_15/8.61652e-57/ESTs gb|N97074, gb|T13943 and gb|R89965 come from this gene [Arabidopsis thaliana]
CL9531.Contig1_All	992	151	7336	17.0565	620.654	5.18539	Up	0	0	-	GO:0043231//intracellular membrane-bounded organelle;GO:0044444//cytoplasmic part	GO:0046872//metal ion binding;GO:0043168	GO:0006950//response to stress	gi|255583930|ref|XP_002532713.1|/5.71489e-63/endomembrane-associated protein, putative [Ricinus communis]
CL10400.Contig2_All	881	1	48	0.127189	4.57264	5.16798	Up	5.57876e-11	1.24004e-09	-	GO:0005773//vacuole;GO:0005794//Golgi apparatus;GO:0016023//cytoplasmic membrane-bounded vesicle;GO:0016021//integral to membrane;GO:0005783//endoplasmic reticulum	-	GO:0006810//transport;GO:0046520//sphingoid biosynthetic process;GO:0016126//sterol biosynthetic process	gi|297830996|ref|XP_002883380.1|/2.24775e-97/hypothetical protein ARALYDRAFT_479795 [Arabidopsis lyrata subsp. lyrata]
CL3180.Contig3_All	1301	6	284	0.516772	18.3207	5.14781	Up	6.49302e-60	1.05405e-57	K00966|1|3e-09|61.2|vvi:100241648|mannose-1-phosphate guanylyltransferase [EC:2.7.7.13]	-	-	-	gi|108706777|gb|ABF94572.1|/1.32888e-09/ADP-glucose pyrophosphorylase family protein, putative, expressed [Oryza sativa Japonica Group]
CL5008.Contig3_All	1544	15	706	1.0886	38.3759	5.13965	Up	6.85298e-147	3.0196e-144	K03921|1|0.0|692|rcu:RCOM_1238330|acyl-[acyl-carrier-protein] desaturase [EC:1.14.19.2]	GO:0009570//chloroplast stroma	GO:0004768//stearoyl-CoA 9-desaturase activity;GO:0046914//transition metal ion binding;GO:0045300//acyl-[acyl-carrier-protein] desaturase activity	GO:0006633//fatty acid biosynthetic process;GO:0055114//oxidation-reduction process;GO:0042742//defense response to bacterium;GO:0002213//defense response to insect;GO:0051607//defense response to virus	gi|2290400|gb|AAB65144.1|/0/stearoyl-ACP desaturase [Helianthus annuus]
Unigene55314_All	3360	2	94	0.0666984	2.34796	5.13761	Up	1.5124e-20	6.77464e-19	-	-	-	-	-
Unigene2629_All	770	5	235	0.727619	25.6141	5.13761	Up	9.69808e-50	1.25132e-47	-	GO:0005737//cytoplasm	-	GO:0006950//response to stress;GO:0002238//response to molecule of fungal origin	gi|462420556|gb|EMJ24819.1|/2.54227e-51/hypothetical protein PRUPE_ppa012591mg [Prunus persica]
CL498.Contig7_All	2543	2	91	0.0881269	3.00329	5.09082	Up	7.60304e-20	3.28309e-18	-	-	-	-	gi|255576086|ref|XP_002528938.1|/5.48107e-118/conserved hypothetical protein [Ricinus communis]
Unigene34865_All	1393	1	45	0.0804403	2.71121	5.07487	Up	2.81028e-10	5.79336e-09	K01893|1|1e-165|581|pop:POPTR_594529|asparaginyl-tRNA synthetase [EC:6.1.1.22]	GO:0005739//mitochondrion;GO:0009570//chloroplast stroma	GO:0004816//asparagine-tRNA ligase activity;GO:0003676//nucleic acid binding;GO:0005524//ATP binding	GO:0006421//asparaginyl-tRNA aminoacylation;GO:0048481//ovule development	gi|359495974|ref|XP_003635124.1|/1.42899e-164/PREDICTED: asparaginyl-tRNA synthetase, chloroplastic/mitochondrial-like isoform 2 [Vitis vinifera]
Unigene41562_All	486	3	135	0.691687	23.3131	5.07487	Up	6.7794e-29	4.52696e-27	K09489|1|2e-10|62.8|pop:POPTR_830684|heat shock 70kDa protein 4	GO:0005886//plasma membrane;GO:0005618//cell wall	GO:0005524//ATP binding	GO:0046686//response to cadmium ion;GO:0009408//response to heat	gi|224073851|ref|XP_002304187.1|/2.52597e-09/predicted protein [Populus trichocarpa]
Unigene7162_All	2479	3	133	0.135603	4.50274	5.05334	Up	1.9858e-28	1.30848e-26	-	-	-	-	gi|225464352|ref|XP_002263244.1|/4.1689e-101/PREDICTED: uncharacterized protein LOC100265216 [Vitis vinifera]
Unigene41946_All	1337	6	264	0.502857	16.572	5.04245	Up	3.03332e-55	4.43508e-53	K13963|1|3e-118|423|vvi:100266122|serpin B	GO:0048046//apoplast	GO:0004869//cysteine-type endopeptidase inhibitor activity;GO:0004867//serine-type endopeptidase inhibitor activity	GO:0010951//negative regulation of endopeptidase activity;GO:0030162//regulation of proteolysis	gi|26224736|gb|AAN76362.1|/1.12168e-118/serpin-like protein, partial [Citrus x paradisi]
CL1406.Contig2_All	783	1	44	0.143108	4.7162	5.04245	Up	4.81346e-10	9.65255e-09	-	-	-	-	-
Unigene61191_All	310	1	44	0.361462	11.9122	5.04245	Up	4.81346e-10	9.65554e-09	K03676|1|3e-18|88.2|bdi:100821530|glutaredoxin 3	GO:0005737//cytoplasm	GO:0009055//electron carrier activity;GO:0008794//arsenate reductase (glutaredoxin) activity;GO:0015035//protein disulfide oxidoreductase activity	GO:0045454//cell redox homeostasis;GO:0048653//anther development	gi|224129686|ref|XP_002320646.1|/3.89591e-34/glutaredoxin [Populus trichocarpa]
Unigene41843_All	2976	6	263	0.225914	7.41694	5.03698	Up	5.18838e-55	7.53502e-53	K03655|1|3e-19|95.9|gmx:100806552|ATP-dependent DNA helicase RecG [EC:3.6.4.12]	-	GO:0003964//RNA-directed DNA polymerase activity;GO:0003677//DNA binding;GO:0003723//RNA binding	GO:0006278//RNA-dependent DNA replication;GO:0006310//DNA recombination	gi|91795223|gb|ABE60891.1|/0/putative polyprotein [Oryza sativa Japonica Group]
CL7478.Contig3_All	609	2	87	0.367991	11.9896	5.02596	Up	6.5271e-19	2.68428e-17	-	-	-	-	-
Unigene60669_All	632	14	608	2.48219	80.7399	5.02359	Up	2.62412e-125	9.65736e-123	-	-	-	-	-
CL6090.Contig3_All	557	1	43	0.201173	6.4791	5.00929	Up	8.24084e-10	1.6131e-08	-	GO:0016020//membrane;GO:0009506//plasmodesma;GO:0005739//mitochondrion;GO:0005634//nucleus	GO:0005488//binding	-	gi|116308850|emb|CAH65987.1|/4.88924e-14/H1005F08.16 [Oryza sativa Indica Group]
Unigene29921_All	1011	1	43	0.110834	3.5696	5.00929	Up	8.24084e-10	1.61359e-08	K05933|1|2e-12|71.6|gmx:100790622|aminocyclopropanecarboxylate oxidase [EC:1.14.17.4]	GO:0005737//cytoplasm	GO:0009815//1-aminocyclopropane-1-carboxylate oxidase activity;GO:0016706//oxidoreductase activity, acting on paired donors, with incorporation or reduction of molecular oxygen, 2-oxoglutarate as one donor, and incorporation of one atom each of oxygen into both donors	GO:0016132//brassinosteroid biosynthetic process;GO:0055114//oxidation-reduction process;GO:0015706//nitrate transport;GO:0009693//ethylene biosynthetic process;GO:0010106//cellular response to iron ion starvation;GO:0006826//iron ion transport;GO:0010167//response to nitrate	gi|358248478|ref|NP_001240144.1|/2.35662e-11/uncharacterized protein LOC100790622 [Glycine max]
CL3186.Contig1_All	2527	2	85	0.0886849	2.82303	4.99241	Up	1.9097e-18	7.63077e-17	-	GO:0009941//chloroplast envelope	-	-	gi|255575052|ref|XP_002528431.1|/0/conserved hypothetical protein [Ricinus communis]
CL4119.Contig4_All	902	1	42	0.124228	3.90791	4.97534	Up	1.41021e-09	2.68258e-08	K05391|1|7e-80|295|gmx:100795427|cyclic nucleotide gated channel, other eukaryote	GO:0005886//plasma membrane	GO:0030551//cyclic nucleotide binding;GO:0005216//ion channel activity;GO:0005516//calmodulin binding	GO:0031348//negative regulation of defense response;GO:0009595//detection of biotic stimulus;GO:0009867//jasmonic acid mediated signaling pathway;GO:0009697//salicylic acid biosynthetic process;GO:0009862//systemic acquired resistance, salicylic acid mediated signaling pathway;GO:0010363//regulation of plant-type hypersensitive response;GO:0010310//regulation of hydrogen peroxide metabolic proces…	gi|460379263|ref|XP_004235383.1|/5.59753e-83/PREDICTED: probable cyclic nucleotide-gated ion channel 20, chloroplastic-like [Solanum lycopersicum]
CL1311.Contig2_All	416	1	42	0.269359	8.4734	4.97534	Up	1.41021e-09	2.68337e-08	K05282|1|6e-08|54.3|mtr:MTR_1g102070|gibberellin 20-oxidase [EC:1.14.11.12];K00852|2|1e-07|53.5|mtr:MTR_130s0014|ribokinase [EC:2.7.1.15];K05278|3|2e-07|52.4|vvi:100232938|flavonol synthase [EC:1.14.11.23]	GO:0005829//cytosol	GO:0016706//oxidoreductase activity, acting on paired donors, with incorporation or reduction of molecular oxygen, 2-oxoglutarate as one donor, and incorporation of one atom each of oxygen into both donors	GO:0015706//nitrate transport;GO:0009813//flavonoid biosynthetic process;GO:0009165//nucleotide biosynthetic process;GO:0010167//response to nitrate	gi|224120306|ref|XP_002331015.1|/1.31698e-18/predicted protein [Populus trichocarpa]
CL5876.Contig2_All	3272	2	84	0.0684923	2.15461	4.97534	Up	3.2653e-18	1.28728e-16	-	-	-	-	gi|225461122|ref|XP_002279886.1|/0/PREDICTED: uncharacterized protein LOC100265881 [Vitis vinifera]
CL10530.Contig3_All	2113	2	83	0.106061	3.29671	4.95806	Up	5.58172e-18	2.16491e-16	-	-	-	-	-
Unigene27186_All	495	1	41	0.22637	6.95153	4.94057	Up	2.41204e-09	4.47658e-08	-	-	-	-	-
CL7804.Contig1_All	780	1	41	0.143658	4.41155	4.94057	Up	2.41204e-09	4.47915e-08	K03676|1|2e-12|70.9|bdi:100821530|glutaredoxin 3	-	GO:0009055//electron carrier activity;GO:0008794//arsenate reductase (glutaredoxin) activity;GO:0015035//protein disulfide oxidoreductase activity	GO:0019243//methylglyoxal catabolic process to D-lactate;GO:0045454//cell redox homeostasis;GO:0048653//anther development	gi|356535452|ref|XP_003536259.1|/3.67884e-29/PREDICTED: monothiol glutaredoxin-S6-like [Glycine max]
Unigene3629_All	959	1	41	0.116844	3.58812	4.94057	Up	2.41204e-09	4.47786e-08	-	-	-	-	-
CL7877.Contig1_All	357	1	40	0.313875	9.40359	4.90495	Up	4.12348e-09	7.39441e-08	-	-	-	-	-
CL6254.Contig3_All	1643	2	80	0.136401	4.08652	4.90495	Up	2.78358e-17	1.03027e-15	K12493|1|4e-160|563|rcu:RCOM_1279410|ADP-ribosylation factor GTPase-activating protein 2/3	GO:0005829//cytosol;GO:0005634//nucleus	GO:0008270//zinc ion binding;GO:0003677//DNA binding;GO:0008060//ARF GTPase activator activity	GO:0009793//embryo development ending in seed dormancy;GO:0032312//regulation of ARF GTPase activity;GO:0009555//pollen development;GO:0009737//response to abscisic acid stimulus	gi|462406247|gb|EMJ11711.1|/2.23156e-159/hypothetical protein PRUPE_ppa006556mg [Prunus persica]
Unigene56807_All	353	3	120	0.952295	28.5304	4.90495	Up	2.1118e-25	1.20729e-23	-	-	-	-	gi|460368499|ref|XP_004230103.1|/4.25241e-33/PREDICTED: uncharacterized protein LOC101263938 [Solanum lycopersicum]
CL4286.Contig5_All	1235	1	40	0.0907315	2.71828	4.90495	Up	4.12348e-09	7.39236e-08	-	-	-	-	gi|147860696|emb|CAN81449.1|/1.06377e-51/hypothetical protein VITISV_011174 [Vitis vinifera]
Unigene33666_All	2629	1	39	0.042622	1.24502	4.86842	Up	7.0455e-09	1.22973e-07	K14771|1|2e-21|103|vcn:VOLCADRAFT_116880|U3 small nucleolar RNA-associated protein 19	-	-	-	gi|359486966|ref|XP_002265099.2|/2.79823e-157/PREDICTED: uncharacterized protein LOC100255059 [Vitis vinifera]
Unigene6595_All	605	5	193	0.926061	26.7734	4.85355	Up	5.84488e-40	5.84235e-38	-	-	-	-	gi|460366950|ref|XP_004229338.1|/1.02771e-26/PREDICTED: uncharacterized protein LOC101247554 [Solanum lycopersicum]
CL5695.Contig2_All	877	2	76	0.255538	7.27304	4.83095	Up	2.36216e-16	8.20385e-15	-	GO:0000325//plant-type vacuole;GO:0005774//vacuolar membrane;GO:0016021//integral to membrane;GO:0005794//Golgi apparatus;GO:0005886//plasma membrane	GO:0005245//voltage-gated calcium channel activity;GO:0005509//calcium ion binding	GO:0010119//regulation of stomatal movement;GO:0080141//regulation of jasmonic acid biosynthetic process;GO:0006944//cellular membrane fusion;GO:0006816//calcium ion transport;GO:0009651//response to salt stress;GO:0007033//vacuole organization;GO:0007030//Golgi organization;GO:0009556//microsporogenesis;GO:0009845//seed germination;GO:0019722//calcium-mediated signaling;GO:0055085//transmembrane…	gi|462394227|gb|EMJ00131.1|/7.66949e-82/hypothetical protein PRUPE_ppa001980mg [Prunus persica]
Unigene41630_All	550	1	37	0.203733	5.646	4.79247	Up	2.05338e-08	3.36117e-07	-	GO:0005743//mitochondrial inner membrane;GO:0016021//integral to membrane;GO:0009536//plastid	GO:0005215//transporter activity	GO:0055085//transmembrane transport;GO:0006839//mitochondrial transport	gi|462400870|gb|EMJ06427.1|/4.28213e-23/hypothetical protein PRUPE_ppa006009mg [Prunus persica]
CL2339.Contig3_All	728	1	37	0.153919	4.26552	4.79247	Up	2.05338e-08	3.35947e-07	K02973|1|1e-77|287|gmx:100796694|small subunit ribosomal protein S23e	GO:0005730//nucleolus;GO:0022627//cytosolic small ribosomal subunit	GO:0003735//structural constituent of ribosome	GO:0006412//translation	gi|356537485|ref|XP_003537257.1|/1.21368e-76/PREDICTED: 40S ribosomal protein S23-like isoform 1 [Glycine max]
CL12888.Contig2_All	500	1	37	0.224107	6.2106	4.79247	Up	2.05338e-08	3.36202e-07	-	GO:0005777//peroxisome;GO:0005886//plasma membrane;GO:0005774//vacuolar membrane;GO:0005634//nucleus	-	GO:0006904//vesicle docking involved in exocytosis	gi|460367884|ref|XP_004229800.1|/4.31552e-55/PREDICTED: uncharacterized protein LOC101248815 isoform 1 [Solanum lycopersicum]
CL2796.Contig1_All	649	1	37	0.172655	4.78474	4.79247	Up	2.05338e-08	3.36032e-07	K15113|1|3e-33|139|vvi:100251809|solute carrier family 25 (mitochondrial iron transporter), member 28/37	-	-	-	gi|356539670|ref|XP_003538318.1|/3.25594e-32/PREDICTED: uncharacterized protein LOC100807340 [Glycine max]
Unigene2208_All	760	1	36	0.147439	3.97549	4.75295	Up	3.50232e-08	5.56966e-07	-	-	-	-	gi|255546959|ref|XP_002514537.1|/1.5254e-08/ubiquitin-protein ligase, putative [Ricinus communis]
Unigene42016_All	547	1	36	0.204851	5.52353	4.75295	Up	3.50232e-08	5.5724e-07	K05356|1|5e-29|125|sbi:SORBI_0011s005450|all-trans-nonaprenyl-diphosphate synthase [EC:2.5.1.84 2.5.1.85]	-	GO:0003676//nucleic acid binding;GO:0008270//zinc ion binding	GO:0015074//DNA integration	gi|13477077|dbj|BAB02990.1|/1.75954e-45/retroelement pol polyprotein-like [Arabidopsis thaliana]
Unigene40495_All	602	1	36	0.186135	5.01889	4.75295	Up	3.50232e-08	5.57103e-07	-	-	-	-	-
Unigene22436_All	896	2	71	0.250119	6.65047	4.73277	Up	3.39702e-15	1.08177e-13	-	GO:0012511//monolayer-surrounded lipid storage body;GO:0016021//integral to membrane	-	-	gi|460379973|ref|XP_004235733.1|/8.32709e-55/PREDICTED: oleosin 16 kDa-like [Solanum lycopersicum]
CL5787.Contig1_All	2460	5	177	0.227751	6.03865	4.7287	Up	2.94298e-36	2.57947e-34	K10268|1|1e-21|103|aly:ARALYDRAFT_493343|F-box and leucine-rich repeat protein 2/20;K14515|3|8e-16|84.3|aly:ARALYDRAFT_481400|EIN3-binding F-box protein	GO:0005886//plasma membrane	-	-	gi|460380320|ref|XP_004235905.1|/0/PREDICTED: internalin-A-like [Solanum lycopersicum]
CL6743.Contig3_All	711	1	35	0.1576	4.13143	4.7123	Up	5.9698e-08	9.10683e-07	K02140|1|7e-58|221|rcu:RCOM_1048140|F-type H+-transporting ATPase subunit g [EC:3.6.3.14]	GO:0000276//mitochondrial proton-transporting ATP synthase complex, coupling factor F(o)	GO:0015078//hydrogen ion transmembrane transporter activity	GO:0015986//ATP synthesis coupled proton transport	gi|255546205|ref|XP_002514162.1|/7.8408e-57/hydrogen-transporting ATP synthase, rotational mechanism, putative [Ricinus communis]
Unigene46210_All	608	1	35	0.184298	4.83132	4.7123	Up	5.9698e-08	9.10468e-07	-	-	GO:0016787//hydrolase activity	GO:0008152//metabolic process	gi|460409349|ref|XP_004250101.1|/1.48135e-73/PREDICTED: uncharacterized protein Rv2715/MT2788-like [Solanum lycopersicum]
CL5088.Contig2_All	376	4	139	1.19206	31.0262	4.70196	Up	1.22774e-28	8.13951e-27	-	-	-	-	gi|462396244|gb|EMJ02043.1|/4.91694e-13/hypothetical protein PRUPE_ppa026378mg [Prunus persica]
Unigene18358_All	474	1	34	0.236399	6.02008	4.67048	Up	1.01688e-07	1.50205e-06	-	-	-	-	gi|460372419|ref|XP_004232028.1|/7.86642e-21/PREDICTED: uncharacterized protein LOC101267952 [Solanum lycopersicum]
CL14011.Contig2_All	447	1	34	0.250679	6.38371	4.67048	Up	1.01688e-07	1.50171e-06	-	-	-	-	gi|7381247|gb|AAF61452.1|AF139523_1/5.30625e-23/disease-resistance protein NRSA1 [Tagetes erecta]
CL10189.Contig1_All	923	7	237	0.849809	21.5501	4.66441	Up	8.72522e-48	1.07648e-45	-	-	GO:0005488//binding	-	gi|255549860|ref|XP_002515981.1|/6.90711e-68/GATA transcription factor, putative [Ricinus communis]
CL5935.Contig2_All	387	2	66	0.579087	14.3131	4.62742	Up	4.8418e-14	1.42357e-12	K00422|1|4e-30|127|vvi:100256583|polyphenol oxidase [EC:1.10.3.1]	-	-	-	gi|353228391|emb|CBZ41491.1|/4.34847e-54/polyphenol oxidase precursor (chloroplast) [Taraxacum officinale]
Unigene32016_All	2489	1	33	0.0450194	1.11273	4.62742	Up	1.73087e-07	2.47597e-06	K07760|1|1e-18|93.6|ath:AT3G54180|cyclin-dependent kinase [EC:2.7.11.22];K13680|2|8e-16|61.2|vvi:100263604|beta-mannan synthase [EC:2.4.1.32];K00924|4|9e-15|80.9|ath:AT1G20930|[EC:2.7.1.-]	GO:0005737//cytoplasm;GO:0005634//nucleus	GO:0008353//RNA polymerase II carboxy-terminal domain kinase activity;GO:0005524//ATP binding;GO:0030332//cyclin binding	GO:0006468//protein phosphorylation;GO:0048825//cotyledon development;GO:0009826//unidimensional cell growth;GO:0010376//stomatal complex formation	gi|25989353|gb|AAL47482.1|/3.82597e-23/cyclin-dependent kinase [Helianthus tuberosus]
CL8505.Contig3_All	1962	1	33	0.0571118	1.41162	4.62742	Up	1.73087e-07	2.47378e-06	K10357|1|1e-60|233|aly:ARALYDRAFT_887631|myosin V;K03165|2|7e-44|177|ota:Ot06g03550|DNA topoisomerase III [EC:5.99.1.2]	GO:0043229//intracellular organelle	GO:0016772//transferase activity, transferring phosphorus-containing groups;GO:0005488//binding	GO:0051645//Golgi localization;GO:0010584//pollen exine formation;GO:0060151//peroxisome localization;GO:0030048//actin filament-based movement;GO:0051646//mitochondrion localization;GO:0009913//epidermal cell differentiation;GO:0030036//actin cytoskeleton organization;GO:0000904//cell morphogenesis involved in differentiation	gi|462402085|gb|EMJ07642.1|/4.71283e-74/hypothetical protein PRUPE_ppa000199mg [Prunus persica]
Unigene23025_All	577	1	33	0.1942	4.79998	4.62742	Up	1.73087e-07	2.47542e-06	-	-	-	-	-
Unigene29665_All	1244	1	33	0.090075	2.22636	4.62742	Up	1.73087e-07	2.47488e-06	K01872|1|1e-10|66.2|ota:Ot07g01940|alanyl-tRNA synthetase [EC:6.1.1.7]	GO:0005737//cytoplasm	GO:0003676//nucleic acid binding;GO:0004813//alanine-tRNA ligase activity;GO:0005524//ATP binding	GO:0006419//alanyl-tRNA aminoacylation	gi|225432302|ref|XP_002273600.1|/9.92274e-98/PREDICTED: alanyl-tRNA editing protein AlaX-L-like [Vitis vinifera]
Unigene4180_All	563	1	33	0.199029	4.91934	4.62742	Up	1.73087e-07	2.47433e-06	-	-	-	-	-
CL3580.Contig6_All	2146	7	230	0.365505	8.99497	4.62116	Up	3.56106e-46	4.17101e-44	-	GO:0009507//chloroplast	-	-	gi|462397650|gb|EMJ03318.1|/8.98591e-50/hypothetical protein PRUPE_ppa006923mg [Prunus persica]
CL11715.Contig2_All	1203	41	1334	3.81894	93.0662	4.60701	Up	9.87206e-261	1.27887e-257	K00224|1|5e-121|432|aly:ARALYDRAFT_476671|[EC:1.3.1.-];K13081|4|2e-70|264|vvi:100233112|leucoanthocyanidin reductase [EC:1.17.1.3]	GO:0005737//cytoplasm	GO:0016491//oxidoreductase activity;GO:0000166//nucleotide binding	GO:0055114//oxidation-reduction process	gi|7578895|gb|AAF64174.1|AF242491_1/5.85744e-132/phenylcoumaran benzylic ether reductase homolog Fi1 [Forsythia x intermedia]
Unigene11433_All	1910	2	65	0.117333	2.85615	4.60539	Up	8.22762e-14	2.3823e-12	K07760|1|1e-18|93.6|ath:AT3G54180|cyclin-dependent kinase [EC:2.7.11.22];K13680|2|6e-16|61.2|vvi:100263604|beta-mannan synthase [EC:2.4.1.32];K00924|4|7e-15|80.9|ath:AT1G20930|[EC:2.7.1.-]	GO:0016020//membrane	-	GO:0009793//embryo development ending in seed dormancy	gi|356511347|ref|XP_003524388.1|/8.70237e-25/PREDICTED: serine incorporator 3-like [Glycine max]
Unigene18378_All	256	2	65	0.875417	21.3096	4.60539	Up	8.22762e-14	2.38123e-12	-	-	-	-	-
Unigene22774_All	741	2	65	0.302438	7.36202	4.60539	Up	8.22762e-14	2.38017e-12	K12862|1|8e-11|65.5|rcu:RCOM_0681440|pleiotropic regulator 1	GO:0080008//Cul4-RING ubiquitin ligase complex;GO:0005634//nucleus	GO:0005515//protein binding;GO:0000166//nucleotide binding;GO:0016740//transferase activity	GO:0000278//mitotic cell cycle;GO:0048364//root development;GO:0009880//embryonic pattern specification;GO:0009749//response to glucose stimulus;GO:0050826//response to freezing;GO:0009755//hormone-mediated signaling pathway;GO:0048825//cotyledon development;GO:0050832//defense response to fungus;GO:0051301//cell division;GO:0042742//defense response to bacterium;GO:0045892//negative regulation o…	gi|449465573|ref|XP_004150502.1|/5.93321e-10/PREDICTED: protein pleiotropic regulatory locus 1-like [Cucumis sativus]
CL1230.Contig4_All	842	1	32	0.13308	3.18962	4.58302	Up	2.94396e-07	4.05026e-06	K02895|1|1e-11|68.6|smo:SELMODRAFT_230291|large subunit ribosomal protein L24	GO:0015934//large ribosomal subunit;GO:0005739//mitochondrion	GO:0003735//structural constituent of ribosome	GO:0006412//translation	gi|470108636|ref|XP_004290618.1|/2.41561e-69/PREDICTED: 50S ribosomal protein L24-like [Fragaria vesca subsp. vesca]
Unigene38979_All	396	1	32	0.282963	6.78198	4.58302	Up	2.94396e-07	4.04768e-06	-	-	-	-	-
Unigene32060_All	654	2	64	0.342671	8.21304	4.58302	Up	1.39752e-13	3.97891e-12	-	-	-	-	gi|112257420|gb|ABI14558.1|/4.22412e-11/NIMIN2b protein [Nicotiana tabacum]
Unigene41563_All	388	1	32	0.288797	6.92181	4.58302	Up	2.94396e-07	4.04854e-06	K05658|1|8e-07|44.3|rcu:RCOM_1354650|ATP-binding cassette, subfamily B (MDR/TAP), member 1	-	-	-	-
Unigene31950_All	2973	7	224	0.263832	6.32346	4.58302	Up	8.51432e-45	9.64143e-43	K03234|1|0.0|1624|gmx:100804251|elongation factor 2	GO:0009507//chloroplast;GO:0005730//nucleolus;GO:0005829//cytosol;GO:0005886//plasma membrane	GO:0003746//translation elongation factor activity;GO:0005525//GTP binding;GO:0003924//GTPase activity;GO:0005507//copper ion binding	GO:0006414//translational elongation;GO:0006184//GTP catabolic process;GO:0009409//response to cold	gi|470115784|ref|XP_004294071.1|/0/PREDICTED: elongation factor 2-like [Fragaria vesca subsp. vesca]
Unigene40589_All	234	1	32	0.47886	11.4772	4.58302	Up	2.94396e-07	4.0494e-06	-	-	-	-	-
Unigene17394_All	2520	3	94	0.133397	3.13061	4.55265	Up	2.14596e-19	9.09079e-18	-	-	-	-	gi|224115140|ref|XP_002332211.1|/1.05443e-28/predicted protein [Populus trichocarpa]
CL5251.Contig3_All	862	1	31	0.129992	3.01826	4.53722	Up	5.00324e-07	6.62043e-06	-	-	-	-	-
CL1088.Contig2_All	1452	1	31	0.0771717	1.79183	4.53722	Up	5.00324e-07	6.62178e-06	-	-	-	-	gi|462403070|gb|EMJ08627.1|/1.09843e-106/hypothetical protein PRUPE_ppa004935mg [Prunus persica]
Unigene28891_All	572	1	31	0.195897	4.54849	4.53722	Up	5.00324e-07	6.62449e-06	-	-	-	-	-
CL12538.Contig2_All	450	1	31	0.249007	5.78164	4.53722	Up	5.00324e-07	6.62313e-06	K00962|1|5e-23|104|vvi:100257571|polyribonucleotide nucleotidyltransferase [EC:2.7.7.8]	GO:0005739//mitochondrion	GO:0003723//RNA binding;GO:0004654//polyribonucleotide nucleotidyltransferase activity;GO:0000175//3'-5'-exoribonuclease activity	GO:0000963//mitochondrial RNA processing;GO:0042991//transcription factor import into nucleus;GO:0000957//mitochondrial RNA catabolic process;GO:0006402//mRNA catabolic process	gi|359488677|ref|XP_002273777.2|/4.47459e-22/PREDICTED: polyribonucleotide nucleotidyltransferase-like [Vitis vinifera]
CL7833.Contig3_All	2963	6	186	0.226905	5.26845	4.53722	Up	3.39286e-37	3.06503e-35	K00784|1|0.0|1214|vvi:100254820|ribonuclease Z [EC:3.1.26.11]	GO:0005634//nucleus	GO:0042781//3'-tRNA processing endoribonuclease activity	GO:0042779//tRNA 3'-trailer cleavage;GO:0009165//nucleotide biosynthetic process	gi|225442543|ref|XP_002278956.1|/0/PREDICTED: zinc phosphodiesterase ELAC protein 2-like [Vitis vinifera]
Unigene57225_All	1060	25	768	2.64277	60.8075	4.52413	Up	3.53018e-149	1.61026e-146	-	-	-	-	-
Unigene21501_All	362	6	184	1.85724	42.659	4.52162	Up	9.74634e-37	8.70745e-35	-	-	-	-	-
Unigene26989_All	628	5	153	0.892144	20.4472	4.51848	Up	9.7576e-31	6.96824e-29	K15382|1|1e-36|150|vvi:100267921|solute carrier family 50 (sugar transporter)	GO:0016020//membrane	-	GO:0006810//transport	gi|460379176|ref|XP_004235340.1|/2.50123e-42/PREDICTED: bidirectional sugar transporter SWEET14-like [Solanum lycopersicum]
CL12345.Contig2_All	1495	2	61	0.149904	3.42445	4.51376	Up	6.8306e-13	1.82823e-11	K01176|1|1e-15|82.8|ppp:PHYPADRAFT_60178|alpha-amylase [EC:3.2.1.1]	-	GO:0005509//calcium ion binding;GO:0033910;GO:0004556//alpha-amylase activity	GO:0033993//response to lipid;GO:0009725//response to hormone stimulus;GO:0044275//cellular carbohydrate catabolic process	gi|357502289|ref|XP_003621433.1|/1.63434e-20/Alpha-amylase isozyme 3D [Medicago truncatula]
Unigene31526_All	1247	32	975	2.87547	65.6205	4.51228	Up	1.11761e-188	7.02814e-186	-	-	-	-	gi|15144516|gb|AAK84483.1|/1.46734e-11/putative copia-like polyprotein [Solanum lycopersicum]
CL580.Contig1_All	305	1	30	0.367388	8.25511	4.48991	Up	8.49578e-07	1.0809e-05	-	-	-	-	-
CL10607.Contig3_All	1569	8	236	0.571336	12.6238	4.46566	Up	1.95587e-46	2.31178e-44	-	-	GO:0016597//amino acid binding	GO:0008152//metabolic process	gi|356548347|ref|XP_003542564.1|/2.58218e-165/PREDICTED: uncharacterized protein LOC100816138 [Glycine max]
Unigene59484_All	893	4	118	0.501919	11.09	4.46566	Up	8.1961e-24	4.36577e-22	K15707|1|1e-06|52.4|mtr:MTR_3g005800|RING finger protein 170	-	-	-	gi|147798161|emb|CAN71768.1|/9.58315e-11/hypothetical protein VITISV_026208 [Vitis vinifera]
CL4002.Contig15_All	1751	1	29	0.0639939	1.39	4.441	Up	1.44133e-06	1.76914e-05	-	GO:0005739//mitochondrion;GO:0005886//plasma membrane	-	-	gi|470108258|ref|XP_004290439.1|/5.25521e-138/PREDICTED: uncharacterized protein LOC101295475 [Fragaria vesca subsp. vesca]
Unigene25515_All	717	1	29	0.156281	3.39454	4.441	Up	1.44133e-06	1.76747e-05	-	-	-	-	-
Unigene29601_All	332	1	29	0.33751	7.33097	4.441	Up	1.44133e-06	1.76881e-05	K03544|1|5e-06|47.4|vcn:VOLCADRAFT_91205|ATP-dependent Clp protease ATP-binding subunit ClpX;K14692|2|5e-06|47.4|vvi:100252487|solute carrier family 30 (zinc transporter), member 5	-	-	-	gi|302829508|ref|XP_002946321.1|/1.96936e-09/hypothetical protein VOLCADRAFT_86475 [Volvox carteri f. nagariensis]
Unigene63008_All	325	1	29	0.34478	7.48887	4.441	Up	1.44133e-06	1.7678e-05	-	-	-	-	-
CL8542.Contig1_All	547	1	29	0.204851	4.44951	4.441	Up	1.44133e-06	1.76814e-05	-	-	-	-	-
CL5337.Contig1_All	2229	1	29	0.0502707	1.09192	4.441	Up	1.44133e-06	1.76847e-05	K14963|1|1e-12|73.9|smo:SELMODRAFT_169971|COMPASS component SWD3	-	-	GO:0000956//nuclear-transcribed mRNA catabolic process;GO:0006487//protein N-linked glycosylation	gi|297744244|emb|CBI37214.3|/0/unnamed protein product [Vitis vinifera]
CL7965.Contig1_All	296	3	86	1.13568	24.3842	4.42432	Up	1.45693e-17	5.50252e-16	K10802|1|7e-27|116|vvi:100257544|high mobility group protein B1	-	-	-	gi|63020536|gb|AAY26151.1|/3.70079e-29/high mobility group protein [Cucumis sativus]
CL5737.Contig2_All	2208	4	113	0.202995	4.29518	4.4032	Up	1.13605e-22	5.69096e-21	K13459|1|7e-62|237|vvi:100254298|disease resistance protein RPS2;K13460|3|5e-50|197|ath:AT1G12220|disease resistance protein RPS5	-	-	-	gi|460371761|ref|XP_004231703.1|/1.12751e-79/PREDICTED: probable disease resistance protein At4g27220-like [Solanum lycopersicum]
Unigene41822_All	759	1	28	0.147633	3.09612	4.39038	Up	2.44292e-06	2.8901e-05	-	-	-	-	-
CL10278.Contig2_All	483	1	28	0.231994	4.86533	4.39038	Up	2.44292e-06	2.89063e-05	K01490|1|7e-07|51.2|bdi:100840524|AMP deaminase [EC:3.5.4.6]	-	-	-	gi|357134066|ref|XP_003568640.1|/7.47286e-06/PREDICTED: AMP deaminase-like [Brachypodium distachyon]
CL1339.Contig7_All	1235	3	84	0.272194	5.7084	4.39038	Up	4.1674e-17	1.5259e-15	K02932|1|7e-151|531|pop:POPTR_732569|large subunit ribosomal protein L5e	GO:0005739//mitochondrion;GO:0005730//nucleolus;GO:0009507//chloroplast;GO:0005773//vacuole;GO:0022625//cytosolic large ribosomal subunit;GO:0005886//plasma membrane	GO:0003735//structural constituent of ribosome;GO:0008097//5S rRNA binding	GO:0006412//translation;GO:0009955//adaxial/abaxial pattern specification;GO:0009965//leaf morphogenesis;GO:0010015//root morphogenesis;GO:0008283//cell proliferation	gi|388496080|gb|AFK36106.1|/1.30571e-150/unknown [Lotus japonicus]
Unigene40833_All	925	1	28	0.121139	2.54049	4.39038	Up	2.44292e-06	2.89115e-05	K05681|1|2e-31|134|cme:CMS467C|ATP-binding cassette, subfamily G (WHITE), member 2;K12843|2|6e-26|116|vvi:100248403|U4/U6 small nuclear ribonucleoprotein PRP3;K05658|4|3e-07|54.3|vvi:100254183|ATP-binding cassette, subfamily B (MDR/TAP), member 1	GO:0016020//membrane	GO:0015416//organic phosphonate transmembrane-transporting ATPase activity;GO:0005524//ATP binding	GO:0006200//ATP catabolic process	gi|460379795|ref|XP_004235646.1|/4.53732e-136/PREDICTED: ABC transporter G family member 36-like [Solanum lycopersicum]
Unigene55368_All	1295	2	55	0.173055	3.56447	4.36438	Up	1.61028e-11	3.78863e-10	-	-	-	-	gi|296081474|emb|CBI19997.3|/2.20586e-47/unnamed protein product [Vitis vinifera]
Unigene29420_All	775	44	1202	6.36174	130.168	4.35481	Up	3.18874e-227	2.82933e-224	-	-	-	-	gi|9989047|gb|AAG10810.1|AC018460_4/1.69195e-10/Hypothetical protein [Arabidopsis thaliana]
CL9766.Contig3_All	1123	38	1028	3.79165	76.8272	4.34072	Up	3.6372e-194	2.40397e-191	K10808|1|3e-173|605|vvi:100243004|ribonucleoside-diphosphate reductase subunit M2 [EC:1.17.4.1]	GO:0005971//ribonucleoside-diphosphate reductase complex	GO:0046914//transition metal ion binding;GO:0004748//ribonucleoside-diphosphate reductase activity, thioredoxin disulfide as acceptor	GO:0012501//programmed cell death;GO:0055114//oxidation-reduction process;GO:0006281//DNA repair;GO:0051726//regulation of cell cycle;GO:0009165//nucleotide biosynthetic process;GO:0006261//DNA-dependent DNA replication;GO:0009186//deoxyribonucleoside diphosphate metabolic process;GO:0007275//multicellular organismal development	gi|225451453|ref|XP_002269951.1|/4.04378e-172/PREDICTED: ribonucleoside-diphosphate reductase small chain [Vitis vinifera]
Unigene65406_All	218	1	27	0.514006	10.3946	4.33791	Up	4.13628e-06	4.6667e-05	-	GO:0005634//nucleus	GO:0003700//sequence-specific DNA binding transcription factor activity;GO:0003677//DNA binding;GO:0003682//chromatin binding	GO:0006355//regulation of transcription, DNA-dependent	gi|225440143|ref|XP_002283226.1|/4.41466e-22/PREDICTED: uncharacterized protein LOC100256764 isoform 1 [Vitis vinifera]
Unigene48199_All	306	1	27	0.366187	7.40532	4.33791	Up	4.13628e-06	4.66507e-05	-	-	-	-	-
CL7343.Contig2_All	451	1	27	0.248455	5.02445	4.33791	Up	4.13628e-06	4.66589e-05	-	-	-	-	gi|462420406|gb|EMJ24669.1|/1.19906e-54/hypothetical protein PRUPE_ppa011657mg [Prunus persica]
Unigene29815_All	407	3	81	0.825946	16.7029	4.33791	Up	2.01022e-16	7.02298e-15	-	-	-	-	-
CL6015.Contig2_All	1264	5	134	0.443249	8.89732	4.32718	Up	2.11282e-26	1.26014e-24	-	-	-	-	gi|147812093|emb|CAN74740.1|/3.92582e-41/hypothetical protein VITISV_040899 [Vitis vinifera]
CL7762.Contig1_All	1543	7	187	0.508343	10.1713	4.32256	Up	2.40512e-36	2.11376e-34	K03063|1|0.0|761|vvi:100246786|26S proteasome regulatory subunit T3	GO:0005618//cell wall;GO:0005829//cytosol;GO:0008540//proteasome regulatory particle, base subcomplex;GO:0009506//plasmodesma;GO:0005886//plasma membrane;GO:0005634//nucleus	GO:0004871//signal transducer activity;GO:0005515//protein binding;GO:0008568//microtubule-severing ATPase activity;GO:0008233//peptidase activity;GO:0005524//ATP binding	GO:0010155//regulation of proton transport;GO:0007010//cytoskeleton organization;GO:0051788//response to misfolded protein;GO:0009853//photorespiration;GO:0006094//gluconeogenesis;GO:0006635//fatty acid beta-oxidation;GO:0043161//proteasomal ubiquitin-dependent protein catabolic process;GO:0009825//multidimensional cell growth;GO:0009664//plant-type cell wall organization;GO:0009407//toxin catabo…	gi|302425183|sp|P85200.1|PRS6B_HELAN/0/RecName: Full=26S protease regulatory subunit 6B homolog
Unigene32981_All	764	2	53	0.293333	5.82216	4.31094	Up	4.59686e-11	1.02849e-09	K12447|1|1e-10|65.1|vvi:100259254|UDP-sugar pyrophosphorylase [EC:2.7.7.64]	GO:0005829//cytosol;GO:0090406//pollen tube	GO:0003983//UTP:glucose-1-phosphate uridylyltransferase activity;GO:0047338//UTP:xylose-1-phosphate uridylyltransferase activity;GO:0017103//UTP:galactose-1-phosphate uridylyltransferase activity;GO:0047350//glucuronate-1-phosphate uridylyltransferase activity;GO:0010491//UTP:arabinose-1-phosphate uridylyltransferase activity	GO:0046398//UDP-glucuronate metabolic process;GO:0033356//UDP-L-arabinose metabolic process;GO:0009226//nucleotide-sugar biosynthetic process;GO:0006011//UDP-glucose metabolic process;GO:0009555//pollen development;GO:0052573//UDP-D-galactose metabolic process;GO:0046686//response to cadmium ion	gi|359492281|ref|XP_003634394.1|/1.39019e-09/PREDICTED: UDP-sugar pyrophospharylase isoform 2 [Vitis vinifera]
Unigene18418_All	3571	4	106	0.125515	2.49125	4.31094	Up	4.45236e-21	2.05698e-19	K01681|1|0.0|1732|rcu:RCOM_0487910|aconitate hydratase 1 [EC:4.2.1.3]	GO:0005774//vacuolar membrane;GO:0005618//cell wall;GO:0005794//Golgi apparatus;GO:0005829//cytosol;GO:0009570//chloroplast stroma;GO:0005739//mitochondrion	GO:0052632//citrate hydro-lyase (cis-aconitate-forming) activity;GO:0051539//4 iron, 4 sulfur cluster binding;GO:0052633//isocitrate hydro-lyase (cis-aconitate-forming) activity;GO:0005507//copper ion binding;GO:0005524//ATP binding	GO:0051788//response to misfolded protein;GO:0009853//photorespiration;GO:0006094//gluconeogenesis;GO:0006101//citrate metabolic process;GO:0006833//water transport;GO:0009873//ethylene mediated signaling pathway;GO:0006102//isocitrate metabolic process;GO:0009651//response to salt stress;GO:0015979//photosynthesis;GO:0080129//proteasome core complex assembly;GO:0010039//response to iron ion;GO:0…	gi|255566397|ref|XP_002524184.1|/0/aconitase, putative [Ricinus communis]
CL8582.Contig5_All	1436	1	26	0.0780316	1.51957	4.28346	Up	6.99584e-06	7.54973e-05	-	-	-	-	gi|359474355|ref|XP_002271658.2|/6.30489e-06/PREDICTED: uncharacterized protein LOC100262648 [Vitis vinifera]
CL11330.Contig2_All	1318	1	26	0.0850177	1.65562	4.28346	Up	6.99584e-06	7.54847e-05	K03850|1|1e-107|388|vvi:100249516|alpha-1,2-glucosyltransferase [EC:2.4.1.256]	GO:0016020//membrane;GO:0005783//endoplasmic reticulum	GO:0046527//glucosyltransferase activity	GO:0048366//leaf development;GO:0009651//response to salt stress;GO:0006487//protein N-linked glycosylation	gi|225440348|ref|XP_002270322.1|/1.64292e-106/PREDICTED: dol-P-Glc:Glc(2)Man(9)GlcNAc(2)-PP-Dol alpha-1,2-glucosyltransferase [Vitis vinifera]
CL719.Contig1_All	2014	1	26	0.0556372	1.08347	4.28346	Up	6.99584e-06	7.55602e-05	-	-	GO:0005488//binding	-	gi|462399540|gb|EMJ05208.1|/6.03386e-117/hypothetical protein PRUPE_ppa001370mg [Prunus persica]
Unigene40368_All	734	1	26	0.152661	2.97289	4.28346	Up	6.99584e-06	7.56359e-05	-	-	-	-	-
CL5816.Contig9_All	514	1	26	0.218003	4.24533	4.28346	Up	6.99584e-06	7.55728e-05	K15305|1|1e-79|293|gmx:100813929|vacuole morphology and inheritance protein 14	GO:0005886//plasma membrane;GO:0005774//vacuolar membrane;GO:0005829//cytosol	GO:0019209//kinase activator activity	GO:0042327//positive regulation of phosphorylation	gi|470122822|ref|XP_004297437.1|/1.21147e-79/PREDICTED: protein VAC14 homolog [Fragaria vesca subsp. vesca]
Unigene20985_All	657	1	26	0.170553	3.32131	4.28346	Up	6.99584e-06	7.55224e-05	-	-	-	-	-
Unigene31487_All	287	1	26	0.39043	7.60314	4.28346	Up	6.99584e-06	7.56233e-05	K09872|1|4e-10|61.2|zma:541888|aquaporin PIP	-	-	-	gi|349891782|gb|AEQ20672.1|/1.13058e-09/PIP2;1 [Karelinia caspia]
CL3539.Contig2_All	2225	1	26	0.0503611	0.98072	4.28346	Up	6.99584e-06	7.55854e-05	K13422|1|4e-09|62.0|osa:4349484|transcription factor MYC2	-	GO:0005515//protein binding;GO:0003700//sequence-specific DNA binding transcription factor activity	GO:0009742//brassinosteroid mediated signaling pathway;GO:0007389//pattern specification process	gi|359491383|ref|XP_002273274.2|/1.60397e-158/PREDICTED: transcription factor BIM1-like [Vitis vinifera]
Unigene13108_All	490	1	26	0.22868	4.45327	4.28346	Up	6.99584e-06	7.5535e-05	-	-	-	-	-
Unigene38573_All	345	1	26	0.324792	6.32493	4.28346	Up	6.99584e-06	7.55476e-05	-	-	-	-	-
Unigene26186_All	466	1	26	0.240458	4.68262	4.28346	Up	6.99584e-06	7.55098e-05	-	-	-	-	-
Unigene40761_All	568	1	26	0.197277	3.84173	4.28346	Up	6.99584e-06	7.54595e-05	-	-	-	-	gi|297741423|emb|CBI32554.3|/1.58432e-07/unnamed protein product [Vitis vinifera]
Unigene57750_All	959	3	78	0.350532	6.82618	4.28346	Up	9.6609e-16	3.22222e-14	-	-	-	-	-
CL3225.Contig1_All	783	1	26	0.143108	2.78685	4.28346	Up	6.99584e-06	7.54721e-05	-	-	-	-	gi|302142444|emb|CBI19647.3|/2.74097e-08/unnamed protein product [Vitis vinifera]
CL231.Contig1_All	424	1	26	0.264277	5.14647	4.28346	Up	6.99584e-06	7.56106e-05	-	-	-	-	-
Unigene21716_All	530	1	26	0.211421	4.11717	4.28346	Up	6.99584e-06	7.5598e-05	-	-	GO:0003824//catalytic activity	-	gi|357506747|ref|XP_003623662.1|/3.66648e-13/hypothetical protein MTR_7g074180 [Medicago truncatula]
CL4431.Contig4_All	1036	9	230	0.973436	18.6324	4.25859	Up	5.26548e-44	5.83999e-42	-	GO:0009506//plasmodesma;GO:0005634//nucleus	GO:0005488//binding	-	gi|242072043|ref|XP_002451298.1|/1.6936e-12/hypothetical protein SORBIDRAFT_05g027190 [Sorghum bicolor]
CL3898.Contig2_All	1188	4	102	0.377284	7.20585	4.25545	Up	3.59694e-20	1.58168e-18	K12930|1|1e-119|428|pop:POPTR_287596|anthocyanidin 3-O-glucosyltransferase [EC:2.4.1.115];K10757|2|8e-116|415|ath:AT5G17050|flavonol 3-O-glucosyltransferase [EC:2.4.1.91]	-	GO:0047213//anthocyanidin 3-O-glucosyltransferase activity;GO:0080043//quercetin 3-O-glucosyltransferase activity	GO:0009744//response to sucrose stimulus;GO:0010224//response to UV-B;GO:0009718//anthocyanin-containing compound biosynthetic process;GO:0080167//response to karrikin	gi|133874216|dbj|BAF49311.1|/4.25452e-135/UDP-glucose:anthocyanidin 3-O-glucosyltransferase [Lobelia erinus]
CL4567.Contig1_All	1110	7	176	0.706643	13.3073	4.2351	Up	7.47818e-34	5.94327e-32	K14864|1|1e-162|570|vvi:100252784|tRNA (cytidine32/guanosine34-2'-O)-methyltransferase [EC:2.1.1.205]	GO:0005737//cytoplasm	GO:0003676//nucleic acid binding;GO:0008168//methyltransferase activity	GO:0019243//methylglyoxal catabolic process to D-lactate;GO:0001510//RNA methylation	gi|460401658|ref|XP_004246334.1|/2.84613e-162/PREDICTED: putative ribosomal RNA methyltransferase C4F10.03c-like [Solanum lycopersicum]
CL32.Contig2_All	852	1	25	0.131518	2.46265	4.22688	Up	1.18186e-05	0.000121955	-	-	-	-	-
CL338.Contig1_All	674	1	25	0.166251	3.11302	4.22688	Up	1.18186e-05	0.000121936	-	-	-	-	-
CL4030.Contig2_All	3008	1	25	0.0372518	0.697532	4.22688	Up	1.18186e-05	0.000122033	K04706|1|6e-06|52.0|cme:CMG063C|E3 SUMO-protein ligase PIAS1 [EC:6.3.2.-]	GO:0005634//nucleus	GO:0005515//protein binding;GO:0019789//SUMO ligase activity;GO:0046872//metal ion binding;GO:0003677//DNA binding	GO:0009787//regulation of abscisic acid mediated signaling pathway;GO:0010286//heat acclimation;GO:0016036//cellular response to phosphate starvation;GO:0050826//response to freezing;GO:2000070//regulation of response to water deprivation;GO:0048589//developmental growth;GO:0009864//induced systemic resistance, jasmonic acid mediated signaling pathway;GO:0009910//negative regulation of flower dev…	gi|460411430|ref|XP_004251114.1|/0/PREDICTED: E3 SUMO-protein ligase SIZ1-like [Solanum lycopersicum]
Unigene20160_All	1207	1	25	0.0928362	1.73834	4.22688	Up	1.18186e-05	0.000121994	-	-	-	-	-
Unigene16914_All	201	1	25	0.557479	10.4387	4.22688	Up	1.18186e-05	0.000121916	-	-	-	-	gi|323500683|gb|ADX86906.1|/6.49209e-21/NBS-LRR protein [Helianthus annuus]
CL8795.Contig2_All	693	1	25	0.161693	3.02767	4.22688	Up	1.18186e-05	0.000122052	-	-	-	-	gi|255551611|ref|XP_002516851.1|/2.74336e-11/protein binding protein, putative [Ricinus communis]
CL12621.Contig1_All	1006	1	25	0.111385	2.08566	4.22688	Up	1.18186e-05	0.000121897	-	GO:0005739//mitochondrion	-	GO:0009736//cytokinin mediated signaling pathway	gi|297742953|emb|CBI35820.3|/1.19809e-108/unnamed protein product [Vitis vinifera]
CL9756.Contig2_All	812	1	25	0.137997	2.58396	4.22688	Up	1.18186e-05	0.000122072	-	-	-	-	-
CL5907.Contig1_All	1251	1	25	0.089571	1.6772	4.22688	Up	1.18186e-05	0.000122013	-	-	-	-	-
CL2661.Contig2_All	865	1	25	0.129541	2.42564	4.22688	Up	1.18186e-05	0.000121974	K03294|1|3e-89|326|rcu:RCOM_1608660|basic amino acid/polyamine antiporter, APA family	GO:0016021//integral to membrane;GO:0005774//vacuolar membrane;GO:0009507//chloroplast;GO:0005886//plasma membrane	GO:0015326//cationic amino acid transmembrane transporter activity	GO:0016558//protein import into peroxisome matrix;GO:0003333//amino acid transmembrane transport;GO:0006635//fatty acid beta-oxidation	gi|255541076|ref|XP_002511602.1|/3.1892e-88/cationic amino acid transporter, putative [Ricinus communis]
CL850.Contig1_All	815	4	99	0.549955	10.1948	4.21238	Up	1.71733e-19	7.31809e-18	K03847|1|6e-100|361|vvi:100253051|alpha-1,6-mannosyltransferase [EC:2.4.1.260]	GO:0031227//intrinsic to endoplasmic reticulum membrane	GO:0000009//alpha-1,6-mannosyltransferase activity	GO:0030433//ER-associated protein catabolic process;GO:0006506//GPI anchor biosynthetic process;GO:0006487//protein N-linked glycosylation	gi|470143146|ref|XP_004307243.1|/1.082e-103/PREDICTED: dol-P-Man:Man(7)GlcNAc(2)-PP-Dol alpha-1,6-mannosyltransferase-like [Fragaria vesca subsp. vesca]
CL12852.Contig1_All	1293	8	193	0.693292	12.5274	4.17548	Up	1.13329e-36	1.0111e-34	K10760|1|2e-20|99.0|vvi:100247527|adenylate isopentenyltransferase (cytokinin synthase);K05356|2|5e-18|90.5|sbi:SORBI_0011s005450|all-trans-nonaprenyl-diphosphate synthase [EC:2.5.1.84 2.5.1.85];K04728|3|3e-11|68.2|gmx:100788458|ataxia telangiectasia mutated family protein [EC:2.7.11.1]	-	-	-	gi|147843633|emb|CAN79872.1|/1.73569e-68/hypothetical protein VITISV_017186 [Vitis vinifera]
Unigene66700_All	214	1	24	0.523614	9.41237	4.16798	Up	1.9941e-05	0.000196086	-	-	-	-	-
CL9225.Contig2_All	466	1	24	0.240458	4.32242	4.16798	Up	1.9941e-05	0.000196027	-	-	-	-	gi|462421191|gb|EMJ25454.1|/1.74468e-22/hypothetical protein PRUPE_ppa018391mg [Prunus persica]
Unigene5771_All	1047	1	24	0.107023	1.92383	4.16798	Up	1.9941e-05	0.000196057	K03564|1|5e-87|319|pop:POPTR_589333|peroxiredoxin Q/BCP [EC:1.11.1.15]	GO:0009533//chloroplast stromal thylakoid;GO:0010287//plastoglobule;GO:0009941//chloroplast envelope;GO:0009535//chloroplast thylakoid membrane	GO:0004601//peroxidase activity;GO:0051920//peroxiredoxin activity	GO:0055114//oxidation-reduction process	gi|224069224|ref|XP_002326305.1|/6.79784e-86/peroxiredoxin [Populus trichocarpa]
Unigene17339_All	1075	3	71	0.312707	5.54309	4.14781	Up	3.70574e-14	1.09853e-12	-	-	-	-	gi|359486005|ref|XP_002273436.2|/3.57562e-21/PREDICTED: patatin-like phospholipase domain-containing protein 4-like [Vitis vinifera]
Unigene23978_All	595	2	47	0.37665	6.62953	4.13761	Up	1.05288e-09	2.03695e-08	-	-	-	-	-
Unigene42057_All	620	2	47	0.361462	6.36221	4.13761	Up	1.05288e-09	2.03634e-08	-	-	-	-	-
CL7148.Contig1_All	2894	4	93	0.154877	2.69703	4.12218	Up	3.87496e-18	1.51472e-16	K05391|1|4e-18|92.4|pop:POPTR_835950|cyclic nucleotide gated channel, other eukaryote;K06694|3|9e-17|87.8|sbi:SORBI_01g007540|26S proteasome non-ATPase regulatory subunit 10	GO:0016021//integral to membrane;GO:0005634//nucleus	GO:0030551//cyclic nucleotide binding;GO:0005242//inward rectifier potassium channel activity;GO:0005515//protein binding;GO:0015271//outward rectifier potassium channel activity	GO:0055085//transmembrane transport;GO:0009753//response to jasmonic acid stimulus;GO:0009414//response to water deprivation;GO:0009409//response to cold;GO:0006813//potassium ion transport;GO:0010200//response to chitin;GO:0009737//response to abscisic acid stimulus;GO:0050832//defense response to fungus	gi|356499077|ref|XP_003518370.1|/0/PREDICTED: potassium channel SKOR-like [Glycine max]
Unigene35660_All	929	12	277	1.44741	25.0245	4.1118	Up	1.51403e-51	2.03881e-49	-	-	-	-	-
CL2169.Contig2_All	578	1	23	0.193864	3.33966	4.10658	Up	3.36008e-05	0.000311804	-	GO:0009507//chloroplast	GO:0005488//binding	-	gi|470111210|ref|XP_004291842.1|/6.82586e-62/PREDICTED: protein YeeZ-like [Fragaria vesca subsp. vesca]
CL4161.Contig1_All	513	1	23	0.218428	3.76281	4.10658	Up	3.36008e-05	0.000311893	-	GO:0005737//cytoplasm	GO:0005344//oxygen transporter activity;GO:0005506//iron ion binding;GO:0020037//heme binding;GO:0019825//oxygen binding	GO:0015671//oxygen transport;GO:0019432//triglyceride biosynthetic process;GO:0009735//response to cytokinin stimulus;GO:0006631//fatty acid metabolic process	gi|3297847|emb|CAA07547.1|/1.72155e-70/nonsymbiotic hemoglobin [Cichorium intybus x Cichorium endivia]
Unigene2809_All	513	1	23	0.218428	3.76281	4.10658	Up	3.36008e-05	0.000311849	K00434|1|1e-13|48.1|mtr:MTR_4g061140|L-ascorbate peroxidase [EC:1.11.1.11]	-	-	-	gi|6651272|gb|AAF22246.1|/1.6507e-14/ascorbate peroxidase [Pimpinella brachycarpa]
CL3784.Contig2_All	379	1	23	0.295655	5.0932	4.10658	Up	3.36008e-05	0.000311759	K02873|1|4e-12|67.8|mtr:MTR_7g111590|large subunit ribosomal protein L13e	GO:0005840//ribosome	GO:0003735//structural constituent of ribosome	GO:0006412//translation	gi|1350664|sp|P49627.1|RL13_TOBAC/7.07451e-12/RecName: Full=60S ribosomal protein L13; AltName: Full=Clone 6.2.1 protein
CL526.Contig3_All	203	2	46	1.10397	19.0179	4.10658	Up	1.76982e-09	3.34017e-08	-	-	-	-	-
CL6171.Contig1_All	607	1	23	0.184602	3.1801	4.10658	Up	3.36008e-05	0.000311715	-	-	-	-	-
CL8193.Contig2_All	431	3	68	0.779954	13.2414	4.08552	Up	1.75529e-13	4.94966e-12	K01537|1|9e-61|229|ath:AT3G22910|Ca2+-transporting ATPase [EC:3.6.3.8]	GO:0016021//integral to membrane	GO:0005388//calcium-transporting ATPase activity;GO:0046872//metal ion binding;GO:0005524//ATP binding	GO:0070588//calcium ion transmembrane transport	gi|255552021|ref|XP_002517055.1|/1.23255e-64/cation-transporting atpase plant, putative [Ricinus communis]
Unigene21869_All	297	3	68	1.13185	19.2156	4.08552	Up	1.75529e-13	4.95182e-12	-	-	-	-	gi|460394151|ref|XP_004242668.1|/6.32725e-21/PREDICTED: protein GLUTAMINE DUMPER 3-like [Solanum lycopersicum]
CL1690.Contig2_All	975	8	181	0.919412	15.5803	4.08287	Up	5.65896e-34	4.53081e-32	K00485|1|4e-67|253|aly:ARALYDRAFT_888541|dimethylaniline monooxygenase (N-oxide forming) [EC:1.14.13.8]	GO:0009536//plastid	GO:0080107//8-methylthiopropyl glucosinolate S-oxygenase activity;GO:0000166//nucleotide binding;GO:0004499//N,N-dimethylaniline monooxygenase activity	GO:0010359//regulation of anion channel activity;GO:0000041//transition metal ion transport;GO:0019761//glucosinolate biosynthetic process	gi|460388800|ref|XP_004240052.1|/8.81595e-77/PREDICTED: flavin-containing monooxygenase FMO GS-OX-like 2-like [Solanum lycopersicum]
CL783.Contig1_All	1787	2	45	0.125409	2.11344	4.07487	Up	2.97256e-09	5.44818e-08	K01679|1|0.0|863|pop:POPTR_552480|fumarate hydratase, class II [EC:4.2.1.2]	GO:0045239//tricarboxylic acid cycle enzyme complex;GO:0005829//cytosol;GO:0005739//mitochondrion	GO:0005515//protein binding;GO:0004333//fumarate hydratase activity	GO:0006979//response to oxidative stress;GO:0048868//pollen tube development;GO:0042128//nitrate assimilation;GO:0006106//fumarate metabolic process;GO:0006099//tricarboxylic acid cycle;GO:0009651//response to salt stress	gi|462396383|gb|EMJ02182.1|/0/hypothetical protein PRUPE_ppa004758mg [Prunus persica]
CL12863.Contig3_All	569	2	45	0.393861	6.63746	4.07487	Up	2.97256e-09	5.44664e-08	-	GO:0016021//integral to membrane	GO:0009672//auxin:hydrogen symporter activity	GO:0009926//auxin polar transport;GO:0055085//transmembrane transport	gi|388512455|gb|AFK44289.1|/2.8873e-09/unknown [Medicago truncatula]
Unigene29055_All	854	1	22	0.13121	2.16205	4.04245	Up	5.6536e-05	0.000500677	K10143|1|1e-81|301|vvi:100246063|E3 ubiquitin-protein ligase RFWD2 [EC:6.3.2.19]	GO:0080008//Cul4-RING ubiquitin ligase complex;GO:0000152//nuclear ubiquitin ligase complex	GO:0008270//zinc ion binding;GO:0016491//oxidoreductase activity;GO:0004842//ubiquitin-protein ligase activity;GO:0005515//protein binding	GO:0046283//anthocyanin-containing compound metabolic process;GO:0006281//DNA repair;GO:0010100//negative regulation of photomorphogenesis;GO:0048573//photoperiodism, flowering;GO:0009647//skotomorphogenesis;GO:0010119//regulation of stomatal movement;GO:0009649//entrainment of circadian clock;GO:0009641//shade avoidance	gi|359483452|ref|XP_002270330.2|/1.40011e-80/PREDICTED: E3 ubiquitin-protein ligase COP1-like [Vitis vinifera]
Unigene16525_All	410	1	22	0.273301	4.5034	4.04245	Up	5.6536e-05	0.000500608	-	-	-	-	gi|359806934|ref|NP_001241069.1|/1.01125e-34/uncharacterized protein LOC100819866 [Glycine max]
Unigene24689_All	239	1	22	0.468842	7.7255	4.04245	Up	5.6536e-05	0.000500745	-	-	-	-	-
Unigene59758_All	978	2	44	0.229148	3.77586	4.04245	Up	4.9885e-09	8.87191e-08	-	-	-	-	-
Unigene36289_All	320	1	22	0.350167	5.76998	4.04245	Up	5.6536e-05	0.000500471	-	-	-	-	-
Unigene20893_All	457	1	22	0.245193	4.04025	4.04245	Up	5.6536e-05	0.000500266	-	-	-	-	gi|297741465|emb|CBI32596.3|/3.46589e-28/unnamed protein product [Vitis vinifera]
Unigene10045_All	216	1	22	0.518765	8.54812	4.04245	Up	5.6536e-05	0.000499993	-	-	-	-	-
CL13599.Contig4_All	1317	5	110	0.425411	7.00985	4.04245	Up	5.51514e-21	2.53892e-19	K09338|1|1e-167|587|ath:AT5G60690|homeobox-leucine zipper protein	GO:0005634//nucleus	GO:0043565//sequence-specific DNA binding;GO:0008289//lipid binding;GO:0003700//sequence-specific DNA binding transcription factor activity	GO:0048519//negative regulation of biological process;GO:0007155//cell adhesion;GO:0009944//polarity specification of adaxial/abaxial axis;GO:0045010//actin nucleation;GO:0006355//regulation of transcription, DNA-dependent;GO:0010075//regulation of meristem growth;GO:0009855//determination of bilateral symmetry;GO:0010051//xylem and phloem pattern formation;GO:0009965//leaf morphogenesis;GO:00100…	gi|24417149|dbj|BAC22513.1|/0/homeobox leucine-zipper protein [Zinnia elegans]
CL11993.Contig2_All	589	1	22	0.190243	3.13479	4.04245	Up	5.6536e-05	0.000500198	-	-	-	-	-
CL12216.Contig2_All	1296	1	22	0.0864609	1.42469	4.04245	Up	5.6536e-05	0.000500061	K06875|1|2e-06|52.4|rcu:RCOM_0634220|programmed cell death protein 5	GO:0005576//extracellular region	GO:0003676//nucleic acid binding;GO:0000014//single-stranded DNA specific endodeoxyribonuclease activity;GO:0043765//T/G mismatch-specific endonuclease activity	GO:0006308//DNA catabolic process;GO:0009827//plant-type cell wall modification;GO:0010106//cellular response to iron ion starvation;GO:0015706//nitrate transport;GO:0006826//iron ion transport;GO:0010167//response to nitrate;GO:0048481//ovule development;GO:0009860//pollen tube growth;GO:0048441//petal development;GO:0016132//brassinosteroid biosynthetic process;GO:0048443//stamen development	gi|4099835|gb|AAD00695.1|/4.45255e-157/bifunctional nuclease [Zinnia violacea]
Unigene27912_All	327	1	22	0.342671	5.64646	4.04245	Up	5.6536e-05	0.000499925	-	-	-	-	-
Unigene13507_All	1365	2	44	0.164181	2.70534	4.04245	Up	4.9885e-09	8.86705e-08	K12619|1|4e-48|190|vvi:100260845|5'-3' exoribonuclease 2 [EC:3.1.13.-];K13148|2|1e-43|176|vvi:100261060|integrator complex subunit 11 [EC:3.1.27.-];K14327|3|2e-43|174|vvi:100258101|regulator of nonsense transcripts 2;K13217|4|7e-32|136|vvi:100243465|pre-mRNA-processing factor 39;K01855|5|2e-31|135|vvi:100244254|tRNA pseudouridine38/39 synthase [EC:5.4.99.45]	-	GO:0016772//transferase activity, transferring phosphorus-containing groups	-	gi|332322180|emb|CCA66188.1|/1.02232e-74/hypothetical protein [Beta vulgaris subsp. vulgaris]
CL2700.Contig1_All	539	1	22	0.207891	3.42559	4.04245	Up	5.6536e-05	0.00050054	-	-	-	-	-
Unigene42520_All	275	2	44	0.814933	13.4283	4.04245	Up	4.9885e-09	8.86948e-08	-	-	-	-	-
CL1573.Contig27_All	901	1	22	0.124366	2.04927	4.04245	Up	5.6536e-05	0.000500403	-	GO:0009535//chloroplast thylakoid membrane;GO:0005886//plasma membrane	GO:0035091//phosphatidylinositol binding;GO:0005100//Rho GTPase activator activity	GO:0043085//positive regulation of catalytic activity;GO:0019252//starch biosynthetic process;GO:0000023//maltose metabolic process;GO:0007020//microtubule nucleation;GO:0007165//signal transduction	gi|255570167|ref|XP_002526044.1|/2.17192e-10/Rho GTPase activator, putative [Ricinus communis]
Unigene16770_All	1328	1	22	0.0843775	1.39036	4.04245	Up	5.6536e-05	0.000500335	K05666|1|1e-66|251|olu:OSTLU_35503|ATP-binding cassette, subfamily C (CFTR/MRP), member 2;K05658|3|1e-24|112|gmx:100814667|ATP-binding cassette, subfamily B (MDR/TAP), member 1	GO:0000325//plant-type vacuole;GO:0005774//vacuolar membrane;GO:0048046//apoplast;GO:0016021//integral to membrane;GO:0009506//plasmodesma;GO:0005886//plasma membrane	GO:0008559//xenobiotic-transporting ATPase activity;GO:0015431//glutathione S-conjugate-exporting ATPase activity;GO:0010290//chlorophyll catabolite transmembrane transporter activity;GO:0015440//peptide-transporting ATPase activity;GO:0005524//ATP binding	GO:0055085//transmembrane transport;GO:0006200//ATP catabolic process	gi|356566246|ref|XP_003551345.1|/2.97009e-180/PREDICTED: ABC transporter C family member 3-like [Glycine max]
Unigene10010_All	1739	1	22	0.0644355	1.06176	4.04245	Up	5.6536e-05	0.00050013	-	-	-	-	-
Unigene23324_All	1176	12	262	1.1434	18.698	4.03148	Up	3.47626e-48	4.33008e-46	K13459|1|5e-36|150|rcu:RCOM_1047690|disease resistance protein RPS2;K13460|3|9e-30|129|ath:AT1G12220|disease resistance protein RPS5	-	-	-	gi|224147195|ref|XP_002336426.1|/1.29149e-51/cc-nbs resistance protein [Populus trichocarpa]
Unigene33010_All	851	3	65	0.395018	6.41041	4.02043	Up	8.27156e-13	2.20208e-11	-	-	-	-	-
CL838.Contig1_All	894	2	43	0.250679	4.03676	4.00929	Up	8.36432e-09	1.44859e-07	-	GO:0005783//endoplasmic reticulum	GO:0005515//protein binding	GO:0016192//vesicle-mediated transport;GO:0071702;GO:0033036;GO:0046907//intracellular transport	gi|460404439|ref|XP_004247690.1|/2.8654e-31/PREDICTED: PRA1 family protein D-like [Solanum lycopersicum]
Unigene35401_All	1684	10	213	0.6654	10.6155	3.9958	Up	3.49312e-39	3.42294e-37	-	-	-	-	gi|147771552|emb|CAN71553.1|/2.01185e-29/hypothetical protein VITISV_034738 [Vitis vinifera]
CL9072.Contig3_All	707	1	21	0.158491	2.49288	3.97534	Up	9.49782e-05	0.000791856	-	-	-	-	-
CL1406.Contig3_All	345	1	21	0.324792	5.1086	3.97534	Up	9.49782e-05	0.00079155	-	-	-	-	-
Unigene7939_All	280	1	21	0.400191	6.29452	3.97534	Up	9.49782e-05	0.00079206	K00001|1|7e-19|90.1|sbi:SORBI_05g009360|alcohol dehydrogenase [EC:1.1.1.1]	GO:0005737//cytoplasm	GO:0004024//alcohol dehydrogenase activity, zinc-dependent;GO:0008270//zinc ion binding	GO:0006970//response to osmotic stress	gi|194360278|gb|ACF57801.1|/5.09639e-18/glutathione-dependent formaldehyde dehydrogenase [Capsicum annuum]
Unigene43610_All	330	1	21	0.339556	5.34081	3.97534	Up	9.49782e-05	0.000791245	K11592|1|2e-28|121|rcu:RCOM_1077610|endoribonuclease Dicer [EC:3.1.26.-]	GO:0005634//nucleus	GO:0004525//ribonuclease III activity;GO:0005515//protein binding;GO:0008026//ATP-dependent helicase activity;GO:0003677//DNA binding;GO:0003725//double-stranded RNA binding;GO:0005524//ATP binding	GO:0007267//cell-cell signaling;GO:0016569//covalent chromatin modification;GO:0010050//vegetative phase change;GO:0009855//determination of bilateral symmetry;GO:0006342//chromatin silencing;GO:0010216//maintenance of DNA methylation;GO:0010014//meristem initiation;GO:0035196//production of miRNAs involved in gene silencing by miRNA;GO:0010267//production of ta-siRNAs involved in RNA interferenc…	gi|460410170|ref|XP_004250504.1|/1.07581e-28/PREDICTED: endoribonuclease Dicer homolog 2-like [Solanum lycopersicum]
CL10129.Contig3_All	201	1	21	0.557479	8.76849	3.97534	Up	9.49782e-05	0.000791041	-	-	-	-	-
CL11242.Contig2_All	405	1	21	0.276675	4.35177	3.97534	Up	9.49782e-05	0.000791754	-	-	-	-	-
Unigene3995_All	405	1	21	0.276675	4.35177	3.97534	Up	9.49782e-05	0.000791448	-	-	-	-	gi|358346220|ref|XP_003637168.1|/7.57312e-22/Polynucleotidyl transferase [Medicago truncatula]
Unigene39334_All	364	1	21	0.307839	4.84194	3.97534	Up	9.49782e-05	0.000791958	-	-	-	-	-
Unigene25096_All	307	1	21	0.364995	5.74093	3.97534	Up	9.49782e-05	0.000791347	-	-	-	-	-
CL9021.Contig1_All	689	1	21	0.162632	2.55801	3.97534	Up	9.49782e-05	0.000791652	K03695|1|5e-17|70.1|bdi:100825913|ATP-dependent Clp protease ATP-binding subunit ClpB	GO:0009941//chloroplast envelope;GO:0009570//chloroplast stroma	GO:0005524//ATP binding;GO:0016887//ATPase activity;GO:0005515//protein binding	GO:0034976//response to endoplasmic reticulum stress;GO:0006457//protein folding;GO:0010286//heat acclimation;GO:0045727//positive regulation of translation;GO:0043335//protein unfolding;GO:0009644//response to high light intensity;GO:0042542//response to hydrogen peroxide	gi|40060485|gb|AAR37417.1|/1.63742e-16/heat shock protein HSP101 [Zea mays]
CL8266.Contig1_All	812	1	21	0.137997	2.17053	3.97534	Up	9.49782e-05	0.000791143	-	GO:0005739//mitochondrion	-	-	gi|462401683|gb|EMJ07240.1|/8.32459e-64/hypothetical protein PRUPE_ppa012561mg [Prunus persica]
Unigene41497_All	224	7	146	3.50167	54.7024	3.96549	Up	4.08552e-27	2.52748e-25	-	-	-	-	-
CL2288.Contig2_All	1797	9	186	0.561202	8.68693	3.95226	Up	4.00852e-34	3.23337e-32	K08900|1|3e-165|580|mtr:MTR_6g009540|mitochondrial chaperone BCS1	GO:0005783//endoplasmic reticulum;GO:0005739//mitochondrion	GO:0005524//ATP binding;GO:0017111//nucleoside-triphosphatase activity	GO:0009737//response to abscisic acid stimulus	gi|359488873|ref|XP_002275941.2|/0/PREDICTED: uncharacterized protein LOC100252565 [Vitis vinifera]
CL10560.Contig2_All	1523	5	103	0.36787	5.67596	3.94759	Up	2.01944e-19	8.56042e-18	K14945|1|8e-115|412|rcu:RCOM_0126290|protein quaking;K07562|2|1e-15|83.2|sbi:SORBI_03g046345|nonsense-mediated mRNA decay protein 3	GO:0009941//chloroplast envelope	GO:0003723//RNA binding	-	gi|460407171|ref|XP_004249028.1|/1.57344e-119/PREDICTED: uncharacterized protein LOC101260284 [Solanum lycopersicum]
CL178.Contig2_All	5128	47	966	1.02701	15.81	3.94431	Up	4.41232e-171	2.42199e-168	K14326|1|0.0|2172|vvi:100264343|regulator of nonsense transcripts 1 [EC:3.6.4.-]	GO:0005829//cytosol;GO:0000932//cytoplasmic mRNA processing body;GO:0009506//plasmodesma;GO:0005886//plasma membrane	GO:0003724//RNA helicase activity;GO:0008270//zinc ion binding;GO:0003677//DNA binding;GO:0005524//ATP binding	GO:0000184//nuclear-transcribed mRNA catabolic process, nonsense-mediated decay;GO:0016246//RNA interference;GO:0009744//response to sucrose stimulus;GO:0009755//hormone-mediated signaling pathway;GO:0048825//cotyledon development;GO:0042742//defense response to bacterium;GO:0010182//sugar mediated signaling pathway	gi|359474491|ref|XP_002279304.2|/0/PREDICTED: regulator of nonsense transcripts 1 homolog [Vitis vinifera]
Unigene35799_All	704	2	41	0.318333	4.88779	3.94057	Up	2.34504e-08	3.80208e-07	-	-	-	-	-
Unigene41552_All	801	3	61	0.419675	6.39144	3.9288	Up	6.47764e-12	1.57792e-10	K13416|1|2e-09|61.2|aly:ARALYDRAFT_491347|brassinosteroid insensitive 1-associated receptor kinase 1 [EC:2.7.10.1 2.7.11.1];K00924|4|4e-09|60.1|aly:ARALYDRAFT_475717|[EC:2.7.1.-];K13420|5|5e-09|59.7|sbi:SORBI_06g028760|LRR receptor-like serine/threonine-protein kinase FLS2 [EC:2.7.11.1]	GO:0005829//cytosol;GO:0005576//extracellular region;GO:0005634//nucleus;GO:0005886//plasma membrane	GO:0004674//protein serine/threonine kinase activity;GO:0005524//ATP binding	GO:0006468//protein phosphorylation;GO:0007169//transmembrane receptor protein tyrosine kinase signaling pathway	gi|129563703|gb|ABO31100.1|/4.66006e-51/ovule receptor-like kinase 28 [Solanum chacoense]
CL3222.Contig1_All	527	11	223	2.33887	35.5137	3.92449	Up	1.86932e-40	1.90977e-38	K07342|1|5e-31|131|mtr:MTR_4g127150|protein transport protein SEC61 subunit gamma and related proteins	GO:0005886//plasma membrane	GO:0015450//P-P-bond-hydrolysis-driven protein transmembrane transporter activity	GO:0006605//protein targeting	gi|462411375|gb|EMJ16424.1|/5.53656e-30/hypothetical protein PRUPE_ppa014443mg [Prunus persica]
CL12196.Contig1_All	867	3	60	0.387728	5.8081	3.90495	Up	1.08177e-11	2.58651e-10	-	-	-	-	-
Unigene34695_All	2165	5	100	0.258784	3.87654	3.90495	Up	9.39012e-19	3.82526e-17	-	-	-	GO:0044262//cellular carbohydrate metabolic process	gi|224104295|ref|XP_002313386.1|/1.04055e-154/predicted protein [Populus trichocarpa]
Unigene38420_All	205	2	39	1.0932	15.9666	3.86842	Up	6.5486e-08	9.95695e-07	-	-	-	-	-
Unigene56056_All	792	13	253	1.83926	26.81	3.86558	Up	3.13916e-45	3.59876e-43	K01051|1|3e-23|107|mtr:MTR_1g088020|pectinesterase [EC:3.1.1.11]	GO:0005739//mitochondrion;GO:0009505//plant-type cell wall	GO:0030599//pectinesterase activity	GO:0010054//trichoblast differentiation;GO:0008152//metabolic process	gi|224100545|ref|XP_002311918.1|/1.47468e-33/predicted protein [Populus trichocarpa]
Unigene15248_All	314	3	58	1.07057	15.5024	3.85604	Up	3.0104e-11	6.87309e-10	-	-	-	-	-
Unigene5679_All	566	6	116	1.18784	17.2006	3.85604	Up	2.20534e-21	1.03286e-19	K13493|1|1e-14|77.8|ath:AT5G05860|cytokinin-N-glucosyltransferase [EC:2.4.1.-];K13228|3|5e-12|68.9|zma:100274317|UDP-glucosyltransferase BX9 [EC:2.4.1.202];K13227|4|6e-09|58.5|zma:100277344|UDP-glucosyltransferase BX8 [EC:2.4.1.202];K13030|5|2e-08|56.6|sbi:SORBI_01g001220|cyanohydrin beta-glucosyltransferase [EC:2.4.1.85]	-	GO:0016757//transferase activity, transferring glycosyl groups	-	gi|462402177|gb|EMJ07734.1|/2.09647e-28/hypothetical protein PRUPE_ppa019614mg [Prunus persica]
CL13976.Contig1_All	782	7	134	1.00304	14.3814	3.84176	Up	1.8856e-24	1.0298e-22	K09489|1|3e-13|73.6|pop:POPTR_548678|heat shock 70kDa protein 4	GO:0005886//plasma membrane;GO:0005618//cell wall	GO:0016491//oxidoreductase activity;GO:0005524//ATP binding	GO:0046686//response to cadmium ion;GO:0009408//response to heat	gi|449448046|ref|XP_004141777.1|/4.08634e-12/PREDICTED: heat shock 70 kDa protein 15-like [Cucumis sativus]
CL12706.Contig1_All	1111	18	344	1.81545	25.9864	3.83936	Up	1.06346e-60	1.75273e-58	K04733|1|1e-38|159|aly:ARALYDRAFT_916421|interleukin-1 receptor-associated kinase 4 [EC:2.7.11.1];K13430|3|1e-37|155|zma:100283091|serine/threonine-protein kinase PBS1 [EC:2.7.11.1]	-	GO:0016301//kinase activity	GO:0009987//cellular process	gi|8547235|gb|AAF76310.1|AF220603_2/2.8594e-45/LescPth3 [Solanum lycopersicum]
CL2481.Contig1_All	1976	8	152	0.453657	6.45592	3.83095	Up	1.62664e-27	1.02992e-25	K00895|1|0.0|976|vvi:100249662|pyrophosphate--fructose-6-phosphate 1-phosphotransferase [EC:2.7.1.90]	GO:0005945//6-phosphofructokinase complex	GO:0003872//6-phosphofructokinase activity;GO:0047334//diphosphate-fructose-6-phosphate 1-phosphotransferase activity;GO:0005524//ATP binding	GO:0009749//response to glucose stimulus;GO:0009744//response to sucrose stimulus;GO:0009750//response to fructose stimulus;GO:0006096//glycolysis;GO:0016310//phosphorylation;GO:0015979//photosynthesis	gi|460415534|ref|XP_004253113.1|/0/PREDICTED: pyrophosphate--fructose 6-phosphate 1-phosphotransferase subunit alpha-like [Solanum lycopersicum]
CL9610.Contig1_All	1728	2	38	0.129691	1.84562	3.83095	Up	1.09258e-07	1.60363e-06	K01188|1|5e-179|625|aly:ARALYDRAFT_472753|beta-glucosidase [EC:3.2.1.21]	GO:0005576//extracellular region;GO:0009505//plant-type cell wall	GO:0008422//beta-glucosidase activity;GO:0043169//cation binding	GO:0005975//carbohydrate metabolic process	gi|302143176|emb|CBI20471.3|/0/unnamed protein product [Vitis vinifera]
CL2055.Contig1_All	2013	4	76	0.222659	3.16863	3.83095	Up	2.42348e-14	7.25051e-13	K14494|1|6e-22|104|ppp:PHYPADRAFT_235432|DELLA protein	-	-	-	gi|255581525|ref|XP_002531568.1|/5.4574e-118/conserved hypothetical protein [Ricinus communis]
CL10977.Contig2_All	402	2	38	0.557479	7.9334	3.83095	Up	1.09258e-07	1.60327e-06	-	-	-	-	-
CL4556.Contig1_All	1707	7	133	0.459504	6.53913	3.83095	Up	3.137e-24	1.69749e-22	K04733|1|7e-72|270|smo:SELMODRAFT_230241|interleukin-1 receptor-associated kinase 4 [EC:2.7.11.1];K13430|4|1e-65|249|sbi:SORBI_04g020990|serine/threonine-protein kinase PBS1 [EC:2.7.11.1];K13416|5|5e-65|247|ath:AT4G33430|brassinosteroid insensitive 1-associated receptor kinase 1 [EC:2.7.10.1 2.7.11.1]	-	GO:0005524//ATP binding;GO:0004674//protein serine/threonine kinase activity	GO:0006468//protein phosphorylation	gi|356521337|ref|XP_003529313.1|/6.62087e-146/PREDICTED: probable LRR receptor-like serine/threonine-protein kinase At1g53430-like [Glycine max]
Unigene10820_All	3509	3	56	0.0957994	1.33939	3.80541	Up	8.35174e-11	1.82325e-09	-	GO:0009524//phragmoplast;GO:0005874//microtubule;GO:0005819//spindle;GO:0009506//plasmodesma;GO:0009574//preprophase band;GO:0005634//nucleus;GO:0030981//cortical microtubule cytoskeleton	GO:0008017//microtubule binding	GO:0009630//gravitropism;GO:0000226//microtubule cytoskeleton organization;GO:0007131//reciprocal meiotic recombination;GO:0051567//histone H3-K9 methylation;GO:0006342//chromatin silencing;GO:0006886//intracellular protein transport;GO:0010564//regulation of cell cycle process;GO:0016572//histone phosphorylation;GO:0007129//synapsis;GO:0009920//cell plate formation involved in plant-type cell wa…	gi|297736729|emb|CBI25829.3|/0/unnamed protein product [Vitis vinifera]
CL10866.Contig2_All	1052	36	671	3.83453	53.5314	3.80327	Up	3.6158e-116	1.23917e-113	-	GO:0009505//plant-type cell wall;GO:0005576//extracellular region;GO:0016020//membrane	-	GO:0009664//plant-type cell wall organization;GO:0010119//regulation of stomatal movement;GO:0010114//response to red light;GO:0006949//syncytium formation	gi|7025495|gb|AAF35902.1|AF230333_1/4.98243e-137/expansin 3 [Zinnia violacea]
Unigene10314_All	2166	7	130	0.36213	5.03717	3.79803	Up	1.44133e-23	7.5839e-22	-	-	-	-	-
Unigene25408_All	605	2	37	0.370424	5.13273	3.79247	Up	1.82079e-07	2.58462e-06	-	-	-	-	-
Unigene38620_All	345	2	37	0.649585	9.00087	3.79247	Up	1.82079e-07	2.58519e-06	-	-	-	-	-
CL4032.Contig3_All	876	2	37	0.25583	3.54486	3.79247	Up	1.82079e-07	2.58576e-06	K14018|1|4e-17|86.7|ppp:PHYPADRAFT_161889|phospholipase A-2-activating protein;K14963|3|2e-15|80.9|rcu:RCOM_0557380|COMPASS component SWD3	-	GO:0016740//transferase activity	-	gi|460386066|ref|XP_004238721.1|/3.92981e-86/PREDICTED: uncharacterized WD repeat-containing protein alr3466-like [Solanum lycopersicum]
CL5354.Contig4_All	1944	4	74	0.230562	3.19475	3.79247	Up	6.70734e-14	1.95521e-12	K12619|1|8e-08|57.4|osa:4349826|5'-3' exoribonuclease 2 [EC:3.1.13.-];K12896|2|5e-06|51.6|pop:POPTR_261622|splicing factor, arginine/serine-rich 7	-	-	-	gi|449529720|ref|XP_004171846.1|/2.24033e-60/PREDICTED: uncharacterized protein LOC101226793 [Cucumis sativus]
CL6883.Contig2_All	1975	8	147	0.453887	6.24672	3.78269	Up	2.0615e-26	1.2318e-24	K15541|1|1e-109|395|mtr:MTR_5g098230|protein MPE1;K10143|4|3e-08|58.9|vvi:100246063|E3 ubiquitin-protein ligase RFWD2 [EC:6.3.2.19]	-	-	-	gi|255579645|ref|XP_002530663.1|/0/retinoblastoma-binding protein, putative [Ricinus communis]
Unigene33395_All	1495	8	146	0.599617	8.19622	3.77285	Up	3.4224e-26	2.02444e-24	K11594|1|0.0|654|vvi:100250337|ATP-dependent RNA helicase [EC:3.6.4.13]	GO:0005730//nucleolus;GO:0005777//peroxisome;GO:0005886//plasma membrane;GO:0009507//chloroplast	GO:0008026//ATP-dependent helicase activity;GO:0003676//nucleic acid binding;GO:0005524//ATP binding	-	gi|460377965|ref|XP_004234756.1|/0/PREDICTED: DEAD-box ATP-dependent RNA helicase 37-like [Solanum lycopersicum]
CL721.Contig1_All	3788	4	73	0.118325	1.61739	3.77285	Up	1.11479e-13	3.195e-12	K14306|1|6e-22|105|rcu:RCOM_1609340|nuclear pore complex protein Nup62	GO:0005829//cytosol;GO:0009707//chloroplast outer membrane	GO:0004888//transmembrane signaling receptor activity;GO:0005515//protein binding;GO:0003924//GTPase activity	GO:0045036//protein targeting to chloroplast	gi|225437318|ref|XP_002267274.1|/0/PREDICTED: translocase of chloroplast 159, chloroplastic-like [Vitis vinifera]
Unigene42507_All	1639	14	254	0.957137	13.0064	3.76435	Up	1.56038e-44	1.75163e-42	-	-	-	-	-
CL1920.Contig3_All	414	2	36	0.54132	7.298	3.75295	Up	3.03076e-07	4.15996e-06	-	-	-	-	-
Unigene19692_All	501	14	247	3.13123	41.3772	3.72403	Up	5.36188e-43	5.85666e-41	-	-	-	-	-
Unigene4526_All	309	2	35	0.725264	9.50629	3.7123	Up	5.03844e-07	6.66292e-06	-	-	-	-	-
CL51.Contig10_All	496	2	35	0.451828	5.92227	3.7123	Up	5.03844e-07	6.66428e-06	-	-	GO:0016491//oxidoreductase activity	-	gi|20563190|gb|AAM27915.1|AF364866_1/8.7608e-77/carbohydrate oxidase [Helianthus annuus]
Unigene5961_All	667	7	122	1.17597	15.351	3.7064	Up	8.26796e-22	3.96104e-20	-	-	-	-	gi|462405513|gb|EMJ10977.1|/9.48671e-06/hypothetical protein PRUPE_ppa013557mg [Prunus persica]
CL13379.Contig1_All	900	62	1080	7.71923	100.712	3.70564	Up	2.60616e-182	1.57763e-179	K03263|1|2e-84|310|pop:POPTR_832646|translation initiation factor 5A	GO:0005634//nucleus	GO:0003743//translation initiation factor activity;GO:0003746//translation elongation factor activity;GO:0043022//ribosome binding	GO:0006413//translational initiation;GO:0006452//translational frameshifting;GO:0034050//host programmed cell death induced by symbiont;GO:0042742//defense response to bacterium;GO:0009611//response to wounding;GO:0008612//peptidyl-lysine modification to hypusine;GO:0045905//positive regulation of translational termination;GO:0010089//xylem development;GO:0045901//positive regulation of translati…	gi|20138786|sp|Q9SC12.1|IF5A_SENVE/5.98045e-85/RecName: Full=Eukaryotic translation initiation factor 5A; Short=eIF-5A
Unigene55979_All	726	2	34	0.308687	3.93047	3.67048	Up	8.36506e-07	1.06595e-05	-	-	-	-	gi|147860277|emb|CAN82914.1|/3.8435e-14/hypothetical protein VITISV_031085 [Vitis vinifera]
Unigene41191_All	676	4	68	0.663038	8.44236	3.67048	Up	1.39948e-12	3.63169e-11	-	-	-	-	-
CL366.Contig1_All	1019	2	34	0.219928	2.80031	3.67048	Up	8.36506e-07	1.06658e-05	K07877|1|2e-110|397|aly:ARALYDRAFT_493160|Ras-related protein Rab-2A;K07976|2|2e-110|397|ath:AT4G17170|Rab family, other;K07878|4|2e-101|367|osa:4336117|Ras-related protein Rab-2B	GO:0033116//endoplasmic reticulum-Golgi intermediate compartment membrane;GO:0005773//vacuole;GO:0005794//Golgi apparatus;GO:0005886//plasma membrane	GO:0003924//GTPase activity;GO:0005525//GTP binding	GO:0016049//cell growth;GO:0006623//protein targeting to vacuole;GO:0007264//small GTPase mediated signal transduction;GO:0000902//cell morphogenesis;GO:0006944//cellular membrane fusion;GO:0006888//ER to Golgi vesicle-mediated transport	gi|470114435|ref|XP_004293420.1|/6.50481e-110/PREDICTED: ras-related protein RABB1c-like [Fragaria vesca subsp. vesca]
CL3749.Contig5_All	769	3	51	0.437139	5.56603	3.67048	Up	1.05488e-09	2.03899e-08	K13429|1|1e-13|75.1|sbi:SORBI_02g029560|chitin elicitor receptor kinase 1;K04733|2|1e-13|74.7|aly:ARALYDRAFT_916421|interleukin-1 receptor-associated kinase 4 [EC:2.7.11.1]	GO:0043231//intracellular membrane-bounded organelle	GO:0004672//protein kinase activity	GO:0044237//cellular metabolic process	gi|255539861|ref|XP_002510995.1|/8.19718e-42/receptor protein kinase, putative [Ricinus communis]
CL11903.Contig1_All	501	2	34	0.447319	5.69564	3.67048	Up	8.36506e-07	1.06679e-05	K14491|1|3e-19|92.4|bdi:100846210|two-component response regulator ARR-B family	-	GO:0005488//binding	GO:0007165//signal transduction	gi|225427316|ref|XP_002279150.1|/5.20979e-48/PREDICTED: two-component response regulator-like APRR2 [Vitis vinifera]
CL4556.Contig2_All	1612	2	34	0.139024	1.77017	3.67048	Up	8.36506e-07	1.06616e-05	K04733|1|4e-71|267|smo:SELMODRAFT_230241|interleukin-1 receptor-associated kinase 4 [EC:2.7.11.1];K13416|4|3e-65|248|ath:AT4G33430|brassinosteroid insensitive 1-associated receptor kinase 1 [EC:2.7.10.1 2.7.11.1]	-	GO:0005524//ATP binding;GO:0004674//protein serine/threonine kinase activity	GO:0006468//protein phosphorylation	gi|356521337|ref|XP_003529313.1|/2.41336e-142/PREDICTED: probable LRR receptor-like serine/threonine-protein kinase At1g53430-like [Glycine max]
Unigene56974_All	656	2	34	0.341626	4.34987	3.67048	Up	8.36506e-07	1.06574e-05	-	-	-	-	-
CL11028.Contig2_All	371	3	51	0.906092	11.5371	3.67048	Up	1.05488e-09	2.03959e-08	K05275|1|2e-21|99.0|zma:100272747|pyridoxine 4-dehydrogenase [EC:1.1.1.65]	GO:0009941//chloroplast envelope;GO:0005886//plasma membrane	GO:0016491//oxidoreductase activity	GO:0046686//response to cadmium ion;GO:0055114//oxidation-reduction process	gi|449484655|ref|XP_004156942.1|/1.12853e-49/PREDICTED: probable aldo-keto reductase 4-like [Cucumis sativus]
Unigene27767_All	1796	2	34	0.124781	1.58882	3.67048	Up	8.36506e-07	1.06637e-05	K14494|1|2e-26|119|ppp:PHYPADRAFT_235432|DELLA protein	-	-	-	gi|156070763|gb|ABU45178.1|/5.0146e-160/unknown [Solanum melongena]
CL13699.Contig2_All	1090	7	118	0.719609	9.08568	3.65831	Up	6.1999e-21	2.83802e-19	-	-	-	-	-
Unigene22445_All	1037	5	84	0.540276	6.79833	3.65341	Up	3.16188e-15	1.01337e-13	K12619|1|3e-10|64.3|osa:4349826|5'-3' exoribonuclease 2 [EC:3.1.13.-]	-	-	-	gi|147774053|emb|CAN65114.1|/1.01092e-65/hypothetical protein VITISV_011221 [Vitis vinifera]
Unigene8112_All	288	2	33	0.778148	9.61664	3.62742	Up	1.38688e-06	1.70522e-05	-	GO:0016021//integral to membrane;GO:0005739//mitochondrion	GO:0005509//calcium ion binding	-	gi|224109172|ref|XP_002315110.1|/9.16332e-44/predicted protein [Populus trichocarpa]
CL4838.Contig1_All	343	2	33	0.653372	8.07461	3.62742	Up	1.38688e-06	1.70489e-05	-	-	-	-	-
CL5056.Contig1_All	1048	2	33	0.213842	2.64274	3.62742	Up	1.38688e-06	1.70554e-05	-	-	-	-	gi|225425414|ref|XP_002277728.1|/3.2682e-64/PREDICTED: uncharacterized protein LOC100248862 [Vitis vinifera]
Unigene7445_All	620	2	33	0.361462	4.46708	3.62742	Up	1.38688e-06	1.70457e-05	-	-	-	-	gi|255558612|ref|XP_002520331.1|/1.24466e-30/conserved hypothetical protein [Ricinus communis]
CL13176.Contig1_All	1178	8	131	0.760973	9.33314	3.61644	Up	6.5698e-23	3.33233e-21	-	-	-	-	-
CL7076.Contig2_All	1615	3	49	0.208149	2.54639	3.61277	Up	2.89006e-09	5.31502e-08	K14777|1|0.0|725|vvi:100246466|ATP-dependent RNA helicase DDX47/RRP3 [EC:3.6.4.13]	GO:0005634//nucleus	GO:0003676//nucleic acid binding;GO:0008026//ATP-dependent helicase activity;GO:0005524//ATP binding	GO:0006355//regulation of transcription, DNA-dependent;GO:0009220//pyrimidine ribonucleotide biosynthetic process	gi|460405531|ref|XP_004248229.1|/0/PREDICTED: DEAD-box ATP-dependent RNA helicase 10-like [Solanum lycopersicum]
CL3553.Contig3_All	1384	6	98	0.48578	5.94281	3.61277	Up	1.98399e-17	7.43673e-16	K00517|1|7e-101|365|ath:AT3G48360|[EC:1.14.-.-];K04498|3|1e-09|63.2|pop:POPTR_803030|E1A/CREB-binding protein [EC:2.3.1.48];K10523|5|1e-09|62.8|aly:ARALYDRAFT_488784|speckle-type POZ protein	GO:0005737//cytoplasm;GO:0005634//nucleus	GO:0005516//calmodulin binding;GO:0003712//transcription cofactor activity;GO:0008270//zinc ion binding;GO:0004402//histone acetyltransferase activity	GO:0009743//response to carbohydrate stimulus;GO:0006355//regulation of transcription, DNA-dependent;GO:0009553//embryo sac development;GO:0009751//response to salicylic acid stimulus;GO:0007623//circadian rhythm;GO:0009733//response to auxin stimulus;GO:0051973//positive regulation of telomerase activity;GO:0009555//pollen development;GO:0010167//response to nitrate;GO:0080134//regulation of res…	gi|255540423|ref|XP_002511276.1|/1.70145e-117/protein binding protein, putative [Ricinus communis]
Unigene19237_All	761	8	130	1.17796	14.3371	3.60539	Up	1.08409e-22	5.44332e-21	-	-	-	-	gi|326526353|dbj|BAJ97193.1|/1.86467e-06/predicted protein [Hordeum vulgare subsp. vulgare]
CL3548.Contig2_All	939	11	178	1.31266	15.9095	3.59932	Up	1.45979e-30	1.03564e-28	K09873|1|2e-113|407|osa:4324303|aquaporin TIP	GO:0016021//integral to membrane;GO:0009941//chloroplast envelope;GO:0009705//plant-type vacuole membrane;GO:0000326//protein storage vacuole;GO:0042807//central vacuole;GO:0043674//columella;GO:0005783//endoplasmic reticulum;GO:0005886//plasma membrane	GO:0015204//urea transmembrane transporter activity	GO:0042742//defense response to bacterium;GO:0071918//urea transmembrane transport;GO:0080170//hydrogen peroxide transmembrane transport;GO:0006833//water transport;GO:0030104//water homeostasis	gi|444300800|gb|AGD98709.1|/6.5693e-122/aquaporin protein 6 [Camellia sinensis]
Unigene12038_All	288	3	48	1.16722	13.9878	3.58302	Up	4.77624e-09	8.51077e-08	-	-	-	-	-
CL8390.Contig2_All	557	4	64	0.804692	9.64332	3.58302	Up	1.04511e-11	2.50069e-10	-	GO:0043231//intracellular membrane-bounded organelle	-	GO:0009639//response to red or far red light	gi|312282537|dbj|BAJ34134.1|/7.8058e-12/unnamed protein product [Thellungiella halophila]
Unigene35392_All	307	2	32	0.729989	8.74809	3.58302	Up	2.296e-06	2.73175e-05	-	-	-	-	-
Unigene43293_All	351	2	32	0.638481	7.65146	3.58302	Up	2.296e-06	2.73125e-05	-	-	-	-	-
CL3750.Contig1_All	503	2	32	0.44554	5.33929	3.58302	Up	2.296e-06	2.73075e-05	K13416|1|3e-21|99.0|ath:AT4G33430|brassinosteroid insensitive 1-associated receptor kinase 1 [EC:2.7.10.1 2.7.11.1];K13418|3|4e-21|98.6|ath:AT1G71830|somatic embryogenesis receptor kinase 1 [EC:2.7.10.1 2.7.11.1]	-	-	-	gi|1143381|emb|CAA88846.1|/6.12566e-65/polygalacturonase inhibitor [Actinidia deliciosa]
Unigene16074_All	405	2	32	0.55335	6.63127	3.58302	Up	2.296e-06	2.73225e-05	-	-	GO:0016301//kinase activity	GO:0009987//cellular process	gi|224122826|ref|XP_002330373.1|/3.63197e-24/predicted protein [Populus trichocarpa]
Unigene6696_All	3547	4	63	0.126364	1.49067	3.5603	Up	1.72415e-11	4.04771e-10	-	-	-	-	gi|147855150|emb|CAN81739.1|/1.4158e-90/hypothetical protein VITISV_009673 [Vitis vinifera]
Unigene21164_All	228	4	63	1.96585	23.1904	3.5603	Up	1.72415e-11	4.04625e-10	-	-	-	-	-
Unigene1598_All	820	3	47	0.409951	4.81045	3.55265	Up	7.88482e-09	1.37031e-07	-	-	-	-	-
CL8393.Contig1_All	1150	3	47	0.292313	3.43006	3.55265	Up	7.88482e-09	1.36995e-07	-	GO:0005739//mitochondrion;GO:0016020//membrane	GO:0016772//transferase activity, transferring phosphorus-containing groups	GO:0010264//myo-inositol hexakisphosphate biosynthetic process	gi|297735686|emb|CBI18373.3|/1.52188e-97/unnamed protein product [Vitis vinifera]
Unigene55051_All	219	5	78	2.5583	29.8918	3.5465	Up	6.39632e-14	1.86707e-12	K15382|1|7e-16|80.1|zma:100282708|solute carrier family 50 (sugar transporter)	GO:0005887//integral to plasma membrane	-	GO:0010150//leaf senescence;GO:0071446//cellular response to salicylic acid stimulus;GO:0071470//cellular response to osmotic stress;GO:0008643//carbohydrate transport;GO:0071215//cellular response to abscisic acid stimulus	gi|460379176|ref|XP_004235340.1|/1.91939e-17/PREDICTED: bidirectional sugar transporter SWEET14-like [Solanum lycopersicum]
Unigene10943_All	223	2	31	1.00496	11.667	3.53722	Up	3.79518e-06	4.30888e-05	-	-	-	-	-
Unigene55822_All	278	2	31	0.806139	9.35877	3.53722	Up	3.79518e-06	4.30812e-05	-	-	-	-	-
Unigene38727_All	799	4	62	0.560968	6.51248	3.53722	Up	2.84192e-11	6.49989e-10	-	-	-	-	-
CL1840.Contig5_All	1660	2	31	0.135004	1.56731	3.53722	Up	3.79518e-06	4.30737e-05	K01739|1|1e-127|454|pop:POPTR_835709|cystathionine gamma-synthase [EC:2.5.1.48]	GO:0009570//chloroplast stroma	GO:0003962//cystathionine gamma-synthase activity	GO:0001887//selenium compound metabolic process;GO:0009086//methionine biosynthetic process;GO:0006730//one-carbon metabolic process	gi|350536179|ref|NP_001234489.1|/3.76602e-130/cystathionine gamma synthase [Solanum lycopersicum]
Unigene60749_All	594	27	416	5.09333	58.7772	3.52857	Up	1.75864e-68	3.24531e-66	-	-	-	-	gi|197725474|gb|ACH72969.1|/9.06253e-44/major latex-like protein [Panax ginseng]
CL2143.Contig1_All	298	3	46	1.12805	12.9552	3.52162	Up	1.30019e-08	2.19541e-07	-	-	-	-	-
Unigene13752_All	1937	2	30	0.115698	1.29985	3.48991	Up	6.263e-06	6.83632e-05	K10661|1|3e-09|62.4|gmx:100811171|E3 ubiquitin-protein ligase MARCH6 [EC:6.3.2.19]	-	-	-	gi|359481363|ref|XP_002280929.2|/3.96457e-150/PREDICTED: uncharacterized protein LOC100265508 [Vitis vinifera]
CL11963.Contig2_All	241	2	30	0.929903	10.4473	3.48991	Up	6.263e-06	6.83516e-05	-	-	-	-	-
CL1540.Contig6_All	1911	5	75	0.29318	3.29384	3.48991	Up	2.8498e-13	7.85478e-12	-	GO:0044464//cell part	GO:0046872//metal ion binding;GO:0003676//nucleic acid binding	-	gi|255587629|ref|XP_002534335.1|/9.83664e-178/RNA binding protein, putative [Ricinus communis]
CL13314.Contig2_All	734	3	45	0.457984	5.14539	3.48991	Up	2.14146e-08	3.49035e-07	-	-	-	-	-
Unigene41673_All	749	4	60	0.598416	6.72312	3.48991	Up	7.7004e-11	1.68789e-09	-	-	-	-	-
Unigene26146_All	726	3	45	0.46303	5.20209	3.48991	Up	2.14146e-08	3.49123e-07	-	-	-	-	-
CL370.Contig4_All	3018	4	60	0.148513	1.66853	3.48991	Up	7.7004e-11	1.68731e-09	-	-	-	-	gi|470128556|ref|XP_004300204.1|/6.22594e-124/PREDICTED: inactive poly [ADP-ribose] polymerase RCD1-like [Fragaria vesca subsp. vesca]
Unigene10744_All	898	2	30	0.249562	2.8038	3.48991	Up	6.263e-06	6.83401e-05	-	-	-	-	-
CL6287.Contig3_All	3873	4	59	0.115728	1.27852	3.46566	Up	1.26577e-10	2.7229e-09	-	-	-	-	gi|410129748|dbj|BAM64827.1|/2.90372e-12/hypothetical protein [Beta vulgaris]
Unigene7051_All	602	21	309	3.90884	43.0788	3.46217	Up	1.86112e-50	2.45517e-48	-	-	-	-	gi|470142177|ref|XP_004306792.1|/1.33203e-10/PREDICTED: UPF0187 protein At3g61320, chloroplastic-like [Fragaria vesca subsp. vesca]
Unigene5471_All	592	3	44	0.567838	6.23782	3.45749	Up	3.52276e-08	5.59942e-07	-	-	-	-	-
CL6517.Contig4_All	244	3	44	1.37771	15.1344	3.45749	Up	3.52276e-08	5.59804e-07	-	-	-	GO:0000041//transition metal ion transport	gi|10444366|gb|AAG17877.1|AF293404_1/1.35026e-10/suspensor-specific protein [Phaseolus coccineus]
CL5345.Contig1_All	1875	10	146	0.597618	6.53512	3.45092	Up	1.74146e-24	9.55914e-23	K09494|1|0.0|956|vvi:100257518|T-complex protein 1 subunit beta	GO:0005829//cytosol;GO:0005618//cell wall;GO:0046658//anchored to plasma membrane	GO:0005524//ATP binding;GO:0051082//unfolded protein binding	GO:0010498//proteasomal protein catabolic process;GO:0006457//protein folding;GO:0006364//rRNA processing;GO:0007010//cytoskeleton organization;GO:0042545//cell wall modification;GO:0006094//gluconeogenesis;GO:0009664//plant-type cell wall organization	gi|225459806|ref|XP_002285912.1|/0/PREDICTED: T-complex protein 1 subunit beta [Vitis vinifera]
Unigene23484_All	570	2	29	0.39317	4.26997	3.441	Up	1.03176e-05	0.000107928	-	-	-	-	-
CL7208.Contig2_All	445	2	29	0.503611	5.4694	3.441	Up	1.03176e-05	0.000107911	K13418|1|4e-82|300|aly:ARALYDRAFT_895025|somatic embryogenesis receptor kinase 1 [EC:2.7.10.1 2.7.11.1]	GO:0016021//integral to membrane;GO:0043234//protein complex;GO:0005886//plasma membrane	GO:0004715//non-membrane spanning protein tyrosine kinase activity;GO:0004675//transmembrane receptor protein serine/threonine kinase activity;GO:0032440//2-alkenal reductase [NAD(P)] activity;GO:0042802//identical protein binding;GO:0033612//receptor serine/threonine kinase binding;GO:0005524//ATP binding	GO:0009880//embryonic pattern specification;GO:0000226//microtubule cytoskeleton organization;GO:0010431//seed maturation;GO:0007178//transmembrane receptor protein serine/threonine kinase signaling pathway;GO:0010227//floral organ abscission;GO:0000911//cytokinesis by cell plate formation;GO:0042742//defense response to bacterium;GO:0046777//protein autophosphorylation;GO:0010152//pollen maturat…	gi|399146057|gb|AFP25205.1|/1.12392e-81/somatic embryogenesis receptor-like kinase [Malus hupehensis]
Unigene27304_All	381	2	29	0.588207	6.38814	3.441	Up	1.03176e-05	0.000107946	-	-	-	-	-
CL255.Contig23_All	4231	2	29	0.0529678	0.57525	3.441	Up	1.03176e-05	0.000107893	-	-	-	-	-
Unigene4286_All	315	2	29	0.71145	7.72661	3.441	Up	1.03176e-05	0.000107876	K10592|1|1e-31|132|gmx:100819012|E3 ubiquitin-protein ligase HUWE1 [EC:6.3.2.19]	GO:0009506//plasmodesma;GO:0016020//membrane;GO:0005634//nucleus;GO:0005829//cytosol;GO:0005739//mitochondrion;GO:0000151//ubiquitin ligase complex	GO:0004842//ubiquitin-protein ligase activity	GO:0042787//protein ubiquitination involved in ubiquitin-dependent protein catabolic process	gi|470118111|ref|XP_004295182.1|/3.88284e-34/PREDICTED: E3 ubiquitin-protein ligase UPL1-like [Fragaria vesca subsp. vesca]
CL4129.Contig3_All	272	2	29	0.823922	8.9481	3.441	Up	1.03176e-05	0.000107963	-	GO:0048046//apoplast;GO:0005618//cell wall	GO:0042802//identical protein binding;GO:0004252//serine-type endopeptidase activity	GO:0043086//negative regulation of catalytic activity;GO:0006508//proteolysis	gi|470113449|ref|XP_004292936.1|/1.07056e-23/PREDICTED: subtilisin-like protease-like [Fragaria vesca subsp. vesca]
CL7939.Contig2_All	1978	4	58	0.226599	2.46095	3.441	Up	2.0786e-10	4.36985e-09	K01051|1|0.0|689|pop:POPTR_553829|pectinesterase [EC:3.1.1.11]	GO:0005618//cell wall;GO:0005576//extracellular region	GO:0016788//hydrolase activity, acting on ester bonds	GO:0008152//metabolic process	gi|224074109|ref|XP_002304257.1|/0/predicted protein [Populus trichocarpa]
CL4745.Contig1_All	1590	13	187	0.916159	9.87066	3.42948	Up	7.68266e-31	5.49858e-29	-	-	-	-	-
CL12780.Contig1_All	1475	3	43	0.227905	2.44669	3.42432	Up	5.78764e-08	8.88755e-07	K08237|1|4e-148|523|pop:POPTR_731288|hydroquinone glucosyltransferase [EC:2.4.1.218]	GO:0005634//nucleus	GO:0080043//quercetin 3-O-glucosyltransferase activity	GO:0006805//xenobiotic metabolic process	gi|297742314|emb|CBI34463.3|/2.90687e-155/unnamed protein product [Vitis vinifera]
Unigene8012_All	1933	3	43	0.173906	1.86697	3.42432	Up	5.78764e-08	8.88545e-07	K09840|1|0.0|855|vvi:100251100|9-cis-epoxycarotenoid dioxygenase [EC:1.13.11.51]	GO:0010287//plastoglobule	GO:0016702//oxidoreductase activity, acting on single donors with incorporation of molecular oxygen, incorporation of two atoms of oxygen	-	gi|118123481|dbj|BAF36656.2|/0/putative carotenoid cleavage dioxygenase [Chrysanthemum x morifolium]
CL10567.Contig3_All	651	10	143	1.72125	18.4356	3.42096	Up	7.65298e-24	4.08319e-22	-	-	-	-	gi|11990226|emb|CAC19567.1|/3.46251e-15/phytoene synthase [Helianthus annuus]
CL13647.Contig1_All	3664	4	57	0.122329	1.30563	3.41591	Up	3.41e-10	6.96539e-09	K11294|1|1e-09|64.7|vvi:100262769|nucleolin	-	-	GO:0044238//primary metabolic process;GO:0044260	gi|225426550|ref|XP_002272230.1|/0/PREDICTED: uncharacterized protein LOC100244469 [Vitis vinifera]
CL1042.Contig3_All	2971	5	71	0.188578	2.00566	3.41084	Up	2.06664e-12	5.27009e-11	K01090|1|9e-166|582|ath:AT3G05580|protein phosphatase [EC:3.1.3.16];K06269|2|2e-143|508|vvi:100250219|protein phosphatase 1, catalytic subunit [EC:3.1.3.16]	GO:0005737//cytoplasm	GO:0004722//protein serine/threonine phosphatase activity	GO:0006470//protein dephosphorylation;GO:0035556//intracellular signal transduction;GO:0010200//response to chitin;GO:0030968//endoplasmic reticulum unfolded protein response;GO:0009738//abscisic acid mediated signaling pathway	gi|356505811|ref|XP_003521683.1|/7.6154e-167/PREDICTED: serine/threonine-protein phosphatase PP1-like [Glycine max]
CL11570.Contig2_All	1317	14	198	1.19115	12.6177	3.40502	Up	2.1853e-32	1.63827e-30	K01051|1|4e-09|61.2|gmx:100776781|pectinesterase [EC:3.1.1.11];K01115|2|3e-07|54.7|vcn:VOLCADRAFT_99471|phospholipase D [EC:3.1.4.4];K10990|4|3e-06|51.6|sbi:SORBI_06g014000|RecQ-mediated genome instability protein 1;K03006|5|4e-06|51.2|osa:4337831|DNA-directed RNA polymerase II subunit RPB1 [EC:2.7.7.6]	-	-	-	gi|460409401|ref|XP_004250127.1|/8.79271e-76/PREDICTED: putative clathrin assembly protein At4g40080-like [Solanum lycopersicum]
Unigene38105_All	603	8	113	1.48661	15.7276	3.4032	Up	5.03584e-19	2.08689e-17	-	-	-	-	-
CL1087.Contig11_All	2150	12	169	0.625414	6.59705	3.39894	Up	8.498e-28	5.44983e-26	K14297|1|2e-30|132|mtr:MTR_1g066430|nuclear pore complex protein Nup98-Nup96;K15692|2|8e-09|60.8|smo:SELMODRAFT_66937|E3 ubiquitin-protein ligase RNF13 [EC:6.3.2.19]	-	-	-	gi|118621153|emb|CAI30139.1|/8.85637e-106/RING-finger domain protein [Zinnia violacea]
Unigene20725_All	1390	2	28	0.161228	1.69062	3.39038	Up	1.69659e-05	0.000168416	-	-	-	-	gi|387965727|gb|AFK13856.1|/3.25816e-84/Ty3/gypsy retrotransposon protein [Beta vulgaris subsp. vulgaris]
CL7020.Contig1_All	747	3	42	0.450013	4.71879	3.39038	Up	9.49604e-08	1.41073e-06	-	-	-	-	-
CL7100.Contig3_All	524	2	28	0.427685	4.48465	3.39038	Up	1.69659e-05	0.000168442	K02377|1|2e-48|189|pop:POPTR_737925|GDP-L-fucose synthase [EC:1.1.1.271]	GO:0031012//extracellular matrix;GO:0005737//cytoplasm;GO:0048046//apoplast	GO:0045735//nutrient reservoir activity;GO:0030145//manganese ion binding;GO:0050162//oxalate oxidase activity;GO:0050577//GDP-L-fucose synthase activity;GO:0000166//nucleotide binding;GO:0050662//coenzyme binding	GO:0042350//GDP-L-fucose biosynthetic process;GO:0055114//oxidation-reduction process;GO:0006005//L-fucose biosynthetic process;GO:0010103//stomatal complex morphogenesis;GO:0006857//oligopeptide transport;GO:0030003//cellular cation homeostasis;GO:0019853//L-ascorbic acid biosynthetic process;GO:0070838//divalent metal ion transport	gi|449526181|ref|XP_004170092.1|/9.87306e-48/PREDICTED: putative GDP-L-fucose synthase 2-like [Cucumis sativus]
CL9602.Contig2_All	492	2	28	0.455501	4.77633	3.39038	Up	1.69659e-05	0.00016839	K13496|1|1e-08|57.0|ath:AT2G36770|UDP-glucosyl transferase 73C [EC:2.4.1.-]	GO:0005634//nucleus	GO:0035251//UDP-glucosyltransferase activity	GO:0006310//DNA recombination;GO:0006281//DNA repair	gi|359488135|ref|XP_002268383.2|/8.94672e-50/PREDICTED: UDP-glycosyltransferase 89A2-like [Vitis vinifera]
Unigene3056_All	577	5	70	0.971	10.1818	3.39038	Up	3.38436e-12	8.46377e-11	-	GO:0043234//protein complex;GO:0009507//chloroplast	-	GO:0080153//negative regulation of reductive pentose-phosphate cycle;GO:0009416//response to light stimulus;GO:0070417//cellular response to cold;GO:0071454//cellular response to anoxia;GO:0034605//cellular response to heat	gi|255539356|ref|XP_002510743.1|/4.93733e-28/conserved hypothetical protein [Ricinus communis]
CL4390.Contig1_All	828	6	83	0.811981	8.41297	3.3731	Up	3.41516e-14	1.01378e-12	-	-	-	-	gi|225423975|ref|XP_002282562.1|/6.59072e-64/PREDICTED: uncharacterized protein LOC100242187 isoform 1 [Vitis vinifera]
Unigene6408_All	498	41	566	9.22528	95.3869	3.37013	Up	3.98092e-89	9.65738e-87	-	-	-	-	-
Unigene67_All	2548	5	69	0.219885	2.27275	3.36962	Up	5.5374e-12	1.35756e-10	K10406|1|1e-38|124|zma:100285120|kinesin family member C2/C3	GO:0005737//cytoplasm;GO:0005875//microtubule associated complex;GO:0005874//microtubule	GO:0008569//minus-end-directed microtubule motor activity;GO:0005524//ATP binding	GO:0007018//microtubule-based movement	gi|147798215|emb|CAN60539.1|/2.87266e-51/hypothetical protein VITISV_018287 [Vitis vinifera]
CL6801.Contig2_All	1906	15	206	0.881847	9.07081	3.36263	Up	2.7021e-33	2.10109e-31	K14497|1|3e-163|573|pop:POPTR_1081359|protein phosphatase 2C [EC:3.1.3.16]	-	GO:0004721//phosphoprotein phosphatase activity	GO:0048523//negative regulation of cellular process;GO:0009266//response to temperature stimulus;GO:0009787//regulation of abscisic acid mediated signaling pathway;GO:0044237//cellular metabolic process;GO:0006950//response to stress	gi|339777479|gb|AEK05577.1|/4.73007e-164/abscisic acid insensitivity 1B [Populus balsamifera]
CL5940.Contig2_All	2166	3	41	0.155199	1.58865	3.35561	Up	1.5559e-07	2.24152e-06	-	GO:0005739//mitochondrion	-	GO:0009793//embryo development ending in seed dormancy	gi|225447143|ref|XP_002271346.1|/0/PREDICTED: uncharacterized protein LOC100258570 [Vitis vinifera]
Unigene58313_All	1453	3	41	0.231356	2.36821	3.35561	Up	1.5559e-07	2.24202e-06	K14488|1|5e-07|54.3|gmx:100808164|SAUR family protein	-	-	-	gi|147810501|emb|CAN60890.1|/3.46068e-52/hypothetical protein VITISV_011880 [Vitis vinifera]
CL2433.Contig1_All	2272	23	313	1.13434	11.5621	3.34948	Up	1.06734e-49	1.37442e-47	-	-	-	-	gi|470126642|ref|XP_004299292.1|/5.56298e-82/PREDICTED: uncharacterized protein LOC101310125 [Fragaria vesca subsp. vesca]
Unigene55780_All	221	2	27	1.01406	10.2535	3.33791	Up	2.78434e-05	0.000266392	-	-	-	-	gi|470149321|ref|XP_004310187.1|/5.58036e-09/PREDICTED: salutaridinol 7-O-acetyltransferase-like [Fragaria vesca subsp. vesca]
Unigene15893_All	2252	2	27	0.0995145	1.00623	3.33791	Up	2.78434e-05	0.000266274	K01873|1|1e-30|133|aly:ARALYDRAFT_326110|valyl-tRNA synthetase [EC:6.1.1.9];K00799|2|8e-10|64.3|ppp:PHYPADRAFT_166420|glutathione S-transferase [EC:2.5.1.18];K14327|4|2e-07|56.6|vvi:100258101|regulator of nonsense transcripts 2;K13148|5|4e-07|55.5|vvi:100261060|integrator complex subunit 11 [EC:3.1.27.-]	GO:0005886//plasma membrane;GO:0005829//cytosol	GO:0045174//glutathione dehydrogenase (ascorbate) activity;GO:0043295//glutathione binding	GO:0009407//toxin catabolic process;GO:0010583//response to cyclopentenone;GO:0010731//protein glutathionylation;GO:0055114//oxidation-reduction process	gi|50058092|dbj|BAD27392.1|/4.71083e-41/dehydroascorbate reductase [Zinnia elegans]
Unigene36773_All	281	2	27	0.797533	8.06416	3.33791	Up	2.78434e-05	0.000266471	-	-	-	-	-
CL2786.Contig1_All	1220	2	27	0.183694	1.8574	3.33791	Up	2.78434e-05	0.000266431	-	-	-	-	-
CL6292.Contig2_All	1409	4	54	0.318107	3.21651	3.33791	Up	1.49599e-09	2.83909e-08	K14664|1|5e-158|555|vvi:100262106|IAA-amino acid hydrolase [EC:3.5.1.-]	-	GO:0016787//hydrolase activity	GO:0008152//metabolic process	gi|470123310|ref|XP_004297670.1|/1.72224e-157/PREDICTED: IAA-amino acid hydrolase ILR1-like 1-like [Fragaria vesca subsp. vesca]
CL4274.Contig1_All	1579	4	54	0.283859	2.87021	3.33791	Up	1.49599e-09	2.83992e-08	K11000|1|0.0|658|rcu:RCOM_1174510|callose synthase [EC:2.4.1.-]	GO:0005794//Golgi apparatus;GO:0009506//plasmodesma;GO:0000148//1,3-beta-D-glucan synthase complex	GO:0003843//1,3-beta-D-glucan synthase activity	GO:0006862//nucleotide transport;GO:0006944//cellular membrane fusion;GO:0010363//regulation of plant-type hypersensitive response;GO:0015802//basic amino acid transport;GO:0052544//defense response by callose deposition in cell wall;GO:0006612//protein targeting to membrane;GO:0050832//defense response to fungus;GO:0042742//defense response to bacterium;GO:0043069//negative regulation of program…	gi|460374151|ref|XP_004232875.1|/0/PREDICTED: callose synthase 11-like isoform 1 [Solanum lycopersicum]
CL11412.Contig1_All	3705	2	27	0.0604876	0.611614	3.33791	Up	2.78434e-05	0.000266352	K14306|1|1e-10|67.8|rcu:RCOM_1609340|nuclear pore complex protein Nup62;K11984|2|8e-07|55.1|ppp:PHYPADRAFT_233757|U4/U6.U5 tri-snRNP-associated protein 1;K08288|3|1e-06|54.7|pop:POPTR_555175|protein kinase C substrate 80K-H;K10400|4|9e-06|51.6|ath:AT3G19050|kinesin family member 15	-	-	GO:0009628//response to abiotic stimulus;GO:0006950//response to stress	gi|470141998|ref|XP_004306709.1|/4.6218e-76/PREDICTED: BAG family molecular chaperone regulator 6-like [Fragaria vesca subsp. vesca]
CL11444.Contig1_All	369	2	27	0.607335	6.141	3.33791	Up	2.78434e-05	0.000266313	-	-	-	-	-
CL3666.Contig2_All	1730	5	67	0.323854	3.25035	3.32718	Up	1.47837e-11	3.49478e-10	-	GO:0009570//chloroplast stroma;GO:0005634//nucleus	-	GO:0046777//protein autophosphorylation;GO:0009965//leaf morphogenesis;GO:0010155//regulation of proton transport;GO:0030154//cell differentiation	gi|449436852|ref|XP_004136206.1|/2.89333e-112/PREDICTED: uncharacterized protein LOC101213975 [Cucumis sativus]
CL2019.Contig3_All	1375	11	147	0.896427	8.97256	3.32326	Up	6.64006e-24	3.5486e-22	K12619|1|2e-08|58.9|osa:4349826|5'-3' exoribonuclease 2 [EC:3.1.13.-]	-	-	-	gi|147797902|emb|CAN69607.1|/2.94009e-91/hypothetical protein VITISV_009561 [Vitis vinifera]
CL7379.Contig6_All	1931	3	40	0.174086	1.73852	3.31999	Up	2.54562e-07	3.5277e-06	-	-	-	-	gi|225436958|ref|XP_002271866.1|/2.35856e-86/PREDICTED: uncharacterized protein LOC100261323 [Vitis vinifera]
CL423.Contig25_All	2624	4	53	0.170813	1.69517	3.31094	Up	2.4435e-09	4.52589e-08	K10357|1|0.0|890|aly:ARALYDRAFT_887631|myosin V;K03165|3|0.0|604|ota:Ot06g03550|DNA topoisomerase III [EC:5.99.1.2]	GO:0016459//myosin complex	GO:0003779//actin binding;GO:0005524//ATP binding;GO:0003774//motor activity	-	gi|449519996|ref|XP_004167020.1|/0/PREDICTED: myosin-H heavy chain-like [Cucumis sativus]
Unigene5320_All	535	8	106	1.67556	16.6285	3.31094	Up	1.55869e-17	5.86972e-16	-	-	-	-	-
CL1341.Contig3_All	1896	22	290	1.3002	12.8369	3.3035	Up	1.30571e-45	1.51024e-43	-	GO:0005739//mitochondrion;GO:0005886//plasma membrane	-	-	gi|225429331|ref|XP_002271922.1|/0/PREDICTED: uncharacterized protein LOC100257657 [Vitis vinifera]
CL4417.Contig2_All	1004	13	170	1.45089	14.2107	3.29197	Up	3.17674e-27	1.98614e-25	-	-	-	-	-
CL13718.Contig2_All	2072	14	183	0.757117	7.41247	3.29137	Up	3.3589e-29	2.26864e-27	K14638|1|1e-131|468|ppp:PHYPADRAFT_189464|solute carrier family 15 (peptide/histidine transporter), member 3/4	GO:0005886//plasma membrane;GO:0016021//integral to membrane	GO:0005215//transporter activity	GO:0009753//response to jasmonic acid stimulus;GO:0009611//response to wounding;GO:0070838//divalent metal ion transport;GO:0006857//oligopeptide transport;GO:0030003//cellular cation homeostasis	gi|255566995|ref|XP_002524480.1|/0/oligopeptide transporter, putative [Ricinus communis]
CL1510.Contig2_All	1027	4	52	0.43643	4.24947	3.28346	Up	3.9864e-09	7.17043e-08	K12858|1|8e-06|49.7|pop:POPTR_775952|ATP-dependent RNA helicase DDX23/PRP28 [EC:3.6.4.13]	-	-	-	-
Unigene33387_All	649	2	26	0.345311	3.36225	3.28346	Up	4.55998e-05	0.000413205	K06185|1|1e-31|134|ota:Ot05g02490|ATP-binding cassette, subfamily F, member 2	GO:0005739//mitochondrion	GO:0003677//DNA binding;GO:0008270//zinc ion binding	-	gi|357125750|ref|XP_003564553.1|/4.59895e-71/PREDICTED: zinc finger CCCH domain-containing protein 11-like [Brachypodium distachyon]
Unigene41547_All	1209	2	26	0.185365	1.80488	3.28346	Up	4.55998e-05	0.000413147	-	-	-	-	-
CL9380.Contig2_All	582	2	26	0.385063	3.74932	3.28346	Up	4.55998e-05	0.000413032	K15398|1|3e-41|166|ppp:PHYPADRAFT_151187|cytochrome P450, family 86, subfamily A, polypeptide 2/4/7/8 (fatty acid omega-hydroxylase) [EC:1.14.-.-];K15402|2|1e-39|160|ppp:PHYPADRAFT_180507|cytochrome P450, family 86, subfamily B, polypeptide 1 (fatty acid omega-hydroxylase) [EC:1.14.-.-]	GO:0005783//endoplasmic reticulum	GO:0020037//heme binding;GO:0005506//iron ion binding;GO:0009055//electron carrier activity;GO:0070330//aromatase activity	GO:0055114//oxidation-reduction process	gi|296084097|emb|CBI24485.3|/4.23334e-75/unnamed protein product [Vitis vinifera]
CL11946.Contig1_All	547	2	26	0.409701	3.98922	3.28346	Up	4.55998e-05	0.00041309	-	-	-	-	-
Unigene43727_All	331	2	26	0.677059	6.59245	3.28346	Up	4.55998e-05	0.000413263	-	-	-	-	-
Unigene21645_All	826	3	39	0.406973	3.96265	3.28346	Up	4.1586e-07	5.59304e-06	-	-	-	-	-
CL11408.Contig2_All	1647	15	195	1.02052	9.93671	3.28346	Up	5.7895e-31	4.16201e-29	K10268|1|1e-27|122|smo:SELMODRAFT_184280|F-box and leucine-rich repeat protein 2/20	GO:0005634//nucleus	GO:0004842//ubiquitin-protein ligase activity	GO:0006511//ubiquitin-dependent protein catabolic process	gi|359482813|ref|XP_002272202.2|/0/PREDICTED: F-box/LRR-repeat protein 14 [Vitis vinifera]
CL12299.Contig3_All	677	102	1312	16.8825	162.647	3.26815	Up	5.95118e-199	4.05758e-196	-	-	-	-	gi|257480323|gb|ACV60360.1|/1.06976e-36/RD22-like protein [Camellia sinensis]
CL2019.Contig2_All	1420	92	1183	7.25979	69.9195	3.26769	Up	1.53709e-179	9.05096e-177	-	-	-	-	gi|147797902|emb|CAN69607.1|/6.77683e-88/hypothetical protein VITISV_009561 [Vitis vinifera]
Unigene55086_All	417	7	90	1.88099	18.1137	3.26752	Up	6.54406e-15	2.03589e-13	K04733|1|3e-16|82.0|aly:ARALYDRAFT_916421|interleukin-1 receptor-associated kinase 4 [EC:2.7.11.1];K00924|2|3e-16|82.0|osa:4333912|[EC:2.7.1.-];K05658|4|3e-15|78.6|vvi:100262734|ATP-binding cassette, subfamily B (MDR/TAP), member 1	-	GO:0004672//protein kinase activity	-	gi|225349480|gb|ACN87634.1|/5.34686e-20/kinase-like protein [Corylus avellana]
CL11769.Contig2_All	1651	25	320	1.69675	16.2669	3.26109	Up	1.27695e-49	1.64109e-47	K00254|1|0.0|669|pop:POPTR_818330|dihydroorotate dehydrogenase [EC:1.3.5.2]	GO:0016020//membrane;GO:0009570//chloroplast stroma;GO:0005739//mitochondrion	GO:0008270//zinc ion binding;GO:0008835//diaminohydroxyphosphoribosylaminopyrimidine deaminase activity;GO:0004158//dihydroorotate oxidase activity	GO:0009231//riboflavin biosynthetic process;GO:0006207//'de novo' pyrimidine nucleobase biosynthetic process;GO:0006222//UMP biosynthetic process;GO:0006164//purine nucleotide biosynthetic process;GO:0055114//oxidation-reduction process;GO:0045893//positive regulation of transcription, DNA-dependent;GO:0043687//post-translational protein modification;GO:0042991//transcription factor import into n…	gi|460365274|ref|XP_004228528.1|/0/PREDICTED: dihydroorotate dehydrogenase (quinone), mitochondrial-like [Solanum lycopersicum]
CL1723.Contig2_All	3521	10	128	0.318243	3.05102	3.26109	Up	1.17829e-20	5.30369e-19	K15601|1|1e-130|466|vvi:100261347|lysine-specific demethylase 3 [EC:1.14.11.-];K11449|2|3e-130|464|vvi:100244450|jumonji domain-containing protein 1C [EC:1.14.11.-]	-	-	-	gi|460376053|ref|XP_004233815.1|/0/PREDICTED: uncharacterized protein LOC101266484 [Solanum lycopersicum]
CL10861.Contig4_All	806	13	165	1.80731	17.1811	3.2489	Up	3.60096e-26	2.12811e-24	K08237|1|2e-18|91.3|ath:AT4G01070|hydroquinone glucosyltransferase [EC:2.4.1.218]	-	-	-	gi|354803999|gb|AER40963.1|/2.0085e-86/UDP-glucose glucosyltransferase [Saussurea involucrata]
CL2592.Contig3_All	423	3	38	0.794705	7.53954	3.24599	Up	6.78288e-07	8.78506e-06	K01193|1|4e-06|48.1|sbi:SORBI_06g031910|beta-fructofuranosidase [EC:3.2.1.26]	-	-	-	-
Unigene3291_All	1711	5	63	0.32745	3.09024	3.23837	Up	1.04158e-10	2.25486e-09	K08237|1|1e-68|237|ath:AT4G01070|hydroquinone glucosyltransferase [EC:2.4.1.218]	-	GO:0016757//transferase activity, transferring glycosyl groups	-	gi|460373679|ref|XP_004232642.1|/6.24788e-138/PREDICTED: UDP-glucose flavonoid 3-O-glucosyltransferase 6-like [Solanum lycopersicum]
CL11702.Contig2_All	841	2	25	0.266476	2.49486	3.22688	Up	7.4514e-05	0.000641214	-	-	-	-	gi|449453545|ref|XP_004144517.1|/2.42122e-61/PREDICTED: OPA3-like protein-like [Cucumis sativus]
CL9791.Contig2_All	882	2	25	0.254089	2.37888	3.22688	Up	7.4514e-05	0.000641385	-	GO:0005634//nucleus	-	-	gi|255579066|ref|XP_002530382.1|/7.30738e-80/conserved hypothetical protein [Ricinus communis]
CL6340.Contig2_All	469	2	25	0.477839	4.47372	3.22688	Up	7.4514e-05	0.000640619	-	-	-	-	-
Unigene60946_All	295	2	25	0.759684	7.11246	3.22688	Up	7.4514e-05	0.000640874	-	-	-	-	-
Unigene55767_All	559	2	25	0.400906	3.75344	3.22688	Up	7.4514e-05	0.000640789	-	GO:0005739//mitochondrion	-	-	gi|224122702|ref|XP_002330447.1|/1.44013e-21/predicted protein [Populus trichocarpa]
CL1006.Contig4_All	403	2	25	0.556096	5.20639	3.22688	Up	7.4514e-05	0.000641129	-	-	-	-	-
CL13999.Contig1_All	239	2	25	0.937685	8.77897	3.22688	Up	7.4514e-05	0.000641044	K04773|1|2e-15|78.6|aly:ARALYDRAFT_476539|protease IV [EC:3.4.21.-]	GO:0009941//chloroplast envelope;GO:0009535//chloroplast thylakoid membrane	GO:0004252//serine-type endopeptidase activity	GO:0009642//response to light intensity;GO:0006508//proteolysis	gi|460380687|ref|XP_004236086.1|/1.82641e-15/PREDICTED: protease 4-like [Solanum lycopersicum]
Unigene13068_All	367	2	25	0.610645	5.7171	3.22688	Up	7.4514e-05	0.000640704	-	-	-	-	-
CL10670.Contig1_All	1422	12	150	0.945598	8.85306	3.22688	Up	8.99466e-24	4.77543e-22	-	-	-	-	gi|147861273|emb|CAN81903.1|/3.66676e-99/hypothetical protein VITISV_041568 [Vitis vinifera]
CL2652.Contig1_All	888	2	25	0.252372	2.36281	3.22688	Up	7.4514e-05	0.00064147	-	GO:0005634//nucleus	-	GO:0009793//embryo development ending in seed dormancy	gi|460415464|ref|XP_004253078.1|/7.43609e-40/PREDICTED: uncharacterized protein LOC101261700 [Solanum lycopersicum]
Unigene43232_All	615	2	25	0.364401	3.41167	3.22688	Up	7.4514e-05	0.0006413	-	-	-	-	-
CL11287.Contig1_All	2007	2	25	0.111663	1.04543	3.22688	Up	7.4514e-05	0.000640959	K09597|1|0.0|793|mtr:MTR_7g077800|signal peptide peptidase-like 2B [EC:3.4.23.-]	GO:0016021//integral to membrane;GO:0005794//Golgi apparatus;GO:0005768//endosome;GO:0005886//plasma membrane	GO:0004190//aspartic-type endopeptidase activity	GO:0006508//proteolysis	gi|255537495|ref|XP_002509814.1|/0/Minor histocompatibility antigen H13, putative [Ricinus communis]
CL4636.Contig1_All	2993	5	62	0.187192	1.73855	3.21529	Up	1.69258e-10	3.58743e-09	K12867|1|0.0|1424|gmx:100781026|pre-mRNA-splicing factor SYF1	GO:0016023//cytoplasmic membrane-bounded vesicle;GO:0005634//nucleus	-	GO:0006397//mRNA processing	gi|460367511|ref|XP_004229617.1|/0/PREDICTED: pre-mRNA-splicing factor SYF1-like [Solanum lycopersicum]
CL2170.Contig7_All	1230	3	37	0.273301	2.52463	3.20751	Up	1.10449e-06	1.37524e-05	K08913|1|5e-146|515|rcu:RCOM_0483250|light-harvesting complex II chlorophyll a/b binding protein 2	GO:0010287//plastoglobule;GO:0009941//chloroplast envelope;GO:0005886//plasma membrane;GO:0009535//chloroplast thylakoid membrane	GO:0046872//metal ion binding	GO:0009765//photosynthesis, light harvesting;GO:0009637//response to blue light;GO:0010218//response to far red light;GO:0010114//response to red light	gi|373882292|gb|AEY78525.1|/2.00733e-151/chlorophyll a/b-binding protein [Tagetes erecta]
Unigene16306_All	626	6	74	1.07399	9.92108	3.20751	Up	2.75874e-12	6.94478e-11	K00264|1|8e-08|42.7|pop:POPTR_594762|glutamate synthase (NADPH/NADH) [EC:1.4.1.13 1.4.1.14]	-	GO:0005543//phospholipid binding	-	gi|255547970|ref|XP_002515042.1|/5.56161e-10/Oxysterol-binding protein, putative [Ricinus communis]
Unigene43139_All	279	3	37	1.20487	11.1301	3.20751	Up	1.10449e-06	1.3755e-05	-	GO:0005875//microtubule associated complex;GO:0005874//microtubule;GO:0005737//cytoplasm	GO:0003777//microtubule motor activity;GO:0005524//ATP binding	GO:0000911//cytokinesis by cell plate formation;GO:0016572//histone phosphorylation;GO:0000226//microtubule cytoskeleton organization;GO:0007018//microtubule-based movement;GO:0009555//pollen development;GO:0010583//response to cyclopentenone;GO:0009558//embryo sac cellularization;GO:0008283//cell proliferation	gi|460380004|ref|XP_004235748.1|/1.88188e-12/PREDICTED: osmotic avoidance abnormal protein 3-like [Solanum lycopersicum]
CL12299.Contig2_All	1331	2	24	0.168375	1.51333	3.16798	Up	0.000121472	0.000991806	-	-	-	-	gi|188474277|gb|ACD49738.1|/7.54601e-83/BURP domain-containing protein [Solanum tuberosum]
Unigene35762_All	637	4	48	0.703632	6.32417	3.16798	Up	2.78818e-08	4.48574e-07	-	-	-	-	gi|47027826|gb|AAT08958.1|/2.34855e-27/CC-NBS-LRR-like protein [Helianthus annuus]
Unigene13129_All	498	3	36	0.67502	6.06701	3.16798	Up	1.79536e-06	2.16715e-05	-	-	-	-	-
CL10500.Contig2_All	1244	4	48	0.3603	3.23834	3.16798	Up	2.78818e-08	4.48463e-07	K02716|1|4e-156|549|pop:POPTR_813989|photosystem II oxygen-evolving enhancer protein 1	GO:0019898//extrinsic to membrane;GO:0009535//chloroplast thylakoid membrane;GO:0010287//plastoglobule;GO:0009654//oxygen evolving complex;GO:0009543//chloroplast thylakoid lumen;GO:0048046//apoplast	GO:0008266//poly(U) RNA binding;GO:0010242//oxygen evolving activity;GO:0005509//calcium ion binding	GO:0042742//defense response to bacterium;GO:0010205//photoinhibition;GO:0010207//photosystem II assembly;GO:0035304//regulation of protein dephosphorylation;GO:0042549//photosystem II stabilization	gi|302595735|sp|P85194.1|PSBO_HELAN/0/RecName: Full=Oxygen-evolving enhancer protein 1, chloroplastic; Short=OEE1; AltName: Full=33 kDa subunit of oxygen evolving system of photosystem II; AltName: Full=33 kDa thylakoid membrane protein; AltName: Full=OEC 33 kDa subunit; Flags: Precursor
Unigene21483_All	261	2	24	0.858646	7.71743	3.16798	Up	0.000121472	0.000992306	-	-	GO:0004672//protein kinase activity	GO:0016310//phosphorylation	gi|460409616|ref|XP_004250234.1|/1.24003e-08/PREDICTED: cysteine-rich receptor-like protein kinase 3-like [Solanum lycopersicum]
Unigene28568_All	979	7	84	0.801199	7.20109	3.16798	Up	1.19523e-13	3.42252e-12	-	-	-	-	gi|225453486|ref|XP_002277222.1|/4.89743e-67/PREDICTED: uncharacterized protein LOC100261542 [Vitis vinifera]
Unigene44675_All	250	2	24	0.896427	8.05699	3.16798	Up	0.000121472	0.000992056	-	-	-	-	-
Unigene43550_All	440	2	24	0.509333	4.57784	3.16798	Up	0.000121472	0.000991931	-	-	-	-	-
Unigene28518_All	288	2	24	0.778148	6.99392	3.16798	Up	0.000121472	0.000992181	-	-	-	-	-
Unigene25488_All	378	3	36	0.889312	7.99305	3.16798	Up	1.79536e-06	2.16634e-05	K11446|1|1e-07|53.1|aly:ARALYDRAFT_893094|histone demethylase JARID1 [EC:1.14.11.-]	GO:0009507//chloroplast;GO:0005634//nucleus	GO:0005515//protein binding;GO:0046872//metal ion binding;GO:0003677//DNA binding;GO:0046976//histone methyltransferase activity (H3-K27 specific)	GO:0006275//regulation of DNA replication;GO:0006355//regulation of transcription, DNA-dependent;GO:0009294//DNA mediated transformation;GO:0051726//regulation of cell cycle;GO:0009555//pollen development;GO:0070734//histone H3-K27 methylation	gi|470106091|ref|XP_004289409.1|/3.05842e-39/PREDICTED: histone-lysine N-methyltransferase ATXR5-like [Fragaria vesca subsp. vesca]
Unigene12408_All	1024	3	36	0.328281	2.95056	3.16798	Up	1.79536e-06	2.16594e-05	K15336|1|3e-13|74.3|vvi:100259391|tRNA (cytosine38-C5)-methyltransferase [EC:2.1.1.204]	-	-	-	gi|460395156|ref|XP_004243153.1|/1.73582e-78/PREDICTED: pentatricopeptide repeat-containing protein At5g21222-like [Solanum lycopersicum]
CL2170.Contig1_All	1065	4	48	0.420858	3.78263	3.16798	Up	2.78818e-08	4.48797e-07	K08912|1|4e-140|495|pop:POPTR_652073|light-harvesting complex II chlorophyll a/b binding protein 1	-	-	-	gi|217944|dbj|BAA03104.1|/4.88933e-148/light-harvesting chlorophyll a/b-binding protein (LHCP) precursor [Lactuca sativa]
CL11484.Contig1_All	1255	3	36	0.267857	2.40747	3.16798	Up	1.79536e-06	2.16674e-05	-	-	-	-	gi|147802622|emb|CAN77529.1|/1.64015e-23/hypothetical protein VITISV_041425 [Vitis vinifera]
Unigene25227_All	330	4	48	1.35822	12.2076	3.16798	Up	2.78818e-08	4.48686e-07	-	-	-	-	-
CL6807.Contig1_All	988	14	167	1.5878	14.186	3.15937	Up	7.66676e-26	4.45773e-24	-	GO:0005783//endoplasmic reticulum;GO:0005739//mitochondrion	-	GO:0009750//response to fructose stimulus;GO:0009853//photorespiration;GO:0009744//response to sucrose stimulus;GO:0009749//response to glucose stimulus	gi|460384283|ref|XP_004237842.1|/1.8888e-66/PREDICTED: uncharacterized protein LOC101258553 [Solanum lycopersicum]
CL12534.Contig2_All	916	6	71	0.733974	6.50526	3.14781	Up	1.17354e-11	2.79561e-10	K11323|1|1e-07|55.5|vcn:VOLCADRAFT_121342|histone arginine demethylase JMJD6 [EC:1.14.11.-]	-	-	-	gi|460396884|ref|XP_004244000.1|/1.65265e-13/PREDICTED: WPP domain-interacting protein 2-like [Solanum lycopersicum]
Unigene27911_All	699	5	59	0.801526	7.08397	3.14374	Up	7.21454e-10	1.42037e-08	-	-	-	-	gi|356511037|ref|XP_003524238.1|/5.26706e-42/PREDICTED: uncharacterized protein LOC100782971 [Glycine max]
CL3125.Contig2_All	1490	52	604	3.91059	34.0214	3.12099	Up	1.05049e-88	2.52945e-86	K14007|1|1e-08|59.7|pop:POPTR_729791|protein transport protein SEC24;K01115|2|3e-08|58.5|vcn:VOLCADRAFT_99471|phospholipase D [EC:3.1.4.4]	GO:0005634//nucleus	GO:0003677//DNA binding;GO:0003700//sequence-specific DNA binding transcription factor activity;GO:0046982//protein heterodimerization activity;GO:0042803//protein homodimerization activity	GO:0009910//negative regulation of flower development;GO:0006355//regulation of transcription, DNA-dependent	gi|356524640|ref|XP_003530936.1|/2.34592e-136/PREDICTED: uncharacterized protein LOC100819009 isoform 1 [Glycine max]
Unigene25688_All	1052	10	116	1.06515	9.25431	3.11907	Up	3.83334e-18	1.49935e-16	-	GO:0005634//nucleus;GO:0009507//chloroplast	-	-	gi|470105437|ref|XP_004289090.1|/1.47681e-72/PREDICTED: uncharacterized protein LOC101298943 [Fragaria vesca subsp. vesca]
Unigene33079_All	600	102	1183	19.0491	165.476	3.11883	Up	4.98988e-172	2.76243e-169	-	-	-	-	-
CL9301.Contig3_All	1061	8	92	0.844889	7.27736	3.10658	Up	1.35615e-14	4.13368e-13	-	GO:0009507//chloroplast	-	-	gi|255566759|ref|XP_002524363.1|/5.29828e-86/transcription factor, putative [Ricinus communis]
CL3775.Contig1_All	1610	4	46	0.278393	2.39791	3.10658	Up	7.31274e-08	1.1041e-06	K00026|1|8e-176|615|rcu:RCOM_1471880|malate dehydrogenase [EC:1.1.1.37]	GO:0009941//chloroplast envelope;GO:0005886//plasma membrane;GO:0010319//stromule;GO:0009570//chloroplast stroma;GO:0048046//apoplast;GO:0005739//mitochondrion	GO:0030060//L-malate dehydrogenase activity;GO:0000166//nucleotide binding	GO:0044262//cellular carbohydrate metabolic process;GO:0009409//response to cold;GO:0006108//malate metabolic process;GO:0055114//oxidation-reduction process	gi|255547385|ref|XP_002514750.1|/1.07331e-174/malate dehydrogenase, putative [Ricinus communis]
Unigene18921_All	498	12	137	2.70008	23.0884	3.09609	Up	4.63158e-21	2.13825e-19	K11323|1|8e-07|51.2|vcn:VOLCADRAFT_121342|histone arginine demethylase JMJD6 [EC:1.14.11.-]	-	-	-	gi|225430428|ref|XP_002285428.1|/8.46141e-35/PREDICTED: uncharacterized protein LOC100266438 [Vitis vinifera]
CL3920.Contig2_All	573	5	57	0.977778	8.34876	3.09398	Up	1.8854e-09	3.54283e-08	-	-	-	GO:0031348//negative regulation of defense response;GO:0016036//cellular response to phosphate starvation;GO:0009611//response to wounding;GO:0019375//galactolipid biosynthetic process;GO:0009867//jasmonic acid mediated signaling pathway;GO:0009862//systemic acquired resistance, salicylic acid mediated signaling pathway;GO:0010363//regulation of plant-type hypersensitive response;GO:0042631//cell…	gi|2981167|gb|AAC06242.1|/1.14606e-21/late embryogenis abundant protein 5 [Nicotiana tabacum]
Unigene26218_All	276	13	148	5.27787	45.0043	3.09203	Up	1.27392e-22	6.36194e-21	K02984|1|8e-07|50.1|gmx:100805519|small subunit ribosomal protein S3Ae	-	-	-	gi|1350984|sp|P49198.2|RS3A_HELAN/2.38832e-07/RecName: Full=40S ribosomal protein S3a
CL267.Contig1_All	1550	3	34	0.216877	1.84098	3.08552	Up	4.71756e-06	5.28204e-05	-	-	GO:0008270//zinc ion binding	-	gi|224132380|ref|XP_002321325.1|/2.56161e-11/predicted protein [Populus trichocarpa]
CL13343.Contig3_All	416	3	34	0.808077	6.85942	3.08552	Up	4.71756e-06	5.28112e-05	-	-	-	-	-
Unigene41493_All	2842	80	902	3.15421	26.6369	3.07808	Up	5.8559e-130	2.24437e-127	K00276|1|0.0|1328|rcu:RCOM_0024700|primary-amine oxidase [EC:1.4.3.21]	GO:0005777//peroxisome	GO:0008131//primary amine oxidase activity;GO:0005507//copper ion binding;GO:0048038//quinone binding	GO:0009308//amine metabolic process;GO:0055114//oxidation-reduction process	gi|359495915|ref|XP_002273532.2|/0/PREDICTED: copper methylamine oxidase-like [Vitis vinifera]
CL1232.Contig14_All	1329	12	135	1.01177	8.52532	3.07487	Up	1.20069e-20	5.40079e-19	K11517|1|1e-162|571|rcu:RCOM_0684810|(S)-2-hydroxy-acid oxidase [EC:1.1.3.15]	GO:0005777//peroxisome	GO:0052853//long-chain-(S)-2-hydroxy-long-chain-acid oxidase activity;GO:0008891//glycolate oxidase activity;GO:0052854//medium-chain-(S)-2-hydroxy-acid oxidase activity;GO:0052852//very-long-chain-(S)-2-hydroxy-acid oxidase activity;GO:0010181//FMN binding	GO:0055114//oxidation-reduction process;GO:0042742//defense response to bacterium;GO:0010204//defense response signaling pathway, resistance gene-independent;GO:0050665//hydrogen peroxide biosynthetic process	gi|460379620|ref|XP_004235559.1|/8.68183e-164/PREDICTED: peroxisomal (S)-2-hydroxy-acid oxidase GLO4-like [Solanum lycopersicum]
CL610.Contig2_All	515	4	45	0.870317	7.33343	3.07487	Up	1.18161e-07	1.72766e-06	K01533|1|1e-60|229|vvi:100265637|Cu2+-exporting ATPase [EC:3.6.3.4]	-	GO:0046872//metal ion binding;GO:0043682//copper-transporting ATPase activity;GO:0000166//nucleotide binding	GO:0006825//copper ion transport	gi|297746346|emb|CBI16402.3|/1.39255e-59/unnamed protein product [Vitis vinifera]
Unigene3648_All	961	5	56	0.583004	4.89065	3.06845	Up	3.04216e-09	5.56158e-08	-	GO:0005829//cytosol;GO:0005634//nucleus	GO:0051879//Hsp90 protein binding;GO:0042803//protein homodimerization activity	GO:0009867//jasmonic acid mediated signaling pathway;GO:0010072//primary shoot apical meristem specification;GO:0010051//xylem and phloem pattern formation;GO:0009733//response to auxin stimulus;GO:0045892//negative regulation of transcription, DNA-dependent	gi|460381430|ref|XP_004236452.1|/1.14672e-20/PREDICTED: protein TOPLESS-like [Solanum lycopersicum]
Unigene7873_All	319	5	56	1.75632	14.7333	3.06845	Up	3.04216e-09	5.56315e-08	-	-	-	-	-
CL1832.Contig2_All	472	6	67	1.42441	11.9134	3.06415	Up	7.97426e-11	1.74496e-09	-	-	GO:0016772//transferase activity, transferring phosphorus-containing groups	-	gi|147832953|emb|CAN77365.1|/6.90496e-46/hypothetical protein VITISV_005349 [Vitis vinifera]
Unigene16351_All	466	6	67	1.44275	12.0668	3.06415	Up	7.97426e-11	1.74437e-09	-	-	-	-	-
CL4640.Contig3_All	3093	3	33	0.108684	0.895438	3.04245	Up	7.62444e-06	8.17092e-05	K08332|1|2e-10|66.6|vcn:VOLCADRAFT_41528|vacuolar protein 8	GO:0005737//cytoplasm;GO:0000151//ubiquitin ligase complex;GO:0005886//plasma membrane;GO:0005634//nucleus	GO:0070696//transmembrane receptor protein serine/threonine kinase binding;GO:0004842//ubiquitin-protein ligase activity	GO:0010271//regulation of chlorophyll catabolic process;GO:0016567//protein ubiquitination;GO:0010150//leaf senescence;GO:0090359//negative regulation of abscisic acid biosynthetic process;GO:0010380//regulation of chlorophyll biosynthetic process	gi|225457588|ref|XP_002273221.1|/0/PREDICTED: U-box domain-containing protein 43 [Vitis vinifera]
Unigene849_All	513	3	33	0.655283	5.39881	3.04245	Up	7.62444e-06	8.17497e-05	-	-	-	-	-
Unigene2364_All	513	3	33	0.655283	5.39881	3.04245	Up	7.62444e-06	8.16957e-05	-	-	-	-	-
CL4142.Contig2_All	1516	8	88	0.591311	4.87175	3.04245	Up	9.12468e-14	2.62561e-12	K00029|1|8e-21|100|osa:4326552|malate dehydrogenase (oxaloacetate-decarboxylating)(NADP+) [EC:1.1.1.40]	-	GO:0005488//binding;GO:0016614//oxidoreductase activity, acting on CH-OH group of donors	-	gi|115439879|ref|NP_001044219.1|/1.07945e-19/Os01g0743500 [Oryza sativa Japonica Group]
CL1954.Contig8_All	3136	3	33	0.107194	0.88316	3.04245	Up	7.62444e-06	8.17227e-05	K08869|1|0.0|1211|rcu:RCOM_0205150|aarF domain-containing kinase	GO:0005794//Golgi apparatus;GO:0005783//endoplasmic reticulum;GO:0005886//plasma membrane	GO:0016772//transferase activity, transferring phosphorus-containing groups	GO:0009244//lipopolysaccharide core region biosynthetic process;GO:0030968//endoplasmic reticulum unfolded protein response	gi|462422289|gb|EMJ26552.1|/0/hypothetical protein PRUPE_ppa000948mg [Prunus persica]
CL13887.Contig3_All	330	3	33	1.01867	8.3927	3.04245	Up	7.62444e-06	8.17362e-05	-	GO:0016023//cytoplasmic membrane-bounded vesicle;GO:0016020//membrane	-	GO:0055085//transmembrane transport;GO:0006875//cellular metal ion homeostasis	gi|460409738|ref|XP_004250295.1|/2.45113e-60/PREDICTED: oligopeptide transporter 3-like [Solanum lycopersicum]
CL10726.Contig3_All	2230	10	109	0.502481	4.10226	3.02928	Up	1.07349e-16	3.83098e-15	K01535|1|1e-17|57.4|vvi:100257762|H+-transporting ATPase [EC:3.6.3.6]	GO:0009505//plant-type cell wall;GO:0009506//plasmodesma;GO:0005576//extracellular region;GO:0005829//cytosol	GO:0046872//metal ion binding;GO:0003993//acid phosphatase activity;GO:0004722//protein serine/threonine phosphatase activity	GO:0016036//cellular response to phosphate starvation	gi|60459337|gb|AAX20028.1|/1.23366e-33/purple acid phosphatase [Medicago truncatula]
Unigene30312_All	1897	8	87	0.47255	3.84905	3.02596	Up	1.46641e-13	4.16771e-12	-	-	GO:0016787//hydrolase activity	-	gi|255575625|ref|XP_002528712.1|/5.53329e-56/carboxylic ester hydrolase, putative [Ricinus communis]
Unigene33634_All	983	7	76	0.797938	6.48876	3.02359	Up	5.47634e-12	1.34514e-10	-	GO:0005634//nucleus	-	-	gi|297830838|ref|XP_002883301.1|/2.51023e-87/predicted protein [Arabidopsis lyrata subsp. lyrata]
CL1339.Contig4_All	1226	52	562	4.75267	38.4722	3.01701	Up	4.65e-80	1.0107e-77	K02932|1|2e-152|537|rcu:RCOM_0723170|large subunit ribosomal protein L5e	GO:0005730//nucleolus;GO:0009507//chloroplast;GO:0005773//vacuole;GO:0022625//cytosolic large ribosomal subunit;GO:0005886//plasma membrane	GO:0003735//structural constituent of ribosome;GO:0008097//5S rRNA binding	GO:0006412//translation;GO:0009955//adaxial/abaxial pattern specification;GO:0009965//leaf morphogenesis;GO:0010015//root morphogenesis;GO:0008283//cell proliferation	gi|460393718|ref|XP_004242456.1|/1.52609e-151/PREDICTED: 60S ribosomal protein L5-like [Solanum lycopersicum]
CL1942.Contig3_All	1745	5	54	0.32107	2.59717	3.01598	Up	7.88858e-09	1.37023e-07	-	-	-	-	-
Unigene58149_All	269	7	75	2.91589	23.3997	3.00448	Up	8.79472e-12	2.11766e-10	-	GO:0005634//nucleus	GO:0003964//RNA-directed DNA polymerase activity;GO:0003677//DNA binding;GO:0003682//chromatin binding;GO:0003723//RNA binding;GO:0004190//aspartic-type endopeptidase activity	GO:0006333//chromatin assembly or disassembly;GO:0006278//RNA-dependent DNA replication;GO:0006508//proteolysis;GO:0015074//DNA integration;GO:0006310//DNA recombination	gi|470120478|ref|XP_004296329.1|/2.72488e-35/PREDICTED: uncharacterized protein LOC101295505 [Fragaria vesca subsp. vesca]
Unigene57077_All	441	3	32	0.762268	6.08994	2.99806	Up	1.22963e-05	0.000126482	K04728|1|4e-08|55.1|gmx:100788458|ataxia telangiectasia mutated family protein [EC:2.7.11.1]	-	-	-	gi|357505363|ref|XP_003622970.1|/1.66985e-13/Pantothenate synthetase [Medicago truncatula]
CL7966.Contig1_All	989	3	32	0.339899	2.71553	2.99806	Up	1.22963e-05	0.000126462	-	-	-	-	gi|111146936|gb|ABH07409.1|/3.82349e-51/putative pol polyprotein [Brassica oleracea var. botrytis]
Unigene13889_All	404	5	53	1.3868	11.0102	2.98901	Up	1.26766e-08	2.14327e-07	-	-	-	-	-
Unigene41870_All	259	5	53	2.16319	17.1743	2.98901	Up	1.26766e-08	2.14383e-07	-	-	-	-	-
CL4116.Contig2_All	1312	47	498	4.01411	31.8564	2.98843	Up	1.76783e-70	3.35795e-68	K04733|1|3e-48|191|aly:ARALYDRAFT_916421|interleukin-1 receptor-associated kinase 4 [EC:2.7.11.1];K13415|3|9e-39|159|rcu:RCOM_0478150|protein brassinosteroid insensitive 1 [EC:2.7.10.1 2.7.11.1]	-	GO:0016301//kinase activity	-	gi|224120632|ref|XP_002330913.1|/2.7435e-53/predicted protein [Populus trichocarpa]
Unigene3778_All	1383	29	307	2.34964	18.6302	2.98714	Up	5.1919e-44	5.76826e-42	-	-	-	-	gi|225439608|ref|XP_002266957.1|/3.3648e-57/PREDICTED: protein LURP-one-related 15 [Vitis vinifera]
Unigene40122_All	368	35	370	10.6572	84.3831	2.98512	Up	1.05394e-52	1.45247e-50	-	-	-	-	-
Unigene22331_All	589	4	42	0.760973	5.98461	2.97534	Up	4.93614e-07	6.54099e-06	-	-	-	-	-
CL1034.Contig2_All	1916	8	84	0.467864	3.67947	2.97534	Up	6.05314e-13	1.62551e-11	-	GO:0016023//cytoplasmic membrane-bounded vesicle;GO:0005773//vacuole;GO:0009507//chloroplast	-	GO:0010260//organ senescence	gi|255563941|ref|XP_002522970.1|/0/conserved hypothetical protein [Ricinus communis]
CL13773.Contig1_All	1087	7	73	0.721595	5.63631	2.96549	Up	2.26104e-11	5.24542e-10	K00797|1|1e-148|523|vvi:100257112|spermidine synthase [EC:2.5.1.16]	GO:0005886//plasma membrane	GO:0004766//spermidine synthase activity;GO:0030750	GO:0008295//spermidine biosynthetic process;GO:0032259//methylation	gi|296086541|emb|CBI32130.3|/1.92313e-147/unnamed protein product [Vitis vinifera]
CL11817.Contig1_All	1523	21	219	1.54506	12.0683	2.96549	Up	1.36784e-31	1.00909e-29	-	GO:0016021//integral to membrane;GO:0005737//cytoplasm	GO:0005345//purine nucleobase transmembrane transporter activity	GO:0006863//purine nucleobase transport;GO:0009624//response to nematode;GO:0015931//nucleobase-containing compound transport	gi|359483608|ref|XP_002274345.2|/2.26678e-126/PREDICTED: probable purine permease 10-like [Vitis vinifera]
Unigene33386_All	424	5	52	1.32138	10.2929	2.96153	Up	2.0341e-08	3.33467e-07	-	-	-	-	gi|470105687|ref|XP_004289213.1|/4.19238e-12/PREDICTED: F-box protein PP2-B11-like [Fragaria vesca subsp. vesca]
CL976.Contig3_All	1800	62	644	3.85962	30.0272	2.95974	Up	7.8771e-90	1.93998e-87	K08852|1|8e-15|80.5|vcn:VOLCADRAFT_107956|serine/threonine-protein kinase/endoribonuclease IRE1 [EC:2.7.11.1 3.1.26.-]	GO:0005634//nucleus	GO:0003723//RNA binding;GO:0046872//metal ion binding	GO:0001709//cell fate determination;GO:0006355//regulation of transcription, DNA-dependent	gi|225462348|ref|XP_002269152.1|/1.01023e-168/PREDICTED: zinc finger CCCH domain-containing protein 37 [Vitis vinifera]
CL4082.Contig5_All	1200	143	1485	13.353	103.86	2.9594	Up	6.90338e-205	5.02411e-202	K04079|1|4e-114|409|gmx:100807416|molecular chaperone HtpG	GO:0005829//cytosol;GO:0005618//cell wall;GO:0005739//mitochondrion;GO:0005730//nucleolus;GO:0005886//plasma membrane;GO:0048046//apoplast	GO:0005524//ATP binding;GO:0051082//unfolded protein binding	GO:0009414//response to water deprivation;GO:0006457//protein folding;GO:0009651//response to salt stress;GO:0010286//heat acclimation;GO:0009908//flower development;GO:0009870//defense response signaling pathway, resistance gene-dependent;GO:0050821//protein stabilization;GO:0071277//cellular response to calcium ion;GO:0048366//leaf development	gi|161702923|gb|ABX76302.1|/4.20179e-114/heat shock protein 90 [Ageratina adenophora]
Unigene16987_All	766	9	93	1.31655	10.1896	2.95226	Up	4.18304e-14	1.23606e-12	K00924|1|2e-15|80.9|osa:4333525|[EC:2.7.1.-];K04733|2|3e-15|80.5|ath:AT5G38990|interleukin-1 receptor-associated kinase 4 [EC:2.7.11.1]	-	GO:0016772//transferase activity, transferring phosphorus-containing groups	-	gi|357487931|ref|XP_003614253.1|/3.21426e-22/Kinase-like protein [Medicago truncatula]
Unigene23548_All	1023	3	31	0.328602	2.54324	2.95226	Up	1.97864e-05	0.000194625	-	-	-	-	gi|400131566|emb|CCH50966.1|/4.64272e-23/T4.5 [Malus x robusta]
Unigene61152_All	346	3	31	0.971561	7.51947	2.95226	Up	1.97864e-05	0.000194773	-	-	-	-	-
CL5941.Contig6_All	1135	3	31	0.296176	2.29228	2.95226	Up	1.97864e-05	0.000194744	K15382|1|1e-80|298|vvi:100267921|solute carrier family 50 (sugar transporter)	GO:0016020//membrane	-	GO:0006810//transport	gi|460379146|ref|XP_004235325.1|/2.46545e-92/PREDICTED: bidirectional sugar transporter SWEET10-like [Solanum lycopersicum]
CL11840.Contig1_All	507	3	31	0.663038	5.13163	2.95226	Up	1.97864e-05	0.000194655	K05283|1|7e-13|71.2|aly:ARALYDRAFT_354960|phosphatidylinositol glycan, class W [EC:2.3.-.-];K15692|2|2e-11|66.2|sbi:SORBI_06g034040|E3 ubiquitin-protein ligase RNF13 [EC:6.3.2.19]	-	GO:0008270//zinc ion binding	-	gi|225438430|ref|XP_002276539.1|/6.27249e-49/PREDICTED: RING-H2 finger protein ATL80 [Vitis vinifera]
Unigene56655_All	259	3	31	1.29792	10.0453	2.95226	Up	1.97864e-05	0.000194684	-	-	-	-	gi|1587991|prf||2207399A/2.0345e-27/AL1 protein
Unigene57177_All	244	3	31	1.37771	10.6629	2.95226	Up	1.97864e-05	0.000194714	-	GO:0009941//chloroplast envelope;GO:0010319//stromule;GO:0009570//chloroplast stroma;GO:0009535//chloroplast thylakoid membrane	-	GO:0009409//response to cold	gi|255564051|ref|XP_002523024.1|/5.43949e-28/amino acid binding protein, putative [Ricinus communis]
CL8609.Contig3_All	877	4	41	0.511076	3.92361	2.94057	Up	7.92204e-07	1.01408e-05	K07748|1|3e-12|70.5|ppp:PHYPADRAFT_145942|sterol-4alpha-carboxylate 3-dehydrogenase (decarboxylating) [EC:1.1.1.170]	GO:0005634//nucleus;GO:0016020//membrane;GO:0005783//endoplasmic reticulum	-	-	gi|462414758|gb|EMJ19495.1|/2.16927e-84/hypothetical protein PRUPE_ppa010739mg [Prunus persica]
Unigene22080_All	769	5	51	0.728565	5.56603	2.93352	Up	3.25906e-08	5.20967e-07	K03942|1|9e-14|67.0|rcu:RCOM_1080980|NADH dehydrogenase (ubiquinone) flavoprotein 1 [EC:1.6.5.3 1.6.99.3]	GO:0005747//mitochondrial respiratory chain complex I	GO:0051287//NAD binding;GO:0051539//4 iron, 4 sulfur cluster binding;GO:0008137//NADH dehydrogenase (ubiquinone) activity;GO:0010181//FMN binding	GO:0006499//N-terminal protein myristoylation;GO:0051788//response to misfolded protein;GO:0009853//photorespiration;GO:0006120//mitochondrial electron transport, NADH to ubiquinone;GO:0000902//cell morphogenesis;GO:0080129//proteasome core complex assembly;GO:0006511//ubiquitin-dependent protein catabolic process;GO:0048193//Golgi vesicle transport;GO:0016049//cell growth	gi|255547796|ref|XP_002514955.1|/1.15415e-12/NADH-ubiquinone oxidoreductase flavoprotein, putative [Ricinus communis]
CL11435.Contig1_All	817	12	122	1.64583	12.5326	2.9288	Up	5.52978e-18	2.14604e-16	-	-	-	-	-
Unigene24124_All	1493	6	61	0.450315	3.42903	2.9288	Up	1.36478e-09	2.60382e-08	K13289|1|8e-103|372|mtr:MTR_4g021500|cathepsin A (carboxypeptidase C) [EC:3.4.16.5];K09756|3|5e-92|336|ath:AT5G09640|serine carboxypeptidase-like 19 [EC:3.4.16.- 2.3.1.91]	-	-	-	gi|460406658|ref|XP_004248778.1|/6.62913e-131/PREDICTED: serine carboxypeptidase-like 18-like [Solanum lycopersicum]
CL1757.Contig3_All	1706	7	71	0.459773	3.49286	2.92541	Up	5.78732e-11	1.28288e-09	K13192|1|2e-138|491|gmx:100789713|RNA-binding protein 26	-	GO:0097159//organic cyclic compound binding	-	gi|255567351|ref|XP_002524655.1|/6.19695e-144/rrm/rnp domain, putative [Ricinus communis]
CL4508.Contig1_All	1452	9	91	0.694546	5.25989	2.92089	Up	1.06793e-13	3.06613e-12	K13379|1|2e-87|321|gmx:100816315|reversibly glycosylated polypeptide / UDP-arabinopyranose mutase [EC:2.4.1.- 5.4.99.30]	-	GO:0016866//intramolecular transferase activity;GO:0008466//glycogenin glucosyltransferase activity	GO:0030244//cellulose biosynthetic process	gi|462405014|gb|EMJ10478.1|/1.34518e-88/hypothetical protein PRUPE_ppa007588mg [Prunus persica]
CL4432.Contig2_All	2373	41	414	1.93602	14.6421	2.91896	Up	1.55726e-57	2.39021e-55	K10999|1|2e-110|398|vvi:100248512|cellulose synthase A [EC:2.4.1.12]	GO:0044464//cell part;GO:0016020//membrane	GO:0016757//transferase activity, transferring glycosyl groups	-	gi|359494189|ref|XP_002266196.2|/0/PREDICTED: cellulose synthase-like protein E1 [Vitis vinifera]
Unigene14003_All	751	3	30	0.447617	3.35261	2.90495	Up	3.17638e-05	0.000297916	-	-	-	-	gi|460385209|ref|XP_004238297.1|/9.31404e-19/PREDICTED: uncharacterized protein LOC101245645 [Solanum lycopersicum]
Unigene16021_All	376	3	30	0.894043	6.6963	2.90495	Up	3.17638e-05	0.000297959	-	-	-	-	gi|462412309|gb|EMJ17358.1|/1.80973e-07/hypothetical protein PRUPE_ppa015292mg, partial [Prunus persica]
CL27.Contig1_All	1705	5	50	0.328602	2.4612	2.90495	Up	5.21356e-08	8.05565e-07	K01728|1|0.0|769|gmx:100808253|pectate lyase [EC:4.2.2.2]	GO:0016020//membrane	GO:0030570//pectate lyase activity	-	gi|356575168|ref|XP_003555714.1|/0/PREDICTED: probable pectate lyase 15-like [Glycine max]
CL7331.Contig3_All	1028	6	60	0.654008	4.89846	2.90495	Up	2.1812e-09	4.0668e-08	K11294|1|7e-41|166|smo:SELMODRAFT_15428|nucleolin;K14411|5|2e-21|101|osa:4348867|RNA-binding protein Musashi	GO:0009941//chloroplast envelope;GO:0009535//chloroplast thylakoid membrane;GO:0009570//chloroplast stroma;GO:0010319//stromule	GO:0008266//poly(U) RNA binding	GO:0019684//photosynthesis, light reaction;GO:0042742//defense response to bacterium;GO:0009409//response to cold;GO:0009737//response to abscisic acid stimulus;GO:0009814//defense response, incompatible interaction;GO:0009697//salicylic acid biosynthetic process	gi|225440003|ref|XP_002281642.1|/3.77158e-81/PREDICTED: 31 kDa ribonucleoprotein, chloroplastic isoform 1 [Vitis vinifera]
Unigene8568_All	396	3	30	0.848889	6.35811	2.90495	Up	3.17638e-05	0.000298088	-	-	-	-	gi|224077202|ref|XP_002305176.1|/7.92403e-19/predicted protein [Populus trichocarpa]
CL5040.Contig1_All	1850	7	70	0.423986	3.17562	2.90495	Up	9.243e-11	2.0124e-09	K15638|1|1e-123|442|ath:AT1G17060|cytochrome P450, family 72, subfamily C, polypeptide 1;K15639|3|4e-115|413|ath:AT2G26710|cytochrome P450, family 734, subfamily A, polypeptide 1 (PHYB activation tagged suppressor 1) [EC:1.14.-.-];K10717|5|1e-93|342|vvi:100258332|cytokinin trans-hydroxylase	-	-	-	gi|336462662|gb|AEI59772.1|/0/cytochrome P450 [Helianthus annuus]
Unigene17124_All	814	3	30	0.412973	3.09313	2.90495	Up	3.17638e-05	0.000298002	-	-	-	-	-
Unigene14843_All	300	3	30	1.12053	8.3927	2.90495	Up	3.17638e-05	0.000298045	K15287|1|4e-17|84.3|rcu:RCOM_0515780|solute carrier family 35, member F1/2	GO:0016023//cytoplasmic membrane-bounded vesicle	-	-	gi|470134320|ref|XP_004303002.1|/1.11317e-17/PREDICTED: solute carrier family 35 member F1-like [Fragaria vesca subsp. vesca]
Unigene11626_All	521	8	80	1.72059	12.8871	2.90495	Up	3.95414e-12	9.83932e-11	-	-	-	-	-
CL11885.Contig2_All	2270	172	1701	8.49039	62.8898	2.88892	Up	7.2401e-229	6.69937e-226	K01115|1|2e-13|76.6|vcn:VOLCADRAFT_99471|phospholipase D [EC:3.1.4.4]	GO:0044424//intracellular part;GO:0005886//plasma membrane	-	-	gi|470103796|ref|XP_004288315.1|/0/PREDICTED: uncharacterized protein LOC101307152 [Fragaria vesca subsp. vesca]
CL2471.Contig4_All	1532	40	395	2.92567	21.6391	2.8868	Up	2.25636e-54	3.22625e-52	K00924|1|5e-24|110|osa:4341290|[EC:2.7.1.-];K13420|5|3e-23|108|sbi:SORBI_06g028760|LRR receptor-like serine/threonine-protein kinase FLS2 [EC:2.7.11.1]	GO:0009507//chloroplast	-	GO:0006995//cellular response to nitrogen starvation	gi|337733638|gb|AEI72268.1|/4.17349e-120/leucine-rich repeat family protein [Citrus trifoliata]
CL13271.Contig1_All	3400	7	69	0.230698	1.70322	2.88419	Up	1.47446e-10	3.14674e-09	K14301|1|0.0|1380|pop:POPTR_745842|nuclear pore complex protein Nup107	GO:0005635//nuclear envelope	GO:0005515//protein binding	-	gi|460414069|ref|XP_004252397.1|/0/PREDICTED: uncharacterized protein LOC101260210 [Solanum lycopersicum]
Unigene41355_All	1172	6	59	0.573652	4.22499	2.8807	Up	3.48126e-09	6.33216e-08	K14297|1|1e-12|72.8|mtr:MTR_1g066430|nuclear pore complex protein Nup98-Nup96;K11982|2|3e-08|57.8|vvi:100262515|E3 ubiquitin-protein ligase RNF115/126 [EC:6.3.2.19];K15692|4|6e-08|57.0|smo:SELMODRAFT_66937|E3 ubiquitin-protein ligase RNF13 [EC:6.3.2.19]	-	GO:0046872//metal ion binding;GO:0031624//ubiquitin conjugating enzyme binding;GO:0004842//ubiquitin-protein ligase activity	GO:0048437//floral organ development;GO:0046621//negative regulation of organ growth;GO:0051865//protein autoubiquitination	gi|359487286|ref|XP_002279794.2|/3.70027e-91/PREDICTED: E3 ubiquitin ligase BIG BROTHER [Vitis vinifera]
Unigene40888_All	373	5	49	1.50206	11.0253	2.8758	Up	8.32674e-08	1.24992e-06	-	-	-	-	-
CL289.Contig2_All	960	7	68	0.817056	5.94483	2.86313	Up	2.3492e-10	4.8864e-09	K13448|1|2e-82|304|vvi:100252046|calcium-binding protein CML	-	GO:0005509//calcium ion binding	-	gi|462420642|gb|EMJ24905.1|/7.49425e-89/hypothetical protein PRUPE_ppa010393mg [Prunus persica]
CL8340.Contig2_All	1214	56	542	5.16885	37.4699	2.85782	Up	2.7366e-73	5.42064e-71	-	-	-	GO:0044249//cellular biosynthetic process;GO:0044238//primary metabolic process;GO:0043170;GO:0034641//cellular nitrogen compound metabolic process;GO:0006725//cellular aromatic compound metabolic process	gi|225431998|ref|XP_002279307.1|/4.81962e-49/PREDICTED: transcription factor bHLH147 [Vitis vinifera]
Unigene27486_All	509	3	29	0.660432	4.7817	2.85604	Up	5.08636e-05	0.000454294	-	-	-	-	-
Unigene25173_All	373	3	29	0.901233	6.52516	2.85604	Up	5.08636e-05	0.000454168	K14413|1|2e-10|62.4|vvi:100242374|beta-1,3-galactosyltransferase [EC:2.4.1.-]	GO:0005794//Golgi apparatus;GO:0016021//integral to membrane;GO:0009507//chloroplast;GO:0005739//mitochondrion	GO:0030246//carbohydrate binding;GO:0008378//galactosyltransferase activity	GO:0006486//protein glycosylation	gi|462422092|gb|EMJ26355.1|/2.69519e-27/hypothetical protein PRUPE_ppa002487mg [Prunus persica]
Unigene13102_All	494	3	29	0.680486	4.92689	2.85604	Up	5.08636e-05	0.000454419	-	-	-	-	-
CL769.Contig3_All	2215	6	58	0.30353	2.19764	2.85604	Up	5.54832e-09	9.81901e-08	K14514|1|1e-115|416|rcu:RCOM_0656830|ethylene-insensitive protein 3	-	GO:0003677//DNA binding;GO:0003700//sequence-specific DNA binding transcription factor activity	GO:0031348//negative regulation of defense response;GO:0009867//jasmonic acid mediated signaling pathway;GO:0009862//systemic acquired resistance, salicylic acid mediated signaling pathway;GO:0009414//response to water deprivation;GO:0010363//regulation of plant-type hypersensitive response;GO:0009873//ethylene mediated signaling pathway;GO:0006355//regulation of transcription, DNA-dependent;GO:0…	gi|225435538|ref|XP_002285571.1|/0/PREDICTED: ETHYLENE INSENSITIVE 3-like 3 protein-like [Vitis vinifera]
CL5071.Contig2_All	207	3	29	1.62396	11.7579	2.85604	Up	5.08636e-05	0.000454356	-	-	-	-	-
CL3514.Contig1_All	1282	3	29	0.262215	1.8985	2.85604	Up	5.08636e-05	0.000454231	K14431|1|3e-12|58.9|aly:ARALYDRAFT_487498|transcription factor TGA	-	GO:0043565//sequence-specific DNA binding;GO:0003700//sequence-specific DNA binding transcription factor activity	GO:0006355//regulation of transcription, DNA-dependent;GO:0009410//response to xenobiotic stimulus;GO:0030968//endoplasmic reticulum unfolded protein response	gi|470147750|ref|XP_004309443.1|/1.31891e-14/PREDICTED: transcription factor HBP-1b(c1)-like [Fragaria vesca subsp. vesca]
Unigene5993_All	673	15	144	2.49747	17.9576	2.84606	Up	1.93518e-20	8.62667e-19	K12890|1|3e-13|73.6|cre:CHLREDRAFT_195849|splicing factor, arginine/serine-rich 1/9;K12741|4|7e-13|72.0|zma:100193339|heterogeneous nuclear ribonucleoprotein A1/A3	-	-	-	gi|460378874|ref|XP_004235193.1|/4.40886e-35/PREDICTED: uncharacterized protein LOC101244167 [Solanum lycopersicum]
Unigene14169_All	1340	5	48	0.418109	3.00634	2.84606	Up	1.32767e-07	1.92772e-06	-	GO:0009507//chloroplast;GO:0016020//membrane	-	-	gi|225460670|ref|XP_002266148.1|/2.77151e-117/PREDICTED: auxin-induced protein 5NG4 [Vitis vinifera]
Unigene55746_All	1535	46	441	3.35795	24.1119	2.84409	Up	1.22103e-59	1.96737e-57	K03781|1|0.0|691|osa:4331509|catalase [EC:1.11.1.6]	GO:0005618//cell wall;GO:0005777//peroxisome;GO:0005739//mitochondrion;GO:0009941//chloroplast envelope;GO:0009570//chloroplast stroma;GO:0005773//vacuole;GO:0022626//cytosolic ribosome;GO:0005886//plasma membrane;GO:0010319//stromule;GO:0048046//apoplast	GO:0050897//cobalt ion binding;GO:0004096//catalase activity;GO:0020037//heme binding	GO:0009648//photoperiodism;GO:0042744//hydrogen peroxide catabolic process;GO:0055114//oxidation-reduction process;GO:0008219//cell death;GO:0009409//response to cold;GO:0045454//cell redox homeostasis;GO:0009737//response to abscisic acid stimulus;GO:0009970//cellular response to sulfate starvation;GO:0006995//cellular response to nitrogen starvation;GO:0046686//response to cadmium ion;GO:001603…	gi|7385207|gb|AAF61733.1|AF243518_1/0/catalase 3 [Helianthus annuus]
Unigene39221_All	572	7	67	1.37128	9.83061	2.84176	Up	3.7382e-10	7.60222e-09	-	-	-	-	gi|460393156|ref|XP_004242177.1|/1.44641e-24/PREDICTED: formin-like protein 20-like [Solanum lycopersicum]
CL12299.Contig4_All	274	39	373	15.9492	114.251	2.84065	Up	1.27871e-50	1.6903e-48	-	-	-	-	gi|392932955|gb|AFM91998.1|/1.03212e-34/RD-22 like protein, partial [Helianthus annuus]
Unigene28320_All	265	11	105	4.65127	33.2541	2.83784	Up	3.27734e-15	1.04674e-13	-	GO:0016021//integral to membrane;GO:0005634//nucleus	-	GO:0032940//secretion by cell;GO:0080143//regulation of amino acid export;GO:0019048//virus-host interaction;GO:0009615//response to virus	gi|388512249|gb|AFK44186.1|/2.65389e-22/unknown [Lotus japonicus]
CL13365.Contig2_All	2683	11	105	0.459406	3.28451	2.83784	Up	3.27734e-15	1.04571e-13	K03798|1|7e-80|297|zma:100191560|cell division protease FtsH [EC:3.4.24.-]	GO:0009941//chloroplast envelope;GO:0005886//plasma membrane	GO:0004222//metalloendopeptidase activity;GO:0005524//ATP binding;GO:0008568//microtubule-severing ATPase activity	GO:0016556//mRNA modification;GO:0006364//rRNA processing;GO:0051301//cell division;GO:0006508//proteolysis;GO:0009658//chloroplast organization;GO:0006399//tRNA metabolic process;GO:0009790//embryo development	gi|296088557|emb|CBI37548.3|/0/unnamed protein product [Vitis vinifera]
CL1256.Contig11_All	2488	11	105	0.495413	3.54194	2.83784	Up	3.27734e-15	1.04623e-13	-	-	GO:0005515//protein binding;GO:0097159//organic cyclic compound binding	-	gi|460399001|ref|XP_004245034.1|/2.72138e-162/PREDICTED: uncharacterized protein LOC101263232 [Solanum lycopersicum]
Unigene28232_All	397	13	124	3.66925	26.214	2.83678	Up	9.97478e-18	3.80498e-16	K03696|1|1e-18|89.7|gmx:100804035|ATP-dependent Clp protease ATP-binding subunit ClpC	GO:0009941//chloroplast envelope;GO:0005618//cell wall;GO:0009570//chloroplast stroma;GO:0009535//chloroplast thylakoid membrane;GO:0005739//mitochondrion	GO:0004176//ATP-dependent peptidase activity;GO:0005524//ATP binding	GO:0009658//chloroplast organization;GO:0045037//protein import into chloroplast stroma;GO:0010380//regulation of chlorophyll biosynthetic process;GO:0019538//protein metabolic process	gi|356516495|ref|XP_003526929.1|/1.48893e-17/PREDICTED: chaperone protein ClpC, chloroplastic-like [Glycine max]
Unigene8678_All	228	10	95	4.91462	34.9696	2.83095	Up	7.52688e-14	2.18722e-12	-	-	-	-	-
Unigene29141_All	808	8	76	1.10944	7.89412	2.83095	Up	2.53982e-11	5.85026e-10	K10398|1|9e-25|112|vvi:100240753|kinesin family member 11	GO:0044424//intracellular part	-	GO:0000226//microtubule cytoskeleton organization;GO:0006275//regulation of DNA replication;GO:0007131//reciprocal meiotic recombination;GO:0000911//cytokinesis by cell plate formation;GO:0051567//histone H3-K9 methylation;GO:0008283//cell proliferation;GO:0006342//chromatin silencing;GO:0010564//regulation of cell cycle process;GO:0006306//DNA methylation;GO:0007067//mitosis;GO:0010228//vegetati…	gi|460401976|ref|XP_004246491.1|/9.81289e-25/PREDICTED: 125 kDa kinesin-related protein-like [Solanum lycopersicum]
CL12766.Contig1_All	973	28	264	3.22456	22.7716	2.82006	Up	5.30128e-36	4.60288e-34	-	-	GO:0003677//DNA binding	GO:0050794//regulation of cellular process	gi|388492044|gb|AFK34088.1|/1.49622e-76/unknown [Lotus japonicus]
CL4785.Contig1_All	865	6	56	0.777249	5.43342	2.80541	Up	1.40312e-08	2.35754e-07	K13457|1|2e-41|167|pop:POPTR_755797|disease resistance protein RPM1	-	-	-	gi|460406031|ref|XP_004248477.1|/3.29555e-69/PREDICTED: putative disease resistance protein At1g50180-like [Solanum lycopersicum]
Unigene18907_All	536	3	28	0.627164	4.38425	2.80541	Up	8.12322e-05	0.000690586	-	-	-	-	-
Unigene13003_All	351	3	28	0.957721	6.69503	2.80541	Up	8.12322e-05	0.000690133	-	-	-	-	-
CL837.Contig2_All	358	3	28	0.938994	6.56412	2.80541	Up	8.12322e-05	0.000690314	K12819|1|4e-29|108|rcu:RCOM_1213750|pre-mRNA-processing factor SLU7	GO:0005634//nucleus	GO:0003727//single-stranded RNA binding	GO:0051276//chromosome organization;GO:0035196//production of miRNAs involved in gene silencing by miRNA;GO:0000398//mRNA splicing, via spliceosome;GO:0043687//post-translational protein modification;GO:0009410//response to xenobiotic stimulus;GO:0030422//production of siRNA involved in RNA interference;GO:0008284//positive regulation of cell proliferation;GO:0045893//positive regulation of trans…	gi|460393526|ref|XP_004242360.1|/1.97414e-29/PREDICTED: pre-mRNA-splicing factor SLU7-like [Solanum lycopersicum]
CL8211.Contig2_All	873	3	28	0.385063	2.69182	2.80541	Up	8.12322e-05	0.000690495	-	-	-	-	-
Unigene7281_All	529	3	28	0.635463	4.44226	2.80541	Up	8.12322e-05	0.000690223	-	-	-	-	-
Unigene17843_All	446	3	28	0.753722	5.26896	2.80541	Up	8.12322e-05	0.000690042	-	GO:0005739//mitochondrion	-	-	gi|470111743|ref|XP_004292104.1|/1.14496e-17/PREDICTED: uncharacterized protein LOC101305138 [Fragaria vesca subsp. vesca]
CL2188.Contig2_All	895	3	28	0.375598	2.62565	2.80541	Up	8.12322e-05	0.000690404	-	-	-	-	-
Unigene11897_All	301	3	28	1.11681	7.80716	2.80541	Up	8.12322e-05	0.000689952	K10798|1|4e-29|124|pop:POPTR_1099156|poly [ADP-ribose] polymerase [EC:2.4.2.30]	GO:0005634//nucleus	GO:0003950//NAD+ ADP-ribosyltransferase activity	GO:0006471//protein ADP-ribosylation;GO:0006302//double-strand break repair;GO:0010332//response to gamma radiation	gi|470112891|ref|XP_004292663.1|/6.94617e-31/PREDICTED: poly [ADP-ribose] polymerase 2-like [Fragaria vesca subsp. vesca]
Unigene14468_All	201	3	28	1.67244	11.6913	2.80541	Up	8.12322e-05	0.000689861	-	-	-	-	gi|336462672|gb|AEI59777.1|/1.95335e-09/cytochrome P450 [Helianthus annuus]
CL3625.Contig3_All	1477	7	65	0.531058	3.69347	2.79803	Up	9.42876e-10	1.83179e-08	-	-	-	-	gi|224112821|ref|XP_002332699.1|/1.70812e-147/predicted protein [Populus trichocarpa]
Unigene16028_All	349	4	37	1.28428	8.8977	2.79247	Up	5.15336e-06	5.73036e-05	K14498|1|6e-42|166|vvi:100853603|serine/threonine-protein kinase SRK2 [EC:2.7.11.1]	GO:0005829//cytosol;GO:0005634//nucleus	GO:0004674//protein serine/threonine kinase activity;GO:0005524//ATP binding	GO:0006468//protein phosphorylation;GO:0009651//response to salt stress;GO:0009738//abscisic acid mediated signaling pathway;GO:0080167//response to karrikin	gi|359497246|ref|XP_002262731.2|/9.4846e-41/PREDICTED: serine/threonine-protein kinase SAPK2-like [Vitis vinifera]
CL2345.Contig1_All	731	15	138	2.29932	15.8439	2.78466	Up	3.0585e-19	1.2864e-17	K00924|1|3e-06|50.4|osa:4342410|[EC:2.7.1.-]	GO:0005886//plasma membrane	GO:0004674//protein serine/threonine kinase activity;GO:0005515//protein binding;GO:0000166//nucleotide binding	GO:0010118//stomatal movement;GO:0009651//response to salt stress;GO:0009737//response to abscisic acid stimulus;GO:0016310//phosphorylation;GO:0019722//calcium-mediated signaling	gi|255556588|ref|XP_002519328.1|/1.68487e-09/CBL-interacting serine/threonine-protein kinase, putative [Ricinus communis]
CL805.Contig1_All	1147	29	266	2.83308	19.4635	2.78032	Up	9.29272e-36	7.98287e-34	K11086|1|3e-122|436|vvi:100257709|small nuclear ribonucleoprotein B and B'	GO:0005829//cytosol;GO:0015030//Cajal body;GO:0005730//nucleolus;GO:0005732//small nucleolar ribonucleoprotein complex	GO:0003723//RNA binding;GO:0003677//DNA binding;GO:0003700//sequence-specific DNA binding transcription factor activity	GO:0001510//RNA methylation;GO:0003002//regionalization;GO:0010455//positive regulation of cell fate commitment;GO:0006355//regulation of transcription, DNA-dependent;GO:0000398//mRNA splicing, via spliceosome;GO:0009834//secondary cell wall biogenesis;GO:0048829//root cap development	gi|225463717|ref|XP_002263359.1|/3.34068e-121/PREDICTED: small nuclear ribonucleoprotein-associated protein B' [Vitis vinifera]
Unigene28329_All	251	6	55	2.67857	18.3904	2.77942	Up	2.2262e-08	3.62027e-07	-	GO:0005576//extracellular region	GO:0016298//lipase activity;GO:0004091//carboxylesterase activity	GO:0006629//lipid metabolic process	gi|224122914|ref|XP_002330395.1|/1.57635e-19/predicted protein [Populus trichocarpa]
CL4601.Contig1_All	1745	25	229	1.60535	11.0139	2.77837	Up	5.80842e-31	4.17099e-29	K01090|1|2e-87|322|osa:4337723|protein phosphatase [EC:3.1.3.16]	-	GO:0046872//metal ion binding;GO:0004722//protein serine/threonine phosphatase activity	GO:0006470//protein dephosphorylation	gi|359491854|ref|XP_002273511.2|/1.97896e-153/PREDICTED: probable protein phosphatase 2C 27 isoform 2 [Vitis vinifera]
Unigene877_All	1762	14	128	0.890322	6.09685	2.77567	Up	6.92384e-18	2.6663e-16	-	GO:0005739//mitochondrion	GO:0005507//copper ion binding;GO:0008168//methyltransferase activity	GO:0032259//methylation;GO:0006412//translation	gi|460399904|ref|XP_004245476.1|/0/PREDICTED: 37S ribosomal protein S22, mitochondrial-like [Solanum lycopersicum]
CL13943.Contig2_All	655	72	657	12.3173	84.1833	2.77285	Up	7.87096e-86	1.84717e-83	K01051|1|3e-21|99.8|rcu:RCOM_0417480|pectinesterase [EC:3.1.1.11]	-	-	GO:0007030//Golgi organization;GO:0006833//water transport;GO:0046686//response to cadmium ion;GO:0006972//hyperosmotic response;GO:0006096//glycolysis;GO:0009651//response to salt stress;GO:0009266//response to temperature stimulus	gi|255539737|ref|XP_002510933.1|/7.89279e-42/21 kDa protein precursor, putative [Ricinus communis]
CL10773.Contig2_All	6891	16	146	0.260173	1.77817	2.77285	Up	3.38182e-20	1.4891e-18	K15255|1|9e-101|368|sbi:SORBI_01g026970|ATP-dependent DNA helicase PIF1 [EC:3.6.4.12];K07466|2|4e-11|70.5|ppp:PHYPADRAFT_144964|replication factor A1	GO:0016023//cytoplasmic membrane-bounded vesicle	-	-	gi|108864598|gb|ABA94881.2|/0/AT hook motif-containing protein, putative [Oryza sativa Japonica Group]
Unigene27000_All	1368	9	82	0.737193	5.03071	2.77065	Up	6.9087e-12	1.67725e-10	-	-	-	-	-
Unigene40342_All	837	8	72	1.071	7.21953	2.75295	Up	1.60146e-10	3.4088e-09	-	-	-	-	gi|297739351|emb|CBI29341.3|/1.76863e-64/unnamed protein product [Vitis vinifera]
Unigene21517_All	257	5	45	2.18003	14.6954	2.75295	Up	5.3247e-07	7.02427e-06	-	-	-	-	-
CL3123.Contig1_All	405	5	45	1.38337	9.32522	2.75295	Up	5.3247e-07	7.02713e-06	-	-	-	-	-
Unigene3966_All	322	4	36	1.39197	9.38314	2.75295	Up	8.18594e-06	8.72933e-05	K03257|1|3e-16|42.0|sbi:SORBI_04g003390|translation initiation factor 4A	-	-	-	gi|38564733|gb|AAR23806.1|/4.77548e-15/initiation factor eIF4A-15 [Helianthus annuus]
Unigene4834_All	365	5	45	1.53498	10.3472	2.75295	Up	5.3247e-07	7.0257e-06	K09873|1|1e-27|119|ath:AT2G36830|aquaporin TIP	GO:0016021//integral to membrane	GO:0005215//transporter activity	GO:0006810//transport	gi|257219861|gb|ACV52008.1|/2.91053e-29/tonoplast aquaporin 1;1 [Daucus carota]
CL7249.Contig2_All	1146	4	36	0.391111	2.63645	2.75295	Up	8.18594e-06	8.73077e-05	-	-	GO:0016597//amino acid binding	GO:0008152//metabolic process	gi|225451503|ref|XP_002272024.1|/1.03608e-130/PREDICTED: uncharacterized protein LOC100248040 [Vitis vinifera]
Unigene23421_All	1085	7	63	0.722925	4.87318	2.75295	Up	2.36528e-09	4.3961e-08	K06675|1|2e-19|94.7|rcu:RCOM_0100760|structural maintenance of chromosome 4	GO:0000785//chromatin;GO:0005737//cytoplasm;GO:0005819//spindle;GO:0016363//nuclear matrix;GO:0009506//plasmodesma;GO:0008278//cohesin complex	GO:0005215//transporter activity;GO:0003682//chromatin binding;GO:0005524//ATP binding	GO:0031048//chromatin silencing by small RNA;GO:0006346//methylation-dependent chromatin silencing;GO:0006275//regulation of DNA replication;GO:0007131//reciprocal meiotic recombination;GO:0000911//cytokinesis by cell plate formation;GO:0051567//histone H3-K9 methylation;GO:0010389//regulation of G2/M transition of mitotic cell cycle;GO:0008283//cell proliferation;GO:0051607//defense response to …	gi|470114019|ref|XP_004293216.1|/1.28818e-18/PREDICTED: structural maintenance of chromosomes protein 4-like [Fragaria vesca subsp. vesca]
Unigene38705_All	576	11	99	2.13991	14.425	2.75295	Up	5.16372e-14	1.51205e-12	-	-	-	-	-
Unigene24026_All	828	10	90	1.3533	9.1225	2.75295	Up	7.49224e-13	2.00036e-11	-	-	-	-	gi|387965705|gb|AFK13834.1|/2.29694e-16/putative PIF1 DNA helicase/replication protein A1-like protein [Beta vulgaris subsp. vulgaris]
Unigene15872_All	1232	6	54	0.545714	3.67862	2.75295	Up	3.52644e-08	5.60114e-07	K03363|1|2e-52|113|vvi:100250079|cell division cycle 20, cofactor of APC complex	GO:0043234//protein complex;GO:0005634//nucleus	-	-	gi|297744965|emb|CBI38557.3|/7.9589e-84/unnamed protein product [Vitis vinifera]
Unigene36754_All	679	4	36	0.660108	4.44974	2.75295	Up	8.18594e-06	8.7279e-05	-	-	-	-	gi|225431685|ref|XP_002266357.1|/3.82237e-09/PREDICTED: probable methyltransferase PMT26-like [Vitis vinifera]
Unigene41266_All	968	4	36	0.46303	3.12125	2.75295	Up	8.18594e-06	8.73221e-05	-	-	-	-	-
Unigene30570_All	749	11	99	1.64564	11.0932	2.75295	Up	5.16372e-14	1.51136e-12	K13493|1|8e-59|224|ath:AT5G05870|cytokinin-N-glucosyltransferase [EC:2.4.1.-];K13228|3|2e-56|216|zma:100274317|UDP-glucosyltransferase BX9 [EC:2.4.1.202];K12356|4|7e-45|178|aly:ARALYDRAFT_485420|coniferyl-alcohol glucosyltransferase [EC:2.4.1.111]	GO:0005634//nucleus	GO:0080044//quercetin 7-O-glucosyltransferase activity;GO:0080043//quercetin 3-O-glucosyltransferase activity	-	gi|147811099|emb|CAN70169.1|/2.23436e-81/hypothetical protein VITISV_006871 [Vitis vinifera]
Unigene9943_All	5063	200	1792	4.42636	29.7052	2.74652	Up	8.0578e-229	7.35098e-226	K01535|1|0.0|1730|vvi:100242786|H+-transporting ATPase [EC:3.6.3.6]	GO:0005773//vacuole;GO:0016021//integral to membrane;GO:0005886//plasma membrane;GO:0005634//nucleus	GO:0008553//hydrogen-exporting ATPase activity, phosphorylative mechanism;GO:0046872//metal ion binding;GO:0005524//ATP binding	GO:0010119//regulation of stomatal movement;GO:0009414//response to water deprivation;GO:0006754//ATP biosynthetic process;GO:0006812//cation transport;GO:0009737//response to abscisic acid stimulus;GO:0006200//ATP catabolic process	gi|46430475|dbj|BAD16684.1|/0/plasma membrane H+-ATPase [Daucus carota]
CL8693.Contig4_All	264	7	62	2.97111	19.7101	2.72986	Up	3.73824e-09	6.74278e-08	-	-	-	-	-
CL11144.Contig2_All	653	6	53	1.02959	6.81184	2.72598	Up	5.57686e-08	8.58627e-07	-	-	-	-	-
CL7798.Contig1_All	2163	28	247	1.45053	9.5839	2.72403	Up	1.23828e-32	9.36988e-31	K13162|1|1e-60|233|sbi:SORBI_02g028920|poly(rC)-binding protein 2/3/4	-	-	-	gi|225443339|ref|XP_002264125.1|/7.42255e-169/PREDICTED: KH domain-containing protein At4g18375 [Vitis vinifera]
Unigene24391_All	327	5	44	1.71335	11.2929	2.72052	Up	8.42784e-07	1.0731e-05	K04498|1|5e-09|48.9|vvi:100251243|E1A/CREB-binding protein [EC:2.3.1.48]	-	-	-	gi|147766845|emb|CAN76416.1|/8.41419e-08/hypothetical protein VITISV_029037 [Vitis vinifera]
CL5142.Contig2_All	1116	4	35	0.401625	2.63212	2.7123	Up	1.29724e-05	0.000133014	-	-	-	-	-
CL8440.Contig1_All	926	4	35	0.484032	3.17219	2.7123	Up	1.29724e-05	0.000132972	K14376|1|4e-06|50.4|vvi:100263460|poly(A) polymerase [EC:2.7.7.19]	-	-	-	-
Unigene26403_All	649	4	35	0.690622	4.52611	2.7123	Up	1.29724e-05	0.00013293	-	-	-	-	-
CL6670.Contig1_All	487	4	35	0.920356	6.03171	2.7123	Up	1.29724e-05	0.000132993	-	-	-	-	-
Unigene41157_All	335	4	35	1.33795	8.76849	2.7123	Up	1.29724e-05	0.000132951	-	-	-	-	gi|15787901|gb|AAL07542.1|/1.44206e-36/resistance gene analog NBS7 [Helianthus annuus]
CL5472.Contig3_All	1200	47	410	4.38876	28.6751	2.70791	Up	7.28634e-53	1.00844e-50	-	GO:0005783//endoplasmic reticulum	GO:0005515//protein binding	GO:0009987//cellular process	gi|359489625|ref|XP_002275132.2|/1.08097e-77/PREDICTED: uncharacterized protein LOC100244782 [Vitis vinifera]
CL7891.Contig2_All	1114	15	130	1.5088	9.79399	2.6985	Up	1.16741e-17	4.42455e-16	-	GO:0043231//intracellular membrane-bounded organelle;GO:0044444//cytoplasmic part	-	GO:0016070//RNA metabolic process	gi|297743237|emb|CBI36104.3|/6.75495e-87/unnamed protein product [Vitis vinifera]
CL2215.Contig1_All	401	6	52	1.67661	10.8833	2.6985	Up	8.80442e-08	1.3134e-06	K01696|1|3e-28|121|ath:AT5G54810|tryptophan synthase beta chain [EC:4.2.1.20]	GO:0009941//chloroplast envelope;GO:0009570//chloroplast stroma;GO:0005886//plasma membrane	GO:0004834//tryptophan synthase activity	GO:0009684//indoleacetic acid biosynthetic process;GO:0006979//response to oxidative stress;GO:0009651//response to salt stress;GO:0000162//tryptophan biosynthetic process	gi|15239755|ref|NP_200292.1|/4.60079e-27/tryptophan synthase beta chain [Arabidopsis thaliana]
CL4513.Contig1_All	1924	7	60	0.407678	2.61727	2.68256	Up	9.29578e-09	1.60177e-07	K10526|1|1e-13|76.6|rcu:RCOM_1600450|OPC-8:0 CoA ligase 1 [EC:6.2.1.-]	-	GO:0016874//ligase activity;GO:0016491//oxidoreductase activity	GO:0008152//metabolic process	gi|470123051|ref|XP_004297550.1|/5.89712e-13/PREDICTED: 4-coumarate--CoA ligase-like 9-like [Fragaria vesca subsp. vesca]
CL1600.Contig3_All	2367	32	273	1.51487	9.67979	2.67578	Up	2.86788e-35	2.40932e-33	K13429|1|8e-59|227|vvi:100255092|chitin elicitor receptor kinase 1	GO:0005576//extracellular region;GO:0005886//plasma membrane	GO:0004672//protein kinase activity;GO:0008061//chitin binding	GO:0071323//cellular response to chitin;GO:0044260;GO:0016310//phosphorylation	gi|359491890|ref|XP_002277331.2|/0/PREDICTED: wall-associated receptor kinase-like 2-like [Vitis vinifera]
Unigene20265_All	919	4	34	0.487719	3.10502	2.67048	Up	2.05068e-05	0.000201039	-	-	-	-	-
Unigene27866_All	548	4	34	0.817908	5.20715	2.67048	Up	2.05068e-05	0.0002011	-	GO:0005739//mitochondrion	-	-	gi|225445761|ref|XP_002272592.1|/3.09151e-58/PREDICTED: putative glutamine amidotransferase YLR126C [Vitis vinifera]
Unigene4300_All	757	4	34	0.592092	3.76951	2.67048	Up	2.05068e-05	0.000201131	-	-	-	-	gi|326495860|dbj|BAJ90552.1|/9.11297e-06/predicted protein [Hordeum vulgare subsp. vulgare]
Unigene29455_All	439	4	34	1.02099	6.50004	2.67048	Up	2.05068e-05	0.000201161	-	GO:0043231//intracellular membrane-bounded organelle;GO:0044444//cytoplasmic part	-	-	gi|224136197|ref|XP_002322269.1|/5.55885e-09/predicted protein [Populus trichocarpa]
CL1228.Contig2_All	677	8	68	1.32412	8.42989	2.67048	Up	9.89386e-10	1.9187e-08	-	GO:0016021//integral to membrane;GO:0005739//mitochondrion;GO:0005886//plasma membrane	-	-	gi|460388520|ref|XP_004239915.1|/1.17456e-59/PREDICTED: CASP-like protein At3g53850-like [Solanum lycopersicum]
CL2935.Contig4_All	2074	4	34	0.216111	1.37585	2.67048	Up	2.05068e-05	0.000201009	K11228|1|1e-71|269|ota:Ot13g01170|mitogen-activated protein kinase kinase kinase [EC:2.7.11.1];K13414|2|1e-71|269|pop:POPTR_1071643|mitogen-activated protein kinase kinase kinase 1, plant [EC:2.7.11.25]	-	GO:0016772//transferase activity, transferring phosphorus-containing groups	GO:0009987//cellular process	gi|359474195|ref|XP_003631415.1|/0/PREDICTED: uncharacterized protein LOC100263296 [Vitis vinifera]
CL1244.Contig4_All	1882	4	34	0.238158	1.51622	2.67048	Up	2.05068e-05	0.000200978	-	-	-	-	gi|297743976|emb|CBI36946.3|/1.7905e-06/unnamed protein product [Vitis vinifera]
Unigene63309_All	200	4	34	2.24107	14.2676	2.67048	Up	2.05068e-05	0.00020107	-	-	-	-	-
CL1360.Contig10_All	2997	25	212	0.934713	5.93678	2.66709	Up	1.28532e-27	8.14609e-26	K16055|1|0.0|1382|vvi:100246842|trehalose 6-phosphate synthase/phosphatase [EC:2.4.1.15 3.1.3.12]	GO:0009507//chloroplast;GO:0005634//nucleus	GO:0003825//alpha,alpha-trehalose-phosphate synthase (UDP-forming) activity;GO:0004805//trehalose-phosphatase activity;GO:0000287//magnesium ion binding;GO:0034768//(E)-beta-ocimene synthase activity;GO:0050551//myrcene synthase activity	GO:0009753//response to jasmonic acid stimulus;GO:0048440//carpel development;GO:0048507//meristem development;GO:0016099//monoterpenoid biosynthetic process;GO:0009611//response to wounding;GO:0080027//response to herbivore;GO:0010093//specification of floral organ identity;GO:0005992//trehalose biosynthetic process	gi|147861933|emb|CAN78769.1|/0/hypothetical protein VITISV_024248 [Vitis vinifera]
Unigene11358_All	315	7	59	2.49007	15.7197	2.65831	Up	1.46245e-08	2.4496e-07	K08248|1|1e-16|82.8|aly:ARALYDRAFT_476435|mandelonitrile lyase [EC:4.1.2.10];K15403|4|1e-16|82.4|ath:AT1G72970|fatty acid omega-hydroxy dehydrogenase [EC:1.1.-.-]	GO:0016023//cytoplasmic membrane-bounded vesicle	GO:0050660//flavin adenine dinucleotide binding;GO:0008812//choline dehydrogenase activity;GO:0046593//mandelonitrile lyase activity	GO:0046202//cyanide biosynthetic process;GO:0006066//alcohol metabolic process;GO:0006952//defense response;GO:0055114//oxidation-reduction process	gi|449465232|ref|XP_004150332.1|/5.63287e-17/PREDICTED: (R)-mandelonitrile lyase 1-like [Cucumis sativus]
Unigene6386_All	497	5	42	1.1273	7.09242	2.65341	Up	2.09838e-06	2.50445e-05	-	-	-	-	gi|140068411|gb|ABE87613.2|/9.5354e-15/hypothetical protein MtrDRAFT_AC153125g45v2 [Medicago truncatula]
CL9282.Contig1_All	1494	8	67	0.600018	3.76379	2.64911	Up	1.55447e-09	2.94233e-08	K12619|1|1e-95|348|osa:4349826|5'-3' exoribonuclease 2 [EC:3.1.13.-];K01303|2|4e-09|61.2|bdi:100837577|acylaminoacyl-peptidase [EC:3.4.19.1]	-	-	-	gi|147828211|emb|CAN71109.1|/5.56007e-162/hypothetical protein VITISV_001479 [Vitis vinifera]
Unigene7280_All	574	11	92	2.14736	13.4517	2.64715	Up	1.23339e-12	3.21744e-11	K01259|1|7e-08|55.1|smo:SELMODRAFT_103553|proline iminopeptidase [EC:3.4.11.5]	-	GO:0016787//hydrolase activity;GO:0004715//non-membrane spanning protein tyrosine kinase activity	GO:0008152//metabolic process	gi|470114726|ref|XP_004293561.1|/9.2458e-72/PREDICTED: bifunctional epoxide hydrolase 2-like [Fragaria vesca subsp. vesca]
Unigene5785_All	943	9	75	1.06944	6.675	2.64191	Up	1.66321e-10	3.53328e-09	-	-	-	-	-
CL7668.Contig1_All	1221	6	50	0.550631	3.43681	2.64191	Up	2.18268e-07	3.05217e-06	-	GO:0005802//trans-Golgi network;GO:0005794//Golgi apparatus;GO:0005768//endosome;GO:0009507//chloroplast	-	-	gi|359493665|ref|XP_002282376.2|/2.08888e-92/PREDICTED: uncharacterized protein LOC100250261 [Vitis vinifera]
CL144.Contig1_All	3017	31	258	1.15136	7.17705	2.64005	Up	5.93332e-33	4.53734e-31	-	-	-	-	-
Unigene17296_All	811	89	740	12.2969	76.5795	2.63867	Up	1.39808e-91	3.49639e-89	-	GO:0005739//mitochondrion	-	-	gi|224057190|ref|XP_002299164.1|/2.79705e-27/predicted protein [Populus trichocarpa]
CL8105.Contig3_All	743	4	33	0.603248	3.72758	2.62742	Up	3.23328e-05	0.000302682	K10580|1|1e-84|310|gmx:100805631|ubiquitin-conjugating enzyme E2 N [EC:6.3.2.19]	GO:0005829//cytosol;GO:0031372//UBC13-MMS2 complex;GO:0009507//chloroplast;GO:0005634//nucleus;GO:0005886//plasma membrane	GO:0004842//ubiquitin-protein ligase activity;GO:0005515//protein binding	GO:0006301//postreplication repair;GO:0006511//ubiquitin-dependent protein catabolic process;GO:0010053//root epidermal cell differentiation;GO:0010039//response to iron ion;GO:0016579//protein deubiquitination;GO:0046686//response to cadmium ion	gi|359807381|ref|NP_001241639.1|/1.37748e-83/uncharacterized protein LOC100805631 [Glycine max]
Unigene57705_All	2004	8	66	0.447319	2.76406	2.62742	Up	2.43878e-09	4.52232e-08	K15078|1|6e-123|439|vvi:100250139|structure-specific endonuclease subunit SLX1 [EC:3.6.1.-];K15271|4|7e-74|276|rcu:RCOM_1095670|ATP-dependent DNA helicase HFM1/MER3 [EC:3.6.4.12]	GO:0005739//mitochondrion	-	-	gi|359497567|ref|XP_002265980.2|/0/PREDICTED: pentatricopeptide repeat-containing protein At4g16835, mitochondrial-like, partial [Vitis vinifera]
CL9139.Contig2_All	329	9	74	3.06529	18.8772	2.62255	Up	2.60696e-10	5.40173e-09	-	-	-	-	gi|147766872|emb|CAN60947.1|/4.34753e-46/hypothetical protein VITISV_015758 [Vitis vinifera]
CL13911.Contig7_All	2089	92	755	4.93485	30.3326	2.61979	Up	1.09122e-92	2.80479e-90	K10398|1|3e-35|117|vvi:100240753|kinesin family member 11	GO:0005737//cytoplasm;GO:0005874//microtubule;GO:0005875//microtubule associated complex	GO:0003777//microtubule motor activity;GO:0005524//ATP binding	GO:0000226//microtubule cytoskeleton organization;GO:0006275//regulation of DNA replication;GO:0007131//reciprocal meiotic recombination;GO:0000911//cytokinesis by cell plate formation;GO:0051567//histone H3-K9 methylation;GO:0008283//cell proliferation;GO:0006342//chromatin silencing;GO:0010564//regulation of cell cycle process;GO:0006306//DNA methylation;GO:0007067//mitosis;GO:0010228//vegetati…	gi|11132775|sp|O23826.1|K125_TOBAC/1.28414e-35/RecName: Full=125 kDa kinesin-related protein
Unigene49837_All	329	5	41	1.70294	10.459	2.61865	Up	3.30034e-06	3.77818e-05	-	-	-	-	-
CL5148.Contig1_All	1660	5	41	0.33751	2.0729	2.61865	Up	3.30034e-06	3.78019e-05	K13946|1|3e-18|91.7|rcu:RCOM_0592670|auxin influx carrier (AUX1 LAX family)	GO:0005886//plasma membrane;GO:0016021//integral to membrane	GO:0015171//amino acid transmembrane transporter activity	GO:0015824//proline transport	gi|255537737|ref|XP_002509935.1|/0/amino acid transporter, putative [Ricinus communis]
Unigene1454_All	277	5	41	2.02262	12.4224	2.61865	Up	3.30034e-06	3.78086e-05	K12605|1|3e-33|137|gmx:100783662|CCR4-NOT transcription complex subunit 2	GO:0005634//nucleus	-	GO:0006355//regulation of transcription, DNA-dependent	gi|460411808|ref|XP_004251297.1|/5.08933e-34/PREDICTED: probable NOT transcription complex subunit VIP2-like [Solanum lycopersicum]
CL3580.Contig1_All	2789	5	41	0.200884	1.23378	2.61865	Up	3.30034e-06	3.77885e-05	-	GO:0009507//chloroplast	-	-	gi|462397650|gb|EMJ03318.1|/5.15808e-58/hypothetical protein PRUPE_ppa006923mg [Prunus persica]
CL4735.Contig1_All	2256	5	41	0.248345	1.52527	2.61865	Up	3.30034e-06	3.77952e-05	K13109|1|0.0|683|vvi:100264670|IK cytokine	GO:0005634//nucleus	-	GO:0008380//RNA splicing	gi|225444599|ref|XP_002274576.1|/0/PREDICTED: protein Red isoform 1 [Vitis vinifera]
CL4580.Contig5_All	1343	6	49	0.500611	3.06212	2.61277	Up	3.427e-07	4.64866e-06	K13035|1|8e-171|598|vvi:100250098|beta-cyano-L-alanine hydratase/nitrilase [EC:3.5.5.1 3.5.5.4]	GO:0005886//plasma membrane;GO:0009507//chloroplast;GO:0048046//apoplast	GO:0047427//cyanoalanine nitrilase activity;GO:0080109//indole-3-acetonitrile nitrile hydratase activity;GO:0047558//3-cyanoalanine hydratase activity;GO:0080061//indole-3-acetonitrile nitrilase activity	GO:0009617//response to bacterium;GO:0046686//response to cadmium ion;GO:0009970//cellular response to sulfate starvation;GO:0051410//detoxification of nitrogen compound;GO:0019499//cyanide metabolic process	gi|470110884|ref|XP_004291690.1|/1.35759e-172/PREDICTED: bifunctional nitrilase/nitrile hydratase NIT4B-like [Fragaria vesca subsp. vesca]
CL1390.Contig1_All	1741	66	539	4.24786	25.9831	2.61277	Up	1.88626e-66	3.37504e-64	-	GO:0072686//mitotic spindle;GO:0009524//phragmoplast;GO:0005829//cytosol;GO:0009574//preprophase band;GO:0005634//nucleus;GO:0010005//cortical microtubule, transverse to long axis	GO:0046983//protein dimerization activity;GO:0008017//microtubule binding	GO:0043622//cortical microtubule organization;GO:0009664//plant-type cell wall organization;GO:0008283//cell proliferation;GO:0007020//microtubule nucleation;GO:0005982//starch metabolic process;GO:0030244//cellulose biosynthetic process;GO:0048193//Golgi vesicle transport;GO:0051322//anaphase;GO:0051302//regulation of cell division;GO:0001578//microtubule bundle formation;GO:0019344//cysteine bi…	gi|147781093|emb|CAN73840.1|/0/hypothetical protein VITISV_007561 [Vitis vinifera]
CL13390.Contig2_All	651	7	57	1.20487	7.34845	2.60856	Up	3.602e-08	5.71415e-07	K15919|1|5e-49|192|vvi:100251492|hydroxypyruvate reductase 2	-	GO:0051287//NAD binding;GO:0016616//oxidoreductase activity, acting on the CH-OH group of donors, NAD or NADP as acceptor	GO:0055114//oxidation-reduction process	gi|359489392|ref|XP_003633919.1|/3.69087e-60/PREDICTED: glyoxylate reductase isoform 1 [Vitis vinifera]
CL6581.Contig1_All	749	36	293	5.38574	32.8313	2.60785	Up	9.42786e-37	8.43455e-35	-	-	-	-	-
Unigene3440_All	1300	10	81	0.861949	5.2293	2.60094	Up	4.38324e-11	9.82392e-10	K01784|1|2e-38|158|aly:ARALYDRAFT_892971|UDP-glucose 4-epimerase [EC:5.1.3.2]	GO:0005829//cytosol;GO:0005795//Golgi stack	GO:0046983//protein dimerization activity;GO:0000166//nucleotide binding;GO:0003978//UDP-glucose 4-epimerase activity;GO:0050662//coenzyme binding	GO:0006012//galactose metabolic process;GO:0010053//root epidermal cell differentiation;GO:0010306//rhamnogalacturonan II biosynthetic process;GO:0010246//rhamnogalacturonan I biosynthetic process;GO:0009969//xyloglucan biosynthetic process;GO:0006950//response to stress	gi|460399972|ref|XP_004245510.1|/1.88406e-38/PREDICTED: UDP-glucose 4-epimerase GEPI48-like [Solanum lycopersicum]
Unigene33966_All	968	11	89	1.27333	7.71643	2.59932	Up	4.72986e-12	1.16621e-10	-	-	-	-	gi|344178892|dbj|BAK64102.1|/7.96712e-46/gag-pol polyprotein [Eustoma exaltatum subsp. russellianum]
Unigene32505_All	745	15	121	2.25611	13.6311	2.59499	Up	6.62714e-16	2.23569e-14	-	-	-	-	gi|4091897|gb|AAD11578.1|/1.51126e-21/lectin 2 [Helianthus tuberosus]
CL6981.Contig2_All	1638	66	532	4.51497	27.2583	2.59391	Up	4.20542e-65	7.402e-63	K14491|1|7e-130|462|vvi:100246057|two-component response regulator ARR-B family	-	GO:0000156//phosphorelay response regulator activity;GO:0003677//DNA binding;GO:0003682//chromatin binding	GO:0000160//two-component signal transduction system (phosphorelay);GO:0035556//intracellular signal transduction;GO:0009735//response to cytokinin stimulus;GO:0006355//regulation of transcription, DNA-dependent	gi|225425924|ref|XP_002267616.1|/9.1006e-129/PREDICTED: two-component response regulator ARR11 [Vitis vinifera]
CL6510.Contig1_All	1060	17	137	1.79708	10.8472	2.59359	Up	7.95504e-18	3.05432e-16	-	-	-	-	-
Unigene19182_All	816	971	7814	133.338	803.683	2.59154	Up	0	0	-	GO:0005634//nucleus	-	GO:0009750//response to fructose stimulus;GO:0009744//response to sucrose stimulus;GO:0009749//response to glucose stimulus	gi|353441188|gb|AEQ94178.1|/1.10226e-39/auxin-repressed protein [Elaeis guineensis]
Unigene19693_All	349	4	32	1.28428	7.69531	2.58302	Up	5.08392e-05	0.000454326	-	-	-	-	-
Unigene4041_All	1219	4	32	0.367689	2.20317	2.58302	Up	5.08392e-05	0.000454452	K13148|1|1e-14|79.0|vvi:100261060|integrator complex subunit 11 [EC:3.1.27.-];K04728|2|2e-11|68.9|gmx:100788458|ataxia telangiectasia mutated family protein [EC:2.7.11.1];K14327|3|2e-11|68.9|vvi:100258101|regulator of nonsense transcripts 2;K06672|4|6e-10|63.5|vvi:100249183|cohesin loading factor subunit SCC2;K01184|5|3e-06|51.6|mtr:MTR_4g083660|polygalacturonase [EC:3.2.1.15]	-	GO:0016740//transferase activity	-	gi|224087451|ref|XP_002308172.1|/1.08259e-32/predicted protein [Populus trichocarpa]
CL6705.Contig1_All	1386	5	40	0.404233	2.42214	2.58302	Up	5.17892e-06	5.75582e-05	-	-	-	-	gi|460402366|ref|XP_004246683.1|/1.74137e-37/PREDICTED: protein IQ-DOMAIN 1-like isoform 1 [Solanum lycopersicum]
CL955.Contig8_All	947	7	56	0.828272	4.96295	2.58302	Up	5.63852e-08	8.67502e-07	-	-	-	-	-
Unigene28810_All	668	4	32	0.670978	4.02045	2.58302	Up	5.08392e-05	0.000454264	-	-	-	GO:0009651//response to salt stress	gi|449460363|ref|XP_004147915.1|/4.52865e-24/PREDICTED: uncharacterized protein LOC101215701 [Cucumis sativus]
Unigene13867_All	826	6	48	0.813947	4.87711	2.58302	Up	5.37012e-07	7.0813e-06	-	-	-	-	-
Unigene30642_All	964	4	32	0.464952	2.78596	2.58302	Up	5.08392e-05	0.00045464	-	-	-	-	-
Unigene33082_All	654	5	40	0.856677	5.13315	2.58302	Up	5.17892e-06	5.75483e-05	-	-	-	-	-
Unigene3115_All	486	4	32	0.92225	5.52606	2.58302	Up	5.08392e-05	0.000454577	-	-	-	-	gi|224078648|ref|XP_002305590.1|/3.56162e-16/predicted protein [Populus trichocarpa]
CL4513.Contig2_All	1635	4	32	0.274137	1.64261	2.58302	Up	5.08392e-05	0.000454514	K10526|1|1e-08|58.2|aly:ARALYDRAFT_472278|OPC-8:0 CoA ligase 1 [EC:6.2.1.-]	-	GO:0016874//ligase activity	GO:0008152//metabolic process	gi|356573962|ref|XP_003555123.1|/7.19738e-09/PREDICTED: 4-coumarate--CoA ligase-like 9-like [Glycine max]
CL1443.Contig2_All	1171	5	40	0.478452	2.86685	2.58302	Up	5.17892e-06	5.7568e-05	K11596|1|7e-20|96.7|osa:4333733|argonaute	GO:0015030//Cajal body;GO:0005719//nuclear euchromatin;GO:0005737//cytoplasm;GO:0005730//nucleolus	GO:0035197//siRNA binding;GO:0003743//translation initiation factor activity	GO:0006413//translational initiation;GO:0051567//histone H3-K9 methylation;GO:0009816//defense response to bacterium, incompatible interaction;GO:0010529//negative regulation of transposition;GO:0030422//production of siRNA involved in RNA interference;GO:0006342//chromatin silencing;GO:0006306//DNA methylation;GO:0048481//ovule development	gi|225436053|ref|XP_002275928.1|/3.169e-50/PREDICTED: protein argonaute 4 [Vitis vinifera]
Unigene32234_All	539	5	40	1.03946	6.22835	2.58302	Up	5.17892e-06	5.75779e-05	-	-	-	-	gi|147818955|emb|CAN67127.1|/3.50766e-35/hypothetical protein VITISV_040168 [Vitis vinifera]
CL4919.Contig6_All	845	4	32	0.53043	3.1783	2.58302	Up	5.08392e-05	0.000454389	-	-	-	-	-
CL1290.Contig5_All	734	8	64	1.22129	7.31789	2.58302	Up	5.9757e-09	1.05494e-07	-	-	-	-	gi|255538380|ref|XP_002510255.1|/1.37359e-51/Patatin precursor, putative [Ricinus communis]
Unigene9093_All	1069	17	135	1.78195	10.5988	2.57237	Up	1.93271e-17	7.24872e-16	-	-	-	-	gi|147775084|emb|CAN77202.1|/8.15317e-26/hypothetical protein VITISV_001593 [Vitis vinifera]
CL12756.Contig2_All	2569	11	87	0.479792	2.84221	2.56653	Up	1.15221e-11	2.7458e-10	K14573|1|0.0|931|vvi:100257200|nucleolar protein 4	-	GO:0003723//RNA binding	-	gi|225427688|ref|XP_002274081.1|/0/PREDICTED: uncharacterized protein LOC100257200 [Vitis vinifera]
Unigene22948_All	312	21	166	7.54205	44.6535	2.56574	Up	4.4111e-21	2.03937e-19	-	-	-	-	-
Unigene19984_All	2972	16	126	0.603248	3.55814	2.5603	Up	2.74492e-16	9.50262e-15	-	GO:0016020//membrane	-	-	gi|462400806|gb|EMJ06363.1|/2.81609e-81/hypothetical protein PRUPE_ppa005467mg [Prunus persica]
CL11013.Contig2_All	1251	6	47	0.537426	3.15313	2.55265	Up	8.39788e-07	1.06971e-05	-	-	-	-	gi|147797902|emb|CAN69607.1|/2.60673e-73/hypothetical protein VITISV_009561 [Vitis vinifera]
Unigene13023_All	884	6	47	0.760543	4.46218	2.55265	Up	8.39788e-07	1.0695e-05	-	-	-	-	-
Unigene3801_All	899	28	219	3.48998	20.445	2.55045	Up	3.36858e-27	2.10202e-25	-	-	GO:0048029//monosaccharide binding	GO:0009987//cellular process	gi|224132934|ref|XP_002327915.1|/9.62672e-35/predicted protein [Populus trichocarpa]
Unigene24037_All	761	5	39	0.736224	4.30112	2.5465	Up	8.1074e-06	8.64985e-05	-	GO:0005829//cytosol;GO:0009570//chloroplast stroma;GO:0005634//nucleus	GO:0003677//DNA binding	GO:0009220//pyrimidine ribonucleotide biosynthetic process	gi|462401300|gb|EMJ06857.1|/5.06622e-12/hypothetical protein PRUPE_ppa009394mg [Prunus persica]
Unigene26538_All	1360	5	39	0.411961	2.40673	2.5465	Up	8.1074e-06	8.65128e-05	K08994|1|2e-09|62.4|ota:Ot16g02730|putative membrane protein	GO:0009507//chloroplast	-	GO:0048449//floral organ formation;GO:0016570//histone modification;GO:0009909//regulation of flower development	gi|225454194|ref|XP_002273844.1|/1.48461e-158/PREDICTED: UPF0187 protein At3g61320, chloroplastic [Vitis vinifera]
Unigene16809_All	983	10	78	1.13991	6.65952	2.5465	Up	1.66515e-10	3.53624e-09	K13229|1|6e-61|232|zma:541977|2,4-dihydroxy-1,4-benzoxazin-3-one-glucoside dioxygenase [EC:1.14.20.2];K06892|2|9e-38|155|pop:POPTR_550478|;K05278|3|3e-31|134|vvi:100243852|flavonol synthase [EC:1.14.11.23];K05933|5|4e-29|127|mtr:MTR_2g025120|aminocyclopropanecarboxylate oxidase [EC:1.14.17.4]	-	GO:0016706//oxidoreductase activity, acting on paired donors, with incorporation or reduction of molecular oxygen, 2-oxoglutarate as one donor, and incorporation of one atom each of oxygen into both donors	GO:0010439//regulation of glucosinolate biosynthetic process;GO:0055114//oxidation-reduction process	gi|225433017|ref|XP_002284642.1|/2.4145e-106/PREDICTED: 1-aminocyclopropane-1-carboxylate oxidase homolog 1 [Vitis vinifera]
CL488.Contig2_All	879	5	39	0.637391	3.72372	2.5465	Up	8.1074e-06	8.6527e-05	-	GO:0005739//mitochondrion	GO:0003824//catalytic activity	-	gi|225459752|ref|XP_002285899.1|/2.33927e-54/PREDICTED: uncharacterized protein LOC100247165 [Vitis vinifera]
Unigene41986_All	716	10	78	1.56499	9.14289	2.5465	Up	1.66515e-10	3.53508e-09	K07466|1|8e-13|72.0|ath:AT5G45400|replication factor A1	-	-	-	gi|357456577|ref|XP_003598569.1|/1.61207e-17/hypothetical protein MTR_3g015660 [Medicago truncatula]
Unigene22211_All	727	19	148	2.92849	17.0856	2.54455	Up	8.78498e-19	3.58325e-17	-	-	-	-	-
CL2171.Contig3_All	1621	9	70	0.622135	3.62424	2.54238	Up	1.55198e-09	2.93847e-08	K02433|1|6e-30|130|cre:CHLREDRAFT_188401|aspartyl-tRNA(Asn)/glutamyl-tRNA (Gln) amidotransferase subunit A [EC:6.3.5.6 6.3.5.7]	-	GO:0016787//hydrolase activity;GO:0016884//carbon-nitrogen ligase activity, with glutamine as amido-N-donor;GO:0016740//transferase activity	-	gi|147861793|emb|CAN80909.1|/6.56045e-180/hypothetical protein VITISV_016638 [Vitis vinifera]
CL967.Contig2_All	219	4	31	2.04664	11.8801	2.53722	Up	7.97076e-05	0.000678783	K07977|1|5e-28|120|aly:ARALYDRAFT_888339|Arf/Sar family, other	GO:0009536//plastid	GO:0005525//GTP binding	GO:0007264//small GTPase mediated signal transduction	gi|449500409|ref|XP_004161090.1|/5.93451e-27/PREDICTED: ADP-ribosylation factor 1-like [Cucumis sativus]
CL1696.Contig5_All	5524	4	31	0.0811393	0.470988	2.53722	Up	7.97076e-05	0.000678872	K03235|1|1e-54|214|olu:OSTLU_36160|elongation factor 3	GO:0009507//chloroplast;GO:0016020//membrane;GO:0005634//nucleus;GO:0005829//cytosol	-	GO:0042742//defense response to bacterium;GO:0006094//gluconeogenesis;GO:0007010//cytoskeleton organization;GO:0010498//proteasomal protein catabolic process	gi|359476556|ref|XP_003631859.1|/0/PREDICTED: translational activator GCN1 isoform 2 [Vitis vinifera]
Unigene10761_All	813	4	31	0.551308	3.20017	2.53722	Up	7.97076e-05	0.000678604	-	-	-	-	-
Unigene9241_All	1043	4	31	0.429735	2.49447	2.53722	Up	7.97076e-05	0.000678515	-	GO:0005634//nucleus	GO:0005515//protein binding	GO:0007165//signal transduction	gi|147794999|emb|CAN71929.1|/1.25571e-39/hypothetical protein VITISV_001044 [Vitis vinifera]
Unigene5829_All	943	8	62	0.950612	5.518	2.53722	Up	1.45503e-08	2.44095e-07	K10244|1|2e-18|91.3|ppp:PHYPADRAFT_195959|elongation of very long chain fatty acids protein 5 [EC:2.3.1.-];K10249|2|1e-16|85.5|olu:OSTLU_33532|elongation of very long chain fatty acids protein 4;K01051|4|8e-12|69.3|gmx:100776781|pectinesterase [EC:3.1.1.11]	GO:0016021//integral to membrane	-	GO:0046520//sphingoid biosynthetic process;GO:0016126//sterol biosynthetic process	gi|225448055|ref|XP_002275577.1|/3.51805e-107/PREDICTED: putative elongation of fatty acids protein DDB_G0272012-like [Vitis vinifera]
Unigene36137_All	954	4	31	0.469825	2.72719	2.53722	Up	7.97076e-05	0.000678693	-	-	-	-	gi|147779107|emb|CAN73467.1|/1.08099e-55/hypothetical protein VITISV_043900 [Vitis vinifera]
CL1881.Contig1_All	648	7	54	1.21045	6.99392	2.53055	Up	1.37426e-07	1.99091e-06	-	-	-	-	-
CL6721.Contig3_All	1594	13	100	0.91386	5.26518	2.52644	Up	5.10244e-13	1.37706e-11	-	-	-	-	gi|462419703|gb|EMJ23966.1|/2.24139e-124/hypothetical protein PRUPE_ppa006541mg [Prunus persica]
CL14017.Contig3_All	822	16	123	2.18109	12.5584	2.52554	Up	1.03076e-15	3.42908e-14	K09422|1|6e-56|215|pop:POPTR_574574|myb proto-oncogene protein, plant	-	-	-	gi|224145550|ref|XP_002325682.1|/7.25576e-55/predicted protein [Populus trichocarpa]
CL12416.Contig1_All	1809	77	591	4.76955	27.4189	2.52325	Up	5.1614e-70	9.74677e-68	K14510|1|9e-36|150|ppp:PHYPADRAFT_30352|serine/threonine-protein kinase CTR1 [EC:2.7.11.1];K04424|2|1e-35|149|aly:ARALYDRAFT_909157|sterile alpha motif and leucine zipper containing kinase AZK [EC:2.7.11.25]	GO:0005829//cytosol;GO:0005886//plasma membrane	GO:0004674//protein serine/threonine kinase activity;GO:0004712//protein serine/threonine/tyrosine kinase activity;GO:0005524//ATP binding;GO:0016597//amino acid binding;GO:0004715//non-membrane spanning protein tyrosine kinase activity	GO:0006468//protein phosphorylation;GO:0007015//actin filament organization;GO:0009658//chloroplast organization	gi|449454245|ref|XP_004144866.1|/6.82358e-152/PREDICTED: protein-tyrosine kinase 2-beta-like [Cucumis sativus]
CL3752.Contig2_All	2079	42	322	2.2637	12.9988	2.52162	Up	7.8804e-39	7.57313e-37	K01051|1|3e-07|55.5|gmx:100776781|pectinesterase [EC:3.1.1.11]	GO:0005886//plasma membrane	-	GO:0045492//xylan biosynthetic process;GO:0010413//glucuronoxylan metabolic process	gi|224145323|ref|XP_002325602.1|/1.32783e-175/predicted protein [Populus trichocarpa]
CL7611.Contig1_All	2081	9	69	0.484613	2.78278	2.52162	Up	2.41546e-09	4.48164e-08	K10760|1|1e-37|156|vvi:100247527|adenylate isopentenyltransferase (cytokinin synthase);K05356|2|2e-12|73.2|sbi:SORBI_0011s005450|all-trans-nonaprenyl-diphosphate synthase [EC:2.5.1.84 2.5.1.85];K04728|3|2e-07|56.6|gmx:100788458|ataxia telangiectasia mutated family protein [EC:2.7.11.1]	-	-	-	gi|147791117|emb|CAN74702.1|/0/hypothetical protein VITISV_023139 [Vitis vinifera]
Unigene273_All	1506	11	84	0.818451	4.68119	2.51591	Up	4.34136e-11	9.74017e-10	K10838|1|1e-19|96.3|ota:Ot14g02880|xeroderma pigmentosum group C-complementing protein	GO:0009507//chloroplast	-	GO:0007568//aging	gi|225448723|ref|XP_002275422.1|/8.09719e-169/PREDICTED: UPF0176 protein Mfla_2319-like [Vitis vinifera]
Unigene6822_All	2481	30	229	1.35494	7.74659	2.51533	Up	5.78514e-28	3.74715e-26	K10949|1|8e-38|157|vvi:100259001|ER lumen protein retaining receptor	-	-	-	gi|356569951|ref|XP_003553157.1|/0/PREDICTED: uncharacterized protein LOC100793012 [Glycine max]
Unigene12158_All	1281	15	114	1.3121	7.46891	2.50902	Up	1.46147e-14	4.44633e-13	-	-	-	-	gi|296090254|emb|CBI40073.3|/1.41931e-14/unnamed protein product [Vitis vinifera]
CL9628.Contig4_All	4095	5	38	0.136817	0.77881	2.50902	Up	1.26602e-05	0.000129998	K09291|1|2e-30|134|rcu:RCOM_1128370|nucleoprotein TPR	-	-	-	gi|462400300|gb|EMJ05968.1|/0/hypothetical protein PRUPE_ppa015244mg [Prunus persica]
Unigene43634_All	585	5	38	0.957721	5.45167	2.50902	Up	1.26602e-05	0.000129977	K04728|1|1e-07|43.9|gmx:100788458|ataxia telangiectasia mutated family protein [EC:2.7.11.1]	-	GO:0005488//binding	-	gi|357515459|ref|XP_003628018.1|/6.72851e-13/hypothetical protein MTR_8g041480 [Medicago truncatula]
CL5729.Contig4_All	667	292	2217	49.0548	278.96	2.50759	Up	4.7479e-256	5.91406e-253	-	GO:0009507//chloroplast	-	GO:0010730//negative regulation of hydrogen peroxide biosynthetic process;GO:0009415//response to water stimulus	gi|388502890|gb|AFK39511.1|/1.83861e-25/unknown [Medicago truncatula]
CL13433.Contig2_All	1552	7	53	0.505395	2.86606	2.50359	Up	2.13944e-07	3.00013e-06	K15865|1|0.0|661|pop:POPTR_592285|CDK5 regulatory subunit-associated protein 1-like 1	GO:0016020//membrane;GO:0005783//endoplasmic reticulum	GO:0016740//transferase activity;GO:0051539//4 iron, 4 sulfur cluster binding;GO:0032440//2-alkenal reductase [NAD(P)] activity	GO:0009451//RNA modification;GO:0055114//oxidation-reduction process	gi|460410020|ref|XP_004250429.1|/0/PREDICTED: threonylcarbamoyladenosine tRNA methylthiotransferase-like [Solanum lycopersicum]
CL412.Contig1_All	480	7	53	1.63411	9.26694	2.50359	Up	2.13944e-07	3.00078e-06	-	-	-	-	gi|358349313|ref|XP_003638683.1|/2.86807e-10/hypothetical protein MTR_139s0035 [Medicago truncatula]
CL3376.Contig1_All	2298	24	181	1.17027	6.61044	2.4979	Up	3.10222e-22	1.5188e-20	K14494|1|0.0|694|pop:POPTR_719856|DELLA protein	-	-	GO:0006351//transcription, DNA-dependent;GO:0080090//regulation of primary metabolic process;GO:0009739//response to gibberellin stimulus;GO:0048519//negative regulation of biological process;GO:0009755//hormone-mediated signaling pathway;GO:0009651//response to salt stress;GO:0010468//regulation of gene expression;GO:0010029//regulation of seed germination	gi|204022232|dbj|BAG71201.1|/0/DELLA 2 [Lactuca sativa]
CL1204.Contig2_All	2536	67	504	2.9604	16.6795	2.49421	Up	3.43812e-59	5.45818e-57	K03655|1|4e-26|118|gmx:100806552|ATP-dependent DNA helicase RecG [EC:3.6.4.12];K15360|2|3e-08|59.3|vvi:100253596|centromere protein X	-	-	-	gi|27764548|gb|AAO23078.1|/0/polyprotein [Glycine max]
CL13028.Contig7_All	2097	20	150	1.0687	6.00336	2.48991	Up	1.34426e-18	5.43171e-17	K08503|1|2e-90|331|aly:ARALYDRAFT_477131|syntaxin of plants SYP5	GO:0005773//vacuole;GO:0005794//Golgi apparatus;GO:0010008//endosome membrane	GO:0005484//SNAP receptor activity	GO:0006623//protein targeting to vacuole;GO:0006944//cellular membrane fusion;GO:0006891//intra-Golgi vesicle-mediated transport;GO:0000902//cell morphogenesis;GO:0016049//cell growth	gi|225460841|ref|XP_002277100.1|/1.32965e-98/PREDICTED: syntaxin-51 [Vitis vinifera]
CL4833.Contig1_All	832	8	60	1.07744	6.05243	2.48991	Up	3.51932e-08	5.59532e-07	-	-	-	-	-
Unigene7863_All	348	6	45	1.93195	10.8526	2.48991	Up	2.04058e-06	2.43816e-05	-	-	-	-	gi|356495340|ref|XP_003516536.1|/6.88446e-07/PREDICTED: uncharacterized protein LOC100801243 [Glycine max]
Unigene24547_All	340	11	82	3.62526	20.2412	2.48114	Up	1.04456e-10	2.26055e-09	-	-	-	-	gi|462395818|gb|EMJ01617.1|/3.1226e-07/hypothetical protein PRUPE_ppa008730mg [Prunus persica]
CL1134.Contig2_All	2666	40	297	1.68122	9.34971	2.47541	Up	3.19194e-35	2.67462e-33	K13418|1|2e-67|256|rcu:RCOM_0186340|somatic embryogenesis receptor kinase 1 [EC:2.7.10.1 2.7.11.1]	GO:0009506//plasmodesma;GO:0005886//plasma membrane;GO:0005576//extracellular region	GO:0004672//protein kinase activity;GO:0005524//ATP binding	GO:0006468//protein phosphorylation	gi|359493983|ref|XP_002283596.2|/0/PREDICTED: probable leucine-rich repeat receptor-like serine/threonine-protein kinase At3g14840-like [Vitis vinifera]
Unigene40655_All	455	12	89	2.95525	16.4165	2.47379	Up	1.75149e-11	4.10299e-10	-	-	-	-	-
Unigene9447_All	342	5	37	1.63821	9.07982	2.47055	Up	1.97181e-05	0.000194189	K00797|1|1e-22|102|pop:POPTR_1085365|spermidine synthase [EC:2.5.1.16]	-	GO:0004766//spermidine synthase activity	GO:0008152//metabolic process	gi|224102051|ref|XP_002312526.1|/1.69374e-21/predicted protein [Populus trichocarpa]
Unigene11046_All	417	5	37	1.34357	7.44676	2.47055	Up	1.97181e-05	0.00019416	K10572|1|1e-44|176|vvi:100243814|inositol-pentakisphosphate 2-kinase [EC:2.7.1.158]	GO:0005634//nucleus	GO:0035299//inositol pentakisphosphate 2-kinase activity;GO:0046872//metal ion binding;GO:0005524//ATP binding;GO:0032942//inositol tetrakisphosphate 2-kinase activity	GO:0010264//myo-inositol hexakisphosphate biosynthetic process;GO:0042742//defense response to bacterium;GO:0016310//phosphorylation;GO:0050832//defense response to fungus;GO:0030001//metal ion transport;GO:0051607//defense response to virus;GO:0030643//cellular phosphate ion homeostasis	gi|359492691|ref|XP_002281534.2|/1.21769e-43/PREDICTED: inositol-pentakisphosphate 2-kinase-like [Vitis vinifera]
CL5139.Contig1_All	2086	110	814	5.90885	32.75	2.47055	Up	1.38887e-93	3.61284e-91	K14546|1|1e-142|505|vvi:100265278|U3 small nucleolar RNA-associated protein 5	GO:0009506//plasmodesma;GO:0005634//nucleus	-	GO:0006626//protein targeting to mitochondrion	gi|297743397|emb|CBI36264.3|/1.64706e-141/unnamed protein product [Vitis vinifera]
Unigene55063_All	489	5	37	1.14574	6.3503	2.47055	Up	1.97181e-05	0.00019413	-	-	-	-	-
Unigene38701_All	647	26	192	4.50292	24.9057	2.46754	Up	3.3614e-23	1.72797e-21	-	-	-	-	-
CL13866.Contig2_All	920	8	59	0.974377	5.38227	2.46566	Up	5.45902e-08	8.41684e-07	-	-	-	-	gi|125605290|gb|EAZ44326.1|/2.93332e-10/hypothetical protein OsJ_28949 [Oryza sativa Japonica Group]
Unigene14034_All	717	28	206	4.37586	24.1129	2.46217	Up	9.87926e-25	5.48329e-23	-	-	-	-	-
CL1827.Contig7_All	2176	17	125	0.875417	4.82117	2.46134	Up	1.55752e-15	5.11839e-14	K09422|1|1e-30|133|vvi:100260318|myb proto-oncogene protein, plant	-	-	GO:0010033//response to organic substance	gi|225435070|ref|XP_002284400.1|/1.37215e-29/PREDICTED: transcription factor MYB59-like [Vitis vinifera]
CL6171.Contig2_All	1095	12	88	1.22798	6.74482	2.45749	Up	2.70908e-11	6.21582e-10	-	-	-	-	-
Unigene12143_All	611	6	44	1.10036	6.04384	2.45749	Up	3.17014e-06	3.64653e-05	-	-	-	-	-
CL8991.Contig1_All	470	213	1561	50.7816	278.745	2.45657	Up	1.04791e-176	5.90217e-174	K09873|1|3e-30|129|aly:ARALYDRAFT_493143|aquaporin TIP	GO:0009705//plant-type vacuole membrane;GO:0042807//central vacuole;GO:0005886//plasma membrane;GO:0016021//integral to membrane;GO:0009507//chloroplast	GO:0051739//ammonia transmembrane transporter activity;GO:0015200//methylammonium transmembrane transporter activity	GO:0072489//methylammonium transmembrane transport	gi|1212921|emb|CAA65187.1|/3.83858e-33/aquaporin [Helianthus annuus]
CL5143.Contig4_All	330	11	80	3.73511	20.3459	2.44552	Up	2.49992e-10	5.18657e-09	-	GO:0009507//chloroplast	-	-	gi|295844360|gb|ADG43176.1|/2.92972e-26/putative major latex-like protein [Salvia miltiorrhiza]
CL2931.Contig2_All	358	8	58	2.50399	13.5971	2.441	Up	8.4524e-08	1.26819e-06	K14191|1|4e-39|157|aly:ARALYDRAFT_904217|18S rRNA (adenine1779-N6/adenine1780-N6)-dimethyltransferase [EC:2.1.1.183]	GO:0005730//nucleolus;GO:0005737//cytoplasm	GO:0000179//rRNA (adenine-N6,N6-)-dimethyltransferase activity	GO:0000154//rRNA modification;GO:0032259//methylation;GO:0051301//cell division;GO:0001708//cell fate specification	gi|148907015|gb|ABR16651.1|/1.35521e-39/unknown [Picea sitchensis]
CL8165.Contig1_All	2327	58	419	2.79291	15.1119	2.43585	Up	3.35492e-48	4.18699e-46	K11684|1|4e-88|324|sbi:SORBI_03g001920|bromodomain-containing factor 1;K06062|3|3e-11|68.9|cme:CMM151C|histone acetyltransferase [EC:2.3.1.48];K11723|4|8e-10|64.3|rcu:RCOM_1302750|bromodomain-containing protein 7/9	-	-	GO:0045931//positive regulation of mitotic cell cycle;GO:0044238//primary metabolic process;GO:0048364//root development;GO:0044260;GO:0009294//DNA mediated transformation	gi|225446551|ref|XP_002276195.1|/2.06784e-140/PREDICTED: transcription factor GTE4-like [Vitis vinifera]
Unigene4585_All	1388	14	101	1.13022	6.10708	2.43388	Up	1.18285e-12	3.09307e-11	-	-	-	-	-
Unigene35664_All	1096	5	36	0.511192	2.75673	2.43102	Up	3.0627e-05	0.000289391	K06685|1|3e-07|54.7|ath:AT4G19050|maintenance of ploidy protein MOB1 (MPS1 binder 1)	-	-	-	gi|336238978|gb|AEI27416.1|/1.66024e-122/TIR_3 [Helianthus annuus]
CL1432.Contig1_All	448	5	36	1.2506	6.74413	2.43102	Up	3.0627e-05	0.000289306	-	-	-	-	-
CL2671.Contig2_All	663	5	36	0.845048	4.55712	2.43102	Up	3.0627e-05	0.000289348	K00621|1|5e-67|251|vvi:100249529|glucosamine-phosphate N-acetyltransferase [EC:2.3.1.4]	GO:0005783//endoplasmic reticulum;GO:0005794//Golgi apparatus	GO:0004343//glucosamine 6-phosphate N-acetyltransferase activity	GO:0006044//N-acetylglucosamine metabolic process	gi|147794493|emb|CAN62760.1|/1.23392e-66/hypothetical protein VITISV_021810 [Vitis vinifera]
Unigene13396_All	1627	5	36	0.344356	1.85702	2.43102	Up	3.0627e-05	0.000289264	-	GO:0005768//endosome;GO:0016023//cytoplasmic membrane-bounded vesicle;GO:0005802//trans-Golgi network;GO:0016020//membrane;GO:0005794//Golgi apparatus	GO:0003924//GTPase activity;GO:0005525//GTP binding	GO:0006955//immune response;GO:0006184//GTP catabolic process	gi|225437197|ref|XP_002275124.1|/3.46522e-96/PREDICTED: guanylate-binding protein 4-like [Vitis vinifera]
Unigene3974_All	621	6	43	1.08264	5.81137	2.42432	Up	4.9133e-06	5.48981e-05	-	-	-	-	-
Unigene26269_All	779	35	250	5.03449	26.9342	2.41952	Up	3.75984e-29	2.53152e-27	K14488|1|1e-41|168|vvi:100260776|SAUR family protein	-	-	GO:1900057//positive regulation of leaf senescence;GO:0010033//response to organic substance	gi|225453979|ref|XP_002280387.1|/1.21017e-40/PREDICTED: uncharacterized protein LOC100260776 [Vitis vinifera]
Unigene15135_All	829	7	50	0.946168	5.06194	2.41952	Up	7.9759e-07	1.02078e-05	-	-	-	-	gi|460384919|ref|XP_004238154.1|/6.91589e-13/PREDICTED: uncharacterized protein LOC101253889 [Solanum lycopersicum]
CL955.Contig1_All	1010	7	50	0.776607	4.1548	2.41952	Up	7.9759e-07	1.02057e-05	-	-	-	-	-
CL12841.Contig3_All	624	51	364	9.15821	48.9574	2.41839	Up	9.6211e-42	1.01495e-39	-	GO:0005739//mitochondrion	-	GO:0031348//negative regulation of defense response;GO:0006457//protein folding;GO:0009644//response to high light intensity;GO:0006984//ER-nucleus signaling pathway;GO:0034976//response to endoplasmic reticulum stress;GO:0042542//response to hydrogen peroxide;GO:0009408//response to heat	gi|225459495|ref|XP_002285840.1|/1.38551e-45/PREDICTED: selenoprotein K [Vitis vinifera]
Unigene12335_All	642	15	107	2.61807	13.9878	2.4176	Up	3.07418e-13	8.44806e-12	-	-	-	GO:0006863//purine nucleobase transport	gi|462421686|gb|EMJ25949.1|/1.93291e-45/hypothetical protein PRUPE_ppa024197mg [Prunus persica]
CL7708.Contig3_All	335	38	271	12.7105	67.8932	2.41724	Up	1.9127e-31	1.40305e-29	K03686|1|3e-13|71.6|ota:Ot10g00240|molecular chaperone DnaJ	GO:0009507//chloroplast;GO:0005634//nucleus	-	GO:0006457//protein folding;GO:0009744//response to sucrose stimulus;GO:0009750//response to fructose stimulus	gi|470110161|ref|XP_004291355.1|/2.55139e-25/PREDICTED: chaperone protein dnaJ 11, chloroplastic-like [Fragaria vesca subsp. vesca]
CL5941.Contig7_All	1254	23	164	2.0552	10.9761	2.41701	Up	1.38531e-19	5.93448e-18	K15382|1|2e-85|314|vvi:100267921|solute carrier family 50 (sugar transporter)	GO:0005886//plasma membrane;GO:0016021//integral to membrane	-	GO:0006810//transport;GO:0071310//cellular response to organic substance	gi|460391690|ref|XP_004241452.1|/5.713e-93/PREDICTED: bidirectional sugar transporter SWEET11-like [Solanum lycopersicum]
CL3742.Contig5_All	1719	8	57	0.521482	2.78292	2.41591	Up	1.30627e-07	1.89793e-06	K01535|1|3e-09|62.0|rcu:RCOM_1608600|H+-transporting ATPase [EC:3.6.3.6]	GO:0016021//integral to membrane;GO:0005886//plasma membrane	GO:0008553//hydrogen-exporting ATPase activity, phosphorylative mechanism;GO:0046872//metal ion binding;GO:0005524//ATP binding	GO:0015992//proton transport;GO:0006754//ATP biosynthetic process;GO:0006200//ATP catabolic process	gi|462400050|gb|EMJ05718.1|/3.81361e-08/hypothetical protein PRUPE_ppa018171mg [Prunus persica]
Unigene23765_All	761	8	57	1.17796	6.28625	2.41591	Up	1.30627e-07	1.89836e-06	K00430|1|1e-80|297|vvi:100257005|peroxidase [EC:1.11.1.7]	GO:0005576//extracellular region	GO:0046872//metal ion binding;GO:0020037//heme binding;GO:0004601//peroxidase activity	GO:0042744//hydrogen peroxide catabolic process;GO:0055114//oxidation-reduction process	gi|269856432|gb|ACZ51443.1|/2.43966e-115/peroxidase protein [Mikania micrantha]
CL10577.Contig1_All	9071	56	399	0.691764	3.69164	2.41591	Up	1.47829e-45	1.70377e-43	-	-	-	-	-
CL9160.Contig1_All	298	17	121	6.3923	34.0777	2.41442	Up	8.79418e-15	2.71764e-13	-	-	-	-	gi|147808123|emb|CAN64169.1|/9.08518e-28/hypothetical protein VITISV_015921 [Vitis vinifera]
Unigene14372_All	2103	26	185	1.38535	7.38302	2.41396	Up	6.91142e-22	3.32343e-20	-	GO:0005737//cytoplasm;GO:0005634//nucleus;GO:0005886//plasma membrane	GO:0004871//signal transducer activity	GO:0009954//proximal/distal pattern formation;GO:0009651//response to salt stress;GO:0009638//phototropism;GO:0010227//floral organ abscission;GO:0006816//calcium ion transport;GO:0007030//Golgi organization;GO:0048439//flower morphogenesis;GO:0019344//cysteine biosynthetic process	gi|225434311|ref|XP_002264896.1|/0/PREDICTED: root phototropism protein 2 [Vitis vinifera]
CL2233.Contig5_All	548	9	64	1.84029	9.80169	2.4131	Up	2.15414e-08	3.50749e-07	K00517|1|2e-52|202|ath:AT5G24960|[EC:1.14.-.-];K11868|4|8e-51|197|aly:ARALYDRAFT_481994|cytochrome P450, family 71, subfamily A, polypeptide 13 (indoleacetaldoxime dehydratase) [EC:4.99.1.6]	-	-	-	gi|336462672|gb|AEI59777.1|/4.30386e-68/cytochrome P450 [Helianthus annuus]
CL9913.Contig3_All	2032	9	64	0.496299	2.64337	2.4131	Up	2.15414e-08	3.50837e-07	K01618|1|0.0|793|ath:AT4G09520|[EC:4.1.1.-]	GO:0005829//cytosol	GO:0046872//metal ion binding;GO:0004619//phosphoglycerate mutase activity	GO:0008152//metabolic process	gi|460389427|ref|XP_004240355.1|/0/PREDICTED: 2,3-bisphosphoglycerate-independent phosphoglycerate mutase-like [Solanum lycopersicum]
CL7135.Contig1_All	1746	10	71	0.641772	3.41284	2.41084	Up	3.57198e-09	6.48261e-08	K07300|1|1e-179|627|mtr:MTR_7g068380|Ca2+:H+ antiporter	GO:0016021//integral to membrane;GO:0009705//plant-type vacuole membrane	GO:0015369//calcium:hydrogen antiporter activity;GO:0005515//protein binding	GO:0055085//transmembrane transport;GO:0006814//sodium ion transport;GO:0030026//cellular manganese ion homeostasis;GO:0006882//cellular zinc ion homeostasis;GO:0055062//phosphate ion homeostasis;GO:0006874//cellular calcium ion homeostasis;GO:0006793//phosphorus metabolic process;GO:0006816//calcium ion transport;GO:0010351//lithium ion transport;GO:0009624//response to nematode;GO:0051592//resp…	gi|300521743|gb|ADK26060.1|/1.23095e-179/Ca2+/H+-exchanging protein [Galega orientalis]
CL12017.Contig3_All	1154	10	71	0.971	5.16362	2.41084	Up	3.57198e-09	6.48443e-08	-	GO:0005634//nucleus	-	GO:0016480//negative regulation of transcription from RNA polymerase III promoter	gi|359386138|gb|AEV43358.1|/1.97949e-97/MAF1-like protein [Citrus sinensis]
CL5962.Contig2_All	3239	11	78	0.380545	2.02109	2.40899	Up	5.94976e-10	1.18142e-08	K12842|1|0.0|1368|pop:POPTR_819630|U2-associated protein SR140	GO:0005634//nucleus	GO:0003723//RNA binding;GO:0000166//nucleotide binding	GO:0010413//glucuronoxylan metabolic process;GO:0009888//tissue development;GO:0016926//protein desumoylation;GO:0033044//regulation of chromosome organization;GO:0009887//organ morphogenesis;GO:0010228//vegetative to reproductive phase transition of meristem;GO:0000956//nuclear-transcribed mRNA catabolic process;GO:0045492//xylan biosynthetic process;GO:0000394//RNA splicing, via endonucleolytic…	gi|224089390|ref|XP_002308714.1|/0/predicted protein [Populus trichocarpa]
Unigene9247_All	869	11	78	1.4184	7.53315	2.40899	Up	5.94976e-10	1.18178e-08	-	-	GO:0004693//cyclin-dependent protein kinase activity;GO:0019901//protein kinase binding	GO:0010440//stomatal lineage progression;GO:0000079//regulation of cyclin-dependent protein serine/threonine kinase activity	gi|470143150|ref|XP_004307245.1|/2.54817e-77/PREDICTED: cyclin-U4-1-like [Fragaria vesca subsp. vesca]
Unigene21903_All	477	13	91	3.05386	16.0112	2.39038	Up	2.5662e-11	5.90472e-10	K00131|1|4e-56|214|sbi:SORBI_07g021630|glyceraldehyde-3-phosphate dehydrogenase (NADP) [EC:1.2.1.9]	-	GO:0008886//glyceraldehyde-3-phosphate dehydrogenase (NADP+) (non-phosphorylating) activity	GO:0055114//oxidation-reduction process	gi|449523177|ref|XP_004168601.1|/2.1913e-55/PREDICTED: NADP-dependent glyceraldehyde-3-phosphate dehydrogenase-like [Cucumis sativus]
Unigene14631_All	424	7	49	1.84994	9.69911	2.39038	Up	1.2315e-06	1.52226e-05	-	-	-	-	gi|356515333|ref|XP_003526355.1|/1.26229e-08/PREDICTED: protein ZINC INDUCED FACILITATOR-LIKE 1-like [Glycine max]
CL13980.Contig9_All	5167	70	489	1.51804	7.94277	2.38743	Up	9.63386e-55	1.39287e-52	-	-	-	-	-
Unigene12470_All	859	11	76	1.43491	7.42544	2.37152	Up	1.40779e-09	2.68035e-08	K02693|1|8e-43|172|rcu:RCOM_1723530|photosystem I subunit IV	GO:0009538//photosystem I reaction center;GO:0009941//chloroplast envelope;GO:0009535//chloroplast thylakoid membrane;GO:0010287//plastoglobule	-	GO:0006364//rRNA processing;GO:0009657//plastid organization;GO:0010207//photosystem II assembly;GO:0019344//cysteine biosynthetic process	gi|2499966|sp|Q41228.1|PSAEA_NICSY/3.62435e-44/RecName: Full=Photosystem I reaction center subunit IV A, chloroplastic; Short=PSI-E A; Contains: RecName: Full=Photosystem I reaction center subunit IV A isoform 2; Flags: Precursor
CL2955.Contig1_All	1586	33	228	2.3315	12.0652	2.37152	Up	3.90252e-26	2.30004e-24	-	-	-	-	gi|147772919|emb|CAN64786.1|/8.41903e-23/hypothetical protein VITISV_014071 [Vitis vinifera]
Unigene25902_All	317	10	69	3.53481	18.268	2.36962	Up	8.45984e-09	1.46279e-07	-	-	-	-	-
CL12547.Contig1_All	2388	10	69	0.469235	2.42503	2.36962	Up	8.45984e-09	1.46318e-07	-	GO:0005634//nucleus;GO:0009507//chloroplast	-	-	gi|225427599|ref|XP_002270781.1|/6.90715e-115/PREDICTED: uncharacterized protein LOC100264895 [Vitis vinifera]
CL9909.Contig1_All	929	19	131	2.29173	11.8347	2.36852	Up	1.40575e-15	4.64557e-14	-	-	-	-	-
Unigene29452_All	431	9	62	2.33986	12.073	2.36729	Up	5.1077e-08	7.89396e-07	-	-	-	-	-
CL8008.Contig2_All	1627	8	55	0.550969	2.83711	2.36438	Up	3.10166e-07	4.25187e-06	-	-	-	-	gi|388508418|gb|AFK42275.1|/2.61192e-35/unknown [Lotus japonicus]
CL4076.Contig2_All	1647	15	103	1.02052	5.24862	2.36263	Up	1.71213e-12	4.40771e-11	-	-	-	-	gi|359476996|ref|XP_002263596.2|/1.19439e-136/PREDICTED: AT-rich interactive domain-containing protein 3-like [Vitis vinifera]
Unigene16118_All	370	7	48	2.11993	10.8878	2.36063	Up	1.8972e-06	2.2765e-05	-	-	-	-	-
CL9332.Contig3_All	826	21	144	2.84881	14.6313	2.36063	Up	6.22312e-17	2.25061e-15	-	GO:0005622//intracellular	-	-	gi|224132346|ref|XP_002328246.1|/3.65863e-22/predicted protein [Populus trichocarpa]
CL11622.Contig2_All	853	166	1136	21.8064	111.771	2.35773	Up	3.6386e-123	1.31664e-120	K14638|1|6e-46|182|ppp:PHYPADRAFT_189464|solute carrier family 15 (peptide/histidine transporter), member 3/4	GO:0005886//plasma membrane;GO:0016021//integral to membrane	GO:0005215//transporter activity	GO:0006857//oligopeptide transport;GO:0009718//anthocyanin-containing compound biosynthetic process	gi|460408226|ref|XP_004249547.1|/2.71983e-92/PREDICTED: probable peptide/nitrate transporter At3g53960-like [Solanum lycopersicum]
CL7585.Contig1_All	1109	6	41	0.60624	3.1028	2.35561	Up	1.17141e-05	0.000121205	-	-	-	-	-
CL5629.Contig1_All	1087	12	82	1.23702	6.3312	2.35561	Up	3.60866e-10	7.34339e-09	K10293|1|1e-14|58.2|vvi:100246319|F-box protein 7	GO:0005739//mitochondrion	-	GO:0016558//protein import into peroxisome matrix;GO:0006635//fatty acid beta-oxidation	gi|225429193|ref|XP_002276156.1|/1.6825e-13/PREDICTED: F-box protein SKIP22 [Vitis vinifera]
CL10092.Contig1_All	473	6	41	1.4214	7.27486	2.35561	Up	1.17141e-05	0.000121224	-	-	-	-	gi|147770466|emb|CAN64769.1|/2.40088e-06/hypothetical protein VITISV_010312 [Vitis vinifera]
Unigene29824_All	424	6	41	1.58566	8.11558	2.35561	Up	1.17141e-05	0.000121244	-	-	-	-	gi|296090659|emb|CBI41059.3|/2.01528e-06/unnamed protein product [Vitis vinifera]
Unigene57502_All	236	6	41	2.84881	14.5805	2.35561	Up	1.17141e-05	0.000121263	-	-	-	-	gi|224112493|ref|XP_002316209.1|/7.69742e-14/predicted protein [Populus trichocarpa]
Unigene24333_All	481	5	34	1.1648	5.93247	2.34856	Up	7.32476e-05	0.000631743	K13447|1|1e-37|153|vvi:100262101|respiratory burst oxidase [EC:1.6.3.- 1.11.1.-]	GO:0016021//integral to membrane	GO:0016174//NAD(P)H oxidase activity;GO:0004601//peroxidase activity;GO:0005509//calcium ion binding	GO:0055114//oxidation-reduction process	gi|462406133|gb|EMJ11597.1|/3.6745e-37/hypothetical protein PRUPE_ppa000913mg [Prunus persica]
Unigene44511_All	394	5	34	1.422	7.24243	2.34856	Up	7.32476e-05	0.000631659	K01206|1|5e-10|60.8|aly:ARALYDRAFT_475890|alpha-L-fucosidase [EC:3.2.1.51]	GO:0016023//cytoplasmic membrane-bounded vesicle;GO:0009536//plastid	GO:0016788//hydrolase activity, acting on ester bonds	GO:0006629//lipid metabolic process	gi|460393568|ref|XP_004242381.1|/6.91891e-39/PREDICTED: GDSL esterase/lipase At5g33370-like [Solanum lycopersicum]
CL525.Contig1_All	620	5	34	0.903656	4.60245	2.34856	Up	7.32476e-05	0.000631996	K01115|1|3e-41|166|vcn:VOLCADRAFT_99471|phospholipase D [EC:3.1.4.4]	-	-	-	gi|76262500|gb|ABA41400.1|/6.34806e-51/pherophorin-C2 protein precursor [Chlamydomonas reinhardtii]
Unigene57744_All	432	5	34	1.29691	6.60537	2.34856	Up	7.32476e-05	0.000631912	-	-	-	-	-
CL3507.Contig3_All	535	5	34	1.04723	5.33368	2.34856	Up	7.32476e-05	0.000631575	K00517|1|5e-48|188|ath:AT4G31940|[EC:1.14.-.-];K05280|3|1e-36|150|ath:AT5G07990|flavonoid 3'-monooxygenase [EC:1.14.13.21]	GO:0009507//chloroplast	GO:0097008//(3E)-4,8-dimethyl-1,3,7-nonatriene synthase activity;GO:0016711//flavonoid 3'-monooxygenase activity;GO:0009055//electron carrier activity;GO:0005506//iron ion binding;GO:0097007//4,8,12-trimethyltrideca-1,3,7,11-tetraene synthase activity;GO:0020037//heme binding;GO:0019825//oxygen binding	GO:0046246//terpene biosynthetic process;GO:0055114//oxidation-reduction process	gi|255580537|ref|XP_002531093.1|/2.71992e-64/cytochrome P450, putative [Ricinus communis]
Unigene38024_All	278	5	34	2.01535	10.2645	2.34856	Up	7.32476e-05	0.000631828	K01115|1|2e-43|171|pop:POPTR_810176|phospholipase D [EC:3.1.4.4]	GO:0009941//chloroplast envelope;GO:0005829//cytosol;GO:0009506//plasmodesma;GO:0030136//clathrin-coated vesicle;GO:0005886//plasma membrane;GO:0005634//nucleus;GO:0005739//mitochondrion	GO:0005546//phosphatidylinositol-4,5-bisphosphate binding;GO:0005515//protein binding;GO:0004630//phospholipase D activity;GO:0005509//calcium ion binding;GO:0070290//NAPE-specific phospholipase D activity	GO:0006094//gluconeogenesis;GO:0046470//phosphatidylcholine metabolic process;GO:0010119//regulation of stomatal movement;GO:0006833//water transport;GO:0016042//lipid catabolic process;GO:0009651//response to salt stress;GO:0048767//root hair elongation;GO:0006972//hyperosmotic response;GO:0007030//Golgi organization;GO:0006631//fatty acid metabolic process;GO:0006096//glycolysis;GO:0009845//see…	gi|224134947|ref|XP_002327529.1|/2.97673e-42/predicted protein [Populus trichocarpa]
CL3689.Contig6_All	1484	60	407	4.53046	23.0177	2.34502	Up	6.559e-45	7.45333e-43	K07088|1|9e-147|518|rcu:RCOM_0875040|	GO:0016021//integral to membrane;GO:0009507//chloroplast	GO:0009672//auxin:hydrogen symporter activity	GO:0046482//para-aminobenzoic acid metabolic process;GO:0009926//auxin polar transport;GO:0055085//transmembrane transport	gi|460373557|ref|XP_004232583.1|/1.9042e-146/PREDICTED: uncharacterized transporter YBR287W-like [Solanum lycopersicum]
CL1835.Contig28_All	5069	26	176	0.574746	2.91402	2.34201	Up	3.21768e-20	1.41779e-18	K11380|1|2e-08|60.8|ppp:PHYPADRAFT_27586|NuA3 HAT complex component NTO1	-	GO:0005488//binding;GO:0016740//transferase activity	GO:0044238//primary metabolic process;GO:0044260	gi|359489550|ref|XP_002278335.2|/1.21817e-82/PREDICTED: histone-lysine N-methyltransferase ATX4-like [Vitis vinifera]
Unigene14728_All	240	13	88	6.06956	30.7732	2.34201	Up	9.26488e-11	2.01648e-09	-	-	-	-	-
CL12576.Contig2_All	786	12	81	1.71074	8.64897	2.33791	Up	5.52914e-10	1.10161e-08	K03514|1|2e-07|54.3|cre:CHLREDRAFT_17066|DNA polymerase sigma subunit [EC:2.7.7.7];K12741|2|5e-07|53.1|osa:4328758|heterogeneous nuclear ribonucleoprotein A1/A3;K01115|4|1e-06|52.0|vcn:VOLCADRAFT_99471|phospholipase D [EC:3.1.4.4]	-	-	-	gi|1050913|emb|CAA63341.1|/2.64325e-43/dehydrin [Helianthus annuus]
CL5487.Contig1_All	1154	19	128	1.8449	9.30906	2.33509	Up	5.03606e-15	1.58424e-13	K14312|1|6e-129|272|vvi:100243944|nuclear pore complex protein Nup155	GO:0005730//nucleolus;GO:0009506//plasmodesma;GO:0005643//nuclear pore;GO:0009507//chloroplast;GO:0005886//plasma membrane	GO:0017056//structural constituent of nuclear pore;GO:0005487//nucleocytoplasmic transporter activity;GO:0005515//protein binding	GO:0001510//RNA methylation;GO:0006913//nucleocytoplasmic transport	gi|462423976|gb|EMJ28239.1|/3.22931e-128/hypothetical protein PRUPE_ppa000191mg [Prunus persica]
CL6600.Contig3_All	1289	7	47	0.608513	3.06018	2.33026	Up	2.91596e-06	3.38542e-05	K08332|1|7e-31|133|vcn:VOLCADRAFT_41528|vacuolar protein 8	GO:0005737//cytoplasm;GO:0005634//nucleus;GO:0005886//plasma membrane	GO:0005515//protein binding	GO:0009651//response to salt stress;GO:0010187//negative regulation of seed germination;GO:0000956//nuclear-transcribed mRNA catabolic process;GO:0009737//response to abscisic acid stimulus	gi|460403376|ref|XP_004247167.1|/3.16251e-163/PREDICTED: ARM REPEAT PROTEIN INTERACTING WITH ABF2-like [Solanum lycopersicum]
Unigene12254_All	550	17	114	3.46347	17.3958	2.32845	Up	1.7515e-13	4.94327e-12	-	-	-	-	-
Unigene29084_All	1110	6	40	0.605694	3.0244	2.31999	Up	1.80159e-05	0.000178156	K03595|1|3e-16|84.3|aly:ARALYDRAFT_496959|GTP-binding protein Era	-	-	-	gi|188570059|gb|ACD64108.1|/3.89158e-18/hypothetical protein [Helianthus petiolaris]
CL9622.Contig3_All	770	6	40	0.873143	4.35984	2.31999	Up	1.80159e-05	0.000178184	-	-	-	-	-
CL385.Contig5_All	2058	15	100	0.816715	4.07809	2.31999	Up	6.1326e-12	1.49782e-10	K01188|1|0.0|720|vvi:100255282|beta-glucosidase [EC:3.2.1.21]	-	GO:0008422//beta-glucosidase activity	GO:0005975//carbohydrate metabolic process	gi|255569514|ref|XP_002525724.1|/0/hydrolase, hydrolyzing O-glycosyl compounds, putative [Ricinus communis]
Unigene35063_All	619	9	60	1.62921	8.13509	2.31999	Up	1.20219e-07	1.75498e-06	-	-	-	-	-
Unigene4199_All	1641	17	113	1.16082	5.77925	2.31574	Up	2.67426e-13	7.40561e-12	K15121|1|1e-92|338|smo:SELMODRAFT_413389|solute carrier family 25, member 44	GO:0005743//mitochondrial inner membrane;GO:0016021//integral to membrane	-	GO:0055085//transmembrane transport;GO:0006839//mitochondrial transport	gi|225442186|ref|XP_002276676.1|/4.65271e-149/PREDICTED: solute carrier family 25 member 44-like isoform 1 [Vitis vinifera]
Unigene12350_All	598	8	53	1.49904	7.43835	2.31094	Up	7.30442e-07	9.40974e-06	-	-	-	-	-
CL73.Contig4_All	1018	168	1112	18.4921	91.6766	2.30964	Up	9.71598e-118	3.36537e-115	K09873|1|1e-119|427|ath:AT3G16240|aquaporin TIP;K09866|5|9e-103|371|sbi:SORBI_10g019360|aquaporin-4	GO:0016021//integral to membrane;GO:0009506//plasmodesma;GO:0009941//chloroplast envelope;GO:0009705//plant-type vacuole membrane;GO:0009505//plant-type cell wall;GO:0000326//protein storage vacuole;GO:0042807//central vacuole;GO:0005794//Golgi apparatus;GO:0005886//plasma membrane	GO:0015204//urea transmembrane transporter activity;GO:0015250//water channel activity;GO:0051739//ammonia transmembrane transporter activity;GO:0015200//methylammonium transmembrane transporter activity	GO:0009651//response to salt stress;GO:0071918//urea transmembrane transport;GO:0072489//methylammonium transmembrane transport;GO:0006816//calcium ion transport;GO:0006833//water transport;GO:0007030//Golgi organization;GO:0030003//cellular cation homeostasis	gi|1212925|emb|CAA65184.1|/5.28437e-136/aquaporin [Helianthus annuus]
CL239.Contig3_All	1612	5	33	0.34756	1.71811	2.30549	Up	0.00011275	0.000926663	-	-	-	-	-
CL2302.Contig9_All	2104	5	33	0.266286	1.31635	2.30549	Up	0.00011275	0.000926075	K13417|1|7e-51|149|aly:ARALYDRAFT_899604|somatic embryogenesis receptor kinase 4 [EC:2.7.10.1 2.7.11.1];K13416|5|3e-49|146|ath:AT4G33430|brassinosteroid insensitive 1-associated receptor kinase 1 [EC:2.7.10.1 2.7.11.1]	-	GO:0004674//protein serine/threonine kinase activity;GO:0000166//nucleotide binding	GO:0006468//protein phosphorylation;GO:0000165//MAPK cascade	gi|326524528|dbj|BAK00647.1|/2.45964e-90/predicted protein [Hordeum vulgare subsp. vulgare]
Unigene11938_All	768	5	33	0.729514	3.60624	2.30549	Up	0.00011275	0.000926545	-	-	-	-	-
Unigene3063_All	726	5	33	0.771717	3.81486	2.30549	Up	0.00011275	0.00092678	-	-	-	-	-
CL3132.Contig1_All	380	5	33	1.47439	7.2884	2.30549	Up	0.00011275	0.000926428	K07466|1|9e-06|46.6|mtr:MTR_3g047950|replication factor A1	-	-	-	gi|147780293|emb|CAN63562.1|/1.91766e-25/hypothetical protein VITISV_037178 [Vitis vinifera]
Unigene1387_All	311	5	33	1.8015	8.90544	2.30549	Up	0.00011275	0.00092631	K05894|1|1e-27|119|ath:AT2G06050|12-oxophytodienoic acid reductase [EC:1.3.1.42]	GO:0005829//cytosol;GO:0005777//peroxisome	GO:0016629//12-oxophytodienoate reductase activity;GO:0010181//FMN binding	GO:0010193//response to ozone;GO:0055114//oxidation-reduction process;GO:0009620//response to fungus;GO:0009611//response to wounding;GO:0009695//jasmonic acid biosynthetic process;GO:0031408//oxylipin biosynthetic process	gi|194338415|gb|ACF49260.1|/1.17303e-30/12-oxophytodienoate reductase-like protein [Artemisia annua]
Unigene18555_All	462	5	33	1.2127	5.99479	2.30549	Up	0.00011275	0.000926193	K05356|1|3e-08|55.8|sbi:SORBI_0011s005450|all-trans-nonaprenyl-diphosphate synthase [EC:2.5.1.84 2.5.1.85]	-	GO:0003676//nucleic acid binding	GO:0050896//response to stimulus;GO:0015074//DNA integration	gi|169647187|gb|ACA61613.1|/1.06367e-32/hypothetical protein AP2_E11.1 [Arabidopsis lyrata subsp. petraea]
CL3640.Contig2_All	757	52	343	7.69719	38.0277	2.30465	Up	2.39148e-37	2.17863e-35	-	-	-	-	-
Unigene16121_All	388	21	138	6.06474	29.8503	2.29923	Up	7.8845e-16	2.64061e-14	-	-	GO:0016491//oxidoreductase activity;GO:0046983//protein dimerization activity	GO:0008152//metabolic process	gi|460394659|ref|XP_004242918.1|/2.75183e-08/PREDICTED: transcription factor bHLH35-like [Solanum lycopersicum]
Unigene15437_All	808	14	92	1.94152	9.55604	2.29923	Up	5.5548e-11	1.23514e-09	K01115|1|2e-17|87.4|vcn:VOLCADRAFT_99471|phospholipase D [EC:3.1.4.4]	-	-	-	gi|225454967|ref|XP_002277792.1|/9.20513e-39/PREDICTED: uncharacterized protein LOC100254450 [Vitis vinifera]
Unigene42322_All	412	7	46	1.90382	9.37049	2.29923	Up	4.471e-06	5.01812e-05	K15452|1|4e-06|48.1|ota:Ot06g04410|tRNA pseudouridine synthase 2 [EC:5.4.99.-]	GO:0005739//mitochondrion	GO:0009982//pseudouridine synthase activity;GO:0003723//RNA binding	GO:0001522//pseudouridine synthesis	gi|356562211|ref|XP_003549365.1|/6.9546e-60/PREDICTED: RNA pseudourine synthase 3, mitochondrial-like [Glycine max]
Unigene40352_All	755	9	59	1.33574	6.55853	2.29574	Up	1.83903e-07	2.60652e-06	K03128|1|5e-38|101|vvi:100266355|transcription initiation factor TFIID subunit 2	-	GO:0070011//peptidase activity, acting on L-amino acid peptides	-	gi|225455842|ref|XP_002273382.1|/6.46354e-37/PREDICTED: transcription initiation factor TFIID subunit 2-like isoform 2 [Vitis vinifera]
Unigene3512_All	861	9	59	1.17129	5.7511	2.29574	Up	1.83903e-07	2.60709e-06	K11267|1|1e-13|75.1|ppp:PHYPADRAFT_146270|sister chromatid cohesion protein PDS5	-	GO:0003677//DNA binding	-	gi|357466035|ref|XP_003603302.1|/4.2273e-16/Sister chromatid cohesion protein PDS5-like protein [Medicago truncatula]
CL6662.Contig2_All	1502	39	255	2.90951	14.2486	2.29197	Up	5.65646e-28	3.66747e-26	K00670|1|3e-06|51.6|pop:POPTR_548659|peptide alpha-N-acetyltransferase [EC:2.3.1.88]	-	-	-	gi|242086857|ref|XP_002439261.1|/8.15513e-20/hypothetical protein SORBIDRAFT_09g003370 [Sorghum bicolor]
Unigene19408_All	1281	6	39	0.52484	2.55515	2.28346	Up	2.76306e-05	0.00026459	-	-	-	-	gi|460414467|ref|XP_004252592.1|/1.63434e-103/PREDICTED: F-box protein PP2-A13-like [Solanum lycopersicum]
Unigene22555_All	800	6	39	0.8404	4.09144	2.28346	Up	2.76306e-05	0.000264629	-	GO:0005886//plasma membrane	-	-	gi|356509153|ref|XP_003523316.1|/5.84056e-78/PREDICTED: protein NDR1-like [Glycine max]
Unigene41127_All	293	10	65	3.82435	18.6186	2.28346	Up	4.64952e-08	7.21165e-07	-	-	-	-	-
Unigene25402_All	663	36	234	6.08434	29.6213	2.28346	Up	1.10733e-25	6.39249e-24	-	GO:0016023//cytoplasmic membrane-bounded vesicle	-	-	gi|449457119|ref|XP_004146296.1|/1.63792e-10/PREDICTED: protein GLUTAMINE DUMPER 1-like [Cucumis sativus]
CL9687.Contig2_All	691	14	91	2.27026	11.0526	2.28346	Up	8.46564e-11	1.84749e-09	-	GO:0005777//peroxisome;GO:0005886//plasma membrane;GO:0005829//cytosol	GO:0047627//adenylylsulfatase activity;GO:0008270//zinc ion binding;GO:0005080//protein kinase C binding	GO:0006790//sulfur compound metabolic process;GO:0009150//purine ribonucleotide metabolic process	gi|462398231|gb|EMJ03899.1|/6.64832e-66/hypothetical protein PRUPE_ppa012689mg [Prunus persica]
Unigene61940_All	611	6	39	1.10036	5.35704	2.28346	Up	2.76306e-05	0.000264669	-	-	-	-	gi|225427134|ref|XP_002278506.1|/2.97375e-13/PREDICTED: uncharacterized protein LOC100267682 [Vitis vinifera]
CL6203.Contig2_All	1744	37	239	2.37728	11.5015	2.27443	Up	4.39448e-26	2.57825e-24	-	-	GO:0003712//transcription cofactor activity	GO:0006355//regulation of transcription, DNA-dependent	gi|470117535|ref|XP_004294913.1|/1.41256e-42/PREDICTED: uncharacterized protein LOC101302340 [Fragaria vesca subsp. vesca]
Unigene50842_All	300	11	71	4.10862	19.8627	2.27334	Up	1.17964e-08	2.00387e-07	-	-	-	-	-
Unigene13002_All	397	11	71	3.10475	15.0096	2.27334	Up	1.17964e-08	2.0044e-07	K05287|1|2e-11|65.5|vvi:100854287|phosphatidylinositol glycan, class F [EC:2.7.-.-]	-	-	-	gi|147861823|emb|CAN81085.1|/1.60035e-11/hypothetical protein VITISV_028128 [Vitis vinifera]
[truncated: 3,543 more rows]
