# Supplementary material for: Large-scale transcriptome comparison of sunflower genes responsive to Verticillium dahliae
Source: BMC Genomics. 2017 Jan 6;18:42. doi: 10.1186/s12864-016-3386-7 (PMC5219742; doi:10.1186/s12864-016-3386-7)
Supplement: Additional file 6: Table S7. — Genotype-common transcriptional DEGs in RD-VS-SD and D datasets. (XLSX 4694 kb) [file 12864_2016_3386_MOESM6_ESM.xlsx]

## Sheet: Genotype-common SD-VS-PD
Genotype-common transcriptional DEGs results in R genotypes (S18)
In RD-VS-SD data sets, differentially expressed genes (1319 genes) are specifically expressed in R genotypes (S18) after Sunflower Verticillium wilt(SVW) inoculation showing statistically significant differential expression. Expression values of the genes, calculated as reads per kilobase of transcript per million reads mapped (RPKM), in control (CK) and Sunflower Verticillium wilt inoculated S18…
GeneID	Length	P10d_effective_reads_num(11029734)	P10d_coverage	P10d_RPKM	P12h_effective_reads_num(11950863)	P12h_coverage	P12h_RPKM	P24h_effective_reads_num(9845978)	P24h_coverage	P24h_RPKM	P2d_effective_reads_num(13153024)	P2d_coverage	P2d_RPKM	P3d_effective_reads_num(10328597)	P3d_coverage	P3d_RPKM	P5d_effective_reads_num(11213637)	P5d_coverage	P5d_RPKM	P6h_effective_reads_num(9582376)	P6h_coverage	P6h_RPKM	PCK_effective_reads_num(11915117)	PCK_coverage	PCK_RPKM	S10d_effective_reads_num(10669032)	S10d_coverage	S10d_RPKM	S12h_effective_reads_num(8171724)	S12h_coverage	S12h_RPKM	S24h_effective_reads_num(8191855)	S24h_coverage	S24h_RPKM	S2d_effective_reads_num(8290108)	S2d_coverage	S2d_RPKM	S3d_effective_reads_num(10677706)	S3d_coverage	S3d_RPKM	S5d_effective_reads_num(11970845)	S5d_coverage	S5d_RPKM	S6h_effective_reads_num(8796433)	S6h_coverage	S6h_RPKM	SCK_effective_reads_num(8924321)	SCK_coverage	SCK_RPKM
CL10017.Contig7_All	522	98	0.9483	17.0212	36	0.4923	5.77076	42	0.4943	8.17184	182	0.8103	26.5079	94	0.8582	17.4348	82	0.7816	14.0087	17	0.7854	3.39864	110	0.7874	17.6858	164	0.8046	29.4475	69	0.7893	16.1758	33	0.8065	7.71723	158	0.8602	36.5112	200	0.8736	35.8824	151	0.8774	24.1647	138	0.8621	30.054	184	0.9023	39.4977
CL10018.Contig1_All	973	984	0.9825	91.689	368	0.9496	31.6472	786	0.9486	82.0448	1092	0.9558	85.3265	688	0.9836	68.4596	1015	0.9301	93.0265	98	0.9589	10.5109	326	0.9291	28.1194	658	0.9599	63.3852	318	0.9548	39.9945	393	0.9959	49.3057	551	0.9527	68.3091	592	1	56.9811	682	0.9979	58.5527	435	0.9538	50.8241	236	0.9291	27.1784
CL10020.Contig1_All	524	100	0.5439	17.3023	36	0.3702	5.74873	53	0.395	10.2727	123	0.4561	17.8463	47	0.458	8.68411	98	0.4714	16.6782	19	0.5267	3.78398	38	0.4885	6.08631	244	0.4828	43.6449	62	0.374	14.4793	64	0.3721	14.9096	141	0.521	32.4584	168	0.4771	30.0262	133	0.4561	21.2029	70	0.5095	15.1866	42	0.4561	8.98137
CL10074.Contig2_All	310	118	0.971	34.5108	222	1	59.9228	114	1	37.3495	94	0.9677	23.0537	126	0.9645	39.3521	102	0.9258	29.3422	171	1	57.5654	391	1	105.856	140	1	42.3293	94	1	37.1067	251	1	98.8393	89	1	34.6312	212	1	64.0466	131	1	35.3008	143	1	52.4406	433	1	156.513
CL10092.Contig2_All	557	59	1	9.60355	10	0.7702	1.50226	11	0.8205	2.00576	49	0.9982	6.68829	25	0.9192	4.34554	29	0.9677	4.64297	-	-	-	7	0.7612	1.05474	41	0.9856	6.89928	12	0.8636	2.63641	2	0.474	0.438321	38	0.9946	8.2294	29	0.9946	4.87601	38	1	5.69906	19	0.9946	3.87786	5	0.5278	1.00586
CL10109.Contig1_All	2457	602	0.4656	22.214	302	0.4469	10.285	496	0.4554	20.503	832	0.4542	25.745	679	0.4595	26.7561	591	0.4624	21.4504	226	0.4583	9.59909	315	0.4615	10.7599	774	0.4599	29.5264	467	0.4567	23.2594	343	0.4628	17.0415	743	0.4595	36.4774	1238	0.4591	47.1886	903	0.4619	30.7014	450	0.4668	20.821	218	0.4591	9.94205
CL10132.Contig2_All	392	59	0.6429	13.6459	374	0.699	79.8337	110	0.6148	28.5002	175	0.7245	33.9411	171	0.6429	42.2346	204	0.602	46.4085	54	0.6224	14.3759	338	0.6633	72.3656	71	0.6097	16.9765	121	0.6046	37.7734	98	0.6173	30.5181	62	0.6173	19.0786	88	0.6276	21.0242	269	0.6199	57.3246	74	0.7959	21.4605	227	0.6429	64.888
CL10138.Contig2_All	1015	225	0.933	20.0979	59	0.9281	4.86392	126	0.933	12.608	256	0.9113	19.1756	168	0.8975	16.0251	207	0.8828	18.1869	76	0.8325	7.81402	90	0.8709	7.4418	297	0.8571	27.4262	63	0.8138	7.59558	101	0.934	12.1471	243	0.9616	28.8789	200	0.931	18.4538	232	0.8867	19.094	113	0.8591	12.6563	57	0.8562	6.29265
CL10156.Contig2_All	1962	191	0.9689	8.82611	57	0.8461	2.43095	127	0.9297	6.57424	239	0.9903	9.26133	119	0.9613	5.87228	190	0.9776	8.63591	21	0.685	1.11698	93	0.9235	3.97819	258	0.9439	12.3252	49	0.7951	3.05621	80	0.8466	4.97747	168	0.9572	10.3288	111	0.9562	5.29842	178	0.9659	7.57873	90	0.9557	5.21479	55	0.84	3.14115
CL10178.Contig1_All	731	399	0.7305	49.4869	90	0.6854	10.3021	278	0.9097	38.625	396	1	41.1862	306	0.8331	40.5287	297	0.6881	36.232	62	0.7921	8.85118	152	0.8112	17.4513	433	0.7428	55.5195	85	0.8016	14.2294	109	0.829	18.2023	224	0.6813	36.9633	440	0.8098	56.3712	216	0.7182	24.6838	143	0.8126	22.2388	120	0.87	18.3945
CL1018.Contig1_All	1580	46	0.1722	2.63959	-	-	-	10	0.1405	0.642812	22	0.1551	1.05862	10	0.1323	0.612776	14	0.1108	0.790177	-	-	-	-	-	-	23	0.1481	1.36441	-	-	-	10	0.1354	0.772611	29	0.1513	2.21402	35	0.1456	2.07459	21	0.1329	1.11029	2	0.0886	0.143902	-	-	-
CL1018.Contig2_All	1251	90	0.2246	6.52259	-	-	-	28	0.1966	2.27322	37	0.203	2.24863	48	0.219	3.71486	32	0.195	2.28111	-	-	-	2	0.1135	0.134176	34	0.2086	2.5474	-	-	-	15	0.1998	1.4637	48	0.3213	4.62832	32	0.2054	2.3956	40	0.2062	2.67102	-	-	-	-	-	-
CL1018.Contig4_All	1541	85	0.3634	5.00094	-	-	-	19	0.3024	1.25225	34	0.303	1.67745	38	0.3089	2.38748	18	0.2816	1.04165	-	-	-	-	-	-	42	0.3063	2.55459	-	-	-	26	0.2284	2.05963	46	0.3082	3.60077	42	0.3076	2.55252	29	0.2985	1.57207	2	0.1577	0.147544	-	-	-
CL1018.Contig7_All	1423	30	0.1876	1.9114	-	-	-	27	0.163	1.92708	40	0.1665	2.13712	41	0.1623	2.78957	13	0.1405	0.814689	-	-	-	-	-	-	26	0.1581	1.71255	-	-	-	11	0.1497	0.943638	29	0.1616	2.45829	22	0.1616	1.4479	13	0.1616	0.763157	-	-	-	-	-	-
CL10201.Contig4_All	1420	93	0.1965	5.93785	27	0.1183	1.59102	80	0.1887	5.72193	137	0.1923	7.33511	108	0.193	7.36367	116	0.1852	7.28489	23	0.1444	1.69031	23	0.1437	1.35938	76	0.1915	5.01649	13	0.1641	1.12032	22	0.1768	1.89126	105	0.1887	8.91951	111	0.1866	7.32077	64	0.1796	3.76502	24	0.1852	1.92139	8	0.1366	0.631286
CL10209.Contig2_All	581	276	0.9983	43.0693	177	1	25.4916	194	0.9966	33.913	150	0.9776	19.6286	117	0.9897	19.497	166	1	25.4792	315	1	56.5798	365	1	52.7252	211	1	34.0394	194	0.9828	40.8613	740	1	155.48	117	0.9707	24.2912	316	1	50.937	119	0.9948	17.1098	192	1	37.568	829	1	159.883
CL10243.Contig3_All	1346	3096	0.9688	208.541	1237	0.9428	76.8998	2209	1	166.683	3304	0.9569	186.625	2395	0.8492	172.274	1931	0.9116	127.935	1270	0.9458	98.4658	1225	0.8239	76.3823	3431	0.8804	238.919	1090	0.8715	99.0987	1211	0.8291	109.829	2160	0.9584	193.575	3054	0.9324	212.494	2215	0.8351	137.469	1577	0.9294	133.193	764	0.8276	63.6023
CL10276.Contig1_All	977	4	0.2282	0.371194	17	0.7943	1.45598	16	0.6459	1.66328	10	0.6878	0.77818	9	0.4084	0.89188	9	0.4841	0.821488	155	1	16.5563	126	0.9703	10.8237	25	0.6735	2.39839	65	0.911	8.14151	184	0.9775	22.9901	24	0.8178	2.96317	26	0.7963	2.4923	27	0.6653	2.30858	102	0.9724	11.8686	525	1	60.2129
CL10313.Contig1_All	1493	113	0.8486	6.86205	571	0.8774	32.002	672	0.9303	45.7141	499	0.929	25.4106	119	0.8667	7.71695	167	0.8768	9.97494	838	0.8948	58.5748	114	0.8962	6.40836	289	0.9337	18.1432	637	0.931	52.2115	787	0.9384	64.3476	374	0.9518	30.217	460	0.929	28.8549	395	0.931	22.101	645	0.9357	49.1126	319	0.929	23.9417
CL10352.Contig2_All	725	240	1	30.0129	139	1	16.0427	187	1	26.1966	266	1	27.8945	132	1	17.6277	263	1	32.3498	44	1	6.33347	93	1	10.7658	216	1	27.9248	89	1	15.0224	78	0.9697	13.1333	147	1	24.4579	116	1	14.9845	196	1	22.5836	96	1	15.0531	38	1	5.87314
CL10356.Contig3_All	1500	198	0.9453	11.9677	68	0.744	3.79331	87	0.8093	5.89073	169	0.9007	8.56584	116	0.9067	7.4873	179	0.9413	10.6418	76	0.8193	5.28748	39	0.8173	2.1821	145	0.832	9.06049	67	0.786	5.466	148	0.9107	12.0445	160	0.8907	12.8667	105	0.8473	6.55572	125	0.8273	6.96136	99	0.8873	7.50304	61	0.7767	4.55684
CL10366.Contig1_All	758	101	0.3905	12.0806	53	0.3958	5.85069	76	0.6003	10.1832	105	0.3496	10.5316	86	0.2322	10.9847	69	0.3905	8.11771	39	0.3628	5.36936	36	0.3879	3.98598	102	0.8338	12.6126	22	0.3892	3.55173	19	0.3615	3.05986	70	0.5303	11.1396	111	0.3918	13.7144	95	0.4367	10.4696	49	0.3747	7.34887	20	0.3905	2.95655
CL10374.Contig1_All	947	81	1	7.75479	2	0.1616	0.176718	37	0.868	3.96819	98	0.9493	7.86775	62	0.9388	6.3387	62	0.9293	5.83842	2	0.1542	0.220398	6	0.396	0.531744	81	0.9831	8.01697	1	0.1647	0.129222	8	0.3115	1.03124	46	0.9018	5.85933	60	0.7107	5.93367	65	0.9842	5.73375	6	0.397	0.720269	1	0.1563	0.118325
CL10374.Contig3_All	1401	538	0.965	34.816	42	0.7673	2.50849	199	0.9386	14.4263	520	0.9493	28.2189	367	0.9686	25.3622	574	0.8644	36.5365	150	0.965	11.1733	561	0.9657	33.6067	613	0.9722	41.0107	59	0.8951	5.15348	165	0.8166	14.3768	336	0.9957	28.9295	406	0.9679	27.14	537	0.9443	32.0193	739	0.9886	59.9653	352	0.9814	28.1533
CL10411.Contig1_All	3028	1601	0.9379	47.937	1370	0.9475	37.8587	793	0.9452	26.5986	2477	0.9511	62.1934	1618	0.9472	51.7346	1504	0.9472	44.2941	777	0.9468	26.7789	879	0.9445	24.3632	2628	0.9501	81.3475	787	0.9392	31.8057	611	0.9382	24.6322	1504	0.9442	59.9145	1432	0.9458	44.2904	1411	0.9435	38.9266	741	0.9392	27.8199	551	0.9478	20.3902
CL1042.Contig3_All	2971	255	0.0602	7.78166	44	0.0559	1.23923	55	0.0576	1.88019	199	0.0586	5.09243	192	0.0586	6.25687	88	0.0582	2.6414	23	0.0572	0.80789	71	0.0582	2.00566	114	0.0592	3.59648	15	0.0565	0.617838	15	0.0565	0.61632	70	0.0586	2.84207	76	0.0589	2.3957	85	0.0576	2.38996	21	0.0582	0.803545	5	0.0528	0.188578
CL10500.Contig2_All	1244	306	0.9791	22.3016	33	0.7669	2.2197	55	0.6881	4.49038	26	0.6551	1.58901	52	0.8907	4.04708	133	0.8834	9.53421	43	0.7363	3.60724	48	0.783	3.23834	188	0.8955	14.1649	11	0.541	1.08208	6	0.4325	0.588774	48	0.615	4.65437	146	0.8593	10.9914	77	0.8698	5.17065	22	0.8135	2.01046	4	0.451	0.3603
CL10515.Contig1_All	1108	74	0.8538	6.05518	20	0.3709	1.5104	76	0.6995	6.96651	127	0.8042	8.71442	68	0.6715	5.94193	70	0.6679	5.63393	9	0.2987	0.847675	26	0.7383	1.96941	29	0.6706	2.4532	16	0.5262	1.76712	34	0.6805	3.74591	46	0.7004	5.00793	52	0.8087	4.39527	59	0.6498	4.44823	14	0.4603	1.43642	10	0.4558	1.01131
CL10549.Contig1_All	1560	127	0.2917	7.38098	35	0.2551	1.87735	53	0.2538	3.45058	178	0.3327	8.67501	59	0.2821	3.66173	91	0.1782	5.202	9	0.2718	0.602067	34	0.2583	1.82918	169	0.341	10.154	31	0.3013	2.43178	17	0.2635	1.33028	82	0.3519	6.34058	77	0.3038	4.62262	79	0.2712	4.23036	21	0.3147	1.53034	17	0.2506	1.22109
CL10549.Contig2_All	1585	159	0.4517	9.095	23	0.417	1.21423	75	0.4454	4.80588	252	0.4467	12.0878	140	0.4461	8.5518	126	0.4448	7.08916	24	0.4385	1.58019	80	0.4467	4.23606	281	0.4524	16.617	31	0.3527	2.39342	25	0.3767	1.92543	131	0.4498	9.96969	88	0.4221	5.19967	100	0.4366	5.27043	46	0.453	3.2993	20	0.3615	1.41392
CL10549.Contig3_All	1685	244	0.6766	13.1288	34	0.6184	1.68842	112	0.6	6.75086	298	0.9139	13.4459	176	0.7614	10.1128	218	0.6546	11.5375	25	0.5543	1.54834	54	0.5608	2.68965	970	0.6688	53.9569	122	0.5899	8.86026	60	0.4878	4.34679	414	0.6564	29.6374	255	0.6386	14.173	284	0.5988	14.0797	83	0.597	5.59979	21	0.3246	1.39651
CL10561.Contig1_All	1198	885	0.8631	66.9763	112	0.8548	7.82279	410	0.8548	34.7591	1420	0.8639	90.1168	642	0.8564	51.8844	988	0.8606	73.5451	20	0.7763	1.74221	237	0.8506	16.6033	1134	0.8681	88.722	123	0.823	12.5642	130	0.8497	13.2466	747	0.8564	75.2149	606	0.8489	47.3738	524	0.8573	36.5384	144	0.8564	13.6647	93	0.8422	8.69863
CL10596.Contig2_All	1778	77	0.4972	3.92639	73	0.4679	3.43551	129	0.4826	7.36884	130	0.5247	5.55886	77	0.4567	4.19293	70	0.4286	3.51091	71	0.4612	4.16729	54	0.4843	2.54896	51	0.3386	2.68852	63	0.2559	4.33606	53	0.4516	3.63883	97	0.4111	6.58082	75	0.5017	3.9505	74	0.3988	3.47676	87	0.3892	5.56264	16	0.3195	1.00835
CL10614.Contig2_All	793	153	0.8752	17.4926	32	0.6822	3.37658	66	0.8525	8.45302	166	0.8916	15.9151	131	0.889	15.994	195	0.8903	21.9288	24	0.8247	3.15838	42	0.8197	4.44506	310	0.8903	36.6407	21	0.6696	3.24065	53	0.7201	8.15869	152	0.9105	23.1212	132	0.8878	15.5892	102	0.8562	10.7449	40	0.8121	5.7343	17	0.7894	2.40215
CL10650.Contig1_All	1053	367	0.9497	31.599	215	0.8642	17.0848	123	0.8167	11.8636	224	0.8623	16.1731	236	0.8623	21.6991	167	0.8139	14.143	166	0.8433	16.4515	91	0.8186	7.25295	131	0.8205	11.6605	247	0.8281	28.7048	94	0.8205	10.8973	145	0.8215	16.6104	242	0.7664	21.5233	137	0.7683	10.8684	376	0.9744	40.5932	53	0.7702	5.63991
CL10689.Contig1_All	2127	291	0.9017	12.404	62	0.7809	2.43907	429	0.9154	20.4848	378	0.8782	13.5113	179	0.9149	8.14787	299	0.8815	12.5359	42	0.7419	2.06067	61	0.7936	2.40693	94	0.8773	4.14224	37	0.7424	2.12873	45	0.6389	2.58263	61	0.7504	3.45941	17	0.4636	0.74852	92	0.8119	3.61323	29	0.6718	1.54997	15	0.5924	0.790221
CL10693.Contig2_All	1270	1445	0.9	103.157	555	0.8213	36.5671	1149	0.8732	91.8877	1749	0.8701	104.703	1329	0.8205	101.316	1356	0.8693	95.2159	348	0.8173	28.5958	719	0.8488	47.5146	1497	0.8386	110.482	373	0.8236	35.9411	615	0.8189	59.1138	1447	0.8197	137.437	1805	0.8559	133.105	1374	0.885	90.3771	526	0.8764	47.0842	701	0.8449	61.8499
CL1070.Contig1_All	3174	15578	0.6849	444.979	2296	0.6727	60.5293	6071	0.6682	194.265	15786	0.6783	378.129	11173	0.6846	340.817	9309	0.6619	261.547	1191	0.6749	39.159	4605	0.6799	121.766	25360	0.6812	748.889	2847	0.6667	109.766	5425	0.6742	208.646	15935	0.6682	605.599	25026	0.6742	738.425	20074	0.6727	528.326	5445	0.6824	195.022	5305	0.6821	187.285
CL1070.Contig2_All	3255	9562	0.7057	266.338	2097	0.4879	53.9074	4463	0.7266	139.257	10145	0.7367	236.96	6333	0.5324	188.372	6692	0.6645	183.341	1007	0.5045	32.2853	3265	0.5358	84.1848	14768	0.6015	425.251	2061	0.4965	77.4842	3035	0.5343	113.822	8880	0.537	329.08	14374	0.5281	413.57	11708	0.5069	300.474	3500	0.6077	122.239	3214	0.5361	110.642
CL10765.Contig2_All	3832	7752	0.9752	183.41	1735	0.9554	37.8856	4679	0.9569	124.013	7858	0.987	155.905	5641	0.9987	142.524	6263	0.9627	145.751	585	0.9658	15.9315	3198	0.9742	70.0414	12962	0.9703	317.045	5946	0.9656	189.883	7029	0.9726	223.916	13487	0.9744	424.551	18136	1	443.239	17141	0.9862	373.668	7158	0.9749	212.354	4278	0.9666	125.095
CL10808.Contig1_All	494	90	0.9858	16.5177	20	0.8178	3.38769	83	0.8765	17.0644	128	0.9838	19.6996	67	0.9271	13.1313	90	0.8522	16.2468	5	0.4433	1.05626	41	0.9332	6.9656	45	0.8158	8.53809	10	0.7247	2.47719	15	0.7267	3.70665	48	0.9312	11.7207	61	0.8441	11.5644	33	0.7206	5.58036	18	0.7976	4.14228	-	-	-
CL10861.Contig5_All	300	1004	1	303.422	736	0.9233	205.285	807	1	273.208	1443	0.92	365.695	1133	0.92	365.651	748	0.92	222.348	333	0.9233	115.838	495	0.9133	138.48	680	1	212.453	407	0.9233	166.02	341	0.9933	138.756	791	1	318.05	1351	1	421.751	882	1	245.597	385	0.95	145.892	225	0.9133	84.04
CL10864.Contig1_All	2275	510	0.927	20.3247	113	0.8084	4.15621	330	0.8743	14.7324	1296	0.996	43.311	447	0.8716	19.0233	378	0.927	14.8171	80	0.7319	3.66974	213	0.829	7.85778	1131	0.9982	46.5968	77	0.5543	4.14186	69	0.6673	3.70242	466	0.9147	24.7084	184	0.7604	7.57458	317	0.8963	11.64	90	0.8127	4.49733	70	0.7138	3.4478
CL10879.Contig1_All	2061	680	0.9296	29.9134	1096	0.8928	44.4973	1983	0.9199	97.7205	3676	0.9102	135.604	1083	0.9238	50.8756	1019	0.9243	44.091	207	0.9393	10.4814	324	0.8768	13.1938	834	0.9204	37.9283	862	0.9267	51.1818	492	0.8981	29.141	796	0.8894	46.5881	430	0.9185	19.5395	398	0.8612	16.1317	571	0.8962	31.4957	136	0.836	7.39411
CL109.Contig2_All	2068	923	0.7166	40.4656	15	0.3922	0.606934	48	0.3767	2.35739	329	0.604	12.0954	175	0.5982	8.19306	178	0.6286	7.67579	56	0.5455	2.82595	19	0.2611	0.771089	2796	0.6335	126.725	66	0.4545	3.90553	80	0.5667	4.72234	508	0.6194	29.6315	319	0.6117	14.4465	285	0.602	11.5125	48	0.4734	2.63866	28	0.4884	1.51716
CL109.Contig5_All	2345	545	0.513	21.0712	7	0.2256	0.249779	28	0.2307	1.21271	161	0.4755	5.21984	80	0.4507	3.30298	92	0.3838	3.49863	37	0.3608	1.64659	23	0.3638	0.823165	976	0.5173	39.0105	45	0.3561	2.34831	61	0.3932	3.17545	251	0.4951	12.9113	221	0.4503	8.82615	181	0.4426	6.44779	26	0.3514	1.26045	17	0.3416	0.812327
CL109.Contig6_All	2404	837	0.5399	31.5665	19	0.1601	0.661333	37	0.3823	1.56318	386	0.4713	12.2075	132	0.4351	5.31616	135	0.4085	5.00787	40	0.2213	1.73641	28	0.3602	0.977519	1920	0.4967	74.8586	110	0.3478	5.59944	72	0.4455	3.65608	468	0.4671	23.4829	311	0.4601	12.1157	334	0.4426	11.6061	65	0.3731	3.07378	28	0.3827	1.30511
CL10926.Contig1_All	205	2	0.6634	0.884527	253	1	103.268	28	1	13.8722	12	1	4.45043	32	1	15.1131	3	0.7512	1.30503	139	1	70.76	276	1	112.994	4	0.6927	1.82886	123	1	73.4239	136	1	80.9847	15	1	8.82627	21	0.9854	9.59373	9	1	3.66745	64	1	35.4911	502	1	274.394
CL10926.Contig2_All	818	105	0.9572	11.6378	2667	1	272.816	522	1	64.8124	314	1	29.1844	387	1	45.8054	192	0.989	20.9316	1263	1	161.13	2766	1	283.792	54	0.9988	6.1875	1005	1	150.348	1510	1	225.342	217	1	31.9997	498	1	57.0162	353	1	36.0493	854	1	118.686	4983	1	682.594
CL10931.Contig1_All	1631	192	0.8112	10.6729	585	0.7572	30.0125	238	0.8633	14.8205	179	0.8486	8.34398	260	0.7793	15.434	188	0.653	10.2792	495	0.7505	31.6722	650	0.7523	33.4473	122	0.7799	7.01101	234	0.7302	17.5569	263	0.7235	19.6843	189	0.8032	13.9781	455	0.867	26.1264	427	0.6781	21.87	332	0.8547	23.1408	608	0.6818	41.771
CL10931.Contig2_All	650	187	0.9877	26.0833	625	1	80.4577	201	0.8292	31.4068	167	0.9123	19.5334	258	0.8031	38.4295	216	0.8508	29.6342	583	0.9985	93.6013	787	0.9154	101.616	102	1	14.7083	261	0.9154	49.1375	296	1	55.5899	165	0.9969	30.6204	450	1	64.8367	395	0.86	50.7644	344	1	60.1642	885	1	152.565
CL1096.Contig4_All	1511	480	0.8829	28.8013	98	0.8405	5.42703	80	0.7154	5.37733	137	0.904	6.89335	133	0.9219	8.52208	70	0.7803	4.1313	119	0.8941	8.21882	268	0.8531	14.8858	122	0.8279	7.56781	314	0.9001	25.4303	38	0.6135	3.06999	115	0.8842	9.18064	110	0.9385	6.81789	85	0.7902	4.69926	150	0.8074	11.2855	2531	0.9477	187.695
CL1096.Contig5_All	1485	61	0.2128	3.72425	30	0.2088	1.69042	10	0.2202	0.683935	31	0.2424	1.58712	37	0.2438	2.41231	13	0.1737	0.780675	20	0.2242	1.4055	98	0.2747	5.53862	41	0.231	2.58781	46	0.196	3.79068	5	0.1522	0.411018	28	0.1798	2.27442	30	0.233	1.89198	24	0.1919	1.35008	41	0.2606	3.13871	949	0.2539	71.6085
CL11.Contig3_All	748	49	0.9947	5.93922	86	0.9853	9.6205	17	0.6123	2.30828	22	0.8556	2.23612	65	1	8.41338	31	0.6337	3.69584	105	1	14.6492	86	0.9987	9.64936	9	0.6029	1.12776	42	0.7099	6.87122	35	0.7059	5.71195	12	0.6337	1.93517	61	0.6778	7.63748	64	0.7259	7.14749	36	0.7233	5.47135	99	0.6965	14.8306
CL11046.Contig1_All	311	16	0.9904	4.66439	41	0.9936	11.0312	22	1	7.18461	15	1	3.66695	6	0.9807	1.86788	17	0.8939	4.87463	27	1	9.06004	65	0.9486	17.541	24	1	7.23312	37	1	14.5589	65	1	25.5135	23	0.9582	8.92087	23	0.9678	6.92611	25	1	6.71514	21	0.9807	7.67631	165	1	59.4495
CL11046.Contig2_All	1349	10	0.2661	0.672083	42	0.2995	2.60518	9	0.2535	0.677597	6	0.2669	0.338153	11	0.3002	0.789477	3	0.1972	0.198318	21	0.2809	1.62455	43	0.2995	2.67521	7	0.2187	0.486364	39	0.3017	3.53785	60	0.295	5.42947	9	0.255	0.804767	17	0.2513	1.18021	18	0.2669	1.11464	30	0.2787	2.52815	111	0.3321	9.2201
CL11106.Contig2_All	1522	30	0.4599	1.78707	9	0.2976	0.494799	60	0.4658	4.00385	95	0.4573	4.74551	24	0.3817	1.52671	6	0.1807	0.351552	53	0.4816	3.63403	3	0.1833	0.165428	73	0.4625	4.49555	9	0.2011	0.723626	25	0.3377	2.00513	52	0.4415	4.12125	39	0.4014	2.39978	8	0.2431	0.439087	23	0.5118	1.71793	7	0.3798	0.515357
CL11120.Contig2_All	2393	115	0.519	4.35703	236	0.4739	8.25221	78	0.4354	3.3105	136	0.5023	4.32086	135	0.4697	5.46198	114	0.4563	4.2483	405	0.509	17.662	256	0.4772	8.9784	99	0.4998	3.87764	215	0.504	10.9947	154	0.5036	7.8559	60	0.4576	3.02446	63	0.4396	2.46558	108	0.4718	3.77013	226	0.5061	10.7364	179	0.4747	8.38176
CL11133.Contig1_All	721	1021	1	128.388	2189	1	254.045	1448	0.9667	203.974	1076	1	113.462	991	1	133.075	706	0.9501	87.3219	2278	1	329.72	777	0.975	90.4456	422	0.9778	54.8595	542	0.7822	91.9921	576	1	97.5225	393	0.792	65.7502	656	1	85.21	668	0.9861	77.3956	633	1	99.8072	244	0.9695	37.921
CL11133.Contig2_All	662	676	0.852	92.5814	1648	0.8051	208.305	1245	0.8293	191.008	811	0.8218	93.1402	694	0.8051	101.499	452	0.7946	60.8883	1885	0.8353	297.153	557	0.8097	70.6153	597	0.8278	84.5262	504	0.8066	93.1663	668	0.8202	123.179	322	0.7946	58.6729	496	0.8051	70.1691	583	0.8051	73.5675	644	0.8369	110.591	209	0.7961	35.3764
CL11168.Contig1_All	2401	112	0.7684	4.22923	29	0.4094	1.01066	66	0.6706	2.79186	83	0.7701	2.62821	78	0.5535	3.14529	77	0.716	2.85991	40	0.4973	1.73858	36	0.5569	1.25838	82	0.6768	3.20108	30	0.6264	1.52903	49	0.5814	2.49127	90	0.6776	4.52158	176	0.7776	6.86503	94	0.6118	3.27048	47	0.6814	2.22535	42	0.4873	1.96012
CL11200.Contig1_All	1007	966	0.997	86.9726	639	0.9285	53.0973	2268	0.9831	228.747	1326	0.9732	100.113	951	0.996	91.4344	1295	0.9474	114.682	132	0.9265	13.6795	198	0.9364	16.502	543	0.9404	50.5412	159	0.9404	19.3221	247	0.9454	29.9423	462	0.9394	55.3417	94	0.8272	8.74219	208	0.9444	17.2548	432	0.9503	48.7694	47	0.8838	5.2299
CL11242.Contig2_All	405	103	0.921	23.0578	47	0.7481	9.71054	49	0.7951	12.288	164	0.9284	30.7867	81	0.8099	19.3637	89	0.8864	19.597	2	0.6074	0.515349	21	0.9852	4.35177	26	0.9852	6.01718	6	0.5012	1.81294	1	0.3728	0.301414	10	0.7185	2.97841	5	0.6469	1.15621	22	0.9136	4.53777	7	0.8444	1.96488	1	0.3333	0.276675
CL11286.Contig1_All	2666	189	0.9171	6.42742	495	0.9194	15.5362	124	0.6853	4.72392	108	0.871	3.07991	133	0.7269	4.83003	200	0.8286	6.68996	213	0.8751	8.3377	345	0.943	10.8608	127	0.6778	4.46497	303	0.8758	13.9081	60	0.6823	2.74732	54	0.5743	2.44328	153	0.8421	5.37469	142	0.8417	4.44942	203	0.8365	8.65624	152	0.7119	6.38864
CL11286.Contig2_All	791	55	0.7611	6.30407	469	1	49.6132	68	0.9292	8.73119	68	0.8154	6.53592	54	0.7674	6.60961	66	0.804	7.44082	282	0.9469	37.2048	371	1	39.364	97	0.9912	11.494	408	1	63.1204	54	0.976	8.33365	44	1	6.7099	101	0.89	11.9582	81	0.9798	8.55429	284	1	40.8165	189	1	26.7738
CL11319.Contig2_All	1624	425	0.6342	23.7267	19	0.4397	0.978968	-	-	-	61	0.5043	2.85574	46	0.4877	2.7424	59	0.4655	3.23981	8	0.3079	0.51408	17	0.4039	0.878546	390	0.5597	22.5089	27	0.4446	2.03453	7	0.3565	0.526174	105	0.5745	7.79907	162	0.553	9.34224	97	0.5074	4.98954	24	0.3768	1.68004	10	0.3695	0.689984
CL11325.Contig1_All	1882	52	0.7184	2.50506	183	0.6355	8.1364	62	0.6961	3.3459	82	0.8698	3.3126	72	0.5675	3.704	61	0.8735	2.89044	241	0.8783	13.3636	134	0.7747	5.97567	49	0.8448	2.44035	106	0.8241	6.89243	63	0.8804	4.08638	45	0.7019	2.88425	43	0.7248	2.13979	38	0.721	1.68671	101	0.8443	6.10092	104	0.7194	6.19211
CL11341.Contig1_All	937	1137	1	110.016	126	0.8111	11.2521	2292	1	248.437	1564	1	126.903	2084	1	215.336	1726	1	164.269	198	0.8367	22.0522	255	1	22.8403	920	1	92.0287	49	0.9584	6.39945	903	1	117.643	916	1	117.922	1295	1	129.435	1353	1	120.624	213	0.8388	25.8424	72	0.9808	8.61029
CL11341.Contig2_All	244	48	1	17.8355	12	0.9303	4.11521	229	1	95.3206	74	1	23.0577	155	1	61.5036	110	1	40.2028	13	0.959	5.56007	13	0.9016	4.47152	23	1	8.83513	3	0.7705	1.50459	55	1	27.5163	50	1	24.7184	63	1	24.1809	54	1	18.4875	14	1	6.52276	5	0.8811	2.29618
CL11341.Contig3_All	429	142	1	30.01	94	1	18.3346	966	1	228.697	268	1	47.4954	681	1	153.691	605	1	125.763	112	1	27.245	54	1	10.5642	79	1	17.2602	19	1	5.41979	433	1	123.211	163	1	45.8321	352	1	76.8435	267	1	51.9911	79	1	20.9345	20	1	5.22393
CL11412.Contig2_All	2484	584	0.9231	21.3155	53	0.4887	1.78536	33	0.4283	1.34928	115	0.7971	3.51982	92	0.8337	3.58587	142	0.8454	5.09789	33	0.6417	1.3864	68	0.7005	2.29752	994	0.8128	37.5068	32	0.4823	1.57647	32	0.2697	1.57259	208	0.7766	10.1007	211	0.7492	7.95523	159	0.6759	5.34713	31	0.525	1.41874	40	0.4646	1.8044
CL11418.Contig2_All	1029	148	0.966	13.0401	209	0.9718	16.9954	348	0.9932	34.3483	399	1	29.4803	238	0.9592	22.3934	246	0.966	21.3193	58	0.9456	5.88219	142	0.9611	11.5818	211	0.9738	19.2195	227	0.9718	26.9958	274	0.9689	32.5052	183	0.9699	21.4524	128	0.966	11.6498	226	0.967	18.3471	97	1	10.7164	78	0.8533	8.49384
CL11446.Contig4_All	1103	357	0.9121	29.3446	512	0.9093	38.8414	194	0.8876	17.8635	299	0.9057	20.6096	284	0.8939	24.9288	331	0.893	26.7612	421	0.9374	39.8321	2016	0.913	153.397	181	0.8731	15.3808	239	0.8867	26.516	78	0.7616	8.6325	134	0.8885	14.6544	204	0.8985	17.3211	206	0.884	15.6015	901	0.9184	92.863	577	0.9429	58.6172
CL1155.Contig2_All	1744	318	0.4581	16.5316	104	0.4358	4.98985	224	0.4341	13.045	330	0.4237	14.3861	215	0.4398	11.9358	254	0.4541	12.988	37	0.4197	2.21402	133	0.4346	6.4004	384	0.4558	20.6376	118	0.4375	8.27984	49	0.4203	3.42979	157	0.4513	10.8591	265	0.4633	14.2305	241	0.4415	11.5437	76	0.4272	4.95405	55	0.4323	3.53379
CL11569.Contig2_All	784	611	0.8929	70.6578	166	0.8954	17.7171	421	0.8916	54.539	1031	0.9592	99.9809	556	0.8916	68.6621	714	0.8954	81.2149	104	0.8839	13.8434	305	0.8916	32.6502	537	0.9541	64.1997	329	0.889	51.353	253	0.9528	39.3933	710	0.9936	109.24	724	0.8916	86.4857	622	0.8929	66.275	311	0.9196	45.096	172	0.8776	24.5831
CL1157.Contig1_All	1949	282	0.1447	13.1181	453	0.1339	19.4485	539	0.138	28.0878	819	0.1396	31.9482	449	0.1324	22.3045	344	0.1365	15.7398	214	0.1457	11.4585	224	0.1319	9.64579	263	0.1283	12.6479	214	0.136	13.4366	213	0.1329	13.3409	430	0.1478	26.6132	153	0.1319	7.35193	237	0.1416	10.1581	194	0.176	11.3157	96	0.1411	5.5193
CL11574.Contig2_All	1183	426	0.9434	32.6482	194	0.9003	13.722	182	0.8352	15.6253	601	0.8724	38.6246	295	0.836	24.1433	426	0.973	32.1128	84	0.7895	7.41005	132	0.787	9.36464	198	0.8208	15.6876	46	0.7287	4.75838	57	0.6881	5.88177	144	0.8673	14.6831	113	0.8791	8.94573	147	0.9205	10.3802	53	0.9307	5.09313	28	0.847	2.65215
CL11622.Contig2_All	853	4544	1	482.975	1114	1	109.279	7094	1	844.663	9271	1	826.327	5560	1	631.08	7175	1	750.112	237	0.9977	28.9952	1136	0.9965	111.771	3452	1	379.312	846	1	121.369	1773	1	253.733	2222	1	314.221	1256	1	137.899	1922	0.993	188.226	1133	0.9988	150.999	166	0.9988	21.8064
CL11622.Contig3_All	1931	3122	0.5365	146.584	537	0.5158	23.2698	3901	0.5158	205.18	5238	0.5313	206.233	3404	0.5189	170.673	3583	0.5194	165.47	133	0.4625	7.1878	739	0.5091	32.1191	2209	0.522	107.223	542	0.5137	34.3481	1099	0.5205	69.4757	1472	0.5153	91.9529	676	0.5106	32.7859	1183	0.5148	51.1773	713	0.5546	41.976	118	0.5075	6.84738
CL11626.Contig1_All	1322	4	0.1717	0.274324	40	0.211	2.5318	7	0.1203	0.537784	5	0.1271	0.28755	6	0.118	0.439419	8	0.1407	0.53965	17	0.1536	1.34197	53	0.1944	3.3647	2	0.1104	0.141799	22	0.1974	2.03647	-	-	-	2	0.1089	0.18249	3	0.1278	0.212526	9	0.1218	0.568704	38	0.2042	3.26773	27	0.1384	2.28853
CL11644.Contig2_All	1299	180	0.98	12.5631	1154	0.9815	74.3357	442	0.9938	34.5585	218	0.9977	12.7591	224	0.97	16.6954	107	0.853	7.34561	3369	0.9723	270.657	802	0.9577	51.8164	231	0.8953	16.6678	483	0.9392	45.5014	1529	0.9723	143.687	145	0.9646	13.4648	426	0.97	30.713	200	0.9238	12.8616	1338	0.9823	117.096	1298	0.9738	111.967
CL11648.Contig1_All	2249	487	0.5607	19.6324	438	0.5131	16.2962	656	0.5442	29.6248	1022	0.5527	34.549	544	0.5038	23.419	591	0.4976	23.4343	294	0.4913	13.6422	255	0.5082	9.51596	428	0.5104	17.8373	1062	0.5505	57.7858	334	0.4891	18.129	479	0.4971	25.6913	326	0.5527	13.5753	370	0.4864	13.7432	1139	0.5691	57.5742	958	0.55	47.731
CL11674.Contig5_All	1600	79	0.3194	4.47654	28	0.2644	1.46433	45	0.3438	2.8565	156	0.4244	7.41274	56	0.3475	3.38865	71	0.4156	3.95724	15	0.1575	0.978359	15	0.2488	0.786816	113	0.2594	6.61963	28	0.185	2.14153	10	0.1506	0.762953	89	0.2888	6.7098	90	0.3469	5.26799	69	0.2944	3.6025	21	0.1812	1.49208	16	0.2438	1.12053
CL11705.Contig2_All	1008	90	0.4881	8.095	32	0.4702	2.65638	140	0.4871	14.1062	152	0.4464	11.4646	51	0.4187	4.89856	142	0.4266	12.5627	12	0.371	1.24236	37	0.4167	3.08065	136	0.4633	12.646	23	0.4544	2.79225	57	0.3879	6.90291	73	0.4673	8.73579	13	0.376	1.20783	47	0.4772	3.89505	42	0.4385	4.73677	11	0.3968	1.2228
CL11715.Contig3_All	1267	1719	0.9858	123.008	795	0.9921	52.5039	1265	0.9684	101.404	2832	1	169.938	1086	0.9913	82.9873	1564	0.9945	110.081	307	0.9676	25.2865	680	0.97	45.0437	1427	0.9826	105.566	586	0.9842	56.5988	277	0.9763	26.6883	1234	1	117.484	440	0.9724	32.5236	923	0.9968	60.8556	608	0.9818	54.5532	174	0.9692	15.3885
CL11715.Contig4_All	1433	174	0.6294	11.0088	251	0.6392	14.6564	259	0.6092	18.3567	1034	0.6629	54.8591	850	0.6483	57.429	21	0.3091	1.30685	135	0.6322	9.83138	389	0.6602	22.7827	1209	0.6916	79.0779	1332	0.6678	113.748	1809	0.6923	154.103	1541	0.6699	129.717	1956	0.6706	127.834	1292	0.6462	75.3167	2084	0.7704	165.327	2107	0.6839	164.757
CL11719.Contig2_All	1010	50	0.904	4.48832	4	0.3881	0.33139	2	0.1485	0.201117	120	0.9089	9.03305	39	0.8376	3.73854	45	0.8881	3.97324	5	0.4574	0.516625	3	0.1515	0.249288	160	1	14.8482	2	0.2703	0.242323	2	0.2842	0.241728	77	0.9356	9.19622	11	0.6446	1.01998	20	0.7347	1.65418	5	0.2891	0.562784	-	-	-
CL11728.Contig4_All	1068	133	0.9167	11.2906	32	0.4213	2.50715	91	0.6564	8.65389	164	0.9738	11.6747	106	0.9026	9.60933	82	0.9185	6.84693	17	0.5084	1.66113	55	0.6395	4.32208	109	0.7481	9.566	17	0.5552	1.94789	82	0.6648	9.37261	104	0.9607	11.7463	153	0.8914	13.4166	116	0.9354	9.07323	72	0.9307	7.66398	51	0.8043	5.35086
CL11772.Contig1_All	1100	34	0.4427	2.80234	39	0.5264	2.96669	54	0.3845	4.98588	66	0.4555	4.56169	27	0.4427	2.37646	39	0.4427	3.16173	18	0.4455	1.70768	16	0.4709	1.22076	60	0.39	5.1125	26	0.3745	2.89246	30	0.3855	3.32925	26	0.4327	2.85115	20	0.4073	1.70278	10	0.4409	0.759421	27	0.4545	2.79039	3	0.1891	0.3056
CL11799.Contig1_All	2050	546	0.9741	24.1476	1148	0.9766	46.8585	429	0.9493	21.2542	775	0.9707	28.7423	534	0.9693	25.2201	637	0.9449	27.7102	898	0.9737	45.714	1369	0.9844	56.0469	620	0.9551	28.3474	790	0.9771	47.1585	243	0.9385	14.4701	441	0.9556	25.9492	508	0.9498	23.2077	507	0.9615	20.66	1357	0.9766	75.2522	1212	1	66.2481
CL11855.Contig1_All	793	551	0.8537	62.9961	80	0.7894	8.44146	94	0.8108	12.0391	501	0.9798	48.0329	330	0.8474	40.2902	432	0.8487	48.5807	30	0.8121	3.94798	77	0.8285	8.14928	593	0.8525	70.0901	45	0.8146	6.94425	41	0.8436	6.31144	517	0.855	78.6425	712	0.8525	84.087	509	0.8537	53.6191	40	0.7528	5.7343	23	0.8537	3.24997
CL11855.Contig2_All	329	153	1	42.1629	62	1	15.7687	40	1	12.3482	88	1	20.3358	99	1	29.1339	132	1	35.7793	23	1	7.29556	29	1	7.39782	144	1	41.0243	49	1	18.2258	15	0.9149	5.56561	208	1	76.2618	336	1	95.6457	166	1	42.149	26	1	8.98402	23	0.8298	7.83352
CL11883.Contig1_All	1222	4089	0.9771	303.376	4636	0.9566	317.448	8630	0.9493	717.267	4690	0.9444	291.794	2415	0.9501	191.339	3096	0.9419	225.935	1983	0.9264	169.347	6708	0.973	460.706	5758	0.9681	441.647	4634	0.9394	464.057	5604	0.955	559.815	3256	0.964	321.405	2630	0.955	201.561	3427	0.9771	234.271	5528	0.9484	514.269	9602	0.9648	880.472
CL119.Contig1_All	883	27	0.7667	2.77229	29	0.8041	2.74813	164	0.8618	18.8636	98	0.8664	8.438	58	0.8618	6.35954	78	0.8584	7.87748	15	0.7395	1.77279	13	0.8324	1.23562	35	0.8879	3.7152	44	0.9649	6.09787	65	0.8052	8.98608	45	0.8901	6.1474	35	0.7905	3.71218	90	0.9807	8.51446	66	0.974	8.49722	-	-	-
CL1191.Contig4_All	925	2091	0.9286	204.95	119	0.7438	10.7648	1285	0.7957	141.092	1321	0.8962	108.576	1398	0.8897	146.327	1730	0.7676	166.785	44	0.5827	4.96407	365	0.8519	33.1171	1224	0.88	124.027	89	0.7816	11.7743	387	0.8638	51.0725	1128	0.8638	147.098	1938	0.987	196.216	1436	0.987	129.684	136	0.7276	16.7144	156	0.5968	18.8976
CL11925.Contig2_All	1437	493	0.4836	31.1046	179	0.4976	10.4231	314	0.4182	22.1929	742	0.4934	39.2574	398	0.4461	26.8154	459	0.4356	28.4846	86	0.4482	6.24552	164	0.5059	9.57831	881	0.469	57.4638	137	0.4113	11.6668	190	0.4489	16.1404	525	0.4502	44.0699	443	0.4447	28.8715	441	0.4614	25.6364	200	0.4642	15.8222	133	0.4363	10.371
CL11927.Contig1_All	727	277	0.9849	34.5446	2	0.381	0.230195	1	0.1926	0.139703	19	0.7813	1.98698	28	0.9133	3.72891	56	0.8817	6.86922	1	0.1279	0.143546	11	0.641	1.26987	95	0.9656	12.248	-	-	-	2	0.2724	0.335825	6	0.6726	0.995535	48	0.9739	6.18342	21	0.8886	2.41302	-	-	-	-	-	-
CL11945.Contig2_All	1024	5	0.1777	0.442695	80	0.8633	6.53718	31	0.7832	3.0747	19	0.7207	1.41068	25	0.8799	2.36373	11	0.4502	0.957957	70	0.9121	7.13386	20	0.5342	1.6392	11	0.54	1.00686	168	0.9717	20.0769	19	0.7881	2.26502	5	0.2949	0.588993	21	0.4932	1.92062	10	0.4346	0.815784	9	0.4941	0.999162	46	0.8809	5.03365
CL11974.Contig1_All	727	198	0.8941	24.6925	449	0.9972	51.6788	163	0.9546	22.7716	195	0.9904	20.3927	268	0.9904	35.691	292	0.967	35.8181	305	0.9876	43.7817	435	1	50.2177	126	0.9849	16.2447	150	0.989	25.2489	134	0.9574	22.5003	138	0.9601	22.8973	316	0.9945	40.7075	422	0.9821	48.4901	150	0.9959	23.4558	315	0.9931	48.5513
CL11974.Contig2_All	630	164	0.8873	23.6014	356	1	47.2836	114	0.9143	18.3783	172	0.7937	20.7569	257	0.9603	39.4958	246	0.8746	34.8215	271	0.9952	44.8906	421	0.8762	56.0845	106	0.8714	15.7703	142	0.8762	27.5825	127	0.881	24.6083	98	0.7175	18.764	236	0.8746	35.0827	404	0.8889	53.5693	101	0.8111	18.2253	319	0.8952	56.7381
CL12.Contig2_All	829	54	0.6803	5.90574	1	0.1544	0.100936	1	0.1279	0.122514	122	0.8408	11.1887	28	0.661	3.27011	38	0.6659	4.08773	3	0.2051	0.377654	-	-	-	208	0.8432	23.5171	1	0.1255	0.147615	1	0.1689	0.147253	82	0.8721	11.9316	28	0.5103	3.16319	6	0.3004	0.604605	5	0.2955	0.68566	3	0.2425	0.405501
CL12033.Contig2_All	1119	116	0.8213	9.39859	153	0.8552	11.4409	175	0.8561	15.8836	80	0.8016	5.43543	73	0.7462	6.31614	76	0.8525	6.05671	370	0.9616	34.5063	65	0.8311	4.87512	47	0.4441	3.93679	82	0.8365	8.96747	52	0.8347	5.67272	83	0.7909	8.94721	153	0.815	12.8051	143	0.8177	10.6753	119	0.8588	12.0896	22	0.5317	2.20301
CL12074.Contig1_All	644	350	0.4534	49.2739	1355	0.4488	176.057	716	0.4441	112.919	112	0.5776	13.2223	155	0.4441	23.3026	126	0.4394	17.4477	2517	0.5264	407.872	1809	0.455	235.751	253	0.4457	36.8222	157	0.441	29.8332	1558	0.4565	295.324	48	0.4441	8.99073	269	0.4472	39.1191	280	0.4457	36.3201	223	0.4705	39.3652	1273	0.4534	221.497
CL12088.Contig2_All	732	53	0.7131	6.56447	542	0.8333	61.9568	508	0.8811	70.4845	98	0.8306	10.1786	72	0.7445	9.52314	76	0.8156	9.25883	301	0.8579	42.9123	209	0.9208	23.9628	194	0.776	24.8408	510	0.9754	85.26	623	0.9194	103.895	80	0.7855	13.1831	116	0.7787	14.8412	122	0.7773	13.9227	640	0.9276	99.3945	440	0.8306	67.3545
CL12124.Contig2_All	505	22	0.8198	3.94972	43	1	7.12488	19	0.699	3.82123	15	0.798	2.25826	18	0.7901	3.45096	25	0.9663	4.41471	55	1	11.3658	61	1	10.1377	28	0.9188	5.19687	17	0.9802	4.11949	56	1	13.5367	23	1	5.49384	24	1	4.45084	59	1	9.75969	28	0.9188	6.30319	72	1	15.9759
CL12129.Contig1_All	719	128	1	16.1405	27	0.9374	3.14221	33	0.7455	4.66151	236	1	24.955	97	0.9875	13.0618	104	0.9972	12.8991	1	0.0695	0.145144	22	0.8248	2.568	179	1	23.3345	32	0.9569	5.44637	25	0.8039	4.24452	114	1	19.1256	96	1	12.5044	49	1	5.69302	44	1	6.95692	23	0.993	3.58446
CL12150.Contig1_All	600	33	0.3567	4.98652	73	0.4067	10.1806	54	0.335	9.14079	54	0.2967	6.84253	21	0.43	3.38865	13	0.3933	1.93217	80	0.42	13.9144	84	0.4283	11.7498	18	0.3517	2.81188	52	0.3967	10.6057	114	0.42	23.1938	28	0.365	5.6292	17	0.39	2.6535	10	0.265	1.39227	70	0.4317	13.263	84	0.4067	15.6875
CL12184.Contig1_All	991	27	0.7255	2.47016	35	0.9243	2.95526	5	0.3784	0.512433	182	0.9354	13.9628	27	0.7457	2.63784	-	-	-	-	-	-	6	0.2765	0.508135	248	0.8759	23.4559	76	0.8819	9.38483	120	0.9122	14.7817	142	0.9839	17.2844	116	1	10.9624	103	0.9324	8.68238	74	0.9516	8.4889	30	0.8537	3.39213
CL12246.Contig3_All	3464	630	0.2526	16.4891	362	0.2514	8.74443	542	0.2503	15.8914	1323	0.2587	29.0373	488	0.252	13.6396	719	0.2514	18.5099	174	0.2509	5.24201	249	0.2517	6.03286	1029	0.2538	27.8428	271	0.2512	9.57365	214	0.2512	7.54143	779	0.2517	27.1269	320	0.252	8.65155	678	0.2514	16.3503	331	0.2595	10.8628	176	0.2512	5.69324
CL12285.Contig1_All	809	390	0.4302	43.707	94	0.6069	9.72255	140	0.6737	17.576	327	0.6897	30.7308	215	0.6799	25.7305	350	0.4265	38.581	59	0.5402	7.6108	145	0.5402	15.0425	533	0.6873	61.7524	90	0.6675	13.6138	75	0.5748	11.317	218	0.6934	32.5048	263	0.602	30.4459	360	0.6737	37.1731	118	0.6823	16.5816	80	0.5995	11.0807
CL12288.Contig1_All	2407	556	0.9373	20.9427	73	0.9065	2.53774	198	0.8799	8.35469	445	0.9576	14.0559	318	0.9439	12.7912	370	0.9215	13.7082	77	0.7233	3.33842	145	0.8712	5.05584	418	0.9659	16.277	77	0.747	3.91472	123	0.9011	6.23802	294	0.9651	14.7337	377	0.9576	14.6686	296	0.9435	10.2728	110	0.8824	5.19529	97	0.7811	4.51565
CL12299.Contig3_All	677	197	0.9911	26.3823	723	1	89.3615	211	0.997	31.6545	142	0.9232	15.9468	351	0.9734	50.1969	303	1	39.9124	213	1	32.8335	1312	1	162.647	7	0.325	0.969135	42	0.7459	7.59184	69	0.7962	12.4417	46	0.7888	8.19613	39	0.8419	5.39508	93	0.8774	11.4754	31	0.5687	5.20555	102	0.7474	16.8825
CL12326.Contig1_All	2282	532	0.7726	21.1364	76	0.6762	2.78675	139	0.7621	6.18643	558	0.8291	18.5906	338	0.8287	14.3403	406	0.8291	15.8659	97	0.7309	4.43591	149	0.7954	5.4799	619	0.8103	25.4244	61	0.6753	3.27115	74	0.67	3.95853	452	0.8309	23.8926	341	0.8287	13.9946	300	0.8037	10.982	229	0.787	11.4081	78	0.7993	3.83004
CL12383.Contig2_All	1024	308	0.7734	27.27	168	0.6973	13.7281	402	0.8389	39.8719	290	0.6992	21.5314	258	0.6748	24.3937	372	0.709	32.3964	80	0.8203	8.15299	118	0.6758	9.67128	582	0.8076	53.2719	100	0.7334	11.9505	167	0.835	19.9083	270	0.834	31.8056	412	0.7041	37.6807	254	0.7354	20.7209	107	0.8623	11.8789	76	0.7988	8.31646
CL12392.Contig1_All	1636	66	0.835	3.65759	191	0.9218	9.76902	49	0.7084	3.04196	71	0.9309	3.29951	93	0.8166	5.50375	78	0.816	4.25172	99	0.9499	6.31508	138	0.8875	7.07942	42	0.8295	2.40625	29	0.7115	2.16921	44	0.7885	3.28312	48	0.8185	3.53914	65	0.8606	3.72094	94	0.8185	4.79976	54	0.7995	3.75235	135	0.9028	9.24646
CL12439.Contig1_All	1802	260	0.8452	13.0814	54	0.6482	2.50749	53	0.7991	2.98719	207	0.864	8.73353	115	0.7769	6.17877	124	0.8984	6.1365	75	0.8274	4.34343	56	0.783	2.60816	900	0.9562	46.8126	31	0.3879	2.1052	16	0.3829	1.08388	200	0.9234	13.388	202	0.9245	10.4983	130	0.8663	6.02648	39	0.6471	2.46039	18	0.5189	1.11929
CL1246.Contig5_All	388	70	0.9871	16.3569	200	1	43.1319	63	0.7809	16.4911	133	0.9356	26.0612	56	0.7629	13.9738	86	0.7242	19.7661	104	0.8119	27.9723	440	1	95.1749	63	0.7294	15.2189	181	1	57.0865	30	0.9356	9.43859	63	0.8531	19.5861	101	0.9021	24.3788	100	0.9974	21.53	218	1	63.8731	261	1	75.3761
CL12474.Contig1_All	1046	94	0.9245	8.14763	201	0.9101	16.0792	176	0.9178	17.0892	163	0.9082	11.8476	183	0.9111	16.9386	113	0.8843	9.63386	57	0.9283	5.68683	253	0.9025	20.2997	52	0.9034	4.65958	111	0.8566	12.9861	116	0.9006	13.5377	49	0.9101	5.65073	148	0.9073	13.2511	44	0.8967	3.51395	135	0.9168	14.6722	187	0.9207	20.0325
CL12548.Contig1_All	1824	40	0.2697	1.98825	11	0.1552	0.504625	26	0.301	1.44774	38	0.2928	1.58392	34	0.2862	1.80473	47	0.244	2.29788	8	0.1891	0.457712	13	0.2253	0.598164	63	0.3109	3.23736	10	0.1601	0.670906	14	0.2061	0.93696	45	0.2527	2.97596	63	0.324	3.23473	53	0.3076	2.42732	29	0.2582	1.80745	5	0.2204	0.307164
CL12576.Contig1_All	540	91	0.913	15.2786	43	0.7593	6.66309	106	0.9259	19.9367	328	0.9093	46.1801	118	0.9259	21.1567	217	0.9278	35.836	7	0.8759	1.35279	48	0.813	7.46018	467	0.937	81.0584	9	0.6481	2.03955	10	0.6907	2.2606	181	0.9167	40.4319	62	0.8593	10.7528	45	0.7648	6.96136	36	0.7944	7.57883	9	0.6519	1.86756
CL12576.Contig2_All	786	161	0.9109	18.5711	44	0.8677	4.68415	95	0.9135	12.2756	421	0.9555	40.7225	189	0.9707	23.2808	318	0.902	36.0793	50	0.9351	6.63857	81	0.9135	8.64897	1462	1	174.341	24	0.7634	3.73659	19	0.8639	2.95086	209	0.9109	32.0748	67	0.9059	7.98315	24	0.8511	2.55073	43	0.9593	6.21927	12	0.8282	1.71074
CL12594.Contig1_All	329	72	1	19.8414	20	0.8328	5.08668	13	0.8419	4.01318	21	0.8875	4.85286	42	0.8632	12.3598	32	0.8845	8.67376	38	0.8602	12.0535	49	0.8602	12.4998	55	0.8815	15.669	34	0.8967	12.6465	10	0.7842	3.71041	49	0.8571	17.9655	51	1	14.5176	50	0.8875	12.6955	10	0.8328	3.45539	261	1	88.8934
CL12644.Contig2_All	1230	35	0.5675	2.57987	22	0.5659	1.49664	58	0.5602	4.78921	109	0.6528	6.73745	39	0.5626	3.06986	41	0.5114	2.97257	8	0.2073	0.678753	11	0.4187	0.750567	24	0.4293	1.82886	17	0.4415	1.69134	23	0.5561	2.28266	41	0.5333	4.02086	4	0.1154	0.304563	10	0.4886	0.679157	36	0.4846	3.32729	2	0.1789	0.182201
CL12667.Contig2_All	937	128	0.3127	12.3853	172	0.397	15.3599	71	0.2668	7.69591	13	0.191	1.05482	48	0.2412	4.95976	81	0.3874	7.70902	243	0.2732	27.0641	422	0.3938	37.7985	203	0.3906	20.3063	35	0.3575	4.57104	130	0.4055	16.9364	16	0.2327	2.05978	56	0.4055	5.5972	60	0.2433	5.34918	37	0.2657	4.48906	218	0.4002	26.07
CL12766.Contig1_All	973	437	1	40.7196	246	1	21.1555	644	1	67.2224	814	1	63.6042	378	1	37.613	596	1	54.6244	36	0.9003	3.86115	264	1	22.7716	338	1	32.5596	142	1	17.8592	118	0.9949	14.8043	301	0.9527	37.3159	148	0.8798	14.2453	191	0.9969	16.3982	149	1	17.4087	28	0.5868	3.22456
CL12766.Contig2_All	817	76	0.7662	8.43386	81	0.7919	8.2959	189	0.9927	23.4953	255	0.776	23.7297	128	0.8641	15.1686	179	0.907	19.5382	19	0.5141	2.42694	69	0.5386	7.08808	38	0.6365	4.3595	57	0.672	8.53766	69	0.6879	10.3097	78	0.6683	11.5163	10	0.7197	1.1463	52	0.7173	5.31688	83	0.7454	11.5491	18	0.8543	2.46874
CL12776.Contig1_All	665	356	0.6947	48.5359	20	0.388	2.51657	42	0.582	6.41459	105	0.6992	12.0044	92	0.6722	13.3944	132	0.6977	17.7013	14	0.5835	2.19702	58	0.6947	7.31995	291	0.7098	41.0153	20	0.6812	3.6804	19	0.8421	3.48778	51	0.6947	9.25099	192	0.6932	27.0397	95	0.6902	11.9338	48	0.7985	8.20565	16	0.6902	2.69602
CL1278.Contig2_All	1038	98	0.342	8.5598	97	0.2543	7.81943	125	0.2447	12.2308	99	0.2543	7.25124	92	0.2553	8.58122	82	0.2524	7.04482	61	0.3295	6.13281	43	0.2582	3.47674	75	0.2592	6.77234	45	0.2563	5.3052	101	0.3189	11.878	72	0.3044	8.3671	67	0.2534	6.04504	69	0.2938	5.55299	88	0.3516	9.63782	14	0.2524	1.51132
CL12791.Contig2_All	1559	153	0.508	8.89775	40	0.4131	2.14691	24	0.381	1.56353	114	0.4105	5.55947	72	0.3419	4.47142	62	0.3528	3.54649	27	0.3175	1.80736	24	0.3669	1.29201	244	0.4612	14.6696	22	0.2848	1.72688	16	0.2777	1.25283	87	0.433	6.73152	94	0.4214	5.64682	133	0.4618	7.12657	49	0.3342	3.57309	18	0.1963	1.29375
CL1282.Contig2_All	785	26	0.3758	3.00288	87	0.6089	9.27364	14	0.2828	1.81134	1	0.1796	0.0968511	16	0.3287	1.97337	3	0.1885	0.340804	162	0.5911	21.5364	183	0.5541	19.5651	21	0.4025	2.50741	27	0.3465	4.20901	100	0.3771	15.5506	7	0.3439	1.07564	4	0.1987	0.477213	11	0.3045	1.17057	95	0.642	13.7577	195	0.3962	27.8349
CL12826.Contig2_All	699	127	0.4864	16.4726	21	0.4621	2.51387	84	0.5207	12.2052	97	0.5165	10.5504	102	0.5336	14.128	88	0.515	11.2269	10	0.4607	1.49296	38	0.5179	4.56255	118	0.485	15.8227	11	0.422	1.92576	23	0.505	4.01669	43	0.4721	7.42046	124	0.4864	16.6137	108	0.485	12.9069	19	0.4721	3.09008	18	0.4907	2.88549
CL1283.Contig3_All	1175	78	0.8894	6.01855	31	0.6894	2.20762	198	0.8298	17.1147	153	0.8409	9.89983	79	0.7498	6.5095	149	0.7762	11.3084	3	0.1183	0.266447	16	0.5421	1.14284	155	0.6868	12.3643	51	0.7013	5.31152	32	0.5345	3.32453	61	0.7217	6.26227	28	0.7362	2.23173	57	0.5728	4.0524	29	0.6077	2.80578	-	-	-
CL1283.Contig5_All	807	50	0.7187	5.61735	28	0.575	2.90326	78	0.5626	9.81663	82	0.4907	7.72529	44	0.5105	5.27883	63	0.7212	6.96178	-	-	-	6	0.228	0.623993	147	0.8885	17.0734	40	0.6196	6.06559	43	0.7138	6.50448	54	0.8265	8.07161	29	0.6171	3.36548	45	0.4139	4.65816	31	0.824	4.36698	1	0.1722	0.138852
CL1290.Contig1_All	474	898	1	171.764	339	1	59.8442	829	1	177.63	1512	1	242.52	720	1	147.066	689	1	129.627	91	1	20.035	409	1	72.418	1119	1	221.272	447	1	115.403	478	1	123.103	904	1	230.054	954	1	188.492	930	1	163.9	447	0.9979	107.207	169	0.9409	39.9515
CL1290.Contig5_All	734	243	0.5354	30.0155	67	0.4142	7.638	172	0.5736	23.7998	176	0.594	18.2302	112	0.5054	14.7734	178	0.4986	21.6261	9	0.4455	1.2796	64	0.4223	7.31789	96	0.4591	12.2589	16	0.3311	2.66754	11	0.4005	1.82942	56	0.515	9.20305	10	0.5109	1.27593	50	0.4264	5.69048	17	0.5041	2.63297	8	0.4932	1.22129
CL12904.Contig2_All	1706	93	0.8511	4.94241	13	0.5023	0.637625	11	0.3423	0.65487	133	0.8634	5.92716	33	0.7843	1.87281	46	0.7362	2.40454	6	0.2638	0.367028	4	0.177	0.196781	278	0.9695	15.2736	28	0.6231	2.00847	1	0.0709	0.0715548	140	0.8576	9.89894	58	0.7696	3.18398	32	0.6559	1.56692	6	0.2526	0.399821	7	0.4009	0.459773
CL12922.Contig1_All	1671	518	0.9007	28.1053	367	0.86	18.3777	764	0.8432	46.4363	630	0.851	28.6641	174	0.8821	10.0816	187	0.8055	9.97973	36	0.5165	2.24829	76	0.6344	3.81715	583	0.9677	32.7015	185	0.6397	13.5482	203	0.8324	14.8299	57	0.6475	4.1147	248	0.9731	13.8994	60	0.8247	2.99951	75	0.5703	5.10244	40	0.6296	2.68231
CL13077.Contig1_All	856	653	0.8949	69.1631	100	0.8423	9.77523	213	0.896	25.2724	546	0.8668	48.4946	295	0.8633	33.3662	467	0.9007	48.6515	19	0.7477	2.31636	191	0.8668	18.7267	711	0.7921	77.8522	126	0.7582	18.0129	100	0.7488	14.2608	561	0.8364	79.0549	399	0.8049	43.6537	348	0.8563	33.961	238	0.7699	31.608	48	0.7605	6.28337
CL13077.Contig2_All	630	138	0.8778	19.8597	10	0.4413	1.32819	43	0.9413	6.93217	318	0.9048	38.3761	150	0.8825	23.052	258	0.881	36.5202	4	0.3905	0.662592	33	0.8413	4.39618	146	0.8683	21.7214	14	0.5127	2.7194	7	0.5746	1.35636	267	0.9206	51.1223	121	0.9206	17.9873	130	0.9952	17.2376	47	0.8921	8.48107	28	0.7032	4.98015
CL13179.Contig2_All	1353	135	0.9963	9.0463	46	0.8389	2.84486	119	0.9837	8.93286	160	1	8.99076	125	0.9963	8.94481	134	1	8.83203	31	0.7162	2.39106	38	0.966	2.35715	252	0.9874	17.4573	42	0.8315	3.79872	30	0.8492	2.70671	89	0.9749	7.93473	128	1	8.86001	104	0.9601	6.42112	29	0.7805	2.43665	25	0.7154	2.07046
CL13303.Contig2_All	578	624	0.6246	97.8795	1	0.2249	0.144768	-	-	-	52	0.5727	6.8399	51	0.526	8.54282	71	0.4394	10.9543	5	0.5657	0.902753	1	0.263	0.145202	512	0.6349	83.0266	-	-	-	12	0.5173	2.53438	132	0.6003	27.5477	156	0.5779	25.2766	58	0.4446	8.38253	1	0.2647	0.196682	1	0.154	0.193864
CL13406.Contig1_All	503	22	0.7117	3.96542	131	0.8549	21.7923	38	0.4831	7.67285	22	0.5905	3.32529	37	0.5368	7.12184	12	0.5726	2.12749	195	0.8569	40.457	142	0.5268	23.6931	8	0.4871	1.49072	15	0.3101	3.6493	61	0.6123	14.804	8	0.5984	1.9185	21	0.6004	3.90997	36	0.5785	5.97874	26	0.6282	5.87623	100	0.992	22.277
CL13406.Contig2_All	486	50	0.823	9.32757	146	0.823	25.1372	72	0.7984	15.0466	50	0.8045	7.82183	64	0.7984	12.7498	21	0.8045	3.85333	283	0.8148	60.7683	162	0.8025	27.9757	4	0.5761	0.771434	24	0.7263	6.04312	63	0.8148	15.8242	17	0.751	4.21942	34	0.7613	6.55186	26	0.7243	4.46902	18	0.7716	4.21046	166	0.8374	38.2734
CL1343.Contig1_All	1404	11	0.2358	0.710331	44	0.1966	2.62232	20	0.2151	1.44679	27	0.2265	1.46208	27	0.2329	1.8619	17	0.2108	1.07978	53	0.2315	3.93945	52	0.2365	3.10841	8	0.2151	0.53407	35	0.1111	3.05061	46	0.1104	3.99953	10	0.1702	0.859157	27	0.1097	1.80102	26	0.2073	1.54697	35	0.1204	2.83396	76	0.2172	6.06557
CL1343.Contig3_All	1673	151	0.7902	8.18306	357	0.7669	17.8555	140	0.7203	8.49911	280	0.749	12.7244	202	0.7191	11.69	168	0.7071	8.95503	421	0.7412	26.2611	365	0.7956	18.3104	186	0.792	10.4206	232	0.8063	16.9699	191	0.7908	13.9365	150	0.7203	10.8152	206	0.7836	11.5317	239	0.7908	11.9338	327	0.8099	22.2201	361	0.7878	24.1789
CL13430.Contig3_All	1714	21	0.6855	1.11082	60	0.7614	2.92915	10	0.3296	0.592557	25	0.6645	1.10893	14	0.5426	0.790817	16	0.5158	0.832459	83	0.9609	5.05352	142	0.9679	6.95311	11	0.36	0.601529	36	0.4358	2.57027	21	0.507	1.49564	9	0.4732	0.63339	13	0.3419	0.710321	28	0.5403	1.36465	16	0.5064	1.06121	89	0.9452	5.81841
CL13612.Contig1_All	554	28	0.8303	4.5823	68	0.9513	10.2707	23	0.7274	4.21657	21	0.9801	2.88193	18	0.6769	3.14573	13	0.9097	2.0926	161	1	30.3279	110	0.9765	16.6642	38	0.9188	6.42908	168	0.9729	37.1096	35	0.9477	7.71216	23	0.8267	5.00793	31	0.9332	5.24052	49	1	7.38859	175	0.9964	35.9105	136	0.9946	27.5077
CL1364.Contig4_All	339	291	1	77.8266	26	0.7729	6.41763	1	0.3392	0.2996	-	-	-	26	1	7.42561	19	0.5369	4.99813	43	0.9705	13.2372	1	0.4513	0.247572	24	0.9971	6.6357	18	0.9941	6.49769	56	0.9646	20.1654	148	0.9912	52.6625	75	0.9735	20.7197	43	1	10.596	11	1	3.68881	166	1	54.8698
CL13664.Contig1_All	741	33	0.946	4.03767	215	0.973	24.2785	104	0.9906	14.2546	43	0.9933	4.41189	72	1	9.40747	43	0.9204	5.17492	308	1	43.377	223	1	25.2574	12	0.9123	1.51788	83	0.9757	13.7071	177	1	29.159	24	0.9784	3.9069	96	0.9987	12.1332	101	1	11.3862	126	1	19.3306	314	1	47.4828
CL137.Contig1_All	576	9	0.691	1.41663	119	1	17.2872	209	0.9115	36.8523	176	0.9201	23.2308	63	0.8438	10.5895	36	0.8733	5.57357	9	0.7639	1.6306	22	0.7812	3.20555	12	0.7639	1.95269	38	1	8.07323	40	0.8733	8.47726	20	0.8455	4.18839	9	0.6406	1.46333	15	0.842	2.17542	33	0.908	6.51306	2	0.3889	0.389074
CL13718.Contig2_All	2072	758	0.9411	33.1676	231	0.8682	9.32874	93	0.8523	4.55863	497	0.9165	18.2365	342	0.8388	15.9807	257	0.8871	11.0611	17	0.542	0.856221	183	0.9242	7.41247	1462	0.9445	66.1352	80	0.819	4.72483	27	0.5985	1.59071	234	0.9204	13.6228	239	0.9281	10.8026	295	0.9262	11.8934	152	0.9324	8.33964	14	0.3451	0.757117
CL1388.Contig2_All	1882	32	0.2014	1.54158	39	0.186	1.73399	28	0.1631	1.51105	23	0.1844	0.929143	13	0.1589	0.668779	30	0.1881	1.42153	74	0.1998	4.10335	53	0.2131	2.36351	31	0.187	1.54389	35	0.1892	2.2758	23	0.1945	1.49185	11	0.1589	0.705039	16	0.2099	0.7962	30	0.1961	1.33161	37	0.203	2.23499	41	0.2009	2.44112
CL13950.Contig2_All	1245	2828	0.8313	205.942	663	0.8731	44.56	1408	0.9004	114.861	1943	0.8627	118.653	1661	0.8386	129.169	1746	0.8112	125.063	197	0.8313	16.5129	572	0.8329	38.5592	3018	0.9382	227.209	777	0.845	76.3727	612	0.8908	60.0067	1631	0.8659	158.024	2337	0.902	175.797	1767	0.8313	118.561	552	0.8177	50.4038	325	0.8241	29.2509
CL13968.Contig1_All	446	34	0.9821	6.91161	148	0.991	27.7669	99	0.9507	22.5445	48	0.926	8.1824	82	0.9664	17.8007	34	0.5919	6.79826	151	1	35.3321	155	0.9888	29.1675	18	0.8901	3.78279	78	0.9933	21.4016	53	0.9731	14.5064	31	0.87	8.3843	71	0.9103	14.9089	78	0.9753	14.6095	141	1	35.94	154	0.9843	38.6911
CL13983.Contig2_All	1173	49	0.7084	3.78733	80	0.7835	5.7068	44	0.6718	3.80974	54	0.9113	3.50002	49	0.7195	4.04442	25	0.578	1.90062	69	0.867	6.13872	128	0.7783	9.15827	30	0.6641	2.39717	59	0.8645	6.15517	75	0.7127	7.80515	38	0.8517	3.90774	73	0.7852	5.82837	42	0.6564	2.99107	63	0.7886	6.10571	141	0.913	13.4693
CL14008.Contig1_All	1766	16	0.4994	0.821418	78	0.4909	3.69577	172	0.722	9.89188	237	0.4689	10.2031	50	0.4966	2.74118	51	0.6506	2.57533	21	0.658	1.24095	6	0.0906	0.285143	34	0.6404	1.80453	19	0.6099	1.31659	23	0.4943	1.58985	24	0.4354	1.63931	25	0.5221	1.32578	17	0.4207	0.804143	27	0.7469	1.73807	1	0.0798	0.0634504
CL14030.Contig2_All	1413	115	0.8146	7.37888	167	0.8287	9.88952	186	0.8224	13.3694	234	0.8931	12.5906	243	0.8393	16.6503	195	0.833	12.3068	236	0.8365	17.43	88	0.8981	5.22688	169	0.8422	11.2104	100	0.8379	8.66052	25	0.6575	2.15981	216	0.8401	18.4396	315	0.9214	20.8781	403	0.833	23.8253	148	0.8677	11.9073	17	0.5768	1.34813
CL1436.Contig1_All	827	39	0.9129	4.27557	22	0.7255	2.22596	88	0.8077	10.8073	94	0.9964	8.64165	27	0.7848	3.16094	43	0.8525	4.63678	1	0.1657	0.126189	28	0.8295	2.84154	25	0.549	2.83341	41	0.74	6.06687	39	0.792	5.75674	43	0.7594	6.27195	33	0.8573	3.73706	34	0.5502	3.43438	28	0.8343	3.84898	8	0.3482	1.08395
CL1436.Contig2_All	801	457	0.9888	51.7272	246	0.8589	25.6982	530	0.9925	67.2024	808	0.995	76.6926	436	0.9913	52.7002	441	0.779	49.0975	34	0.7815	4.42969	203	0.7878	21.2699	390	1	45.6359	344	0.9963	52.5548	163	0.9913	24.8412	275	1	41.4133	458	1	53.5494	329	1	34.3114	179	0.9938	25.4047	117	0.764	16.3673
CL1455.Contig1_All	887	111	0.5874	11.3458	39	0.6528	3.6791	40	0.6731	4.58013	120	0.6674	10.2857	46	0.6212	5.02103	87	0.5378	8.7468	21	0.6077	2.47071	28	0.4419	2.64933	54	0.628	5.70618	9	0.4081	1.24167	20	0.5919	2.75248	19	0.6359	2.58386	37	0.5795	3.90661	32	0.5547	3.01371	10	0.389	1.28165	4	0.3799	0.505314
CL1458.Contig1_All	1740	46	0.3454	2.39686	4	0.1707	0.192359	16	0.3253	0.933925	8	0.2034	0.349555	38	0.3437	2.11443	23	0.2402	1.17878	4	0.0868	0.239904	3	0.158	0.144702	68	0.4322	3.66298	5	0.0983	0.351647	15	0.2787	1.05235	46	0.3264	3.18896	60	0.3667	3.22942	50	0.4454	2.40047	7	0.1885	0.457343	5	0.1672	0.321992
CL1490.Contig3_All	557	33	0.8923	5.37148	107	1	16.0742	47	0.9803	8.57006	25	0.912	3.41239	55	1	9.56018	26	0.8905	4.16267	78	0.9533	14.6139	86	1	12.9582	24	0.8241	4.0386	53	1	11.6441	22	0.9013	4.82153	13	0.6409	2.81532	43	0.9533	7.22995	38	0.8707	5.69906	71	0.9874	14.4909	64	1	12.8751
CL1526.Contig1_All	996	41	0.7892	3.73215	89	0.991	7.47707	75	0.9538	7.64792	27	0.9137	2.061	63	0.9779	6.12407	25	0.9116	2.23838	94	0.9729	9.84907	94	0.9689	7.92082	27	0.8745	2.54085	52	0.9378	6.38896	75	0.9689	9.1922	18	0.8072	2.17998	36	0.8785	3.38505	40	0.8504	3.35487	40	0.9398	4.56556	101	0.9779	11.3628
CL1533.Contig1_All	257	61	1	21.5195	125	1	40.6984	48	0.9844	18.9692	22	0.9961	6.50825	61	1	22.9803	81	1	28.1064	58	1	23.5517	142	1	46.3721	17	0.7549	6.19999	43	1	20.4749	32	1	15.1997	13	0.965	6.10169	86	1	31.3392	30	1	9.75132	18	0.9689	7.96219	82	1	35.7524
CL1548.Contig1_All	302	141	1	42.3299	48	0.9735	13.2995	71	0.9868	23.8777	241	1	60.6715	250	1	80.1478	221	1	65.2588	11	0.9437	3.80113	74	1	20.5649	134	1	41.5885	37	0.957	14.9927	21	1	8.48848	178	1	71.0973	175	1	54.2692	148	1	40.9383	50	0.9834	18.8216	47	1	17.4388
CL1565.Contig1_All	1003	430	1	38.8689	2819	1	235.177	1924	1	194.825	1859	1	140.914	797	1	76.9336	836	1	74.3291	600	1	62.4277	601	1	50.2893	362	1	33.8285	1575	1	192.161	879	1	106.981	486	1	58.4487	457	1	42.6714	422	1	35.1469	1192	1	135.104	343	1	38.3193
CL1726.Contig2_All	766	20	0.453	2.36721	15	0.6802	1.63856	5	0.2833	0.662952	57	0.9556	5.65745	69	0.8238	8.72126	39	0.9112	4.54035	6	0.4112	0.817428	1	0.1736	0.109565	57	0.8042	6.97463	50	0.8512	7.98781	21	0.8473	3.34663	29	0.7089	4.56677	43	0.6906	5.25729	57	0.9452	6.21615	71	0.9648	10.5371	10	0.5914	1.46284
CL1776.Contig2_All	268	617	1	208.73	1850	1	577.614	1318	1	499.484	1580	1	448.226	669	1	241.685	683	1	227.269	501	1	195.088	428	1	134.033	826	1	288.882	1965	1	897.251	1401	1	638.148	686	1	308.766	796	1	278.164	635	1	197.931	1556	1	660.037	559	1	233.723
CL1776.Contig3_All	1237	9016	0.9588	660.814	21480	0.9547	1453	19176	0.9426	1574.45	25555	0.9507	1570.65	10310	0.9523	806.952	12095	0.9386	871.946	8572	0.9483	723.168	7648	0.945	518.895	11919	0.9402	903.119	15012	1	1485.1	15798	0.9766	1559.01	10892	0.9523	1062.13	11044	0.9345	836.139	10147	0.9361	685.241	16127	1	1482.1	7764	0.9361	703.3
CL1802.Contig1_All	831	4661	0.9085	508.526	12550	0.8315	1263.7	12158	0.8159	1485.94	13162	0.8327	1204.19	5671	0.8821	660.72	7648	0.8051	820.73	3931	0.8965	493.661	4534	0.8363	457.912	6188	0.8111	697.95	10916	0.8171	1607.49	8086	0.8616	1187.82	4976	0.8303	722.303	5462	0.9242	615.563	5518	0.8087	554.697	8143	0.935	1113.98	4330	0.8616	583.864
CL1802.Contig2_All	845	1100	0.8604	118.024	3824	0.9598	378.671	2800	0.9053	336.544	2636	0.8757	237.172	1310	0.9006	150.097	1574	0.8888	166.112	1495	0.8615	184.634	1258	0.9136	124.947	1633	0.8249	181.136	3302	0.8592	478.197	2352	0.8556	339.78	1124	0.8426	160.454	1298	0.8568	143.86	1496	0.858	147.894	2675	0.9219	359.882	1157	0.7053	153.427
CL1802.Contig3_All	822	1104	1	121.768	4292	1	436.907	2779	1	343.366	2831	1	261.844	1386	1	163.249	1287	0.9915	139.624	1296	1	164.536	1066	1	108.84	1081	1	123.262	2165	0.9757	322.309	1660	1	246.521	908	0.9818	133.246	823	0.8564	93.767	1168	1	118.699	1948	0.9015	269.408	704	0.972	95.9678
CL1802.Contig4_All	313	549	1	159.024	2673	1	714.587	1748	1	567.203	1631	1	396.172	828	1	256.121	667	1	190.036	781	1	260.396	747	1	200.299	1028	1	307.839	1749	1	683.804	1969	1	767.926	766	1	295.205	1048	1	313.573	749	1	199.9	2059	1	747.834	738	1	264.202
CL1802.Contig5_All	1418	38275	0.9986	2447.23	87912	1	5187.67	72155	0.9979	5168.11	90523	0.9951	4853.52	43797	0.9937	2990.38	41806	0.9958	2629.15	30380	0.9979	2235.83	32344	0.9979	1914.34	54340	0.9965	3591.85	69523	0.9972	5999.83	70940	1	6107.07	39941	1	3397.68	43859	0.9986	2896.71	41880	0.9944	2467.21	69353	0.9986	5560.1	32489	0.9993	2567.35
CL1802.Contig6_All	209	2485	1	1077.99	4824	1	1931.35	4133	1	2008.45	5409	1	1967.64	2498	1	1157.19	2476	1	1056.47	1758	1	877.808	1850	1	742.894	2920	1	1309.52	4788	1	2803.46	4430	1	2587.47	2307	1	1331.5	2843	1	1273.95	2283	1	912.504	4608	1	2506.45	1771	1	949.505
CL1807.Contig2_All	903	156	0.9823	15.6629	302	0.9856	27.9847	343	0.9812	38.5787	352	0.9646	29.6367	162	0.9845	17.3694	181	0.9823	17.8749	125	0.9701	14.446	129	0.9679	11.9896	214	0.9701	22.2127	330	0.9922	44.7211	244	0.9801	32.9853	133	0.9347	17.7666	125	0.9059	12.9642	111	0.9025	10.2686	230	0.9834	28.9557	103	0.9712	12.7813
CL1844.Contig1_All	962	83	0.738	7.82236	54	0.6933	4.69699	57	0.6809	6.01784	80	0.7225	6.32251	102	0.7245	10.2656	80	0.7225	7.41598	12	0.5967	1.30177	25	0.7017	2.18106	106	0.7235	10.3278	53	0.5478	6.74197	78	0.7256	9.89777	85	0.6985	10.6582	70	0.7235	6.81467	57	0.7277	4.94966	65	0.7245	7.68125	22	0.6809	2.56255
CL1861.Contig2_All	1312	51	0.6806	3.52429	131	0.7294	8.35484	113	0.7706	8.74754	58	0.8095	3.361	73	0.7149	5.38701	47	0.6601	3.19461	161	0.763	12.8062	64	0.7241	4.094	77	0.6829	5.50088	189	0.8613	17.6285	166	0.8613	15.4451	79	0.7843	7.26328	94	0.8323	6.7099	111	0.8247	7.06748	220	0.8803	19.0626	79	0.7752	6.74711
CL1880.Contig5_All	1490	237	0.706	14.4211	131	0.5295	7.35675	234	0.4906	15.9504	343	0.5497	17.5018	253	0.6322	16.4397	321	0.6644	19.212	37	0.4691	2.59145	134	0.4671	7.5478	169	0.3074	10.631	129	0.3201	10.5947	56	0.4174	4.58796	182	0.4268	14.7341	179	0.4577	11.2509	109	0.3899	6.11104	110	0.2906	8.39266	71	0.243	5.33945
CL1900.Contig1_All	641	561	0.8783	79.3487	5849	0.8721	763.527	3555	0.869	563.278	1652	0.8877	195.941	745	0.7379	112.527	746	0.7785	103.785	2630	0.858	428.178	451	0.7582	59.05	790	0.83	115.517	3244	0.8643	619.311	1838	0.8768	350.03	714	0.8783	134.363	545	0.752	79.627	719	0.8502	93.7014	2395	0.8861	424.757	184	0.7379	32.1651
CL1900.Contig2_All	661	3781	0.8986	518.609	14478	0.8865	1832.77	8525	0.9017	1309.89	7240	0.9002	832.744	4665	0.8775	683.296	4420	0.8578	596.313	7633	0.8654	1205.09	4128	0.8654	524.131	6349	0.8911	900.283	9249	0.8744	1712.3	8884	0.888	1640.68	5763	0.8699	1051.69	5881	0.879	833.243	7506	0.8593	948.598	6911	0.882	1188.59	3705	0.888	628.075
CL1900.Contig3_All	602	966	0.8173	145.484	4045	0.9336	562.241	2832	0.8754	477.791	1966	0.9734	248.291	1177	0.8422	189.295	1268	0.8422	187.835	1852	0.9419	321.049	967	0.814	134.813	1201	0.8389	186.991	2116	0.9369	430.136	1800	0.8505	365.001	962	0.9551	192.761	837	0.8306	130.212	1120	0.8704	155.416	2036	0.9452	384.481	688	0.9402	128.061
CL1919.Contig3_All	1563	95	0.6424	5.51061	75	0.7364	4.01516	123	0.7236	7.99259	155	0.7345	7.53958	100	0.6807	6.19441	87	0.6104	4.96379	90	0.7338	6.00911	63	0.7147	3.38285	226	0.7614	13.5527	103	0.7492	8.06426	90	0.7703	7.02913	153	0.7396	11.8079	120	0.7025	7.19026	80	0.7473	4.27569	91	0.6839	6.61875	47	0.5854	3.36949
CL1947.Contig1_All	612	1	0.2533	0.148144	3	0.268	0.410176	4	0.2222	0.663819	7	0.5556	0.869603	5	0.2729	0.791001	-	-	-	12	0.4314	2.04624	22	0.5098	3.01698	2	0.2484	0.306305	15	0.5359	2.99934	3	0.2647	0.598394	10	0.4837	1.97101	4	0.2729	0.612112	3	0.2974	0.409492	4	0.2696	0.743023	31	0.5997	5.6759
CL1960.Contig1_All	1046	71	0.7113	6.15406	26	0.4943	2.0799	32	0.4828	3.10713	47	0.5717	3.41618	26	0.63	2.40658	34	0.5813	2.89868	25	0.6635	2.49422	75	0.6893	6.01771	57	0.6635	5.10761	33	0.5239	3.86072	19	0.3595	2.21738	37	0.5908	4.26687	40	0.891	3.58138	25	0.5335	1.99657	23	0.6444	2.49971	101	0.8442	10.8197
CL1981.Contig2_All	2276	231	0.9974	9.20184	306	0.9991	11.2499	241	0.9578	10.7544	385	0.9974	12.8606	189	0.9666	8.03985	215	0.9873	8.42403	172	0.9732	7.88648	61	0.7425	2.24936	277	0.9908	11.4073	299	0.9991	16.0763	220	0.9925	11.7996	146	0.891	7.73785	148	0.9438	6.08992	117	0.9416	4.29426	307	0.9881	15.3341	59	0.8871	2.90472
CL2025.Contig1_All	203	21	1	9.37904	43	1	17.7245	44	1	22.0139	40	1	14.9809	32	1	15.262	33	0.9606	14.4968	68	1	34.9574	108	1	44.6508	26	1	12.0047	43	1	25.9214	34	1	20.4456	22	1	13.0727	57	1	26.2967	20	1	8.23018	40	1	22.4005	122	1	67.3424
CL2025.Contig4_All	1598	1310	0.933	74.3241	2533	0.9287	132.635	1821	0.9787	115.738	1752	0.9625	83.355	1848	0.9656	111.965	1048	0.9274	58.4841	2446	0.9512	159.737	3497	0.9393	183.663	1068	0.9393	62.6426	1575	0.9343	120.612	2002	0.9706	152.934	1196	0.9587	90.2806	2721	0.9186	159.468	1558	0.9574	81.4453	2482	0.9743	176.571	4317	0.9393	302.712
CL2025.Contig5_All	202	45	1	20.1974	117	1	48.4658	43	0.9257	21.6201	68	1	25.5936	80	1	38.344	54	1	23.8394	120	1	61.995	182	1	75.6174	82	1	38.0485	86	1	52.0995	130	1	78.5615	59	1	35.2323	126	1	58.4173	51	1	21.0908	126	1	70.9108	309	1	171.408
CL2030.Contig1_All	1903	423	0.9406	20.1529	67	0.8529	2.94603	83	0.877	4.42976	101	0.9023	4.03512	149	0.917	7.58064	270	0.969	12.6526	117	0.8907	6.41614	94	0.8875	4.14563	299	0.9648	14.7268	30	0.6579	1.92916	51	0.7604	3.27152	87	0.8282	5.51468	296	0.9275	14.5672	179	0.9164	7.85759	37	0.8135	2.21033	40	0.5691	2.3553
CL2035.Contig1_All	2258	405	0.7759	16.2617	998	0.7569	36.9834	427	0.8016	19.2064	661	0.756	22.2562	482	0.771	20.6672	436	0.744	17.2193	1140	0.7967	52.6875	1271	0.8189	47.2415	446	0.7715	18.5134	893	0.7666	48.3965	361	0.7746	19.5165	355	0.7724	18.9646	358	0.771	14.8485	483	0.7524	17.8689	1297	0.7936	65.2994	1001	0.7569	49.6747
CL2043.Contig1_All	1434	65	0.3068	4.1096	-	-	-	52	0.4596	3.68295	64	0.44	3.39317	39	0.454	2.63314	51	0.334	3.17157	2	0.1165	0.145548	2	0.1199	0.117053	62	0.4212	4.05245	1	0.0962	0.085337	46	0.3089	3.91585	68	0.3075	5.72005	45	0.3863	2.9389	37	0.3013	2.1554	2	0.1192	0.158553	1	0.0391	0.0781404
CL213.Contig6_All	763	661	0.8231	78.5438	20	0.4548	2.19334	8	0.3919	1.06489	21	0.6199	2.09252	42	0.6383	5.32946	106	0.7012	12.389	35	0.7955	4.78708	35	0.6265	3.84986	1098	0.806	134.882	12	0.6225	1.92461	25	0.6278	3.99975	90	0.768	14.2285	236	0.7903	28.9674	86	0.6409	9.41562	26	0.4928	3.87384	6	0.3984	0.881153
CL213.Contig7_All	584	394	1	61.1672	40	0.8065	5.73123	25	0.9555	4.34779	57	0.9709	7.42056	62	0.9401	10.2787	145	1	22.1416	67	0.9589	11.9726	44	0.8185	6.32327	1372	1	220.199	28	0.7688	5.86721	30	0.7671	6.27085	102	1	21.0682	224	1	35.9217	116	1	16.5928	41	0.8955	7.98113	11	0.8236	2.11059
CL217.Contig2_All	1584	469	0.9861	26.8443	87	0.8434	4.59584	110	0.7557	7.05308	392	0.9975	18.815	243	0.9602	14.8528	403	0.9924	22.6884	28	0.6414	1.84472	85	0.7816	4.50366	79	0.4211	4.67463	33	0.5101	2.54944	14	0.4451	1.07892	97	0.548	7.3868	60	0.548	3.54746	54	0.488	2.84783	52	0.6944	3.732	1	0.0896	0.0707407
CL2170.Contig6_All	1252	394	0.73	28.5316	8	0.3067	0.534671	7	0.3411	0.567852	10	0.4065	0.607254	45	0.615	3.4799	106	0.647	7.55014	34	0.5887	2.83401	36	0.5863	2.41324	264	0.7324	19.764	-	-	-	17	0.4225	1.65753	23	0.6142	2.21597	170	0.6542	12.7165	78	0.6086	5.20434	9	0.3442	0.817206	12	0.5887	1.07399
CL2176.Contig4_All	388	11	0.616	2.57037	44	0.6933	9.48903	73	0.4459	19.1087	224	0.6959	43.8925	37	0.6572	9.2327	68	0.5851	15.629	3	0.4304	0.806894	6	0.6649	1.29784	9	0.6675	2.17413	8	0.4923	2.52316	42	0.433	13.214	22	0.6907	6.8396	15	0.3943	3.62061	4	0.3402	0.861199	29	0.4433	8.49688	2	0.4021	0.577595
CL2176.Contig5_All	1917	27	0.1748	1.27696	63	0.1466	2.74991	80	0.1429	4.23847	185	0.1487	7.33709	73	0.1664	3.68688	87	0.1429	4.04716	1	0.0803	0.0544383	24	0.1315	1.05073	44	0.1424	2.15132	40	0.1393	2.55343	37	0.1534	2.35612	62	0.1581	3.9013	30	0.1325	1.46562	16	0.1085	0.697225	82	0.1674	4.86279	5	0.1038	0.292262
CL219.Contig1_All	964	8	0.4336	0.752398	42	0.6307	3.64563	46	0.5488	4.84643	20	0.5975	1.57735	14	0.5073	1.40608	14	0.5176	1.2951	113	0.7075	12.2329	52	0.6297	4.52718	4	0.2936	0.388918	3	0.3351	0.380829	27	0.6006	3.41904	9	0.471	1.12617	8	0.5363	0.777204	7	0.3506	0.606591	27	0.6504	3.18405	25	0.4346	2.90595
CL2236.Contig1_All	1649	480	0.8654	26.391	44	0.7362	2.23271	147	0.7665	9.05394	543	0.8338	25.0353	124	0.8702	7.28047	161	0.7617	8.7068	49	0.7047	3.101	122	0.8411	6.20927	266	0.8532	15.1194	72	0.8211	5.34316	66	0.758	4.88586	326	0.8866	23.8472	84	0.7532	4.77068	183	0.883	9.27055	164	0.8278	11.3062	36	0.6264	2.44628
CL2243.Contig1_All	2148	78	0.4334	3.29227	26	0.3426	1.01284	46	0.4069	2.17503	93	0.5438	3.29172	59	0.5466	2.65936	19	0.2756	0.788811	24	0.4297	1.16601	26	0.4353	1.01588	42	0.4064	1.83269	26	0.3436	1.48124	30	0.3203	1.70492	50	0.4567	2.80786	59	0.4781	2.57241	25	0.4171	0.972257	44	0.4404	2.32869	13	0.345	0.678163
CL2266.Contig1_All	1987	761	0.2622	34.7234	258	0.2441	10.8648	443	0.2441	22.6437	803	0.2607	30.725	505	0.2637	24.6066	631	0.2531	28.3195	101	0.2365	5.30457	279	0.2471	11.7844	684	0.2612	32.2651	150	0.2516	9.23804	141	0.237	8.66242	495	0.2582	30.0502	717	0.2562	33.7943	636	0.2552	26.7383	151	0.2461	8.63918	155	0.238	8.74095
CL2266.Contig2_All	3922	3838	0.5347	88.7222	1170	0.5377	24.962	1766	0.5334	45.7324	3639	0.5377	70.5422	2682	0.5382	66.2079	2368	0.537	53.8428	588	0.5158	15.6458	1542	0.5076	32.9973	3193	0.5087	76.3073	801	0.4771	24.9926	638	0.4852	19.8578	2615	0.5084	80.4274	3799	0.5087	90.716	2625	0.5084	55.911	873	0.4827	25.3046	728	0.5071	20.7993
CL2288.Contig2_All	1797	1074	0.5576	54.1865	245	0.4558	11.4082	330	0.4969	18.6512	2310	0.527	97.7323	738	0.5353	39.7619	733	0.5136	36.3755	107	0.4953	6.21387	186	0.5348	8.68693	1342	0.4624	69.997	70	0.261	4.7669	89	0.3233	6.04588	383	0.4574	25.7093	143	0.2738	7.45264	623	0.458	28.9611	171	0.2604	10.8179	9	0.2176	0.561202
CL2288.Contig4_All	546	36	1	5.97785	414	1	63.4466	116	1	21.5778	93	1	12.9498	131	1	23.2294	24	0.9451	3.91987	1799	1	343.847	128	1	19.6752	53	0.9872	9.09826	293	1	65.6691	303	1	67.7435	40	0.9322	8.83705	36	1	6.17493	40	1	6.11987	785	1	163.445	223	1	45.7654
CL2420.Contig2_All	770	15	0.7701	1.76618	115	0.987	12.4971	45	0.9429	5.93558	23	0.8714	2.27097	39	0.9688	4.9038	37	0.8883	4.28513	45	0.974	6.09886	93	0.987	10.1366	15	0.861	1.82589	48	0.9545	7.62846	35	0.8455	5.54875	24	0.8377	3.75976	55	0.9909	6.68951	101	0.9805	10.9574	22	0.9558	3.24807	109	0.9909	15.8621
CL2440.Contig1_All	1264	2384	0.966	170.999	3846	0.6843	254.603	1824	0.6614	146.561	5246	0.6922	315.541	2656	0.5467	203.442	3651	0.9699	257.584	2277	0.5609	187.993	8422	0.7476	559.203	2950	0.9573	218.751	4734	0.981	458.319	1643	0.9573	158.675	1917	0.962	182.943	1578	0.9628	116.918	2687	0.9771	177.581	12250	0.9842	1101.75	5579	0.966	494.577
CL2440.Contig3_All	1380	3420	0.9913	224.689	5966	0.9812	361.747	3478	0.9812	255.972	7680	0.9877	423.113	4791	0.9812	336.129	5491	0.9862	354.835	2770	0.9877	209.473	11942	0.9877	726.273	1584	0.9819	107.585	4719	0.9804	418.463	1279	0.9884	113.138	1496	0.9855	130.765	980	0.979	66.5073	1931	0.9768	116.89	7944	0.9862	654.415	4346	0.9819	352.887
CL2471.Contig1_All	1526	206	0.4764	12.239	59	0.3139	3.23518	281	0.3794	18.7022	340	0.4187	16.9394	202	0.4895	12.8161	345	0.3788	20.1613	31	0.3342	2.11999	65	0.3663	3.57487	221	0.517	13.5742	77	0.4384	6.17479	86	0.4672	6.87958	170	0.4967	13.438	93	0.4744	5.70756	194	0.4928	10.6199	120	0.5262	8.93964	32	0.3139	2.34974
CL2471.Contig4_All	1532	222	0.1377	13.138	348	0.1181	19.0073	685	0.1103	45.4122	1000	0.1142	49.6267	408	0.1201	25.7846	674	0.1064	39.2333	40	0.1038	2.72476	395	0.1142	21.6391	384	0.1103	23.4935	137	0.107	10.9433	84	0.1077	6.69327	120	0.107	9.44849	95	0.111	5.80747	143	0.1044	7.79745	78	0.143	5.78801	40	0.1038	2.92567
CL2471.Contig5_All	1430	1977	0.8804	125.345	1744	0.849	102.05	2997	0.8734	212.859	4453	0.9	236.751	1963	0.842	132.905	2536	0.8566	158.149	263	0.7944	19.1932	1459	0.8839	85.629	1659	0.8469	108.739	626	0.8517	53.5704	680	0.8175	58.0484	1072	0.8566	90.4271	553	0.7804	36.2169	909	0.8112	53.101	821	0.8965	65.268	257	0.7608	20.1383
CL2487.Contig1_All	1963	174	0.8502	8.03644	37	0.6251	1.57718	58	0.7305	3.00088	294	0.8701	11.3868	120	0.8136	5.91861	54	0.6526	2.45317	49	0.8141	2.60497	17	0.4646	0.726826	1148	0.918	54.8146	26	0.6434	1.62084	21	0.5033	1.30592	150	0.8411	9.21745	74	0.7723	3.53048	45	0.8186	1.91499	23	0.7239	1.33199	5	0.2644	0.285414
CL2502.Contig3_All	3140	539	0.9252	15.563	659	0.9726	17.5613	494	0.9468	15.9786	363	0.9236	8.78924	370	0.9073	11.4086	372	0.95	10.5649	1085	0.9742	36.0601	993	0.9777	26.5412	406	0.9672	12.1191	432	0.9717	16.8361	867	0.9341	33.706	313	0.9264	12.0242	509	0.9408	15.1813	632	0.935	16.8137	465	0.9529	16.8351	1461	0.9627	52.1369
CL2506.Contig1_All	1998	2563	0.9885	116.302	665	0.9059	27.8501	2058	0.9675	104.614	2640	0.9695	100.458	2057	0.9364	99.6776	2172	0.962	96.9433	487	0.9084	25.4367	772	0.975	32.4282	4853	0.9925	227.662	818	0.953	50.1007	1049	0.9855	64.0911	2073	0.9575	125.154	2072	0.988	97.1217	2411	0.9419	100.804	985	0.9705	56.0446	562	0.9665	31.5185
CL2517.Contig6_All	1408	10	0.4276	0.643921	14	0.3842	0.832005	10	0.4155	0.721337	1	0.0952	0.0539973	3	0.2848	0.20629	18	0.4822	1.14005	39	0.6612	2.8906	28	0.7067	1.669	14	0.5185	0.931967	12	0.5234	1.04295	25	0.7415	2.16748	7	0.2131	0.599702	5	0.3018	0.332575	9	0.3849	0.533968	19	0.603	1.53407	63	0.843	5.01375
CL2544.Contig1_All	812	126	0.6958	14.0686	418	0.7722	43.0746	469	0.7722	58.6621	317	0.7463	29.6809	336	0.7488	40.0629	182	0.6946	19.988	745	0.819	95.7474	554	0.8313	57.2605	226	0.7217	26.0872	333	0.7759	50.1851	451	0.8461	67.8013	300	0.7291	44.5661	509	0.7845	58.7062	309	0.8103	31.7891	622	0.9397	87.0819	523	0.7746	72.1723
CL2596.Contig1_All	595	345	1	52.5699	448	1	63.0031	1000	1	170.696	1614	1	206.234	471	1	76.6413	610	1	91.4253	51	0.9714	8.94499	170	1	23.9791	292	1	45.9982	281	1	57.7931	207	1	42.4689	249	1	50.4803	212	1	33.3688	186	1	26.1139	216	1	41.2696	59	1	11.1112
CL2601.Contig2_All	1452	227	0.2032	14.1741	141	0.1804	8.12556	152	0.1639	10.6321	302	0.1646	15.813	209	0.1791	13.936	267	0.1722	16.3983	72	0.1949	5.17479	95	0.177	5.49109	414	0.1667	26.7244	87	0.1618	7.33228	40	0.1818	3.36288	274	0.1887	22.7627	245	0.1853	15.8023	230	0.1667	13.2323	97	0.1825	7.59449	54	0.1729	4.16727
CL2604.Contig1_All	461	127	1	24.9769	109	1	19.7846	182	1	40.097	448	1	73.8842	127	1	26.6724	171	1	33.0787	20	1	4.52747	46	0.8351	8.37449	360	1	73.1942	59	1	15.6616	45	0.8156	11.916	144	1	37.6792	36	1	7.31347	35	0.9978	6.34223	44	1	10.8504	8	0.7722	1.94453
CL2604.Contig3_All	551	125	1	20.5681	94	0.922	14.275	205	0.9238	37.7871	537	1	74.0964	162	0.9946	28.4657	229	0.902	37.0627	7	0.6788	1.32579	74	0.9165	11.2715	316	0.9238	53.754	79	1	17.5453	53	0.9982	11.742	184	1	40.2815	44	0.784	7.47865	50	0.7913	7.58043	51	0.9129	10.5223	16	0.9129	3.25382
CL2618.Contig2_All	992	79	0.6179	7.22022	4	0.2218	0.337403	9	0.5192	0.92145	108	0.5252	8.27726	57	0.5373	5.56316	87	0.5756	7.82098	1	0.1462	0.1052	16	0.377	1.35366	165	0.5817	15.59	3	0.2944	0.37008	1	0.131	0.123057	59	0.5978	7.17431	25	0.5383	2.36021	13	0.378	1.09473	6	0.1542	0.687595	-	-	-
CL2618.Contig3_All	1271	236	0.7443	16.8345	20	0.5366	1.31669	51	0.7168	4.07536	306	0.7514	18.3042	117	0.7144	8.91249	173	0.7718	12.1382	4	0.2282	0.328429	17	0.5736	1.12255	647	0.7946	47.7127	10	0.3611	0.96281	22	0.6019	2.11298	195	0.7254	18.5067	92	0.7254	6.77898	36	0.5256	2.36609	8	0.5193	0.715546	2	0.0976	0.176323
CL2632.Contig1_All	663	241	0.8416	32.9563	589	0.9035	74.3366	1145	0.9336	175.401	841	0.9955	96.4399	518	0.9201	75.6441	793	0.8793	106.663	142	0.9186	22.3512	336	0.9201	42.5331	338	0.9321	47.7835	365	0.9804	67.3699	494	0.8974	90.956	407	0.9186	74.0493	185	0.6742	26.1325	411	0.9186	51.7849	386	0.9382	66.1862	183	0.8718	30.9288
CL2697.Contig2_All	709	194	0.591	24.8079	89	0.5219	10.5038	212	0.5529	30.369	332	0.5557	35.6013	104	0.591	14.2019	144	0.5275	18.1121	57	0.5712	8.38987	119	0.5275	14.0865	193	0.5684	25.5144	100	0.7532	17.26	170	0.5289	29.2698	113	0.5444	19.2253	100	0.5684	13.2092	168	0.5684	19.7942	56	0.5614	8.97915	58	0.5303	9.16656
CL2702.Contig1_All	7123	985	0.8374	12.5374	4371	0.8394	51.3474	1641	0.824	23.3984	980	0.8234	10.4601	971	0.8238	13.1982	1022	0.8181	12.795	11451	0.8453	167.767	909	0.8334	10.7103	872	0.831	11.4744	3533	0.8376	60.697	2420	0.8174	41.4735	1080	0.8237	18.2894	743	0.804	9.76895	1101	0.8298	12.9122	5847	0.8429	93.3176	1278	0.8386	20.1045
CL2719.Contig1_All	1314	28	0.7801	1.93196	57	0.9893	3.62978	49	0.6385	3.78741	115	1	6.65391	24	0.8995	1.76838	38	0.8364	2.57894	41	0.7877	3.25623	12	0.5038	0.766457	80	0.9475	5.7065	92	1	8.56799	114	0.9932	10.5908	78	0.965	7.16043	91	0.9863	6.48587	108	1	6.866	53	1	4.58536	47	0.9406	4.008
CL2723.Contig7_All	2022	18	0.1395	0.807098	53	0.138	2.19329	57	0.1385	2.86309	51	0.1726	1.91762	36	0.1345	1.72377	39	0.137	1.72003	35	0.1409	1.8064	18	0.1291	0.747125	25	0.1335	1.15887	50	0.1583	3.02604	50	0.134	3.01861	11	0.1281	0.656223	17	0.1409	0.78739	17	0.1246	0.702333	58	0.1449	3.26092	12	0.1617	0.665005
CL2735.Contig2_All	2115	231	0.8681	9.90231	562	0.8662	22.2345	400	0.8572	19.2084	1013	0.8846	36.4144	312	0.8671	14.2825	297	0.7972	12.5227	122	0.853	6.01972	116	0.7773	4.60309	426	0.8775	18.8788	435	0.8809	25.169	191	0.8095	11.024	287	0.8605	16.3686	262	0.8293	11.6015	269	0.8671	10.6247	383	0.8889	20.5865	69	0.8014	3.65564
CL2735.Contig3_All	2549	97	0.2707	3.45014	138	0.2295	4.53012	180	0.2601	7.17206	120	0.2146	3.5792	112	0.266	4.25409	62	0.2111	2.16908	71	0.2664	2.9068	35	0.244	1.15239	14	0.2389	0.514794	32	0.2024	1.53627	6	0.1334	0.287342	8	0.0812	0.378582	14	0.233	0.514375	15	0.1812	0.491583	54	0.2523	2.40834	-	-	-
CL2814.Contig1_All	589	72	0.8659	11.0829	47	0.8404	6.67703	84	0.9049	14.4846	127	0.8608	16.3932	80	0.8676	13.1502	93	0.8183	14.0806	69	0.9847	12.2253	34	0.8421	4.84468	197	0.8998	31.3492	49	0.7097	10.1805	21	0.8676	4.35233	75	0.8862	15.3598	85	0.8879	13.5153	98	0.8676	13.8991	42	0.8285	8.10639	27	0.674	5.13657
CL2814.Contig2_All	734	28	0.6798	3.45857	38	0.6008	4.332	93	0.53	12.8685	131	0.7834	13.5691	38	0.6185	5.01241	41	0.6335	4.98128	27	0.455	3.83879	20	0.5204	2.28684	56	0.688	7.151	19	0.594	3.1677	30	0.6185	4.98934	45	0.7289	7.39531	32	0.6662	4.08297	31	0.5899	3.5281	59	0.673	9.13796	3	0.3093	0.457984
CL2881.Contig1_All	1147	148	0.7515	11.6986	94	0.7367	6.85749	129	0.7358	11.4227	235	0.7934	15.5768	100	0.7088	8.44103	92	0.5475	7.15283	28	0.7367	2.54754	45	0.6739	3.29269	74	0.5501	6.04705	12	0.4255	1.28028	25	0.4699	2.66069	48	0.6731	5.04798	49	0.5344	4.00087	45	0.5449	3.27736	21	0.5074	2.08137	11	0.3923	1.07462
CL289.Contig1_All	891	132	0.7284	13.4317	20	0.6813	1.87825	48	0.6633	5.47148	208	0.7093	17.7484	74	0.7172	8.04105	94	0.6981	9.40814	2	0.2346	0.23425	47	0.7048	4.42713	151	0.697	15.8845	51	0.7048	7.00453	38	0.7071	5.20623	189	0.7329	25.5873	112	0.716	11.7723	98	0.7071	9.18805	51	0.7026	6.50708	21	0.697	2.64099
CL2907.Contig3_All	3051	114	0.7716	3.38764	-	-	-	-	-	-	-	-	-	1	0.0479	0.0317334	58	0.6463	1.69527	4	0.0987	0.136818	-	-	-	16	0.3071	0.491533	41	0.5739	1.64448	1	0.0511	0.0400106	-	-	-	9	0.155	0.276263	83	0.6296	2.27254	-	-	-	-	-	-
CL2963.Contig3_All	695	47	0.9209	6.13124	156	0.9583	18.7819	63	0.9022	9.20655	105	0.9309	11.4863	34	0.905	4.73645	53	0.9424	6.80056	81	0.9741	12.1626	115	0.964	13.8872	15	0.6288	2.02293	94	0.9266	16.5512	73	0.9525	12.822	37	0.9007	6.4218	18	0.8691	2.42555	38	0.9439	4.56745	91	1	14.885	235	0.9928	37.8885
CL3058.Contig2_All	540	80	0.6222	13.4317	26	0.6185	4.02884	60	0.5926	11.2849	69	0.5352	9.71471	67	0.5722	12.0127	53	0.5759	8.75257	5	0.2907	0.96628	17	0.3926	2.64215	52	0.5944	9.02578	24	0.4741	5.43881	27	0.6222	6.10362	188	0.6204	41.9956	12	0.4778	2.08118	42	0.5889	6.49727	41	0.65	8.63144	8	0.5833	1.66005
CL3059.Contig1_All	4017	451	0.8982	10.1791	151	0.7623	3.1454	345	0.7456	8.72285	665	0.9226	12.5862	453	0.8895	10.9183	419	0.9024	9.30177	170	0.7954	4.41646	206	0.7779	4.30395	404	0.9256	9.42659	117	0.58	3.56427	155	0.7023	4.71029	580	0.879	17.4167	525	0.9587	12.2399	495	0.9258	10.2939	186	0.8008	5.26386	134	0.6296	3.7379
CL3059.Contig2_All	989	382	0.8969	35.0189	230	0.8938	19.4595	567	0.8706	58.2275	786	0.8726	60.4228	645	0.907	63.1425	395	0.8868	35.6168	199	0.8908	20.9983	152	0.8696	12.8988	230	0.8595	21.7975	174	0.8716	21.5298	302	0.8716	37.2759	508	0.907	61.9594	483	0.8726	45.7375	448	0.8655	37.8405	302	0.8726	34.714	128	0.8322	14.5024
CL3059.Contig3_All	929	207	1	20.2018	130	0.9731	11.7092	380	1	41.5441	527	1	43.129	390	1	40.645	242	1	23.2302	126	1	14.1541	111	1	10.0279	152	0.9677	15.3357	91	0.9871	11.987	194	1	25.492	299	1	38.8236	257	1	25.9083	296	1	26.6165	168	1	20.5583	88	1	10.6143
CL3059.Contig4_All	243	26	1	9.70068	19	1	6.54257	40	1	16.7184	90	1	28.1586	90	1	35.8587	47	1	17.2483	13	1	5.58295	16	1	5.52606	24	0.9383	9.25721	21	1	10.5755	23	1	11.5542	72	1	35.7409	56	1	21.5826	52	1	17.8761	38	1	17.7775	16	0.7778	7.378
CL307.Contig7_All	217	188	1	78.5476	408	1	157.326	401	1	187.683	380	1	133.137	224	1	99.9418	229	1	94.1086	81	1	38.954	115	1	44.4774	190	1	82.0671	286	1	161.284	342	1	192.391	232	1	128.964	311	1	134.222	385	1	148.21	214	1	112.111	123	1	63.5141
CL3129.Contig2_All	2310	43	0.7203	1.68769	441	0.7991	15.9745	748	0.7974	32.8875	1019	0.8126	33.538	152	0.7952	6.37075	122	0.713	4.70979	59	0.5909	2.66543	30	0.5719	1.08996	93	0.6394	3.77351	330	0.7563	17.4819	400	0.8065	21.1381	218	0.9004	11.3837	99	0.7368	4.0137	86	0.6922	3.11001	252	0.8628	12.4017	44	0.5312	2.13435
CL3175.Contig1_All	619	680	1	99.5986	237	1	32.0375	108	1	17.7204	702	1	86.2225	201	1	31.4387	228	0.9241	32.8472	334	1	56.3096	112	0.9515	15.1855	1537	1	232.733	182	1	35.9805	124	1	24.4539	319	1	62.1641	266	1	40.2451	457	1	61.6738	154	1	28.2829	56	0.9548	10.1373
CL3175.Contig3_All	279	264	1	85.7896	77	0.9857	23.0934	46	0.9892	16.7454	227	0.9964	61.858	95	1	32.9669	92	1	29.4061	170	0.9964	63.5875	39	1	11.7317	499	1	167.638	71	0.9964	31.1416	51	0.9892	22.3143	100	1	43.235	109	1	36.5885	140	1	41.9179	56	1	22.818	27	0.9857	10.8439
CL3234.Contig1_All	2495	451	0.5523	16.3886	156	0.5571	5.23184	221	0.5768	8.99628	483	0.6505	14.7181	280	0.5731	10.8654	345	0.5824	12.3311	92	0.5214	3.84808	176	0.5307	5.9203	602	0.6164	22.6152	146	0.6104	7.16092	150	0.6044	7.33903	394	0.6257	19.0487	543	0.6297	20.3822	465	0.6565	15.5689	196	0.596	8.93056	161	0.6092	7.2307
CL3279.Contig2_All	378	48	1	11.5129	157	1	34.7543	53	1	14.2405	48	0.9603	9.65437	80	1	20.4907	74	1	17.458	136	1	37.5469	175	1	38.8551	45	1	11.1582	96	1	31.0789	79	1	25.5125	62	1	19.7852	82	1	20.3163	128	1	28.2874	78	1	23.4583	185	1	54.8409
CL3281.Contig2_All	1352	107	0.9793	7.17533	25	0.5962	1.54726	35	0.7678	2.62925	84	0.9327	4.72364	57	0.7788	4.08185	52	0.767	3.42989	9	0.4142	0.694692	20	0.7249	1.24152	149	0.9342	10.3296	41	0.7226	3.71102	12	0.5969	1.08348	117	0.9704	10.4388	47	0.8247	3.25569	55	0.878	3.3983	41	0.7241	3.44747	5	0.409	0.414398
CL331.Contig5_All	316	42	0.9937	12.0503	38	0.9873	10.0623	28	1	8.99937	53	0.9019	12.7516	31	0.9715	9.49802	32	1	9.0306	10	0.8418	3.30248	84	1	22.3097	30	0.9873	8.89834	27	1	10.4559	25	0.8639	9.65763	17	0.9968	6.48936	57	1	16.8931	72	1	19.0336	26	0.8671	9.35362	70	1	24.8219
CL3316.Contig1_All	639	568	1	80.5902	115	1	15.0591	91	1	14.4638	365	1	43.4277	149	1	22.5758	183	1	25.539	257	1	41.9719	51	1	6.6984	997	1	146.241	83	1	15.8951	50	1	9.55184	137	1	25.8618	136	1	19.9324	201	1	26.2767	84	1	14.9442	41	0.9953	7.18965
CL3337.Contig5_All	739	164	0.977	20.1203	68	0.9472	7.69955	89	1	12.2317	199	0.9432	20.4731	149	0.9946	19.5209	144	1	17.3769	11	0.8512	1.55337	48	0.8606	5.45128	128	0.9594	16.2346	66	0.9675	10.9291	67	0.8742	11.0675	86	0.9905	14.0376	88	0.9892	11.1522	136	1	15.3734	70	1	10.7683	35	0.935	5.30699
CL339.Contig3_All	1113	813	0.982	66.2263	193	0.8742	14.5098	586	0.9847	53.4741	910	0.9838	62.1614	703	0.973	61.1531	698	0.9578	55.926	178	0.9587	16.6898	349	0.8922	26.3167	862	0.9829	72.5917	149	0.9551	16.3824	392	0.938	42.9941	634	0.9955	68.7122	672	0.982	56.5453	678	0.9964	50.8873	280	0.947	28.5994	254	0.9856	25.5719
CL3394.Contig2_All	955	77	0.7948	7.31008	104	0.8911	9.11236	149	0.9372	15.8462	291	0.9026	23.1667	106	0.9152	10.7464	108	0.9382	10.085	59	0.5864	6.44726	40	0.7937	3.51527	125	0.8984	12.2682	70	0.8534	8.96976	61	0.8094	7.7973	103	0.8607	13.0099	93	0.8586	9.12014	66	0.8597	5.77319	60	0.8576	7.14235	26	0.8524	3.05067
CL3396.Contig2_All	825	1170	1	128.578	51	0.9309	5.1727	97	0.9091	11.9415	384	0.8558	35.3876	226	0.9939	26.5224	227	0.937	24.5372	37	0.9321	4.68031	99	1	10.0712	1502	1	170.644	46	0.8739	6.82323	167	0.9309	24.7104	543	0.9503	79.3936	741	0.9915	84.1175	408	0.9152	41.3125	77	0.8861	10.6104	82	0.9236	11.1374
CL3405.Contig1_All	1995	172	1	7.81665	278	1	11.6601	490	0.99	24.9456	405	1	15.4343	225	0.9564	10.9194	141	0.9073	6.30274	405	1	21.1855	116	0.9228	4.87997	553	1	25.9811	385	0.996	23.6159	361	0.9985	22.0893	301	1	18.1997	271	0.9955	12.7218	223	0.9474	9.33764	409	1	23.3063	61	0.7815	3.42619
CL3405.Contig4_All	5221	3223	0.9854	55.9682	1551	0.9111	24.8576	2464	0.9538	47.9323	3496	0.9807	50.9087	2267	0.9625	42.0394	1873	0.9265	31.9917	1844	0.9559	36.8582	1335	0.9552	21.46	3708	0.9527	66.5673	1377	0.9274	32.275	1571	0.9215	36.7316	2173	0.9954	50.2049	2614	0.9188	46.8893	2232	0.9582	35.7121	1700	0.9776	37.0159	725	0.86	15.56
CL341.Contig1_All	1990	954	0.9704	43.4641	447	0.9417	18.7956	1660	0.9754	84.722	1044	0.9709	39.8861	1105	0.9518	53.7611	978	0.893	43.8268	556	0.9477	29.1574	190	0.8724	8.01313	1710	0.9548	80.5412	697	0.8925	42.8614	1717	0.901	105.326	2068	0.9668	125.354	2454	0.9513	115.49	1989	0.9643	83.4943	1381	0.9744	78.8922	286	0.9467	16.1041
CL3414.Contig1_All	1434	122	0.5	7.7134	20	0.493	1.16703	17	0.3821	1.20404	28	0.3794	1.48451	28	0.4819	1.89046	6	0.3696	0.373126	29	0.387	2.11045	79	0.5014	4.62359	36	0.4812	2.35303	40	0.4128	3.41348	10	0.3229	0.851272	45	0.4721	3.78533	28	0.4303	1.82865	45	0.4512	2.62143	29	0.4121	2.29902	478	0.507	37.3511
CL3414.Contig2_All	1331	227	0.4087	15.4626	72	0.4027	4.52642	29	0.3997	2.2129	93	0.4005	5.31226	100	0.3997	7.27412	54	0.3974	3.61801	84	0.3989	6.5861	159	0.402	10.0258	146	0.4005	10.2813	84	0.3621	7.72303	34	0.3381	3.11831	150	0.4012	13.5942	130	0.3576	9.14718	107	0.3997	6.71554	72	0.3944	6.14961	1009	0.423	84.945
CL3421.Contig2_All	500	64	0.902	11.605	62	0.882	10.3758	70	0.892	14.219	124	1	18.855	65	0.806	12.5864	75	0.926	13.3766	41	0.752	8.55738	32	0.666	5.37133	53	0.99	9.9353	45	0.828	11.0136	45	0.65	10.9865	78	0.908	18.8176	77	1	14.4226	88	0.812	14.7024	64	0.956	14.5514	29	0.744	6.49909
CL345.Contig2_All	957	123	0.9289	11.6527	768	0.9216	67.1506	196	0.9509	20.8011	116	0.8422	9.21553	201	0.9101	20.3349	208	0.9206	19.3823	1572	1	171.422	713	1	62.5287	56	0.8412	5.48468	284	0.9289	36.3156	682	0.953	86.9942	95	0.9342	11.9743	200	0.9655	19.5722	341	0.9812	29.7658	247	0.9781	29.3412	570	0.9875	66.7402
CL3474.Contig1_All	906	189	0.7285	18.9134	8	0.3068	0.738861	30	0.6457	3.36306	74	0.6667	6.2098	29	0.6998	3.09905	39	0.7605	3.83875	30	0.5486	3.45557	5	0.4713	0.463173	334	0.7826	34.5536	4	0.3102	0.540279	29	0.6887	3.9074	80	0.7219	10.6513	94	0.7119	9.71676	59	0.6645	5.44	16	0.5188	2.00764	11	0.5419	1.36047
CL3520.Contig2_All	968	35	0.2862	3.27814	48	0.2572	4.14922	27	0.344	2.83289	38	0.2479	2.98458	7	0.2056	0.700134	7	0.2221	0.644876	86	0.3698	9.2715	54	0.2717	4.68188	66	0.249	6.39063	45	0.2593	5.68884	140	0.2748	17.6551	55	0.2603	6.85373	56	0.3626	5.41795	34	0.25	2.93413	46	0.281	5.40226	166	0.2686	19.2158
CL3523.Contig2_All	1559	4424	0.9346	257.279	3256	0.923	174.759	4927	0.9237	320.98	7566	1	368.973	4231	1	262.758	4581	0.9217	262.04	1675	0.9211	112.123	2403	0.9217	129.363	6622	0.9275	398.124	1566	0.9198	122.923	3825	0.9307	299.504	3140	0.9403	242.954	3567	0.923	214.279	4192	0.9205	224.621	1020	0.9339	74.3785	1094	0.9198	78.6314
CL3544.Contig3_All	579	59	0.9672	9.23865	6	0.2902	0.867108	98	1	17.1905	124	1	16.2824	53	0.9016	8.86249	63	0.753	9.70321	5	0.6114	0.901194	8	0.494	1.15961	23	0.905	3.72327	3	0.5009	0.634058	17	0.8705	3.58417	61	0.962	12.7084	41	0.7358	6.63174	25	0.8618	3.60692	6	0.6926	1.17806	2	0.2418	0.387058
CL3548.Contig2_All	939	216	0.7764	20.8556	141	0.7529	12.5648	412	0.8711	44.5628	396	0.7764	32.063	336	0.8509	34.6443	550	0.8498	52.2337	67	0.7646	7.44622	178	0.754	15.9095	167	0.7391	16.6696	147	0.8094	19.1575	93	0.7338	12.0902	129	0.7625	16.5716	87	0.7487	8.67712	78	0.7764	6.93912	183	0.7785	22.1554	11	0.4931	1.31266
CL3551.Contig1_All	1279	344	0.9085	24.385	774	0.9883	50.6374	281	0.9922	22.314	319	0.975	18.9625	515	0.9953	38.9848	465	0.9773	32.4217	351	1	28.6394	978	0.9977	64.1756	179	0.9953	13.1177	320	0.9773	30.6172	262	1	25.0062	194	0.9179	18.2966	393	0.9773	28.7769	660	0.9421	43.1071	231	0.9203	20.5322	673	0.9898	58.9616
CL3551.Contig2_All	344	15	0.6686	3.95337	109	1	26.5136	46	1	13.5813	31	1	6.85137	50	0.9797	14.0725	70	1	18.1465	36	0.6424	10.9212	113	1	27.569	22	0.9738	5.99431	26	0.718	9.24914	20	1	7.09724	27	1	9.46771	62	1	16.8793	96	1	23.3125	22	1	7.27039	130	1	42.3457
CL3552.Contig5_All	875	8	0.4834	0.828928	26	0.6366	2.48637	69	0.648	8.00907	18	0.6206	1.56401	13	0.7337	1.43845	25	0.6891	2.54792	138	0.8446	16.4588	68	0.8491	6.52233	5	0.2594	0.535596	1	0.1634	0.139855	76	0.7726	10.6029	5	0.5771	0.68929	4	0.3383	0.428128	4	0.264	0.38188	8	0.592	1.03938	38	0.5977	4.86632
CL359.Contig4_All	1140	144	0.9368	11.4523	51	0.957	3.7434	186	0.8447	16.571	231	1	15.4057	98	0.9281	8.323	110	0.8526	8.60481	98	0.9237	8.97115	38	0.8702	2.79757	174	0.9737	14.306	44	0.9325	4.72318	65	1	6.96027	96	0.9149	10.158	110	0.9746	9.0367	118	0.9711	8.64674	61	0.9614	6.08301	40	0.8921	3.9317
CL3601.Contig1_All	1808	526	0.8872	26.3768	13	0.5398	0.601652	90	0.7577	5.05575	157	0.8413	6.602	113	0.8446	6.05116	98	0.786	4.83372	10	0.3628	0.577203	16	0.4425	0.742717	164	0.8921	8.50199	28	0.4768	1.89516	26	0.6062	1.75547	99	0.7931	6.60506	164	0.8501	8.49508	116	0.8125	5.35963	14	0.3197	0.880284	5	0.2201	0.309882
CL361.Contig12_All	4495	255	0.4031	5.14334	189	0.3159	3.5183	425	0.3622	9.60286	402	0.3833	6.7994	253	0.3566	5.44941	327	0.3631	6.48741	61	0.3135	1.41621	167	0.3693	3.11809	316	0.3491	6.5892	132	0.3284	3.59361	161	0.3215	4.37234	261	0.3597	7.00407	248	0.2928	5.16707	278	0.3023	5.16643	237	0.3826	5.99394	69	0.3126	1.72006
CL3613.Contig1_All	1030	167	0.9641	14.6999	66	0.934	5.36176	160	0.9476	15.777	357	0.9456	26.3515	133	0.9476	12.5018	223	0.8039	19.3073	11	0.5777	1.11451	93	0.9621	7.57787	370	0.9505	33.6697	113	0.9379	13.4254	80	0.932	9.48136	252	0.9485	29.5123	193	0.9456	17.5486	235	0.9515	19.0593	117	0.9437	12.9134	36	0.8019	3.91643
CL3613.Contig2_All	1479	1219	0.9615	74.7258	423	0.835	23.9317	874	0.9155	60.0184	1562	0.9047	80.2948	1212	0.9621	79.3402	1429	0.9317	86.1624	189	0.9053	13.3358	616	0.9236	34.9554	1731	0.9682	109.699	461	0.929	38.1434	510	0.9615	42.094	1331	0.9277	108.555	1516	0.9162	95.996	1785	0.9601	100.82	516	0.9243	39.662	517	0.9256	39.1694
CL3622.Contig4_All	713	122	0.805	15.5133	118	0.7952	13.8482	66	0.777	9.40147	103	0.7896	10.983	107	0.7812	14.5296	131	0.7321	16.3846	78	0.8149	11.4165	273	0.7896	32.1347	28	0.7335	3.68081	40	0.7574	6.86526	55	0.7798	9.41653	45	0.7728	7.61312	66	0.7812	8.66915	70	0.7419	8.20132	41	0.6802	6.53714	125	0.805	19.6447
CL366.Contig6_All	265	95	1	32.5022	48	0.9887	15.1564	48	0.9811	18.3966	149	0.9887	42.7479	53	0.9774	19.3637	79	0.9811	26.5849	23	0.9962	9.05751	40	0.9849	12.6682	104	0.9962	36.7843	39	1	18.0096	59	0.9811	27.1784	110	0.9962	50.071	118	1	41.7021	96	1	30.2622	41	0.9849	17.5886	34	1	14.3767
CL3660.Contig3_All	2451	192	0.7515	7.1022	94	0.6246	3.20911	191	0.5904	7.91464	370	0.6659	11.4771	169	0.6377	6.67578	118	0.6038	4.29331	108	0.572	4.59841	53	0.521	1.81482	359	0.7242	13.7286	95	0.5745	4.74315	117	0.5838	5.8272	217	0.6377	10.6796	210	0.6491	8.02413	176	0.6426	5.99853	166	0.6161	7.69942	32	0.5361	1.46296
CL3689.Contig6_All	1484	847	0.9191	51.7469	543	0.9178	30.6173	898	0.9542	61.4587	1175	0.9178	60.1975	663	0.9191	43.2552	536	0.9023	32.2095	649	0.9016	45.6392	407	0.9178	23.0177	510	0.9036	32.2115	76	0.8491	6.26709	188	0.8982	15.4647	145	0.8834	11.7862	126	0.8619	7.95168	292	0.8363	16.4371	83	0.8484	6.35825	60	0.7817	4.53046
CL3716.Contig4_All	1669	8	0.1965	0.434579	18	0.2576	0.902437	20	0.2265	1.21707	4	0.2127	0.182212	8	0.269	0.464079	8	0.1827	0.427452	48	0.2684	3.00132	36	0.3751	1.81029	1	0.0905	0.0561589	11	0.2606	0.806534	26	0.2582	1.90167	-	-	-	-	-	-	4	0.1228	0.200207	8	0.2385	0.544913	50	0.278	3.3569
CL3729.Contig2_All	1817	1547	0.5971	77.1917	752	0.5762	34.6309	936	0.5817	52.3193	1469	0.59	61.4669	1007	0.59	53.6578	862	0.5834	42.3064	1243	0.59	71.3909	531	0.5856	24.5268	2071	0.5856	106.832	422	0.5823	28.4213	370	0.5823	24.8579	724	0.5779	48.0644	918	0.5828	47.3162	914	0.5812	42.021	557	0.596	34.8493	329	0.5817	20.2892
CL3744.Contig3_All	1144	88	0.8217	6.97416	26	0.5848	1.90173	627	0.9231	55.6651	164	0.8759	10.8991	14	0.5822	1.18484	102	0.8488	7.95111	29	0.7421	2.64545	25	0.6923	1.83407	711	0.9441	58.253	450	0.8986	48.1363	327	0.9545	34.8931	763	0.903	80.4523	703	0.8785	57.5508	870	0.9283	63.5285	522	0.8881	51.8726	243	0.8881	23.8015
CL3835.Contig2_All	712	521	0.9171	66.3426	1080	0.9087	126.924	805	0.9831	114.83	495	0.9761	52.8566	468	0.9199	63.6392	451	0.9761	56.4872	1801	0.8792	263.974	1156	0.8904	136.263	222	0.8539	29.2246	212	0.8315	36.437	705	0.882	120.872	95	0.8272	16.0947	166	0.7472	21.8348	235	0.7374	27.5717	294	0.8567	46.9419	926	0.8876	145.732
CL3856.Contig1_All	570	109	1	17.3375	358	1	52.5544	117	1	20.8474	88	1	11.7377	135	1	22.9307	83	1	12.9854	411	1	75.2478	371	1	54.6262	78	1	12.8261	307	1	65.9098	389	1	83.3091	58	1	12.2742	232	1	38.1184	158	1	23.1557	197	1	39.2902	708	1	139.182
CL3856.Contig3_All	1137	175	0.9279	13.9544	271	0.9507	19.9439	154	0.9991	13.7563	122	0.9173	8.15781	143	0.9683	12.1768	158	0.8417	12.3922	311	0.9947	28.5448	356	0.9859	26.2779	214	0.9859	17.6412	233	0.985	25.0774	284	0.9041	30.4913	123	0.9261	13.0492	165	0.9604	13.5908	113	0.9534	8.3022	189	0.9244	18.8971	752	0.9894	74.1109
CL3982.Contig2_All	779	414	0.7548	48.1834	1116	0.7522	119.875	460	0.7471	59.9738	487	0.7471	47.5298	589	0.7561	73.2043	540	0.7471	61.8173	408	0.7471	54.6575	1651	0.7574	177.874	344	0.7471	41.3901	394	0.7497	61.8935	571	0.7484	89.478	355	0.7548	54.9706	1022	0.751	122.867	961	0.7599	103.053	545	0.7535	79.5339	1279	0.7561	183.975
CL3994.Contig2_All	742	71	0.9474	8.6754	293	0.8922	33.0419	269	0.996	36.8205	123	0.8935	12.603	87	0.9798	11.352	112	0.9474	13.4607	71	0.9609	9.98576	103	0.9623	11.6502	31	0.8571	3.91591	68	0.8504	11.2148	106	0.8922	17.4389	17	0.9555	2.76366	17	0.7534	2.14569	32	0.6253	3.60264	84	0.9501	12.8697	20	0.6954	3.02031
CL4003.Contig2_All	1852	214	0.9627	10.4763	738	0.9762	33.3439	241	0.8963	13.2165	230	0.9044	9.44194	360	0.9719	18.82	291	0.9282	14.0122	656	0.9784	36.9649	655	0.9789	29.6826	147	0.9687	7.43963	353	0.9017	23.3249	200	0.8839	13.1828	113	0.7824	7.35999	209	0.8936	10.5688	280	0.899	12.6297	249	0.9001	15.2845	445	0.9762	26.9243
CL4013.Contig1_All	1161	161	0.9268	12.5727	25	0.7459	1.80181	45	0.8484	3.9366	325	0.9526	21.2826	116	0.8975	9.67352	132	0.8846	10.139	10	0.422	0.898865	23	0.7829	1.66264	426	0.9604	34.3916	20	0.6873	2.10807	10	0.4574	1.05144	386	1	40.1047	228	0.8915	18.3918	111	0.9113	7.98667	48	0.8992	4.70005	66	0.8114	6.36996
CL4029.Contig1_All	201	40	1	18.0426	26	1	10.8238	22	0.99	11.1165	90	1	34.0425	49	1	23.6025	56	1	24.8454	40	1	20.7678	108	1	45.0951	29	1	13.5231	18	1	10.9588	9	1	5.46593	21	1	12.6027	30	1	13.9781	53	1	22.027	159	1	89.9279	71	1	39.581
CL4032.Contig2_All	1382	48	0.8343	3.14897	78	0.8097	4.72267	59	0.6353	4.33596	85	0.9284	4.67612	86	0.8864	6.02489	80	0.9153	5.16221	79	0.8813	5.96549	221	0.9096	13.421	60	0.835	4.06929	111	0.9081	9.82882	68	0.9284	6.00646	77	0.856	6.72082	106	0.8893	7.18323	98	0.9081	5.9237	179	0.9566	14.7244	312	0.9696	25.2971
CL4048.Contig1_All	221	35	1	14.3586	33	0.9819	12.4946	12	0.6652	5.5148	8	0.9638	2.75215	18	1	7.88568	32	0.905	12.9125	55	0.9095	25.9715	58	1	22.0261	227	1	96.2739	14	1	7.75215	67	1	37.0084	5	1	2.72909	52	1	22.036	102	0.991	38.5552	13	1	6.6872	140	1	70.984
CL4048.Contig2_All	658	1233	1	169.892	4030	1	512.483	2782	1	429.41	1569	1	181.289	1627	1	239.398	2241	1	303.717	4871	1	772.537	4432	1	565.296	2705	1	385.315	2818	1	524.085	6640	1	1231.86	1791	1	328.329	4100	1	583.553	3900	1	495.124	3343	1	577.569	7999	1	1362.18
CL408.Contig1_All	1973	63	0.7141	2.895	37	0.6168	1.56919	69	0.6016	3.55192	105	0.7572	4.0461	62	0.7739	3.04245	33	0.3791	1.49156	2	0.072	0.105786	11	0.3664	0.467915	59	0.6832	2.80285	40	0.6077	2.48096	24	0.5165	1.48492	37	0.589	2.26211	31	0.4617	1.47149	30	0.5124	1.27019	31	0.4916	1.78619	4	0.1744	0.227174
CL4082.Contig7_All	325	111	0.8831	30.9652	20	0.6246	5.14929	78	0.6246	24.3754	95	0.8708	22.2236	47	0.8769	14.0015	60	0.6862	16.4635	108	0.9292	34.679	31	0.7723	8.00534	168	1	48.4508	68	0.9169	25.6042	121	0.92	45.4485	114	0.7323	42.3118	111	1	31.9861	100	0.8769	25.7035	59	0.8923	20.6377	47	0.9569	16.2046
CL4082.Contig8_All	256	87	1	30.8116	20	1	6.53718	53	1	21.027	85	1	25.2437	59	1	22.3137	55	1	19.1591	70	1	28.5355	26	0.9766	8.52384	121	1	44.3017	51	1	24.379	113	1	53.8836	132	1	62.1976	78	1	28.5349	66	1	21.5367	51	1	22.6477	50	1	21.8854
CL4084.Contig11_All	6741	1942	0.5067	26.1192	861	0.5066	10.6876	1433	0.5073	21.5905	3258	0.5116	36.7452	1671	0.5073	24	1791	0.5082	23.6933	592	0.5063	9.16482	841	0.5085	10.4706	3198	0.5116	44.4661	498	0.4885	9.04048	429	0.4875	7.76874	1897	0.4993	33.9455	1942	0.4967	26.9803	1347	0.4974	16.6924	605	0.4875	10.2029	458	0.5041	7.61318
CL4109.Contig1_All	737	199	0.9986	24.4805	36	0.9824	4.08729	80	0.9566	11.0246	241	0.981	24.8613	99	0.9905	13.0055	161	1	19.481	23	0.9254	3.25677	26	0.7286	2.96079	166	0.9986	21.1113	133	0.9254	22.0836	40	0.7951	6.62537	205	0.9905	33.5526	77	0.9566	9.78465	100	0.844	11.3346	142	0.9729	21.9035	32	0.848	4.86527
CL4113.Contig3_All	1241	209	0.7671	15.269	46	0.5955	3.10161	79	0.7325	6.46542	212	0.7752	12.9879	113	0.6793	8.81587	118	0.7446	8.47937	16	0.419	1.34547	62	0.5552	4.19297	226	0.7728	17.0691	21	0.4561	2.07078	46	0.5649	4.52485	161	0.7293	15.6493	108	0.7526	8.15031	125	0.7913	8.41421	43	0.7325	3.93904	35	0.4464	3.16025
CL4129.Contig2_All	1405	464	0.6968	29.9417	184	0.6584	10.9583	427	0.6413	30.8669	770	0.7345	41.6667	419	0.6562	28.8733	592	0.6733	37.575	68	0.6698	5.05079	203	0.6776	12.1261	838	0.679	55.904	236	0.6762	20.5552	540	0.6712	46.9175	467	0.689	40.0941	474	0.6883	31.5954	522	0.679	31.0363	218	0.6904	17.639	184	0.6541	14.6746
CL4133.Contig2_All	3331	51	0.1567	1.38813	46	0.154	1.15554	36	0.1537	1.09766	70	0.1528	1.59771	63	0.1543	1.83115	65	0.1501	1.74017	25	0.1507	0.783235	28	0.1417	0.705481	63	0.1408	1.77272	24	0.1321	0.881704	24	0.1528	0.879537	46	0.1519	1.6658	60	0.1441	1.68694	38	0.1255	0.952981	17	0.1426	0.580187	18	0.1558	0.605512
CL420.Contig7_All	2549	566	0.6979	20.1318	431	0.6552	14.1484	636	0.6673	25.3413	877	0.5936	26.158	506	0.6391	19.2194	478	0.6163	16.7229	512	0.5583	20.9617	229	0.6328	7.53993	331	0.6673	12.1712	352	0.6575	16.8989	518	0.6128	24.8072	578	0.7018	27.3525	550	0.6991	20.2076	598	0.6312	19.5978	293	0.6795	13.0675	162	0.5861	7.12148
CL4276.Contig1_All	1873	230	0.9156	11.1333	21	0.5061	0.938172	85	0.7672	4.60917	214	0.9092	8.68661	84	0.8329	4.3421	145	0.8324	6.90373	3	0.1618	0.167151	16	0.5403	0.716942	110	0.8697	5.50465	4	0.1447	0.261342	2	0.0763	0.13035	33	0.7133	2.12528	5	0.2803	0.250008	17	0.3001	0.758204	1	0.0187	0.0606954	-	-	-
CL4313.Contig1_All	244	107	1	39.7584	117	1	40.1233	99	1	41.2085	245	1	76.3397	93	1	36.9022	79	1	28.8729	39	0.9959	16.6802	45	1	15.4783	70	1	26.8895	115	1	57.6759	71	1	35.5211	92	1	45.4818	154	1	59.1089	85	1	29.1008	128	1	59.6367	48	1	22.0433
CL4313.Contig2_All	230	140	1	55.1868	168	1	61.1198	247	1	109.071	554	1	183.129	192	1	80.8225	165	1	63.9749	38	1	17.2418	96	1	35.0304	81	1	33.009	142	1	75.5521	53	1	28.1297	89	1	46.6769	137	1	55.7847	86	1	31.2353	121	1	59.8069	34	1	16.5644
CL4346.Contig1_All	1161	1433	0.8458	111.905	349	0.7399	25.1532	2818	0.8355	246.519	2489	0.8415	162.992	1578	0.8458	131.593	2242	0.8389	172.209	237	0.8243	21.3031	257	0.7218	18.5782	1339	0.8424	108.099	187	0.8208	19.7104	744	0.8441	78.2273	998	0.8441	103.69	464	0.8415	37.429	892	0.8389	64.1812	391	0.8389	38.2858	50	0.7054	4.82573
CL4376.Contig2_All	698	145	0.8023	18.8342	121	0.6819	14.5054	242	0.6562	35.2128	196	0.6447	21.3489	134	0.659	18.5869	150	0.702	19.1641	85	0.6977	12.7084	373	0.7206	44.8492	134	0.5645	17.9939	185	0.5888	32.4342	148	0.712	25.8836	130	0.8395	22.4661	108	0.6705	14.4907	91	0.6318	10.8908	197	0.6891	32.0852	210	0.7049	33.7123
CL44.Contig1_All	1947	311	0.9861	14.482	117	0.9651	5.02829	148	0.9805	7.72035	220	0.9856	8.59075	131	0.9584	6.51424	153	0.9492	7.00776	37	0.7175	1.98318	68	0.8726	2.93119	181	0.9671	8.7134	59	0.8952	3.70828	36	0.6061	2.25712	98	0.9271	6.07156	216	0.9769	10.3899	87	0.9687	3.73275	72	0.9209	4.20397	48	0.7237	2.76249
CL44.Contig3_All	457	20	0.9847	3.96779	28	0.9606	5.12675	23	0.884	5.11155	28	1	4.65818	12	0.9212	2.54228	13	0.7462	2.53677	21	0.9453	4.79546	3	0.5733	0.550943	36	0.9803	7.38348	22	0.9453	5.89105	19	0.8162	5.07522	13	0.7921	3.43137	29	0.9584	5.94297	17	0.8337	3.10748	29	0.9475	7.21398	3	0.7549	0.73558
CL4419.Contig1_All	874	507	0.7815	52.5934	175	0.746	16.7543	652	0.7437	75.7665	596	0.7483	51.8453	311	0.746	34.4515	445	0.7437	45.4048	104	0.7426	12.4179	143	0.7403	13.7318	595	0.746	63.8088	90	0.722	12.6014	393	0.746	54.8907	451	0.7231	62.2451	400	0.7483	42.8618	278	0.7449	26.571	99	0.7529	12.8771	69	0.7185	8.84632
CL4482.Contig3_All	1172	122	0.5333	9.43772	78	0.4488	5.56888	84	0.6348	7.27935	115	0.4701	7.4601	78	0.4232	6.44356	82	0.529	6.23936	93	0.4701	8.28099	39	0.6015	2.79279	54	0.5401	4.31858	56	0.6442	5.84718	80	0.6502	8.33259	34	0.6877	3.49938	58	0.6485	4.63471	46	0.5947	3.27873	75	0.6152	7.2749	106	0.6015	10.1345
CL4498.Contig1_All	1216	432	1	32.2096	86	1	5.91787	164	1	13.6978	395	1	24.6966	211	0.9819	16.7999	282	1	20.6809	47	0.8495	4.03358	101	0.9556	6.97091	1930	1	148.764	123	1	12.3782	74	1	7.42875	522	1	51.7818	404	1	31.115	371	1	25.4868	90	1	8.414	52	1	4.79175
CL4529.Contig1_All	833	575	0.886	62.5832	2539	0.8992	255.046	2040	0.9052	248.729	494	0.8776	45.0875	741	0.8643	86.1255	692	0.8499	74.0823	2086	0.9388	261.334	2223	0.9976	223.973	488	0.8619	54.9098	1759	0.8788	258.409	1809	0.8679	265.101	449	0.8739	65.0191	955	0.8655	107.369	1053	0.8667	105.599	2670	0.9088	364.384	2009	0.8788	270.246
CL4529.Contig2_All	226	1	0.6858	0.401168	74	1	27.3983	58	1	26.0652	12	0.8894	4.03689	17	1	7.28281	13	1	5.12966	25	1	11.5441	12	0.9558	4.4563	10	1	4.14731	87	1	47.1083	78	1	42.1312	-	-	-	3	0.7035	1.24318	3	0.8805	1.10889	99	1	49.7989	14	0.9469	6.94136
CL4568.Contig1_All	1099	47	0.7607	3.87735	55	0.9691	4.18761	36	0.7425	3.32695	16	0.5687	1.10687	24	0.778	2.11433	19	0.6333	1.54173	71	0.9035	6.74198	115	1	8.78217	40	0.7753	3.41144	37	0.919	4.11993	29	0.7871	3.2212	8	0.4886	0.878076	23	0.8954	1.95998	23	0.6397	1.74826	39	0.9882	4.03423	102	0.9181	10.3999
CL4590.Contig3_All	288	27	0.9271	8.49975	71	1	20.6284	36	0.8542	12.6955	28	0.9653	7.39163	36	1	12.1023	31	0.8854	9.59893	140	1	50.7297	79	0.9618	23.0216	35	0.9514	11.3907	51	0.8715	21.6703	45	0.9965	19.0738	18	0.9931	7.53911	18	0.8819	5.85332	46	0.9965	13.3426	35	0.8611	13.8156	76	0.9444	29.5696
CL4612.Contig2_All	742	824	0.8518	100.683	257	0.7965	28.9821	700	0.7601	95.8154	902	0.7736	92.4224	719	0.7965	93.8175	690	0.7358	82.9275	141	0.7453	19.8309	378	0.7102	42.7553	612	0.7898	77.3077	200	0.7062	32.9847	332	0.7978	54.62	681	0.7129	110.709	708	0.7682	89.3617	648	0.7345	72.9535	241	0.7588	36.9238	260	0.6779	39.264
CL462.Contig2_All	1403	34	0.2986	2.19713	117	0.2965	6.97797	47	0.2587	3.40237	29	0.2587	1.5715	39	0.2744	2.69132	59	0.2566	3.75014	104	0.2972	7.73575	119	0.2915	7.11854	29	0.258	1.93738	85	0.2979	7.41391	30	0.2929	2.61025	20	0.2573	1.71954	22	0.2872	1.46854	26	0.2594	1.54807	87	0.2616	7.04945	113	0.2794	9.02497
CL4623.Contig1_All	1770	65	0.8062	3.32947	57	0.9362	2.69465	22	0.7232	1.26238	55	0.9469	2.36246	52	0.8469	2.84439	55	0.878	2.77104	66	0.9023	3.89132	124	0.9113	5.87963	40	0.6672	2.11817	35	0.7955	2.41981	15	0.5243	1.03451	33	0.7475	2.24895	49	0.752	2.59266	50	0.761	2.35978	62	0.8435	3.9821	80	0.8175	5.06456
CL4663.Contig2_All	588	54	1	8.32629	44	0.8554	6.26147	17	0.9422	2.93638	34	0.9694	4.39619	40	0.9558	6.5863	20	0.8333	3.03324	25	0.9065	4.437	81	1	11.5614	31	0.9864	4.94151	49	1	10.1978	20	0.9626	4.15212	35	0.9065	7.1801	55	0.9745	8.76007	47	0.9116	6.67722	32	0.9694	6.1868	236	1	44.9738
CL4681.Contig2_All	897	255	0.7625	25.7741	60	0.7414	5.59705	109	0.6254	12.3417	192	0.6444	16.2736	114	0.7637	12.3047	102	0.6076	10.1405	24	0.5072	2.79219	57	0.7391	5.33315	241	0.7625	25.1825	10	0.6321	1.36425	31	0.7146	4.21878	93	0.7637	12.5063	167	0.7492	17.436	114	0.7492	10.6167	6	0.4415	0.760418	12	0.5674	1.49904
CL471.Contig2_All	1996	856	0.9399	38.882	150	0.8968	6.28827	478	0.9168	24.3225	1145	0.9284	43.6133	605	0.9339	29.3463	575	0.9188	25.6898	54	0.9103	2.82332	245	0.9173	10.3017	1070	0.9203	50.2456	144	0.9018	8.82853	220	0.9163	13.4549	600	0.9434	36.2602	456	0.9339	21.3957	384	0.9173	16.0711	195	0.8828	11.1063	49	0.6653	2.75081
CL471.Contig3_All	663	100	0.8341	13.6748	33	0.5747	4.16487	77	0.6214	11.7956	187	0.8386	21.4438	94	0.5913	13.7269	90	0.8175	12.1055	5	0.4691	0.787015	32	0.6561	4.05078	84	0.816	11.8752	19	0.5837	3.50692	31	0.5354	5.70776	104	0.6516	18.9217	82	0.816	11.583	98	0.8431	12.3477	18	0.5671	3.0864	7	0.5053	1.18307
CL4754.Contig1_All	862	1464	0.8724	153.982	1164	0.797	112.992	2520	0.7053	296.917	4376	0.8109	385.962	1586	0.8225	178.137	1612	0.8097	166.767	263	0.6937	31.8402	726	0.7425	70.6856	1540	0.8376	167.451	544	0.8724	77.2286	547	0.7703	77.4636	1088	0.8828	152.251	1039	0.9142	112.883	848	0.8561	82.1796	474	0.8086	62.5122	280	0.7471	36.3978
CL4800.Contig1_All	773	48	0.6235	5.62985	205	0.7671	22.1909	223	0.7904	29.2999	120	0.6947	11.8026	83	0.5175	10.3958	126	0.5796	14.536	85	0.674	11.4754	37	0.5097	4.0172	56	0.4968	6.79021	121	0.7503	19.1554	37	0.4787	5.84305	44	0.5847	6.86615	22	0.4269	2.66542	32	0.5653	3.45816	141	0.8098	20.7364	18	0.4825	2.60926
CL4808.Contig1_All	1785	82	0.8706	4.16496	268	0.9182	12.5631	149	0.9171	8.47792	71	0.8577	3.02409	138	0.8986	7.48513	63	0.805	3.14743	411	0.8796	24.0287	239	0.8964	11.2373	68	0.8577	3.57064	57	0.8415	3.90772	160	0.9165	10.9421	37	0.7059	2.50036	118	0.8711	6.19107	99	0.8644	4.63311	104	0.9171	6.62351	222	0.9384	13.936
CL4808.Contig2_All	935	175	0.9487	16.9692	563	1	50.3846	279	1	30.3064	156	0.9914	12.6849	301	1	31.1683	173	0.9968	16.5002	1537	1	171.549	572	1	51.3436	72	0.9412	7.21765	170	0.9701	22.2497	472	0.9829	61.6238	74	0.9807	9.54685	243	1	24.3398	265	1	23.6761	257	0.9807	31.2475	618	0.9904	74.0631
CL4825.Contig2_All	1104	314	0.9674	25.7867	512	0.9828	38.8062	251	0.885	23.0912	141	0.8904	9.71012	254	0.9737	22.2753	226	0.9339	18.2555	1235	0.9764	116.741	764	0.9891	58.0799	311	0.9194	26.4038	235	0.894	26.0486	642	0.971	70.9878	158	0.8379	17.2635	275	0.9538	23.3284	464	0.9511	35.1095	183	0.9737	18.8441	772	0.9873	78.3561
CL4825.Contig3_All	2040	293	0.4843	13.0218	847	0.4912	34.7419	263	0.4794	13.0938	188	0.4863	7.00652	365	0.4902	17.3229	336	0.4858	14.688	1844	0.4975	94.3317	1100	0.5142	45.2548	249	0.4897	11.4405	338	0.4804	20.2756	874	0.4917	52.2997	201	0.4902	11.8852	322	0.4569	14.7825	515	0.502	21.0888	365	0.4858	20.3402	1260	0.4907	69.2094
CL4846.Contig2_All	1087	317	1	26.4402	1210	1	93.1444	890	1	83.1575	363	1	25.3893	483	1	43.0206	533	1	43.7271	1524	1	146.313	1533	1	118.363	206	1	17.7629	405	1	45.5944	710	1	79.7346	212	0.9549	23.5259	422	1	36.3584	425	0.9264	32.6614	450	1	47.0626	1035	1	106.693
CL4882.Contig2_All	770	1254	0.7792	147.653	746	0.8143	81.0679	863	0.8494	113.831	1297	0.826	128.063	811	0.7792	101.974	827	0.7805	95.7786	374	0.7675	50.6883	461	0.7714	50.2472	1052	0.7909	128.056	513	0.774	81.5292	513	0.7909	81.3288	586	0.826	91.8009	757	0.7753	92.0719	509	0.7636	55.2207	669	0.7792	98.7709	310	0.7169	45.1124
CL4899.Contig3_All	1582	1	0.0999	0.0573097	44	0.2712	2.32727	40	0.2863	2.568	12	0.2699	0.576699	3	0.182	0.1836	12	0.263	0.676438	200	0.3217	13.1932	56	0.3066	2.97087	1	0.0879	0.0592473	2	0.0929	0.154707	6	0.165	0.46298	5	0.1915	0.381244	3	0.1738	0.177597	7	0.115	0.36963	46	0.311	3.30556	55	0.3167	3.89566
CL4948.Contig2_All	352	2148	1	553.257	4423	0.9801	1051.42	4750	0.8949	1370.54	4367	1	943.224	5443	0.9091	1497.11	3057	0.9403	774.473	1033	0.9574	306.256	1623	0.9006	386.97	5114	0.9006	1361.74	2650	0.9205	921.275	3321	0.946	1151.71	2750	0.9006	942.388	4064	0.9176	1081.27	2898	0.9403	687.75	2092	0.9403	675.635	797	0.8977	253.712
CL4948.Contig3_All	796	228	0.3555	25.9691	457	0.3882	48.0401	541	0.3744	69.028	458	0.4033	43.7448	376	0.3731	45.7334	333	0.3543	37.3065	196	0.3807	25.6963	206	0.3568	21.7198	542	0.3794	63.8206	327	0.343	50.2714	396	0.4221	60.7295	237	0.3492	35.9149	282	0.3505	33.1786	302	0.3781	31.6934	307	0.3794	43.8449	157	0.3417	22.101
CL4948.Contig6_All	416	79	0.899	17.2174	319	0.9303	64.165	504	1	123.049	500	1	91.38	256	0.9111	59.5807	240	1	51.4483	168	0.9231	42.1447	127	0.9255	25.6219	169	1	38.0775	272	1	80.0132	349	0.9952	102.412	140	1	40.5952	210	0.9519	47.2768	206	0.9303	41.3665	231	1	63.1265	111	0.9495	29.8988
CL5029.Contig1_All	1939	230	0.8525	10.7544	79	0.7494	3.40918	142	0.787	7.43792	223	0.8138	8.74382	186	0.8009	9.28739	134	0.77	6.16283	36	0.6029	1.93754	87	0.739	3.76568	97	0.8097	4.68888	28	0.3528	1.76712	38	0.5694	2.39234	75	0.7365	4.66577	89	0.7659	4.29867	105	0.7499	4.52363	62	0.6261	3.63502	33	0.5353	1.90705
CL5040.Contig1_All	1850	141	0.3184	6.91007	48	0.3016	2.17105	214	0.3216	11.7485	475	0.353	19.5207	208	0.3259	10.8855	190	0.3038	9.15873	23	0.3081	1.29743	70	0.3254	3.17562	156	0.3011	7.90365	48	0.2795	3.17509	22	0.3	1.45167	85	0.3141	5.54226	45	0.307	2.27805	81	0.2984	3.65753	84	0.3076	5.1618	7	0.1827	0.423986
CL5055.Contig2_All	664	64	0.4563	8.7387	18	0.4172	2.26832	72	0.4699	11.013	135	0.4834	15.4575	79	0.4669	11.5191	72	0.4699	9.66981	12	0.3419	1.88599	32	0.4307	4.04467	197	0.4548	27.8082	11	0.384	2.02727	17	0.3358	3.12535	119	0.4804	21.6182	106	0.4548	14.9506	46	0.4443	5.78715	23	0.4292	3.9378	35	0.4458	5.90643
CL5055.Contig3_All	679	535	0.6053	71.4363	177	0.595	21.8124	357	0.5876	53.3998	892	0.6009	99.8779	670	0.595	95.5353	661	0.5935	86.8131	57	0.5994	8.76056	313	0.6009	38.688	654	0.5994	90.2782	217	0.5994	39.109	217	0.5994	39.0129	779	0.6097	138.391	963	0.6038	132.825	638	0.5994	78.4921	349	0.6068	58.4318	364	0.6009	60.0698
CL5055.Contig4_All	759	943	0.6772	112.643	394	0.6443	43.4365	644	0.6337	86.1758	1739	0.6403	174.194	1241	0.6627	158.303	1088	0.6416	127.832	37	0.614	5.08729	460	0.6456	50.8648	1605	0.6364	198.202	515	0.6785	83.0332	461	0.6522	74.1442	1526	0.6574	242.523	1998	0.668	246.533	1220	0.643	134.274	627	0.6653	93.9116	736	0.639	108.658
CL5062.Contig2_All	784	91	0.9732	10.5235	36	0.7513	3.84226	154	0.9094	19.9501	598	0.9554	57.9909	134	0.9324	16.5481	161	0.9133	18.3132	13	0.7411	1.73043	40	0.8418	4.28199	70	0.8495	8.36868	12	0.4617	1.87306	13	0.7717	2.02416	61	0.8482	9.38542	48	0.8508	5.73386	48	0.6849	5.11447	44	0.713	6.38014	10	0.7143	1.42925
CL5065.Contig1_All	760	504	0.8605	60.1246	819	0.8316	90.1719	944	0.8961	126.154	748	0.85	74.8277	428	0.8842	54.5241	420	0.8303	49.2821	463	0.8895	63.5761	1002	0.8276	110.651	287	0.8618	35.3951	858	0.8711	138.153	590	0.8697	94.7668	174	0.6882	27.6169	194	0.9184	23.9062	287	0.8632	31.5459	1036	0.8697	154.967	637	0.8671	93.9184
CL5073.Contig2_All	1270	68	0.6795	4.85445	29	0.4843	1.91071	20	0.3717	1.59944	72	0.7307	4.31026	14	0.537	1.06729	39	0.7134	2.73851	11	0.4646	0.90389	91	0.726	6.01367	65	0.7874	4.79716	18	0.474	1.73442	45	0.5087	4.3254	57	0.7315	5.41391	50	0.4661	3.68713	24	0.5165	1.57864	13	0.5181	1.16368	135	0.5992	11.9112
CL5082.Contig1_All	1223	663	0.9951	49.1498	6199	1	424.127	2807	1	233.108	1395	0.9992	86.7206	1501	1	118.826	1202	1	87.6459	4208	1	359.067	6810	0.9992	467.329	512	0.9967	39.2391	3641	1	364.318	5328	1	531.809	933	0.9959	92.0227	1894	0.9967	145.036	2079	0.9975	142.005	4860	1	451.755	11279	1	1033.4
CL5122.Contig2_All	2929	350	0.6091	10.8339	129	0.5384	3.68528	323	0.5118	11.2002	431	0.4787	11.1875	252	0.5715	8.3299	320	0.4616	9.74281	57	0.4763	2.03087	104	0.4216	2.98	571	0.5036	18.2722	159	0.4172	6.643	206	0.507	8.5855	375	0.5217	15.4437	266	0.5265	8.5052	332	0.5657	9.46878	232	0.534	9.00455	104	0.4438	3.97868
CL5139.Contig2_All	2010	188	0.5517	8.48002	428	0.5736	17.8176	110	0.5358	5.55825	132	0.5308	4.99289	142	0.5582	6.83992	144	0.4741	6.38881	520	0.5592	26.9982	389	0.5443	16.2426	177	0.8627	8.25377	503	0.8259	30.6237	262	0.8264	15.9119	87	0.7045	5.22111	137	0.6786	6.38332	204	0.8284	8.47831	405	0.8881	22.9062	379	0.8582	21.1285
CL5143.Contig1_All	221	104	1	42.6654	2450	1	927.629	6952	1	3194.91	10809	1	3718.5	3060	1	1340.56	4985	1	2011.53	342	1	161.496	390	1	148.106	79	1	33.505	900	1	498.352	901	1	497.68	1521	1	830.189	721	1	305.538	282	1	106.594	395	1	203.188	123	1	62.3645
CL5143.Contig4_All	330	72	0.8667	19.7812	892	1	226.179	1896	1	583.533	2472	1	569.52	680	1	199.505	805	1	217.538	82	1	25.9314	80	0.8152	20.3459	32	0.8667	9.08889	158	1	58.5908	251	1	92.8491	269	1	98.3282	133	1	37.745	31	0.8091	7.84735	133	1	45.8175	11	0.8121	3.73511
CL5146.Contig4_All	243	73	1	27.2365	206	1	70.9352	86	0.9671	35.9446	93	0.9918	29.0972	97	1	38.6477	60	0.9712	22.019	106	1	45.5225	333	1	115.011	49	1	18.9001	47	1	23.6689	88	1	44.2073	61	1	30.2805	80	1	30.8323	142	1	48.8154	73	1	34.1515	148	1	68.2465
CL5153.Contig1_All	3068	472	0.8106	13.9483	33	0.5081	0.900035	85	0.5456	2.81387	219	0.7741	5.42704	137	0.7337	4.32338	175	0.7477	5.0867	32	0.3869	1.08848	87	0.5681	2.37994	799	0.8566	24.4099	45	0.5642	1.79491	41	0.5896	1.63135	195	0.7846	7.66689	212	0.8224	6.47146	173	0.7523	4.71049	44	0.5117	1.63039	56	0.5698	2.0453
CL5153.Contig3_All	2947	249	0.7591	7.66045	22	0.2721	0.624659	32	0.3882	1.10284	81	0.5263	2.08968	60	0.474	1.9712	71	0.4347	2.14848	21	0.2952	0.743645	23	0.2229	0.655012	709	0.8266	22.5497	34	0.4313	1.41184	50	0.5813	2.07113	127	0.663	5.19832	165	0.6729	5.24356	107	0.6715	3.03304	40	0.5185	1.54303	36	0.5979	1.36882
CL5154.Contig2_All	918	18	0.3431	1.77773	16	0.3246	1.4584	8	0.3998	0.885092	25	0.366	2.07048	11	0.3301	1.16014	11	0.3007	1.06857	50	0.3867	5.684	90	0.4815	8.22814	19	0.4107	1.93993	32	0.5697	4.26573	10	0.3704	1.32977	14	0.4913	1.83961	24	0.5185	2.44845	29	0.3497	2.63895	112	0.7505	13.8698	72	0.5479	8.7885
CL5170.Contig3_All	967	158	0.5016	14.8138	2	0.3216	0.173063	107	0.4105	11.2382	119	0.4281	9.3561	138	0.424	13.8169	92	0.3971	8.48428	10	0.3351	1.0792	2	0.2037	0.173582	70	0.4281	6.78495	-	-	-	55	0.4447	6.94311	52	0.4333	6.48659	91	0.4364	8.81327	47	0.3702	4.06019	-	-	-	-	-	-
CL5178.Contig2_All	1256	55	0.3057	3.97016	193	0.2739	12.8579	64	0.3248	5.17525	66	0.2906	3.99511	86	0.3002	6.6293	48	0.3416	3.40804	137	0.336	11.383	138	0.3312	9.22128	73	0.3217	5.44764	61	0.3145	5.94328	199	0.3336	19.3411	44	0.3264	4.22574	56	0.2978	4.17561	54	0.3018	3.59153	89	0.3272	8.05552	286	0.324	25.5153
CL5178.Contig4_All	1720	158	0.6331	8.32844	231	0.6831	11.2379	237	0.55	13.9946	128	0.5628	5.65791	116	0.5174	6.52962	108	0.5209	5.59949	1796	0.664	108.969	484	0.6541	23.6167	131	0.4785	7.13868	127	0.4238	9.0357	1244	0.5797	88.2896	135	0.4372	9.46771	120	0.4151	6.53394	169	0.4599	8.20793	685	0.5733	45.2747	1075	0.5541	70.0333
CL5178.Contig5_All	1634	448	0.7228	24.8577	1536	0.7295	78.6575	519	0.7277	32.2594	442	0.7277	20.5658	490	0.7583	29.0337	404	0.7827	22.0487	2196	0.8274	140.251	1863	0.8293	95.6891	404	0.7289	23.1742	708	0.7277	53.0234	2373	0.8066	177.282	465	0.7271	34.3274	558	0.6983	31.9819	712	0.7307	36.4001	940	0.7913	65.3987	3559	0.7858	244.062
CL5197.Contig1_All	1105	720	0.9629	59.0752	246	0.9584	18.6283	327	0.9511	30.0557	511	0.9919	35.1587	324	0.9385	28.3884	349	0.9611	28.1654	192	0.933	18.1328	193	0.9602	14.6587	203	0.9339	17.219	67	0.8905	7.41991	108	0.8606	11.9311	141	0.9357	15.3921	154	0.952	13.0521	102	0.8968	7.71104	77	0.8615	7.92176	35	0.8824	3.5492
CL5217.Contig2_All	354	39	0.4576	9.98841	94	0.4633	22.219	24	0.4492	6.88572	93	0.4435	19.9735	53	0.5198	14.4954	53	0.4774	13.3514	37	0.4435	10.9075	115	0.5734	27.2644	35	0.4407	9.26701	32	0.404	11.062	34	0.4463	11.7245	32	0.4548	10.904	33	0.4407	8.73037	45	0.4463	10.619	23	0.4435	7.38615	72	0.4463	22.7905
CL5220.Contig8_All	4778	60	0.3424	1.13852	7	0.1157	0.122589	39	0.2566	0.82901	95	0.3491	1.51165	55	0.2918	1.11449	51	0.2947	0.95187	6	0.1342	0.131048	19	0.2424	0.333741	87	0.3499	1.70666	27	0.2897	0.691519	17	0.189	0.434331	60	0.3351	1.51476	41	0.2817	0.803637	54	0.3485	0.94411	35	0.3102	0.832751	4	0.0988	0.0938077
CL5230.Contig1_All	1283	20	0.5791	1.41331	160	0.4427	10.435	48	0.4879	3.79976	54	0.6212	3.19994	25	0.5659	1.88657	19	0.4762	1.32063	138	0.576	11.2248	105	0.6345	6.86854	9	0.3258	0.657493	31	0.4451	2.9568	28	0.509	2.66409	12	0.3406	1.12822	38	0.4716	2.77382	60	0.544	3.90661	67	0.6391	5.93665	98	0.3975	8.55902
CL5253.Contig2_All	259	4	0.6602	1.40022	22	0.973	7.10761	13	0.8185	5.09782	-	-	-	6	0.8571	2.2429	8	0.8417	2.75451	38	1	15.3112	145	1	46.9862	3	0.8996	1.08567	40	1	18.8993	-	-	-	1	0.1158	0.465736	2	0.5174	0.72319	1	0.3938	0.322534	57	1	25.0189	53	0.9961	22.9298
CL5253.Contig3_All	529	21	0.7278	3.59914	129	1	20.4049	20	0.9527	3.83986	13	0.7032	1.86837	14	0.828	2.56231	16	0.8715	2.69723	163	1	32.1558	501	1	79.4847	2	0.2004	0.354364	104	1	24.0582	2	0.5955	0.461522	5	0.4197	1.14013	8	0.5009	1.4163	3	0.5161	0.473741	137	1	29.4414	163	1	34.5268
CL5257.Contig2_All	986	113	0.568	10.3905	109	0.5355	9.25018	87	0.4919	8.96156	164	0.6775	12.6457	105	0.5325	10.3103	105	0.6055	9.49655	78	0.3235	8.25552	57	0.6004	4.85176	98	0.5507	9.31589	51	0.5183	6.32965	21	0.4817	2.59992	69	0.6481	8.44135	96	0.5355	9.11835	99	0.5365	8.38752	78	0.7323	8.99313	31	0.4097	3.52298
CL5311.Contig2_All	1274	481	0.9615	34.2303	386	0.9639	25.3524	490	0.9372	39.0632	542	0.9694	32.3448	433	0.8838	32.9062	447	0.8705	31.289	413	0.9592	33.8304	245	0.8407	16.1398	761	0.9192	55.9874	383	0.96	36.7888	391	0.9474	37.4649	528	0.9513	49.9924	660	0.8823	48.5173	660	0.8509	43.2763	239	0.9513	21.3266	218	0.9568	19.174
CL5328.Contig1_All	370	98	0.9676	24.0137	9	0.6919	2.03536	226	0.973	62.0366	219	0.9703	45.0004	185	1	48.4093	168	0.9703	40.4912	7	0.7054	1.97435	13	0.6703	2.94879	178	0.973	45.0914	1	0.3189	0.330738	74	0.9811	24.4145	124	0.9622	40.4259	57	0.973	14.4276	49	0.9595	11.0629	26	0.8189	7.9885	5	0.7108	1.51423
CL5359.Contig2_All	1473	7843	0.9898	482.741	27141	1	1541.79	13944	0.9728	961.448	12681	0.9932	654.523	14956	0.9762	983.04	9997	0.9837	605.23	45446	1	3219.73	21674	1	1234.92	7107	0.9966	452.229	17059	0.9973	1417.22	25448	1	2108.96	9065	1	742.343	13932	0.9905	885.794	13796	1	782.394	22747	1	1755.56	25238	1	1919.89
CL541.Contig7_All	3285	4	0.053	0.110398	29	0.1915	0.738692	6	0.0795	0.185506	16	0.1412	0.370305	14	0.1613	0.412621	5	0.0904	0.135734	23	0.1763	0.730667	33	0.1915	0.843102	8	0.1279	0.22826	12	0.1763	0.447025	37	0.2037	1.37494	7	0.1881	0.257041	42	0.2052	1.19739	16	0.2058	0.406874	14	0.1869	0.484491	37	0.1939	1.26209
CL5462.Contig1_All	1296	3	0.2438	0.20987	90	0.7531	5.81083	51	0.6844	3.99674	33	0.7083	1.9359	8	0.2384	0.597645	3	0.1381	0.206429	481	0.8796	38.7317	75	0.6019	4.85689	2	0.1119	0.144644	8	0.2662	0.75539	10	0.4907	0.941917	4	0.3611	0.372302	3	0.223	0.21679	4	0.2284	0.257828	239	0.8742	20.9646	222	0.841	19.1943
CL547.Contig2_All	859	287	0.8894	30.2917	56	0.7951	5.45501	154	0.8917	18.2083	249	0.8393	22.0384	135	0.7998	15.216	148	0.8894	15.3646	47	0.7392	5.70994	69	0.7672	6.74152	191	0.8929	20.8408	40	0.8917	5.6984	67	0.8894	9.52137	113	0.8952	15.8681	114	0.8976	12.4289	107	0.8894	10.4056	33	0.8871	4.36731	34	0.8859	4.43517
CL5511.Contig2_All	2578	380	0.2587	13.364	155	0.2467	5.03094	181	0.2514	7.13078	283	0.2514	8.34599	241	0.2525	9.05092	162	0.251	5.60384	176	0.2564	7.12454	126	0.2486	4.10194	300	0.2494	10.9072	139	0.2529	6.59809	129	0.2556	6.10836	227	0.2576	10.6214	340	0.2514	12.3515	185	0.2366	5.99465	160	0.2502	7.05554	106	0.2366	4.60731
CL5531.Contig2_All	746	283	0.9853	34.394	82	0.8847	9.19763	249	0.9424	33.9002	441	0.9517	44.9443	188	0.8834	24.3993	198	0.9357	23.669	46	0.9665	6.43496	120	0.9424	13.5003	477	0.9008	59.9314	210	0.8472	34.4482	258	0.9611	42.2181	322	0.9705	52.0663	251	0.9223	31.5106	263	0.8525	29.4505	208	0.9598	31.697	129	0.8083	19.3765
CL5537.Contig2_All	1273	376	0.9482	26.779	76	0.78	4.99558	162	0.9112	12.9249	382	0.9741	22.8144	242	0.945	18.4054	312	0.9756	21.8565	53	0.7557	4.34484	162	0.7761	10.6804	258	0.6677	18.9962	86	0.6661	8.26716	88	0.5475	8.43863	208	0.6646	19.7095	169	0.6473	12.4331	175	0.6622	11.4838	79	0.663	7.05492	58	0.6811	5.10534
CL5641.Contig3_All	961	554	0.8023	52.2662	-	-	-	199	0.7607	21.0315	379	0.8012	29.984	257	0.8023	25.8922	296	0.8012	27.4677	1	0.153	0.108593	2	0.1478	0.174666	652	0.7992	63.5915	-	-	-	139	0.7669	17.6567	332	0.796	41.673	515	0.796	50.1887	323	0.7971	28.0772	2	0.2289	0.236592	-	-	-
CL5643.Contig1_All	1462	566	0.7886	35.0997	1337	0.788	76.5217	464	0.7948	32.2338	432	0.7893	22.4652	489	0.7031	32.3832	458	0.7052	27.9365	2187	0.8947	156.109	1257	0.8947	72.1588	423	0.7025	27.1186	1093	0.7052	91.4869	489	0.7052	40.83	242	0.8071	19.9668	207	0.6943	13.26	668	0.7168	38.1684	1250	0.7353	97.1977	907	0.8865	69.516
CL5643.Contig2_All	1508	519	0.8654	31.2033	1471	0.8966	81.6229	496	0.8634	33.4058	411	0.8548	20.7212	582	0.8614	37.3663	509	0.9019	30.1002	2378	0.9072	164.565	1189	0.9145	66.1732	312	0.8561	19.3923	1228	0.8979	99.6514	526	0.8972	42.5797	232	0.8621	18.5578	226	0.8355	14.0355	251	0.8912	13.9043	1442	0.882	108.707	917	0.8859	68.1385
CL5655.Contig2_All	1269	47	0.4098	3.35793	155	0.4563	10.2205	97	0.42	7.76339	364	0.4602	21.8079	124	0.4586	9.4606	78	0.3932	5.48134	159	0.4295	13.0756	42	0.398	2.77773	153	0.4429	11.3007	127	0.4232	12.247	78	0.3798	7.50327	156	0.4413	14.8287	112	0.4145	8.26568	197	0.4681	12.9682	137	0.4074	12.273	41	0.3846	3.62032
CL5664.Contig10_All	275	68	1	22.4187	265	1	80.6332	97	1	35.8245	157	1	43.4052	145	1	51.0498	141	1	45.7235	66	1	25.046	477	1	145.575	78	1	26.585	95	1	42.2744	161	1	71.4679	123	1	53.9526	368	1	125.325	285	1	86.574	101	1	41.7525	458	1	186.62
CL5693.Contig1_All	981	567	0.9103	52.4021	146	0.8828	12.4533	170	0.8247	17.6003	694	0.8675	53.7855	388	0.8807	38.2932	465	0.8532	42.2705	69	0.8328	7.34018	208	0.8624	17.7949	797	0.9185	76.149	110	0.8614	13.7218	154	0.8726	19.1633	570	0.8858	70.0883	541	0.8695	51.6476	418	0.8634	35.5945	241	0.8685	27.9281	143	0.7951	16.334
CL5711.Contig3_All	1468	360	0.8576	22.2337	76	0.8065	4.332	209	0.8304	14.4598	60	0.7119	3.10742	120	0.8317	7.91432	284	0.8399	17.2523	94	0.8202	6.68234	67	0.8263	3.83046	671	0.8985	42.8422	10	0.4189	0.833605	72	0.8168	5.98721	88	0.8365	7.23097	238	0.8931	15.1835	89	0.8127	5.06453	35	0.8154	2.71041	16	0.701	1.22129
CL5727.Contig2_All	839	10	0.4398	1.08062	77	0.5173	7.67944	55	0.4577	6.65797	20	0.5089	1.81235	34	0.4875	3.92352	21	0.4243	2.23209	68	0.4696	8.45812	105	0.4708	10.5034	6	0.2801	0.670292	40	0.4625	5.83424	85	0.4398	12.3673	16	0.5197	2.30037	40	0.4207	4.46499	35	0.4195	3.48483	30	0.4493	4.06493	79	0.4517	10.5509
CL5765.Contig1_All	253	515	0.9881	184.553	170	1	56.225	457	0.9881	183.458	936	1	281.274	617	1	236.115	728	0.8419	256.605	44	0.9249	18.1493	347	0.9209	115.109	225	0.9526	83.356	73	0.6996	35.3093	75	0.8379	36.1875	263	1	125.394	264	0.8538	97.7249	324	0.913	106.979	54	1	24.2642	91	0.8379	40.3038
CL5789.Contig1_All	264	261	1	89.6337	146	0.9583	46.2753	168	0.947	64.6318	249	0.9394	71.7084	217	1	79.5819	174	1	58.7758	8	0.5833	3.16237	96	0.9242	30.5189	238	1	84.4983	349	1	161.774	116	0.8864	53.6379	169	1	77.2187	192	0.9053	68.1113	146	1	46.1981	89	0.947	38.3248	36	0.8674	15.28
CL583.Contig3_All	1082	52	0.5434	4.35724	16	0.3669	1.23735	52	0.4224	4.88109	99	0.4473	6.95636	43	0.5675	3.84769	85	0.4778	7.0056	18	0.4464	1.73609	21	0.476	1.6289	95	0.4917	8.22946	29	0.4529	3.27987	42	0.5453	4.73849	85	0.573	9.47614	67	0.4482	5.79922	60	0.5749	4.63233	47	0.524	4.93815	6	0.3447	0.621368
CL5850.Contig1_All	337	821	1	220.876	266	1	66.0469	639	1	192.58	1114	1	251.322	868	1	249.372	1003	1	265.414	51	1	15.7931	435	1	108.333	854	1	237.522	177	1	64.2732	271	1	98.1651	729	1	260.938	1246	1	346.266	1132	1	280.603	224	1	75.5634	304	1	101.081
CL5862.Contig1_All	1940	318	0.8309	14.8614	-	-	-	95	0.7155	4.97351	192	0.6804	7.52443	162	0.6696	8.08485	179	0.6113	8.2282	69	0.6067	3.71171	77	0.6505	3.33112	221	0.8134	10.6774	8	0.2175	0.504632	82	0.7799	5.15976	189	0.8448	11.7517	277	0.8515	13.3721	146	0.8588	6.28675	98	0.75	5.74272	46	0.65	2.65693
CL5862.Contig2_All	860	458	1	48.2839	25	0.4849	2.43244	240	1	28.3435	513	1	45.3517	409	1	46.0451	398	1	41.2703	99	0.9512	12.0133	142	0.9779	13.8577	453	1	49.3713	7	0.4919	0.996061	145	0.9953	20.582	339	1	47.549	433	1	47.1532	370	1	35.94	130	0.9407	17.1846	94	0.9395	12.2477
CL5890.Contig1_All	1818	70	0.7492	3.49091	223	0.7228	10.2639	63	0.7228	3.51956	87	0.6876	3.63831	71	0.6771	3.78114	84	0.7035	4.1204	79	0.7437	4.53482	177	0.7475	8.17111	49	0.6837	2.52625	84	0.7118	5.65421	80	0.7426	5.37173	45	0.6925	2.98578	83	0.7206	4.27569	111	0.7019	5.1004	68	0.7497	4.25215	158	0.7134	9.73841
CL5900.Contig2_All	2078	-	-	-	-	-	-	19	0.1372	0.928644	4	0.0712	0.146349	-	-	-	24	0.2007	1.02996	10	0.1439	0.502205	24	0.2161	0.96932	176	0.7089	7.93857	258	0.7218	15.1936	232	0.7421	13.6289	152	0.7276	8.82344	181	0.744	8.15746	83	0.6925	3.33663	480	0.744	26.2597	598	0.7425	32.2463
CL5941.Contig6_All	1135	157	0.4758	12.5412	63	0.3595	4.64457	83	0.4344	7.42717	152	0.4132	10.1817	63	0.4167	5.37407	84	0.4106	6.59989	3	0.2687	0.275837	31	0.3612	2.29228	134	0.4643	11.0658	17	0.2819	1.8329	5	0.2714	0.537764	20	0.3877	2.12556	8	0.3771	0.66011	62	0.3683	4.56322	6	0.1533	0.600964	3	0.2026	0.296176
CL5955.Contig2_All	1687	295	0.9431	15.8541	321	0.7267	15.9217	526	0.965	31.6674	761	0.9532	34.296	528	0.8317	30.3024	600	0.8678	31.7168	144	0.8056	8.90788	242	0.7267	12.0393	358	0.8139	19.8904	271	0.6669	19.6581	255	0.6633	18.452	242	0.8548	17.3037	169	0.741	9.38196	216	0.7208	10.6958	314	0.6402	21.1596	94	0.6331	6.24364
CL5955.Contig3_All	212	54	1	23.0937	56	1	22.1031	99	1	47.4286	153	1	54.8694	95	1	43.3857	125	1	52.5809	36	1	17.7212	46	1	18.2106	40	1	17.6848	47	1	27.1299	60	1	34.5488	49	1	27.8805	30	0.9481	13.2528	36	1	14.1854	30	1	16.0871	11	0.9528	5.81409
CL5981.Contig1_All	873	116	0.7549	12.047	76	0.622	7.28451	55	0.646	6.39867	122	0.7789	10.6248	53	0.6208	5.87787	97	0.6403	9.90857	18	0.4662	2.15172	25	0.5922	2.40341	112	0.8144	12.0248	71	0.6186	9.95246	56	0.6254	7.83054	93	0.6094	12.8502	114	0.551	12.2296	98	0.709	9.3775	49	0.8076	6.3808	22	0.496	2.8238
CL5982.Contig1_All	1205	198	0.8838	14.8975	51	0.7801	3.54147	90	0.6963	7.58572	145	0.8523	9.14861	103	0.8183	8.27578	122	0.7975	9.02872	43	0.6697	3.72399	49	0.7037	3.4128	152	0.8332	11.8231	35	0.6	3.55441	65	0.8448	6.58482	111	0.8058	11.1116	155	0.8614	12.0467	147	0.8249	10.1907	73	0.8423	6.88699	42	0.8398	3.90559
CL604.Contig6_All	1751	822	0.9263	42.5619	2002	0.916	95.6706	976	0.8989	56.6115	1118	0.9246	48.5434	1330	0.9343	73.5401	754	0.8983	38.4007	3757	0.9503	223.914	1986	0.9349	95.1908	590	0.8886	31.5821	822	0.9195	57.4476	1192	0.9075	83.1013	524	0.9429	36.0982	856	0.9155	45.7836	657	0.9023	31.344	1213	0.9452	78.7532	1771	0.9052	113.333
CL6139.Contig1_All	942	209	0.8004	20.1155	196	0.689	17.4103	313	0.7909	33.747	444	0.7739	35.8349	237	0.6401	24.3588	337	0.6369	31.9031	63	0.7665	6.97937	135	0.81	12.0278	269	0.6465	26.7656	162	0.6805	21.0451	137	0.7197	17.7536	264	0.811	33.8059	160	0.7845	15.9071	212	0.8832	18.8001	182	0.7304	21.9641	69	0.7994	8.20773
CL6142.Contig1_All	1763	376	0.6438	19.3362	1408	0.6194	66.8269	275	0.5701	15.8424	392	0.5825	16.9047	486	0.637	26.6896	524	0.5666	26.5053	1370	0.6375	81.0952	1322	0.6404	62.9333	205	0.5791	10.8987	638	0.641	44.2848	387	0.5735	26.7964	230	0.5615	15.7368	401	0.5632	21.3017	639	0.5553	30.2778	944	0.6358	60.8714	1030	0.6251	65.4651
CL618.Contig1_All	3060	1448	0.4918	42.9025	28	0.3784	0.765662	908	0.4624	30.1374	1105	0.4683	27.4546	966	0.4458	30.5643	860	0.4216	25.0629	16	0.2435	0.545664	29	0.3637	0.795387	1072	0.4703	32.8359	11	0.2222	0.439904	501	0.4392	19.9864	899	0.4503	35.4387	1006	0.4742	30.7892	736	0.465	20.0924	12	0.2703	0.445814	24	0.3317	0.87885
CL6181.Contig2_All	475	174	1	33.2117	71	0.9958	12.5074	57	1	12.1877	168	0.9979	26.89	118	1	24.0518	128	1	24.0309	36	1	7.90926	152	1	26.8566	115	1	22.6923	28	0.9137	7.21358	55	0.9937	14.1347	95	0.9789	24.1251	152	0.9874	29.969	138	0.9979	24.2695	38	0.9326	9.0946	98	0.9937	23.1184
CL6200.Contig1_All	1327	757	0.9261	51.7202	305	0.9367	19.2322	566	0.9284	43.3198	846	0.9246	48.4701	520	0.9827	37.9395	643	0.9646	43.2109	170	0.9367	13.3692	261	0.9239	16.5071	830	0.945	58.6249	402	0.9457	37.0716	417	0.9465	38.3604	589	0.9435	53.5407	520	0.9224	36.699	518	0.9231	32.6087	277	0.902	23.7302	204	0.9081	17.226
CL6213.Contig1_All	1540	257	0.9955	15.1303	626	1	34.0137	333	0.9455	21.9616	107	0.9721	5.28247	326	0.9422	20.4954	281	0.9195	16.2719	963	1	65.2578	791	1	43.108	87	0.8994	5.29509	275	0.9604	21.8524	450	1	35.6705	141	0.937	11.0443	517	1	31.4407	309	1	16.7615	212	1	15.6498	673	1	48.9688
CL6213.Contig2_All	292	9	0.6336	2.79444	28	0.887	8.02372	16	0.75	5.56517	5	0.6027	1.30185	13	0.8493	4.31042	19	0.9897	5.80262	54	0.9658	19.2991	66	0.863	18.9698	-	-	-	12	0.7432	5.02904	42	1	17.5584	8	0.8356	3.30481	37	0.8664	11.867	13	0.8767	3.71908	7	0.7671	2.72526	62	1	23.7921
CL6220.Contig1_All	1758	63	0.6917	3.24905	226	0.756	10.757	93	0.6689	5.37286	92	0.603	3.97872	82	0.7133	4.516	77	0.69	3.90594	202	0.7753	11.9911	218	0.7918	10.4073	39	0.5614	2.07932	114	0.6462	7.93546	140	0.7315	9.72136	44	0.7002	3.01907	124	0.7281	6.60579	97	0.5882	4.60923	159	0.7321	10.2819	238	0.7605	15.1699
CL6268.Contig1_All	2036	478	0.4209	21.2856	334	0.4032	13.7268	528	0.3924	26.3389	690	0.4052	25.7659	402	0.4008	19.1164	508	0.3924	22.2505	90	0.3919	4.61309	279	0.4057	11.5008	239	0.3885	11.0026	273	0.3954	16.4086	166	0.3993	9.95286	236	0.4096	13.9822	406	0.4086	18.6754	387	0.3895	15.8785	252	0.4008	14.0707	70	0.3797	3.85252
CL6297.Contig6_All	1743	2064	0.3546	107.361	333	0.3133	15.9863	1070	0.3161	62.3487	1308	0.3224	57.0538	1161	0.3282	64.4902	1432	0.315	73.2654	267	0.3305	15.986	509	0.3259	24.5088	1614	0.3247	86.7923	106	0.2915	7.44209	411	0.3046	28.7847	904	0.3167	62.562	1589	0.3328	85.3785	1445	0.3167	69.2541	309	0.3247	20.1537	215	0.3087	13.8218
CL638.Contig7_All	510	142	1	25.2437	83	0.9373	13.6179	157	0.998	31.2659	248	1	36.9705	140	1	26.5776	148	0.9431	25.8789	52	0.8333	10.6404	67	1	11.0257	404	1	74.2482	57	0.9039	13.677	69	0.8843	16.5157	230	1	54.3998	184	1	33.7886	234	0.9431	38.3284	67	0.9549	14.9348	78	0.7608	17.1376
CL639.Contig2_All	276	145	0.9565	47.6315	393	0.8732	119.147	412	0.8804	151.61	205	0.8768	56.4702	205	0.9457	71.9123	175	0.8732	56.5435	1277	0.9457	482.846	506	0.942	153.866	226	0.8768	76.7493	128	0.8514	56.7528	367	0.8768	162.321	105	0.9312	45.8902	318	0.942	107.905	214	0.8732	64.7709	281	0.9022	115.742	558	0.9565	226.543
CL640.Contig1_All	1324	105	0.8089	7.19012	94	0.8444	5.94074	141	0.8769	10.8161	152	0.8897	8.72831	126	0.8844	9.21385	72	0.7923	4.84951	63	0.8557	4.96569	289	0.9215	18.3194	69	0.8384	4.88468	137	0.9056	12.6625	115	0.8512	10.603	67	0.8331	6.10417	94	0.892	6.64909	86	0.886	5.42607	265	0.9056	22.7537	286	0.9018	24.2049
CL6441.Contig1_All	1143	95	0.6728	7.5355	3	0.294	0.219622	236	0.7743	20.9704	290	0.7988	19.2897	213	0.7393	18.0423	206	0.783	16.0722	3	0.3176	0.273906	3	0.2957	0.220281	48	0.7034	3.93614	-	-	-	49	0.6947	5.2332	125	0.783	13.1918	36	0.6605	2.9497	86	0.6632	6.28532	-	-	-	-	-	-
CL6449.Contig2_All	1100	17	0.3236	1.40117	42	0.3091	3.1949	7	0.1991	0.646318	14	0.2909	0.967631	4	0.1918	0.352068	22	0.3082	1.78354	65	0.3036	6.16662	49	0.2973	3.73857	25	0.3055	2.13021	19	0.3018	2.11372	55	0.3036	6.10362	9	0.1991	0.986937	17	0.2009	1.44737	16	0.21	1.21507	13	0.2009	1.34352	174	0.3209	17.7248
CL6469.Contig1_All	355	41	0.9352	10.4711	139	0.907	32.7633	41	0.9183	11.73	13	1	2.78413	18	0.862	4.90911	30	0.9915	7.5361	51	0.907	14.9923	146	1	34.5165	17	0.938	4.48844	23	0.9408	7.9284	19	0.9268	6.53346	21	0.9239	7.1356	17	1	4.4848	44	0.9408	10.3538	34	0.9239	10.8879	80	0.9042	25.2515
CL6481.Contig1_All	363	132	0.6198	32.9687	-	-	-	-	-	-	185	0.5923	38.7471	19	0.562	5.06764	41	0.5399	10.0723	1	0.405	0.287488	6	0.5124	1.38722	109	0.6033	28.1446	-	-	-	-	-	-	156	0.5868	51.8391	8	0.4904	2.06398	98	0.5537	22.5525	9	0.5702	2.81857	-	-	-
CL6481.Contig2_All	830	658	0.8747	71.8758	72	0.8289	7.25864	244	0.8349	29.8575	715	0.8614	65.4941	74	0.6855	8.63202	265	0.8542	28.4722	26	0.6771	3.26905	88	0.8482	8.89828	336	0.788	37.9434	68	0.8446	10.0258	152	0.7012	22.3554	779	0.8831	113.214	115	0.7096	12.976	334	0.8639	33.6158	252	0.859	34.5156	18	0.6458	2.43007
CL6502.Contig1_All	1245	10	0.4731	0.728225	20	0.3976	1.34419	37	0.7944	3.01838	65	0.7727	3.96934	59	0.7904	4.58819	28	0.5928	2.00559	40	0.7398	3.35288	2	0.1044	0.134822	8	0.2635	0.602276	18	0.6474	1.76925	9	0.5309	0.882452	10	0.5165	0.968881	5	0.51	0.376117	2	0.212	0.134195	45	0.7743	4.109	1	0.1277	0.0900027
CL6502.Contig2_All	862	-	-	-	37	0.8422	3.59166	5	0.3329	0.58912	-	-	-	3	0.1508	0.336956	6	0.5731	0.620723	103	0.8921	12.4697	-	-	-	9	0.7471	0.978611	14	0.5487	1.9875	42	0.7111	5.94785	2	0.239	0.279874	1	0.1647	0.108646	-	-	-	32	0.7158	4.22023	-	-	-
CL6561.Contig1_All	1099	512	0.9964	42.2384	1096	1	83.4476	1628	1	150.452	592	0.9509	40.9542	777	1	68.4513	684	1	55.5024	2826	1	268.35	1515	1	115.696	295	0.8781	25.1593	737	0.9909	82.0646	1350	1	149.953	454	0.9891	49.8308	1198	1	102.09	1210	1	91.9735	855	1	88.4427	2084	1	212.483
CL6563.Contig2_All	861	1285	0.9245	135.312	3964	0.9512	385.24	3271	0.9396	385.85	2308	0.9384	203.801	2376	0.9326	267.179	1784	0.9361	184.776	4646	0.9512	563.122	4387	0.9431	427.628	1899	0.928	206.727	2658	0.9466	377.779	2977	0.9837	422.079	1764	0.9326	247.136	2847	0.9756	309.675	2468	0.9919	239.451	2897	0.9384	382.506	4254	1	553.629
CL6577.Contig1_All	901	213	0.8246	21.4333	640	0.9645	59.4369	511	0.9545	57.602	420	0.9956	35.4404	319	0.9567	34.2787	355	0.8579	35.1364	299	0.8269	34.6317	124	0.8257	11.5504	228	0.838	23.7184	504	0.9523	68.4529	243	0.909	32.923	188	0.9512	25.1694	188	0.9434	19.5414	190	0.9434	17.6159	577	0.9878	72.8022	63	0.8235	7.83503
CL6577.Contig2_All	1012	53	0.7352	4.74821	106	0.8646	8.76448	99	0.8528	9.93564	97	0.7955	7.28728	93	0.8557	8.89736	96	0.8458	8.45949	15	0.7026	1.54681	13	0.6265	1.07811	81	0.7787	7.50204	77	0.6709	9.311	26	0.5791	3.13625	36	0.6897	4.29103	27	0.6294	2.49865	43	0.6581	3.54947	58	0.7292	6.5154	6	0.3093	0.664348
CL6601.Contig5_All	1567	96	0.7205	5.5544	25	0.434	1.33497	73	0.6771	4.73146	125	0.7198	6.06478	70	0.7173	4.32502	84	0.6777	4.7804	4	0.2361	0.26639	42	0.5897	2.24948	155	0.7186	9.27124	24	0.5884	1.87425	16	0.4659	1.24643	96	0.7192	7.38996	118	0.7313	7.05237	69	0.716	3.67837	39	0.6375	2.82937	18	0.5207	1.28715
CL6610.Contig1_All	836	187	0.823	20.2801	29	0.5227	2.90264	85	0.8385	10.3265	187	0.9976	17.0063	227	0.9199	26.2893	266	0.8541	28.3745	28	0.756	3.49525	64	0.8206	6.42503	134	0.762	15.0236	62	1	9.07552	60	0.7548	8.76118	256	0.9055	36.938	184	0.8768	20.6126	165	0.9916	16.4874	81	0.7811	11.0147	40	0.6627	5.3614
CL6610.Contig3_All	1469	540	0.8114	33.3278	169	0.7822	9.62644	193	0.7645	13.3437	517	0.7801	26.7574	547	0.8053	36.0516	659	0.7801	40.0053	214	0.7965	15.2026	223	0.8026	12.7404	600	0.8005	38.2829	226	0.7897	18.8266	161	0.7971	13.3789	812	0.8019	66.6767	804	0.7999	51.2574	677	0.7937	38.4983	222	0.7835	17.1801	171	0.8019	13.0436
CL6611.Contig1_All	943	446	0.983	42.8803	101	0.8887	8.96211	316	0.983	34.0343	863	0.894	69.5782	327	0.8738	33.5734	587	0.8664	55.5111	143	0.8908	15.8253	140	0.859	12.46	910	0.877	90.4492	152	0.8653	19.7251	216	0.8802	27.9615	571	0.8749	73.0406	313	0.86	31.0853	344	0.8727	30.4735	272	0.8823	32.7907	130	0.8632	15.4474
CL6688.Contig2_All	374	154	1	37.3322	602	1	134.687	306	1	83.0981	101	1	20.5317	245	1	63.4239	232	1	55.3184	617	1	172.163	758	1	170.098	122	1	30.5748	248	1	81.1459	451	1	147.205	151	0.9492	48.7018	425	1	106.424	361	1	80.6326	261	1	79.3345	754	1	225.904
CL6695.Contig1_All	1063	1	0.096	0.0852907	61	0.7037	4.80173	-	-	-	6	0.3424	0.429133	2	0.2041	0.182161	13	0.492	1.0906	74	0.7357	7.26483	193	0.7761	15.2379	10	0.5419	0.881742	96	0.7582	11.0516	-	-	-	3	0.301	0.34043	5	0.2258	0.440513	4	0.4045	0.314342	224	0.7432	23.9557	102	0.7291	10.7521
CL6695.Contig2_All	2025	24	0.4444	1.07454	499	0.8765	20.6194	12	0.2598	0.601863	45	0.7299	1.68951	34	0.4958	1.6256	85	0.756	3.74324	955	0.8805	49.2159	1227	0.9294	50.8535	31	0.6642	1.43487	408	0.924	24.6559	2	0.0756	0.120565	14	0.2874	0.833955	15	0.4765	0.693726	29	0.6153	1.19632	1442	0.9669	80.9531	756	0.8756	41.8332
CL6695.Contig3_All	582	10	0.7371	1.5578	72	1	10.3517	-	-	-	-	-	-	4	0.4639	0.66542	8	0.5567	1.2258	67	1	12.0138	198	0.9639	28.5525	5	0.7199	0.805234	111	0.945	23.3392	1	0.1065	0.209747	4	0.4519	0.829043	5	0.4845	0.80458	10	0.8505	1.43533	185	1	36.1362	93	0.933	17.9054
CL6696.Contig1_All	2344	63	0.3729	2.43679	15	0.3038	0.535469	190	0.4044	8.2326	345	0.4177	11.1901	147	0.4168	6.07181	74	0.3358	2.81532	25	0.3063	1.11304	21	0.2086	0.751906	93	0.4074	3.71878	46	0.2807	2.40152	26	0.3285	1.35405	152	0.4078	7.82214	59	0.349	2.35731	100	0.3733	3.56383	42	0.3929	2.03697	4	0.154	0.191217
CL6757.Contig2_All	410	33	1	7.29735	83	1	16.9393	34	0.9976	8.42241	57	1	10.5698	56	1	13.224	35	1	7.61268	21	1	5.34518	103	1	21.0841	62	1	14.1737	32	0.9756	9.55108	37	1	11.0163	61	0.9951	17.9467	110	1	25.1264	78	0.9902	15.8923	59	1	16.3592	184	1	50.2874
CL6799.Contig5_All	617	211	0.3258	31.005	12	0.2723	1.62741	75	0.3355	12.3457	133	0.3371	16.3886	70	0.2982	10.9843	72	0.3031	10.4064	10	0.269	1.69138	38	0.3047	5.16892	192	0.3047	29.167	13	0.3517	2.57837	71	0.3566	14.0472	151	0.363	29.521	171	0.3339	25.9557	159	0.3193	21.5272	38	0.3031	7.00151	22	0.2804	3.99542
CL6833.Contig1_All	230	59	1	23.2573	99	1	36.017	46	1	20.3129	61	1	20.164	52	1	21.8894	67	1	25.9777	52	1	23.594	168	1	61.3032	24	0.9652	9.78044	25	0.9913	13.3014	37	0.8174	19.6377	33	1	17.3072	53	1	21.5809	60	0.987	21.7921	58	0.9913	28.6677	86	1	41.8982
CL6833.Contig2_All	1159	405	0.9672	31.6816	691	0.9724	49.8879	360	0.9758	31.5472	515	0.9991	33.783	457	0.9603	38.1761	332	0.9638	25.5451	319	0.9836	28.7233	1087	0.9733	78.7132	193	0.9638	15.6081	279	0.962	29.4583	362	0.9707	38.1279	217	0.9612	22.5848	600	0.975	48.483	542	0.9758	39.0653	352	0.9646	34.5265	811	0.9612	78.4083
CL687.Contig3_All	1977	65	0.2221	2.98086	390	0.2266	16.5066	185	0.218	9.50399	81	0.2175	3.11496	97	0.217	4.75033	45	0.2013	2.02983	313	0.2226	16.5221	409	0.2256	17.3627	56	0.2069	2.65495	138	0.22	8.54198	223	0.219	13.7694	82	0.219	5.00319	191	0.2195	9.04792	109	0.2145	4.60569	189	0.2236	10.868	518	0.2205	29.3594
CL6930.Contig2_All	2201	797	0.9923	32.8302	39	0.5947	1.48267	89	0.8074	4.10687	1555	0.9796	53.7137	661	0.9791	29.0764	1053	0.9773	42.664	69	0.8301	3.27157	83	0.8442	3.1649	1904	0.98	81.0815	73	0.8555	4.05872	30	0.4898	1.66387	1022	0.9791	56.0107	411	0.9214	17.4881	297	0.9509	11.2723	135	0.8891	6.9728	71	0.8355	3.61462
CL6981.Contig1_All	1697	127	0.3984	6.78511	32	0.2257	1.57786	82	0.4926	4.90765	133	0.5138	5.9586	88	0.5233	5.02064	197	0.9835	10.3523	21	0.419	1.29141	43	0.2664	2.12661	1522	0.9894	84.0636	401	0.9847	28.9167	373	0.977	26.8315	1544	0.9853	109.75	1351	0.9841	74.5582	1161	0.9841	57.1512	706	0.9853	47.2951	373	0.9729	24.6293
CL7031.Contig2_All	323	23	0.805	6.45595	137	1	35.491	42	1	13.2065	63	1	14.829	50	1	14.9874	67	1	18.498	34	1	10.9851	119	1	30.9205	37	1	10.7368	38	1	14.3968	30	1	11.338	37	1	13.8178	80	1	23.1958	91	1	23.535	34	0.9257	11.9666	97	1	33.6507
CL7032.Contig3_All	210	17	0.9286	7.33947	25	0.8905	9.96142	10	0.8524	4.8364	41	0.881	14.8436	32	0.9381	14.7533	47	0.881	19.9587	15	0.7952	7.45416	81	0.981	32.3718	36	0.8476	16.0679	43	0.8952	25.0574	37	0.9048	21.508	43	0.9429	24.6995	36	0.919	16.0548	54	0.9571	21.4808	67	1	36.2701	141	0.9762	75.2358
CL7179.Contig2_All	417	33	0.964	7.17485	43	0.9353	8.62846	31	0.964	7.55034	52	0.9688	9.48073	43	0.9856	9.98369	30	0.8921	6.41562	41	0.9808	10.2606	82	0.9832	16.5036	29	0.9161	6.51834	80	1	23.4769	33	0.9952	9.66041	20	0.8441	5.7854	42	0.9784	9.43268	47	0.9113	9.41536	44	0.9353	11.9953	92	1	24.7216
CL7190.Contig3_All	2360	414	0.3695	15.9046	445	0.3636	15.7779	178	0.3305	7.66036	328	0.3564	10.5666	270	0.4144	11.0767	347	0.4004	13.1121	257	0.3614	11.3644	176	0.3576	6.25896	484	0.4775	19.2224	94	0.3712	4.87419	135	0.3669	6.98296	297	0.3466	15.1804	289	0.3919	11.4685	426	0.3962	15.079	114	0.3907	5.49144	117	0.3784	5.55519
CL7202.Contig1_All	1243	363	0.2671	26.4771	59	0.2172	3.97175	172	0.2405	14.054	292	0.2534	17.8602	226	0.2462	17.6034	262	0.2526	18.7968	55	0.2486	4.61762	110	0.2502	7.42717	251	0.2381	18.9268	41	0.2245	4.03644	102	0.243	10.0172	220	0.2534	21.3497	257	0.2349	19.3635	278	0.247	18.6831	66	0.2743	6.03624	61	0.1955	5.499
CL7206.Contig2_All	801	162	0.8002	18.3365	44	0.809	4.59643	77	0.8477	9.76336	244	0.8864	23.1596	125	0.7878	15.109	149	0.8265	16.5885	31	0.8102	4.03883	42	0.8439	4.40067	331	0.8901	38.732	62	0.8677	9.47208	27	0.6941	4.1148	168	0.8826	25.2998	75	0.8539	8.76901	123	0.7878	12.8277	38	0.784	5.39317	29	0.7266	4.05686
CL7249.Contig2_All	1146	93	0.4616	7.35755	36	0.4241	2.62856	77	0.4686	6.82413	228	0.4808	15.126	77	0.4773	6.50526	80	0.4328	6.22528	10	0.2225	0.91063	36	0.4825	2.63645	85	0.4459	6.95199	50	0.4799	5.33914	17	0.4572	1.81085	101	0.4677	10.6311	40	0.4695	3.26887	72	0.4773	5.24835	31	0.4302	3.07518	4	0.2731	0.391111
CL73.Contig4_All	1018	2196	0.9528	195.578	1063	0.9931	87.3748	2007	0.9941	200.235	2950	1	220.317	2180	0.9941	207.332	2667	0.9234	233.63	388	0.8939	39.7751	1112	0.9253	91.6766	4155	0.9224	382.559	394	0.9194	47.3625	1130	0.7859	135.503	1625	1	192.551	2260	0.944	207.914	2149	0.9538	176.345	707	0.8438	78.9523	168	0.8772	18.4921
CL7320.Contig2_All	1651	42	0.53	2.30641	658	0.5348	33.3487	283	0.55	17.4093	60	0.5124	2.76299	101	0.5306	5.92288	257	0.5445	13.8816	2775	0.6457	175.405	786	0.6136	39.9556	27	0.4858	1.53282	461	0.5524	34.1696	951	0.6184	70.3155	40	0.4809	2.92249	92	0.5112	5.21871	120	0.5469	6.07169	854	0.6342	58.8036	975	0.5893	66.1732
CL7371.Contig2_All	476	92	1	17.5233	570	1	100.2	250	1	53.3426	164	1	26.1946	176	1	35.7985	118	1	22.1069	669	1	146.672	518	1	91.3323	45	1	8.86096	159	1	40.8768	242	1	62.0621	78	1	19.7664	205	1	40.3338	203	1	35.6258	198	1	47.2881	651	1	153.249
CL7407.Contig1_All	814	224	0.9902	24.9493	33	1	3.39227	134	0.9889	16.7194	396	0.9902	36.9867	280	0.9975	33.3037	268	0.9926	29.3605	10	0.7715	1.28204	101	0.9902	10.4135	516	0.9902	59.4156	56	0.9939	8.41879	78	0.9889	11.6974	292	0.9889	43.2711	503	1	57.8716	332	0.9877	34.0713	100	0.9889	13.9659	87	0.9914	11.9762
CL7407.Contig3_All	314	82	1	23.6766	11	0.9841	2.93132	52	0.9204	16.8196	119	0.9586	28.8132	101	1	31.1423	75	0.9013	21.3003	2	0.914	0.664702	32	0.828	8.55307	196	0.9618	58.5061	16	0.6178	6.23558	29	1	11.2742	103	1	39.5683	202	1	60.2482	134	1	35.6492	38	1	13.7577	33	0.8057	11.7763
CL7407.Contig4_All	1751	912	0.5997	47.2219	284	0.5717	13.5717	442	0.6014	25.6376	1645	0.6019	71.4256	1395	0.6019	77.1342	1352	0.5979	68.8564	33	0.5431	1.96677	418	0.5939	20.0351	1338	0.5985	71.6218	394	0.5934	27.5357	288	0.5854	20.0782	1092	0.5997	75.2274	1557	0.6014	83.2769	930	0.5991	44.3682	408	0.6037	26.4891	301	0.5951	19.2622
CL7470.Contig3_All	790	583	0.8646	66.9077	176	0.8962	18.6417	930	0.9418	119.563	906	0.9405	87.1918	634	0.9633	77.7	680	0.9215	76.7601	64	0.8873	8.45434	219	0.938	23.2658	1319	0.943	156.492	368	0.9329	57.0042	474	0.9342	73.2435	825	0.9316	125.97	414	0.8911	49.079	607	0.938	64.1855	553	0.943	79.5777	101	0.8481	14.3258
CL7552.Contig1_All	1315	1109	0.9475	76.4611	293	0.9414	18.6442	460	0.9787	35.5282	890	0.9878	51.4563	600	0.9346	44.1758	829	0.9331	56.2189	145	0.9445	11.5072	436	0.9597	27.8267	901	0.9992	64.2205	193	0.9232	17.9605	227	0.9019	21.0726	602	0.9856	55.2218	679	0.981	48.3577	699	0.9635	44.4045	279	0.981	24.1197	214	0.9407	18.2353
CL7552.Contig2_All	590	121	0.9729	18.5938	64	0.878	9.07671	90	0.9949	15.4929	156	0.9593	20.1024	102	0.7627	16.7381	99	0.4847	14.9636	23	0.6305	4.0682	50	0.7915	7.11246	68	0.9271	10.8027	32	0.8288	6.63719	35	0.9525	7.24159	83	0.9492	16.9694	90	0.7847	14.2861	86	0.7864	12.1765	42	0.8153	8.09265	25	0.6898	4.74802
CL7584.Contig1_All	1722	192	0.8926	10.1089	54	0.6318	2.62398	90	0.7695	5.30824	289	0.9036	12.7597	200	0.8577	11.2449	197	0.9001	10.202	15	0.6487	0.909044	68	0.7439	3.31419	485	0.8357	26.3988	55	0.5801	3.90855	68	0.867	4.82052	161	0.9053	11.278	167	0.8095	9.0825	223	0.8647	10.818	72	0.7758	4.75327	46	0.8606	2.99329
CL7605.Contig1_All	563	334	1	53.7865	629	1	93.4852	1344	1	242.455	247	0.9911	33.3552	223	0.9876	38.3491	193	0.9876	30.5705	1890	1	350.332	1080	1	160.997	449	1	74.7503	255	1	55.4266	2581	1	559.625	168	1	35.9949	349	1	58.0549	210	0.9787	31.1592	1447	1	292.182	2413	1	480.257
CL7605.Contig2_All	1000	139	0.929	12.6023	76	0.926	6.35937	35	0.919	3.55475	138	0.924	10.4919	98	0.889	9.48822	103	0.938	9.18524	35	0.787	3.65254	168	0.912	14.0997	92	0.924	8.62309	20	0.894	2.44746	24	0.854	2.92974	58	0.928	6.99629	72	0.922	6.74302	248	0.924	20.717	37	0.829	4.20625	139	0.923	15.5754
CL7609.Contig2_All	1510	59	0.3179	3.5425	1	0.0993	0.0554145	29	0.2801	1.95057	37	0.2735	1.86294	40	0.2748	2.56473	29	0.2801	1.71267	-	-	-	2	0.106	0.111162	50	0.2781	3.10362	3	0.1437	0.243126	14	0.249	1.1318	34	0.3132	2.71608	34	0.2848	2.10874	32	0.2907	1.77031	2	0.2053	0.150573	2	0.1026	0.148415
CL7614.Contig2_All	1108	79	0.5181	6.46431	67	0.5244	5.05983	97	0.4756	8.89146	144	0.5343	9.88091	102	0.5253	8.9129	81	0.5126	6.51927	33	0.4765	3.10814	37	0.556	2.80262	99	0.5153	8.37472	69	0.5171	7.62071	86	0.546	9.47494	124	0.5343	13.4996	142	0.5532	12.0025	128	0.5135	9.6504	105	0.5442	10.7732	43	0.5153	4.34864
CL7645.Contig2_All	1035	224	0.7797	19.622	108	0.9227	8.73141	123	0.7729	12.07	163	0.7729	11.9735	105	0.7807	9.82217	164	0.7449	14.1305	36	0.7362	3.62985	85	0.7758	6.89256	292	0.8821	26.4434	47	0.6957	5.55704	32	0.7005	3.77422	106	0.8319	12.3539	162	0.7855	14.6587	125	0.6957	10.0889	68	0.8406	7.46899	32	0.7633	3.46445
CL7670.Contig1_All	674	48	0.908	6.45678	85	0.9095	10.5526	77	0.9021	11.603	93	0.9006	10.4905	56	0.9792	8.04427	44	0.9095	5.82165	50	0.8858	7.74171	109	0.8961	13.5728	63	0.9036	8.76104	56	0.9095	10.1675	91	0.908	16.4816	85	0.9036	15.2124	120	0.9777	16.6741	69	0.905	8.55193	67	0.9006	11.3008	127	0.9065	21.1139
CL7670.Contig2_All	234	89	1	34.4833	233	1	83.3184	96	0.9915	41.6674	79	1	25.6676	101	1	41.7892	111	1	42.302	134	1	59.7607	262	1	93.9695	51	1	20.4282	105	1	54.9111	83	1	43.2992	63	0.9915	32.4761	148	1	59.2336	107	1	38.1982	95	1	46.1531	199	1	95.2932
CL7674.Contig2_All	422	37	0.5806	7.94921	188	0.5545	37.2774	58	0.4905	13.9591	50	0.5237	9.00807	65	0.5687	14.9128	28	0.519	5.91697	683	0.7062	168.902	74	0.5829	14.7171	92	0.5711	20.4339	303	0.5829	87.8651	190	0.5782	54.9615	41	0.5569	11.7196	80	0.5948	17.7541	74	0.5592	14.6485	456	0.7867	122.842	130	0.5711	34.5188
CL7698.Contig2_All	957	68	0.2727	6.44217	8	0.2382	0.699486	46	0.1891	4.88188	86	0.2403	6.83221	54	0.1923	5.46312	74	0.1818	6.89562	6	0.1766	0.654284	28	0.2247	2.45554	106	0.2362	10.3817	16	0.2299	2.04595	29	0.2069	3.69917	100	0.2362	12.6046	98	0.2435	9.59039	114	0.2351	9.95103	23	0.2069	2.73218	7	0.1703	0.819617
CL7698.Contig4_All	380	81	0.9658	19.3258	20	0.9763	4.404	76	0.9658	20.3129	164	1	32.8121	70	0.9684	17.835	134	0.9974	31.4467	21	0.9711	5.76717	12	0.6842	2.65033	144	0.9763	35.5184	34	0.9658	10.9492	55	0.9842	17.6684	197	0.9947	62.5349	148	0.9711	36.4754	198	0.9737	43.5268	39	0.9605	11.6674	26	0.9737	7.66681
CL7719.Contig1_All	220	146	1	60.1679	526	1	200.062	560	1	258.527	550	1	190.07	276	1	121.463	267	1	108.229	191	1	90.6019	135	1	51.5007	256	1	109.067	524	1	291.471	404	1	224.169	202	1	110.756	209	1	88.9704	272	1	103.281	334	1	172.591	131	1	66.7227
CL7758.Contig1_All	268	33	0.9739	11.1639	84	1	26.2268	80	0.9104	30.3177	62	1	17.5886	54	1	19.5082	36	0.9701	11.979	113	0.9813	44.0018	125	1	39.1451	22	0.9067	7.69419	123	1	56.1638	187	1	85.1774	36	0.8433	16.2035	59	0.9739	20.6177	20	1	6.23405	141	0.9813	59.8105	179	1	74.8416
CL7758.Contig3_All	207	9	0.7488	3.94191	45	1	18.1904	21	0.9034	10.3036	19	1	6.97843	29	0.9807	13.564	21	0.9807	9.04696	50	0.9517	25.2073	64	1	25.9484	4	0.4879	1.81119	48	0.9855	28.3764	61	1	35.973	13	0.9855	7.57553	42	1	19.0021	10	0.7005	4.03557	84	1	46.132	98	1	53.0494
CL7758.Contig4_All	211	17	0.9147	7.30468	82	1	32.5186	60	0.9763	28.8808	41	1	14.7732	50	0.9953	22.9428	36	0.9953	15.2151	128	1	63.3074	85	0.9905	33.8095	27	0.8199	11.9938	95	0.9905	55.0969	126	1	72.8964	27	0.9336	15.4355	61	1	27.0751	18	0.7678	7.12632	127	1	68.425	190	1	100.901
CL7762.Contig1_All	1543	51	0.3182	2.99667	8	0.1192	0.433835	168	0.2398	11.0582	80	0.2048	3.94184	6	0.127	0.376482	7	0.1089	0.404562	33	0.1886	2.2319	187	0.3014	10.1713	58	0.2683	3.5232	4	0.1879	0.317234	6	0.2489	0.474682	3	0.1672	0.234528	13	0.2463	0.789041	43	0.2411	2.32797	4	0.1653	0.294705	7	0.2502	0.508343
CL7781.Contig1_All	1073	96	0.7418	8.1116	298	0.7763	23.239	339	0.7856	32.0879	370	0.9087	26.2166	137	0.8229	12.3617	156	0.7875	12.9652	39	0.6207	3.79308	99	0.7642	7.7435	87	0.74	7.59967	238	0.7558	27.1434	172	0.7838	19.568	127	0.74	14.2772	126	0.9161	10.9975	73	0.7651	5.68327	219	0.7912	23.2027	64	0.6915	6.68352
CL7826.Contig1_All	314	13	1	3.75361	120	1	31.9781	54	1	17.4665	27	1	6.53745	47	1	14.492	32	1	9.08812	121	1	40.2145	173	1	46.24	16	1	4.77601	63	1	24.5526	141	1	54.816	30	1	11.5247	83	1	24.7554	113	1	30.0624	95	1	34.3944	272	1	97.0653
CL7826.Contig2_All	860	46	0.9512	4.84947	162	0.886	15.7622	72	0.8942	8.50306	44	0.9709	3.88981	28	0.9337	3.15223	57	0.9279	5.91058	147	0.8616	17.838	158	0.8733	15.4191	32	0.8256	3.4876	67	0.8884	9.53373	112	0.8081	15.8978	27	0.536	3.78709	100	0.8965	10.8899	53	0.8977	5.14817	58	0.8407	7.66696	205	0.8093	26.7104
CL7889.Contig1_All	1927	8121	0.944	382.087	2733	0.9388	118.675	6078	0.9367	320.347	10694	0.9424	421.923	8207	0.9414	412.346	7760	0.9393	359.115	2171	0.9382	117.572	3369	0.9408	146.731	11354	0.9403	552.258	1272	0.9284	80.7777	4487	0.9429	284.245	6108	0.9419	382.347	8697	0.9372	422.678	8095	0.9377	350.922	1987	0.9388	117.222	2564	0.9414	149.094
CL7901.Contig1_All	1151	3760	1	296.174	11095	1	806.59	7306	1	644.682	4907	1	324.127	6452	0.9357	542.722	4662	1	361.202	11931	0.9939	1081.75	11869	1	865.447	3348	1	272.637	5253	1	558.494	8819	1	935.323	4101	1	429.788	10129	1	824.163	6592	1	478.429	8002	1	790.345	13413	1	1305.8
CL792.Contig3_All	1217	106	0.8644	7.89678	155	0.8899	10.6572	361	0.9885	30.1271	299	0.9154	18.6791	381	0.9671	30.3105	253	0.8907	18.5389	199	0.9063	17.0643	77	0.8225	5.31009	50	0.6574	3.85083	165	0.8554	16.5913	144	0.6853	14.4441	76	0.8472	7.53291	84	0.779	6.46414	88	0.6664	6.04042	161	0.8348	15.0393	75	0.8283	6.90551
CL7939.Contig2_All	1978	118	0.5384	5.40867	24	0.3564	1.01528	202	0.4813	10.3721	149	0.4692	5.72709	226	0.5389	11.0622	343	0.5005	15.464	8	0.227	0.422076	58	0.4211	2.46095	36	0.4904	1.70589	6	0.315	0.371203	28	0.4909	1.72802	81	0.549	4.93968	112	0.5374	5.3029	103	0.5374	4.34997	31	0.5025	1.78168	4	0.1507	0.226599
CL8104.Contig1_All	2291	3249	0.7346	128.576	997	0.6809	36.4142	1617	0.6936	71.6846	3892	0.7822	129.158	2715	0.7198	114.737	2357	0.6665	91.7462	918	0.6565	41.8162	1528	0.7089	55.9758	4065	0.7167	166.307	1325	0.7093	70.7745	1242	0.67	66.1781	2525	0.7097	132.946	2422	0.7119	99.0082	2205	0.7106	80.4005	1624	0.7124	80.585	972	0.7665	47.5407
CL8209.Contig2_All	1551	13	0.1173	0.759918	69	0.4333	3.72253	34	0.2186	2.22643	50	0.2643	2.45094	44	0.2405	2.74663	17	0.2237	0.977441	86	0.2953	5.78647	63	0.2418	3.40903	17	0.2031	1.02734	59	0.2605	4.65507	43	0.3514	3.38434	22	0.2237	1.711	25	0.1406	1.50956	31	0.1863	1.66965	77	0.3636	5.64381	58	0.3772	4.19026
CL824.Contig1_All	355	174	0.9606	44.4381	480	1	113.139	81	0.9549	23.1738	65	0.8676	13.9206	143	0.9577	39.0002	119	0.9577	29.8932	641	0.9775	188.433	423	0.9577	100.003	18	0.9549	4.75247	280	0.9577	96.5197	150	0.9577	51.5799	47	0.8366	15.9702	27	0.862	7.12291	66	0.9521	15.5307	309	1	98.9518	331	0.9803	104.478
CL824.Contig2_All	740	903	0.5054	110.635	7760	0.5041	877.467	811	0.4703	111.309	1118	0.4865	114.864	1250	0.4865	163.545	1333	0.4784	160.639	4461	0.5054	629.111	6723	0.5676	762.488	796	0.4514	100.822	3721	0.5784	615.339	811	0.5	133.785	409	0.4905	66.6701	644	0.4865	81.5035	1130	0.5865	127.562	6128	0.5068	941.414	5040	0.7014	763.174
CL8327.Contig1_All	627	69	0.8469	9.97738	125	0.9617	16.6818	58	0.9729	9.3951	44	0.9059	5.33531	97	0.992	14.9783	99	0.8931	14.0806	72	0.8868	11.9837	148	0.9123	19.8105	28	0.8947	4.18567	45	0.8756	8.78277	48	0.9442	9.34526	27	0.8931	5.19441	50	0.9298	7.46835	116	0.8963	15.4549	41	0.9059	7.43378	124	0.9059	22.1605
CL8347.Contig2_All	1035	78	0.8995	6.83265	-	-	-	11	0.3816	1.07943	31	0.8203	2.27717	32	0.8715	2.99342	39	0.7874	3.3603	-	-	-	8	0.3053	0.648711	114	0.9961	10.3238	1	0.1285	0.118235	9	0.5111	1.0615	49	0.9005	5.71078	97	0.9324	8.77715	34	0.8251	2.74419	4	0.4242	0.439352	1	0.1314	0.108264
CL8380.Contig1_All	1160	942	0.9888	73.6254	370	0.9862	26.6897	820	1	71.7955	1046	1	68.5564	607	0.9922	50.6628	675	0.9922	51.8919	125	1	11.2455	360	0.9879	26.0463	937	1	75.7106	200	1	21.0988	133	0.9905	13.9962	351	1	36.4997	388	0.9741	31.3253	350	0.9802	25.2049	187	1	18.3264	67	0.8121	6.47205
CL8417.Contig1_All	1329	389	0.6238	26.5375	-	-	-	186	0.5907	14.2144	241	0.6283	13.7869	205	0.6005	14.9344	253	0.6305	16.9765	16	0.547	1.25638	15	0.4755	0.947257	304	0.6027	21.4399	2	0.1159	0.184158	76	0.5523	6.98082	183	0.626	16.6099	264	0.6065	18.6038	246	0.6005	15.4627	15	0.5636	1.2831	1	0.1076	0.084314
CL8464.Contig1_All	2009	427	0.9662	19.2701	133	0.9457	5.53952	268	0.9308	13.5486	646	0.9846	24.4471	460	0.9243	22.1685	568	0.9492	25.2128	95	0.6556	4.93481	202	0.893	8.43865	623	0.9691	29.0659	187	0.9069	11.3906	187	0.7496	11.3626	674	0.9861	40.4687	512	0.8875	23.8678	528	0.9876	21.9548	264	0.995	14.9389	117	0.8342	6.52575
CL8492.Contig2_All	2452	287	0.6815	10.612	57	0.5926	1.94516	429	0.6803	17.7696	272	0.7125	8.43379	218	0.6799	8.60785	331	0.6982	12.0382	44	0.4527	1.87266	42	0.5653	1.43758	1241	0.7162	47.438	93	0.6073	4.6414	443	0.6819	22.0547	810	0.7378	39.8478	1028	0.6578	39.264	785	0.6921	26.7439	134	0.6958	6.21266	109	0.679	4.98116
CL8497.Contig3_All	553	112	0.9222	18.3623	138	0.9946	20.8812	195	0.9928	35.8138	230	1	31.6211	104	1	18.2082	118	0.8897	19.0288	57	0.9928	10.7566	83	0.9982	12.5966	138	1	23.3899	106	0.9855	23.4567	101	1	22.2953	99	0.9982	21.5948	79	0.9765	13.379	72	0.9584	10.8763	115	0.9114	23.641	37	0.8644	7.49724
CL8513.Contig1_All	508	151	0.6161	26.9493	432	0.5846	71.1575	157	0.5374	31.389	258	0.5728	38.6127	129	0.5787	24.5858	207	0.5689	36.3379	378	0.6122	77.6524	606	0.6024	100.118	197	0.5433	36.3477	243	0.5728	58.5368	116	0.5709	27.8748	127	0.5965	30.1564	164	0.5827	30.2345	220	0.5728	36.1771	742	0.6476	166.048	529	0.5965	116.685
CL8513.Contig2_All	627	78	0.4848	11.2788	72	0.4354	9.60872	52	0.4306	8.4232	117	0.4625	14.1871	78	0.4753	12.0444	86	0.4386	12.2316	44	0.5088	7.32339	190	0.4817	25.4324	97	0.4833	14.5004	51	0.4577	9.9538	27	0.4338	5.25671	47	0.4673	9.04212	100	0.4434	14.9367	120	0.4482	15.9878	168	0.496	30.4604	124	0.4721	22.1605
CL8523.Contig1_All	1061	184	0.8775	15.7231	84	0.7785	6.62468	282	0.8671	26.9945	470	0.8501	33.6788	210	0.7945	19.163	249	0.901	20.9285	22	0.7568	2.16388	169	0.8746	13.3682	226	0.8473	19.9649	102	0.7945	11.7644	42	0.7813	4.83228	134	0.7842	15.2345	157	0.8115	13.8582	164	0.8143	12.9123	139	0.738	14.8934	52	0.7107	5.49178
CL8552.Contig1_All	844	56	0.7666	6.01562	159	0.891	15.7636	63	0.8033	7.58122	84	0.7903	7.56678	46	0.7974	5.27684	68	0.6137	7.18489	254	0.8637	31.4064	79	0.6102	7.85573	158	0.7903	17.5465	176	0.9052	25.5186	109	0.7713	15.7653	71	0.75	10.1474	53	0.7855	5.88106	65	0.9242	6.43348	257	0.8744	34.6166	54	0.827	7.16929
CL8598.Contig1_All	1712	285	0.2325	15.093	88	0.2214	4.3011	139	0.2202	8.24617	295	0.2704	13.1006	157	0.2196	8.87881	225	0.2109	11.7201	46	0.2173	2.80402	115	0.2348	5.63762	279	0.2401	15.2748	85	0.236	6.07577	65	0.2085	4.63476	181	0.2658	12.7531	91	0.2389	4.97805	175	0.2412	8.53905	100	0.2722	6.64033	59	0.25	3.86165
CL8598.Contig3_All	1520	113	0.8099	6.74015	7	0.3401	0.38535	52	0.7368	3.47457	136	0.8007	6.80252	70	0.6263	4.45875	93	0.7401	5.45623	19	0.4197	1.30448	33	0.7355	1.8221	99	0.6862	6.10473	6	0.277	0.483052	19	0.5586	1.52591	67	0.6974	5.31705	45	0.6178	2.77262	45	0.6243	2.47311	13	0.4461	0.972284	9	0.298	0.663474
CL864.Contig4_All	897	33	0.3166	3.33547	116	0.2843	10.821	76	0.2564	8.60523	58	0.2798	4.91598	43	0.262	4.64125	42	0.2196	4.17552	63	0.3032	7.32951	35	0.2887	3.27474	35	0.2609	3.65722	87	0.2776	11.869	93	0.311	12.6563	56	0.2698	7.5307	36	0.2408	3.75865	46	0.2687	4.28391	118	0.3501	14.9549	47	0.2765	5.87125
CL8717.Contig2_All	1134	239	0.6349	19.1082	61	0.4638	4.50109	141	0.3519	12.6284	449	0.5379	30.1029	207	0.4921	17.6732	286	0.5282	22.4909	23	0.2302	2.11661	109	0.5476	8.06706	302	0.5044	24.9614	25	0.4392	2.69782	42	0.4727	4.5212	173	0.5608	18.4023	173	0.5088	14.2875	177	0.537	13.0387	48	0.4956	4.81196	34	0.478	3.35962
CL8760.Contig2_All	951	140	0.9317	13.347	26	0.7518	2.28767	42	0.877	4.48549	429	1	34.2966	158	0.9306	16.0855	140	0.9338	13.1281	20	0.8244	2.19471	23	0.7645	2.02978	142	0.9295	13.9953	110	0.9295	14.1546	25	0.7876	3.20906	176	0.9295	22.324	132	0.9863	12.9992	93	0.9285	8.16916	186	0.9317	22.2344	40	0.8885	4.71307
CL8824.Contig2_All	496	295	0.7581	53.9232	64	0.754	10.7969	277	0.756	56.7204	374	0.7581	57.3277	231	0.7722	45.0909	281	0.7601	50.5217	5	0.5202	1.052	93	0.7581	15.7363	240	0.7581	45.3528	67	0.756	16.5303	46	0.746	11.3212	176	0.7621	42.8027	117	0.7641	22.0916	173	0.7641	29.1367	43	0.756	9.85553	55	0.7581	12.4253
CL8939.Contig2_All	904	23	0.4347	2.30672	51	0.8164	4.72066	63	0.8142	7.07804	19	0.6626	1.59794	26	0.6759	2.7846	29	0.7423	2.86077	52	0.6648	6.00291	86	0.9502	7.98421	18	0.4015	1.86629	26	0.6847	3.51958	30	0.5088	4.05108	40	0.6836	5.33742	36	0.7854	3.72955	22	0.7644	2.03296	78	0.9381	9.80888	176	0.9712	21.8157
CL8948.Contig2_All	1467	682	0.9789	42.1492	716	0.9748	40.8398	729	0.9414	50.4706	964	0.9809	49.9599	625	0.9816	41.2485	583	0.9107	35.4399	465	0.9611	33.0788	267	0.8678	15.2751	820	0.9714	52.3912	302	0.9727	25.192	207	0.8937	17.225	402	0.9502	33.0549	408	0.9802	26.0467	526	0.9039	29.9523	228	0.9823	17.6684	102	0.9046	7.79103
CL8956.Contig1_All	415	81	0.9422	17.6959	51	0.9301	10.2831	86	0.9108	21.0471	106	0.9157	19.4192	89	0.8988	20.7635	131	0.9928	28.1499	21	0.8699	5.28078	38	0.9036	7.68488	52	0.8699	11.7444	39	0.9036	11.5001	55	0.8795	16.1783	95	0.9036	27.6131	76	0.9446	17.1509	74	0.8627	14.8956	27	0.7976	7.39621	18	0.9108	4.86014
CL896.Contig14_All	2429	134	0.3998	5.00164	54	0.1927	1.86023	57	0.2614	2.38335	166	0.2762	5.19583	163	0.1412	6.49709	170	0.4508	6.2413	17	0.1021	0.730379	137	0.2462	4.73363	264	0.2639	10.1871	101	0.2939	5.08839	70	0.1346	3.51794	164	0.1927	8.14434	386	0.2483	14.8827	229	0.3215	7.87559	121	0.142	5.66306	259	0.142	11.9481
CL9092.Contig2_All	1884	310	0.9846	14.9182	616	0.9915	27.359	353	0.9453	19.0298	299	0.992	12.066	341	0.9931	17.524	248	0.949	11.7388	490	0.9798	27.142	804	0.992	35.816	222	0.9719	11.0445	320	0.9889	20.7853	534	0.9873	34.6002	284	0.9947	18.1835	532	1	26.4456	508	0.991	22.5246	440	0.982	26.55	984	0.9889	58.5247
CL9118.Contig1_All	1043	191	0.9089	16.6029	80	0.8351	6.4181	122	0.9051	11.88	212	0.9521	15.4535	110	0.8744	10.211	145	0.8456	12.3976	110	0.8495	11.0061	76	0.7133	6.11549	696	0.9137	62.5461	37	0.8035	4.34114	42	0.8217	4.91567	139	0.9156	16.0757	202	0.953	18.138	144	0.9003	11.5333	80	0.8591	8.71965	27	0.768	2.90071
CL9118.Contig2_All	1088	861	0.9458	71.7479	71	0.8107	5.46047	93	0.8107	8.68151	239	0.9357	16.701	192	0.829	17.0856	180	0.9485	14.7536	92	0.8051	8.82441	50	0.8061	3.85694	1055	0.9504	90.8863	6	0.3447	0.674852	8	0.6085	0.897592	81	0.8097	8.98041	154	0.8557	13.256	41	0.7785	3.14797	10	0.579	1.04488	9	0.4108	0.926912
CL9122.Contig1_All	443	36	1	7.36773	158	1	29.8438	52	0.9977	11.9218	42	0.9842	7.20809	67	1	14.643	44	0.9616	8.85732	132	1	31.0955	195	0.9955	36.943	3	0.4402	0.634735	18	0.9932	4.97227	36	0.9774	9.92011	10	0.6975	2.72293	14	0.9661	2.95969	24	0.8962	4.52567	25	0.9074	6.41549	80	0.9955	20.2354
CL9122.Contig2_All	783	32	0.2899	3.7053	244	0.3384	26.0753	52	0.3844	6.74501	24	0.3576	2.33036	76	0.3525	9.39746	44	0.3384	5.01123	293	0.5147	39.051	323	0.4074	34.6212	7	0.3218	0.837937	73	0.4406	11.409	157	0.4036	24.4769	31	0.3167	4.77573	114	0.3333	13.6353	71	0.3116	7.57481	142	0.5236	20.6167	282	0.3678	40.3564
CL9122.Contig3_All	912	73	0.3849	7.2571	428	0.4331	39.269	170	0.5296	18.9319	69	0.4605	5.75213	146	0.2654	15.4995	98	0.2621	9.58263	513	0.4901	58.7015	569	0.4408	52.3623	19	0.2522	1.95269	206	0.2774	27.6413	435	0.2664	58.2254	75	0.2643	9.91988	272	0.2796	27.9316	142	0.2708	13.0067	229	0.2818	28.5453	754	0.4342	92.6406
CL9122.Contig4_All	491	111	0.9756	20.4963	1255	1	213.876	378	0.9389	78.19	138	1	21.3684	435	1	85.7761	343	0.9633	62.2969	1339	1	284.594	1488	1	254.345	75	0.9756	14.3171	579	1	144.306	1178	1	292.874	188	0.9572	46.1866	738	1	140.766	528	1	89.8313	585	1	135.446	2060	1	470.122
CL9129.Contig2_All	515	105	1	18.4849	520	1	84.4884	217	1	42.7951	111	1	16.3866	139	1	26.1316	128	1	22.1644	631	1	127.864	88	1	14.3409	382	1	69.5234	418	1	99.3243	214	1	50.7253	314	1	73.5465	366	1	66.5573	292	1	47.3643	525	1	115.89	130	1	28.2853
CL9129.Contig4_All	514	104	1	18.3445	440	1	71.6292	242	1	47.8182	104	0.9864	15.3831	110	1	20.7199	174	1	30.1884	572	1	116.134	111	1	18.1243	432	1	78.7763	423	1	100.708	170	1	40.3742	371	1	87.0664	388	1	70.6953	345	1	56.0701	490	1	108.374	106	1	23.1083
CL9146.Contig1_All	1038	134	0.6532	11.7042	39	0.5684	3.14389	151	0.5896	14.7748	156	0.5963	11.4262	120	0.6435	11.1929	104	0.5405	8.9349	35	0.4374	3.51882	38	0.5308	3.07247	94	0.4326	8.488	61	0.2938	7.19149	64	0.3728	7.52663	124	0.5857	14.41	62	0.5308	5.59392	33	0.4576	2.65578	57	0.6127	6.24268	9	0.4249	0.971561
CL9146.Contig2_All	898	126	0.7016	12.7212	396	0.686	36.8994	795	0.6826	89.915	715	0.6837	60.5347	173	0.6648	18.6521	152	0.5668	15.0946	58	0.5824	6.74029	33	0.4087	3.08418	244	0.6403	25.4676	70	0.5445	9.53911	85	0.5501	11.5547	185	0.6837	24.8505	135	0.5535	14.0792	63	0.5546	5.86056	50	0.4722	6.32976	21	0.4588	2.6204
CL9157.Contig2_All	1425	134	0.4765	8.5256	10	0.1839	0.5872	91	0.3221	6.48586	131	0.2779	6.98925	85	0.2611	5.77514	203	0.3958	12.7038	1	0.0968	0.0732339	14	0.2688	0.824546	242	0.4702	15.9175	27	0.4161	2.31865	80	0.4182	6.85319	146	0.4386	12.3588	147	0.4189	9.66105	149	0.3404	8.73467	28	0.1733	2.23376	23	0.2498	1.80858
CL9157.Contig5_All	907	360	0.7332	35.9857	15	0.323	1.38384	303	0.4972	33.9294	379	0.5314	31.7692	389	0.548	41.5242	360	0.5149	35.3956	11	0.237	1.26565	74	0.5391	6.84741	452	0.6472	46.7096	47	0.3032	6.34128	214	0.3385	28.8021	412	0.5645	54.7936	519	0.5292	53.5898	485	0.5623	44.6694	125	0.5127	15.6674	59	0.3396	7.28903
CL9159.Contig3_All	865	405	1	42.4496	413	0.9965	39.9516	678	1	79.6076	1129	1	99.2321	562	1	62.9041	485	0.9827	50.0011	231	1	27.8691	232	1	22.5099	1871	1	202.737	947	1	133.974	872	1	123.06	1376	1	191.885	978	1	105.888	913	1	88.1718	1165	1	153.11	320	1	41.4533
CL9197.Contig1_All	2466	306	0.5921	11.2503	182	0.6577	6.1756	85	0.7324	3.5008	284	0.8374	8.75588	211	0.7441	8.28415	155	0.7028	5.60521	244	0.7461	10.3258	417	0.7818	14.192	340	0.9189	12.9229	262	0.7502	13.0015	165	0.8585	8.16787	282	0.8171	13.7942	208	0.8848	7.89937	397	0.972	13.4485	210	0.8767	9.68099	1294	0.8881	58.7985
CL9225.Contig3_All	414	47	0.7633	10.2928	107	0.785	21.6264	221	0.7657	54.2167	80	0.7536	14.6914	36	0.7585	8.41901	44	0.7536	9.47776	556	0.9179	140.153	113	0.7681	22.9076	20	0.4324	4.52798	34	0.7899	10.05	54	0.7609	15.9225	33	0.756	9.61509	58	0.7585	13.1205	17	0.4058	3.43023	224	0.7778	61.5093	49	0.8768	13.2624
CL9337.Contig2_All	840	92	0.6012	9.92987	24	0.519	2.39074	97	0.5893	11.7283	228	0.6464	20.6362	113	0.6357	13.0244	148	0.6512	15.7122	1	0.1286	0.124236	18	0.4976	1.79844	41	0.5452	4.57488	10	0.3774	1.45682	7	0.4393	1.01727	69	0.8369	9.90854	29	0.4536	3.23326	36	0.4643	3.58013	25	0.644	3.38341	1	0.169	0.133397
CL9358.Contig1_All	1980	1112	0.8596	50.9184	182	0.7692	7.69143	221	0.8086	11.3362	377	0.8167	14.4761	449	0.8348	21.9553	539	0.8384	24.276	279	0.8273	14.705	271	0.7692	11.487	655	0.8313	31.0064	72	0.6621	4.44993	226	0.7828	13.9335	380	0.8354	23.1504	1014	0.8374	47.9617	558	0.8328	23.542	106	0.8096	6.08603	49	0.7202	2.77304
CL936.Contig4_All	2573	126	0.3988	4.43982	33	0.2437	1.07319	28	0.2332	1.10525	324	0.3762	9.5737	88	0.3684	3.31132	97	0.3642	3.36191	28	0.2386	1.13565	47	0.2829	1.53306	309	0.3774	11.2562	45	0.2289	2.14022	12	0.1951	0.569324	146	0.3327	6.84468	77	0.375	2.80268	75	0.3156	2.43499	69	0.3626	3.04862	25	0.321	1.08874
CL939.Contig1_All	1316	45	0.2599	3.10021	53	0.2584	3.36993	37	0.2568	2.85553	22	0.1869	1.27099	32	0.1938	2.35425	22	0.1755	1.4908	89	0.2097	7.05766	92	0.2021	5.86724	10	0.171	0.712228	55	0.2128	5.11438	34	0.2546	3.15385	13	0.1892	1.19159	44	0.2568	3.13126	27	0.1907	1.71389	41	0.25	3.54178	77	0.2485	6.55631
CL939.Contig3_All	1301	125	0.8002	8.71099	289	0.784	18.5875	157	0.784	12.2564	92	0.7118	5.37632	111	0.7986	8.26046	113	0.7802	7.74559	171	0.7786	13.7166	280	0.8071	18.0627	101	0.7533	7.27644	279	0.7517	26.243	147	0.8678	13.793	83	0.7886	7.69557	245	0.7548	17.6364	175	0.8025	11.2366	170	0.7763	14.8547	374	0.7825	32.2121
CL9443.Contig2_All	2557	16	0.1924	0.567315	26	0.1975	0.850831	8	0.174	0.317761	5	0.1584	0.148667	8	0.1013	0.302913	8	0.1885	0.279006	34	0.2655	1.38763	37	0.2264	1.21443	18	0.1537	0.659807	20	0.2429	0.957162	17	0.2088	0.811589	8	0.0896	0.377398	12	0.1936	0.439514	13	0.2151	0.424705	14	0.2245	0.62243	66	0.2296	2.89226
CL9473.Contig2_All	622	3930	0.9389	572.845	13805	0.9486	1857.15	11194	0.9823	1827.83	6107	0.9421	746.469	5312	0.9534	826.849	5940	0.9212	851.627	6175	1	1036.03	15622	1	2107.89	6167	0.9695	929.306	8741	0.9405	1719.72	17398	1	3414.5	3669	0.9743	711.536	7295	0.992	1098.39	9148	0.9405	1228.6	6892	0.9807	1259.65	21139	0.9421	3808.19
CL9473.Contig4_All	589	327	0.3633	50.3347	1729	0.3582	245.629	1714	0.3447	295.554	571	0.3107	73.7047	536	0.343	88.1065	1134	0.3328	171.692	909	0.4635	161.055	2290	0.6842	326.304	761	0.3514	121.1	1474	0.3396	306.245	2303	0.3497	477.305	431	0.3447	88.2677	1227	0.3396	195.097	1116	0.3005	158.279	708	0.4363	136.651	3509	0.3701	667.564
CL9515.Contig1_All	500	228	0.764	41.3428	3	0.48	0.502056	415	0.89	84.2984	596	0.856	90.6255	60	0.654	11.6182	336	0.694	59.927	3	0.328	0.62615	89	0.876	14.939	743	0.882	139.282	154	0.708	37.6909	164	0.846	40.0398	766	0.754	184.799	110	0.724	20.6037	638	0.892	106.592	126	0.86	28.648	25	0.552	5.60267
CL9540.Contig3_All	1800	1316	0.8856	66.2855	2744	0.9128	127.559	1079	0.9017	60.8822	1459	0.8839	61.625	1585	0.9172	85.2541	1594	0.8856	78.9713	1300	0.9033	75.3698	2734	0.9167	127.476	862	0.8772	44.8859	1078	0.9272	73.2879	972	0.88	65.9191	772	0.8756	51.735	1511	0.9183	78.6166	2338	0.9283	108.504	1370	0.915	86.525	2125	0.8767	132.285
CL9555.Contig1_All	263	51	1	17.5812	85	1	27.0436	44	0.9848	16.9917	17	0.924	4.91437	29	0.924	10.6758	28	0.9202	9.49414	80	1	31.744	100	1	31.9114	10	0.924	3.56385	45	1	20.9384	86	1	39.9172	23	0.9848	10.549	43	1	15.3121	63	0.9772	20.0106	48	1	20.7481	92	1	39.1974
CL9578.Contig2_All	732	170	1	21.0559	409	0.9973	46.7534	181	0.9508	25.1136	361	1	37.4948	298	1	39.4152	195	0.9604	23.7562	177	0.9604	25.2342	529	1	60.6522	171	0.9754	21.8958	194	0.9481	32.4322	245	1	40.8576	211	0.9631	34.7705	332	0.9877	42.4765	240	1	27.3889	340	0.9918	52.8033	411	1	62.9152
CL961.Contig17_All	1099	736	1	60.7177	703	1	53.5252	405	1	37.4282	1004	1	69.4561	689	1	60.6988	797	1	64.6717	958	1	90.9692	1990	1	151.97	637	0.9955	54.3271	745	1	82.9554	406	1	45.0968	615	1	67.5021	776	1	66.1281	817	1	62.1011	1628	1	168.403	1540	1	157.017
CL9614.Contig1_All	2668	74	0.6304	2.51467	1716	0.7567	53.8186	42	0.4985	1.59884	95	0.7155	2.70715	150	0.6499	5.44332	141	0.6878	4.71288	1058	0.7639	41.3834	5709	0.7669	179.587	98	0.6454	3.44283	1287	0.7493	59.0308	63	0.708	2.88252	33	0.5379	1.492	158	0.7403	5.54617	171	0.6394	5.35409	2018	0.7774	85.9862	2082	0.7672	87.4419
CL9662.Contig1_All	1083	128	0.9354	10.7156	234	0.9501	18.0796	166	0.9215	15.5676	260	0.9344	18.2524	193	0.9363	17.2539	87	0.9197	7.16381	292	0.9631	28.1372	348	0.9335	26.9682	94	0.9317	8.13532	196	0.9354	22.1469	274	0.9114	30.8844	136	0.9243	15.1478	242	0.928	20.9271	476	0.9372	36.7159	253	0.9575	26.5574	1107	0.9381	114.537
CL9662.Contig2_All	1031	81	0.9185	7.12297	184	0.9214	14.9334	53	0.8186	5.22106	16	0.5189	1.17987	112	0.9486	10.5176	46	0.7779	3.97881	177	0.9399	17.916	140	0.9127	11.3965	15	0.5955	1.36366	24	0.7381	2.84865	48	0.8632	5.6833	12	0.5383	1.40398	17	0.7517	1.54423	91	0.838	7.37323	28	0.7769	3.0874	157	0.8671	17.0634
CL9717.Contig1_All	1586	41	0.727	2.34377	197	0.9483	10.3935	313	0.942	20.0439	49	0.8979	2.34891	71	0.8714	4.33425	163	0.9344	9.16512	342	0.9496	22.5035	61	0.9344	3.22796	74	0.5227	4.37324	135	0.9325	10.4164	150	0.9395	11.5453	89	0.826	6.76903	93	0.7774	5.49164	143	0.872	7.53196	175	0.8953	12.5438	46	0.7257	3.24997
CL9786.Contig1_All	1082	286	0.3919	23.9648	47	0.3623	3.63472	135	0.3567	12.6721	342	0.3974	24.0311	253	0.3373	22.6387	176	0.3447	14.5057	18	0.4085	1.73609	94	0.3475	7.29125	318	0.3817	27.547	38	0.28	4.29776	22	0.2819	2.48207	248	0.3669	27.648	286	0.4233	24.7549	195	0.3752	15.0551	35	0.2616	3.67734	30	0.2902	3.10684
CL9791.Contig2_All	882	84	0.8639	8.63467	25	0.788	2.37177	156	0.8844	17.9638	183	0.8583	15.7745	54	0.856	5.92767	101	0.8594	10.2119	1	0.1043	0.11832	25	0.6395	2.37888	59	0.822	6.26987	30	0.8129	4.16235	16	0.5726	2.21447	98	0.8322	13.4029	21	0.6735	2.22984	75	0.8549	7.10343	18	0.7834	2.32005	2	0.2426	0.254089
CL982.Contig1_All	385	805	0.9948	189.57	708	1	153.877	620	1	163.558	481	1	94.9858	514	0.9766	129.259	805	1	186.461	918	1	248.833	1698	1	370.151	171	0.9455	41.6304	667	0.9766	212.008	598	1	189.609	175	0.9792	54.8299	202	1	49.1375	320	0.9974	69.4328	614	0.9844	181.301	1031	1	300.07
CL982.Contig3_All	633	1564	1	224.01	1398	1	184.801	1110	1	178.099	890	1	106.896	869	1	132.915	1359	1	191.456	1323	1	218.114	2985	1	395.769	322	1	47.679	1287	1	248.806	1211	1	233.538	340	1	64.7911	492	1	72.792	652	1	86.0437	1027	1	184.442	2105	1	372.626
CL9851.Contig2_All	843	161	0.6014	17.3154	77	0.5955	7.643	160	0.5042	19.2767	213	0.5836	19.21	154	0.5836	17.6869	172	0.5658	18.1951	52	0.5955	6.43728	84	0.5836	8.36283	108	0.573	12.008	43	0.5089	6.24205	49	0.5528	7.09555	124	0.4591	17.7433	210	0.497	23.3299	169	0.497	16.7469	39	0.5955	5.25933	55	0.4496	7.31072
CL9859.Contig2_All	1991	438	0.9076	19.9452	843	0.9679	35.4288	439	0.9503	22.3941	519	0.9608	19.8185	332	0.9448	16.1445	229	0.8749	10.2569	1105	0.9543	57.9186	879	0.9503	37.0527	510	0.9543	24.009	582	0.9543	35.7716	636	0.9528	38.9945	386	0.9528	23.386	570	0.9347	26.8118	446	0.895	18.7128	844	0.9237	48.1909	1080	0.9583	60.7823
CL987.Contig1_All	1734	750	0.9337	39.2145	396	0.9614	19.1094	728	0.9146	42.6406	992	0.9879	43.4948	895	0.9642	49.9727	879	0.9527	45.2057	207	0.9227	12.458	272	0.9193	13.165	621	0.9337	33.5674	221	0.9129	15.5966	317	0.9291	22.3166	626	0.9642	43.5477	878	0.925	47.4206	686	0.9302	33.0484	329	0.9308	21.5695	181	0.9112	11.6965
CL9900.Contig2_All	1266	209	0.6501	14.9674	36	0.4163	2.37941	127	0.6706	10.1885	267	0.5837	16.0344	63	0.6264	4.81799	80	0.6319	5.63521	8	0.3665	0.659452	13	0.425	0.86181	72	0.6098	5.33057	14	0.3847	1.35326	1	0.1201	0.0964238	46	0.6122	4.38292	22	0.549	1.62746	44	0.6256	2.90332	25	0.6003	2.24491	6	0.2014	0.531058
CL9900.Contig3_All	1031	75	0.2842	6.59535	8	0.1862	0.64928	52	0.2532	5.12255	93	0.2677	6.85802	29	0.2163	2.72332	36	0.2435	3.11385	-	-	-	5	0.2056	0.407017	42	0.2444	3.81826	14	0.2842	1.66171	2	0.192	0.236804	25	0.2784	2.92497	4	0.2027	0.363348	19	0.2561	1.53947	6	0.2211	0.661586	-	-	-
CL9960.Contig2_All	1724	175	0.3295	9.20313	6	0.174	0.291216	49	0.2459	2.88669	128	0.3683	5.64478	55	0.366	3.08876	66	0.326	3.41397	15	0.2622	0.907989	22	0.1903	1.07099	210	0.355	11.4171	13	0.1729	0.922768	32	0.2639	2.26585	115	0.3271	8.04638	106	0.2564	5.75825	77	0.2674	3.73103	27	0.315	1.78041	11	0.1688	0.714958
Unigene10194_All	2009	203	0.9856	9.16117	476	0.9567	19.8257	178	0.9676	8.99873	171	0.9482	6.47129	164	0.886	7.90356	186	0.9004	8.25632	734	0.9955	38.1279	401	0.9955	16.752	131	0.8397	6.11176	353	0.9557	21.5021	185	0.9069	11.2411	87	0.8532	5.22371	99	0.6332	4.61506	161	0.8507	6.69455	333	0.9562	18.8433	248	0.9413	13.8324
Unigene10225_All	951	35	0.9664	3.33674	42	0.9506	3.69547	65	0.9148	6.94183	100	0.9621	7.99455	116	0.9338	11.8096	101	1	9.47097	16	0.7466	1.75576	13	0.8002	1.14727	202	1	19.9088	16	0.6288	2.05886	28	0.6351	3.59414	40	0.9674	5.07364	50	0.96	4.92393	54	0.9947	4.74339	20	0.7277	2.3908	5	0.3533	0.589134
Unigene10229_All	1791	51	0.5109	2.58172	169	0.5042	7.89572	221	0.5103	12.5325	133	0.5288	5.64586	71	0.6159	3.83815	83	0.4941	4.13272	109	0.5204	6.35123	35	0.4679	1.64011	73	0.4054	3.82034	323	0.4712	22.0695	252	0.5053	17.176	103	0.5098	6.93716	108	0.5014	5.64742	108	0.4986	5.03736	278	0.5215	17.6459	60	0.4902	3.75388
Unigene10301_All	441	41	0.9161	8.42908	166	0.9184	31.4971	87	0.771	20.0365	23	0.8141	3.96519	30	0.78	6.5863	47	0.8141	9.50414	128	0.9093	30.2899	157	0.9524	29.8788	33	0.7664	7.01375	42	0.8186	11.6546	253	1	70.0325	43	0.8639	11.7617	69	0.8798	14.6532	101	0.8299	19.1319	67	0.7982	17.2715	216	0.9977	54.8833
Unigene10414_All	616	1269	0.862	186.774	2650	0.8701	359.97	2990	0.8653	492.983	2422	0.8571	298.929	1433	0.8766	225.229	1791	0.7386	259.28	610	0.8653	103.342	1032	0.8669	140.605	1400	0.8636	213.021	2073	0.8847	411.818	1764	0.888	349.571	1255	0.776	245.755	1721	0.8701	261.651	2085	0.875	282.749	1380	0.789	254.678	698	0.8604	126.97
Unigene10465_All	953	268	0.915	25.4963	104	0.9171	9.13148	212	0.915	22.5935	258	0.9727	20.5826	205	0.9182	20.8267	288	0.9077	26.9496	37	0.7859	4.05168	84	0.9161	7.39755	291	0.9192	28.6204	208	0.8982	26.7089	79	0.8573	10.1193	206	0.914	26.0744	213	0.9171	20.9319	253	0.9192	22.177	96	0.9035	11.4517	55	0.8846	6.46688
Unigene10613_All	728	154	0.989	19.1789	47	0.9176	5.40216	130	0.9643	18.1365	248	0.9808	25.8997	142	0.9602	18.8849	182	0.967	22.2943	41	0.8695	5.87732	60	0.9602	6.91706	176	0.6799	22.6598	45	0.8201	7.56428	84	0.7088	14.0853	158	0.706	26.1798	88	0.6745	11.3207	99	0.7624	11.36	79	0.6525	12.3364	26	0.7225	4.00191
Unigene10664_All	1048	198	1	17.1293	546	0.9952	43.5945	227	0.9523	21.9991	525	1	38.0866	232	0.9742	21.4331	288	0.9971	24.5067	388	1	38.6365	692	0.9943	55.4174	293	0.9905	26.2048	506	1	59.0848	195	1	22.7139	253	0.9666	29.1205	225	1	20.1068	280	1	22.3189	748	1	81.1398	538	1	57.5236
Unigene10665_All	606	671	1	100.389	194	1	26.7874	700	1	117.319	586	1	73.519	730	1	116.63	605	1	89.03	33	0.9554	5.68288	262	1	36.2853	1600	1	247.47	96	0.9208	19.3859	217	1	43.7124	601	1	119.63	778	1	120.234	241	1	33.2215	202	1	37.8941	43	0.9719	7.95098
Unigene10671_All	1096	211	0.9872	17.4545	133	0.9343	10.1541	248	1	22.9817	223	0.9507	15.4692	378	1	33.3918	351	1	28.5595	309	1	29.4222	150	0.8805	11.4864	365	1	31.2146	97	0.9361	10.8305	336	0.9608	37.4237	404	0.958	44.4642	599	1	51.1845	501	1	38.1858	306	1	31.7398	183	0.9507	18.7096
Unigene10678_All	738	23	0.935	2.82557	217	1	24.6039	102	0.9444	14.0373	36	0.7425	3.70869	33	0.9688	4.32929	24	0.7154	2.90007	340	1	48.0783	317	1	36.0499	6	0.5989	0.762026	257	1	42.6151	563	1	93.1257	13	0.6951	2.12484	79	0.9499	10.0252	45	0.9986	5.09368	264	1	40.6669	706	1	107.195
Unigene10783_All	1552	272	0.7526	15.8896	115	0.8473	6.20022	104	0.6978	6.80586	91	0.77	4.45784	104	0.7281	6.48784	68	0.6985	3.90725	159	0.7745	10.6913	277	0.846	14.9792	107	0.8035	6.462	237	0.7223	18.6871	57	0.6714	4.48333	148	0.6495	11.503	211	0.8595	12.7325	131	0.8466	7.05107	146	0.8673	10.6944	1464	0.8808	105.7
Unigene10791_All	1226	241	0.9127	17.8222	67	0.7936	4.57283	439	0.9078	36.3676	628	0.9225	38.9443	344	0.9119	27.1661	510	0.925	37.0965	35	0.7243	2.97923	116	0.8434	7.94089	310	0.9135	23.6999	187	0.8777	18.6654	170	0.9201	16.9269	340	0.9331	33.4525	177	0.7887	13.5209	337	0.9233	22.9623	179	0.9576	16.598	68	0.845	6.21503
Unigene10802_All	1873	6	0.2926	0.290435	85	0.9455	3.79736	20	0.5595	1.08451	4	0.1308	0.162367	1	0.0806	0.0516917	-	-	-	114	0.9087	6.35176	43	0.834	1.92678	1	0.0817	0.0500423	23	0.575	1.50271	13	0.4592	0.847273	10	0.3529	0.644024	3	0.1324	0.150005	-	-	-	86	0.9178	5.2198	37	0.8254	2.21355
Unigene10912_All	415	1135	0.8024	247.961	4586	0.7831	924.67	2463	0.8506	602.778	2421	0.9373	443.528	1891	0.9831	441.166	1786	0.8145	383.784	3161	0.7855	794.883	4770	0.8795	964.655	667	0.7904	150.644	1442	0.8024	425.21	2151	0.9036	632.718	707	0.7783	205.5	1579	0.9012	356.333	1038	0.8988	208.941	2449	0.9229	670.863	3586	0.9108	968.249
Unigene10929_All	236	4	0.572	1.53668	29	0.5763	10.2822	35	0.7203	15.0625	8	0.5932	2.57723	13	0.589	5.33323	77	0.7754	29.0959	6	0.5805	2.65318	29	0.5847	10.3131	9	0.5975	3.57442	27	0.5805	14.0003	16	0.6271	8.2761	27	0.5847	13.8004	70	0.7246	27.7785	23	0.6102	8.14125	18	0.6229	8.67069	45	0.5932	21.3661
Unigene10979_All	2454	78	0.5705	2.88174	70	0.5579	2.38684	215	0.698	8.89826	300	0.7042	9.29439	150	0.6475	5.91801	146	0.6801	5.30557	65	0.4857	2.76418	45	0.4658	1.539	474	0.7237	18.1042	179	0.6883	8.92616	130	0.6822	6.46676	241	0.7025	11.8463	94	0.6593	3.58736	148	0.5277	5.03805	218	0.6903	10.0989	15	0.3875	0.684923
Unigene11143_All	1063	68	0.714	5.79977	145	0.7808	11.4139	92	0.8156	8.79014	84	0.8504	6.00787	124	0.9257	11.294	54	0.7159	4.53016	165	0.9473	16.1986	195	0.8382	15.3958	15	0.5889	1.32261	54	0.5136	6.21651	120	0.809	13.7805	39	0.5597	4.42559	71	0.7855	6.25529	34	0.5353	2.6719	80	0.6143	8.55559	320	0.9238	33.732
Unigene11267_All	373	-	-	-	33	0.6944	7.40297	18	0.6273	4.90123	5	0.6408	1.01914	9	0.6863	2.3361	1	0.2922	0.239081	25	0.6783	6.99452	21	0.6622	4.72511	4	0.3968	1.00514	9	0.689	2.9527	15	0.4718	4.90908	5	0.4638	1.61697	12	0.8525	3.01297	12	0.7078	2.68749	21	0.6139	6.40035	33	0.6702	9.91357
Unigene11960_All	2501	974	0.9608	35.3086	2126	0.978	71.1296	1545	0.978	62.7416	805	0.982	24.4713	957	0.9348	37.0473	1174	0.9336	41.8608	1888	0.944	78.7798	2621	0.9824	87.9539	409	0.9368	15.328	707	0.9288	34.5933	1621	0.9844	79.1201	396	0.942	19.0995	1200	0.9728	44.9355	1401	0.9808	46.795	641	0.9308	29.1365	2400	0.9836	107.528
Unigene12086_All	1307	65	0.707	4.50892	886	0.9044	56.723	746	0.8883	57.9701	150	0.8875	8.72549	105	0.7965	7.77808	294	0.8401	20.0597	3201	0.9916	255.586	724	0.8707	46.4905	215	0.8156	15.4183	836	0.9028	78.2739	2063	0.8638	192.682	157	0.8508	14.4898	405	0.8738	29.0203	355	0.8409	22.6897	3678	0.925	319.911	1781	0.9128	152.691
Unigene12095_All	1240	123	0.8016	8.99329	121	0.8331	8.16515	99	0.779	8.10876	71	0.8113	4.35322	71	0.7831	5.54364	93	0.7742	6.68828	326	0.8476	27.4361	293	0.8556	19.8311	117	0.7516	8.84381	93	0.8266	9.17799	305	0.8508	30.0259	44	0.8266	4.28027	110	0.7629	8.30793	115	0.7871	7.74732	147	0.821	13.4769	671	0.8774	60.6353
Unigene12141_All	651	69	0.9247	9.60955	7	0.3057	0.899742	3	0.4501	0.468038	35	0.9985	4.08753	20	0.7127	2.97446	9	0.6252	1.23286	13	0.3948	2.08396	1	0.2289	0.12892	215	0.9508	30.9551	39	0.7573	7.33111	30	0.9939	5.62546	94	0.9032	17.4175	82	0.9124	11.7965	67	0.765	8.59744	35	0.7051	6.11196	25	0.9616	4.30312
Unigene12145_All	577	155	0.9948	24.3552	41	0.6499	5.94578	159	0.8492	27.9874	194	0.8059	25.5623	222	0.9411	37.2508	195	0.8666	30.1379	15	0.3553	2.71295	44	0.7574	6.39998	337	0.9307	54.7431	16	0.5598	3.39336	35	0.8839	7.40474	168	0.9359	35.1215	154	0.9428	24.9958	62	0.8735	8.97617	35	0.7192	6.89582	18	0.5286	3.4956
Unigene12146_All	1204	118	0.8281	8.88568	265	0.897	18.4171	315	0.897	26.5721	131	0.8945	8.27217	129	0.8887	10.3734	118	0.8289	8.73995	305	0.9003	26.4363	265	0.9485	18.4723	103	0.8796	8.01836	283	0.9219	28.7638	398	0.8688	40.3529	96	0.897	9.618	185	0.8663	14.3902	192	0.8646	13.3214	289	0.9136	27.2876	983	0.9252	91.4854
Unigene12160_All	1166	2372	0.8954	184.438	312	0.8868	22.3901	1925	0.94	167.677	2613	0.9391	170.379	1837	0.8894	152.535	1949	0.8911	149.062	92	0.7993	8.2341	361	0.8319	25.9843	1982	0.9383	159.324	34	0.7221	3.56834	774	0.9357	81.0327	1376	0.9485	142.351	2046	0.9477	164.335	1364	0.9485	97.7217	48	0.8242	4.67989	91	0.9202	8.74516
Unigene12179_All	649	20	0.7951	2.79396	60	0.8536	7.73584	53	0.6564	8.29416	38	0.832	4.45157	35	0.9137	5.22134	38	1	5.22147	66	0.8213	10.6127	86	0.9538	11.1213	14	0.8659	2.02189	59	1	11.1248	47	0.9322	8.84038	23	0.8767	4.27487	50	0.7827	7.21518	53	0.8644	6.82192	51	1	8.93344	80	0.9445	13.8124
Unigene12184_All	702	246	0.906	31.7712	95	0.8575	11.3237	249	0.9131	36.0249	211	1	22.8518	241	0.8832	33.2383	297	0.8632	37.7288	24	0.9929	3.5678	95	0.8547	11.3576	290	0.9929	38.72	97	0.8091	16.9091	127	0.9402	22.0843	127	1	21.8226	291	0.9174	38.822	248	1	29.5114	92	0.8134	14.8986	78	0.849	12.4504
Unigene12236_All	637	9	1	1.28097	29	1	3.80942	21	0.9089	3.34827	11	0.7551	1.31289	6	0.6954	0.911949	10	0.9325	1.39995	69	1	11.3041	40	1	5.27014	16	0.7111	2.35427	26	1	4.99482	3	0.3438	0.57491	7	0.6201	1.32556	7	0.6091	1.02915	8	0.6091	1.04912	34	1	6.06782	29	1	5.10133
Unigene12254_All	550	462	0.8709	76.1578	106	0.8636	16.1266	722	0.9782	133.326	1044	0.9309	144.315	398	0.96	70.0614	573	0.9436	92.9064	36	0.8091	6.83072	114	0.8709	17.3958	349	0.9582	59.4754	51	0.84	11.3473	121	0.8491	26.8559	426	0.9036	93.4301	72	0.7527	12.26	176	0.9091	26.7316	167	0.8382	34.5181	17	0.6127	3.46347
Unigene12266_All	542	422	0.786	70.5908	51	0.7657	7.87357	183	0.7731	34.292	677	0.8229	94.965	399	0.7878	71.2742	528	0.7952	86.8737	23	0.762	4.42849	92	0.7694	14.2459	652	0.8506	112.752	69	0.7841	15.5789	69	0.7786	15.5406	388	0.7878	86.352	220	0.7804	38.0142	236	0.8303	36.3737	71	0.7823	14.892	44	0.7841	9.09658
Unigene12275_All	1479	86	0.8587	5.27188	37	0.8019	2.09331	24	0.687	1.6481	64	0.8932	3.28993	35	0.831	2.29118	78	0.7634	4.70305	17	0.5423	1.19952	33	0.7688	1.87261	154	0.9189	9.7595	26	0.6545	2.15125	19	0.6356	1.56821	83	0.8357	6.76939	107	0.8398	6.77544	124	0.8627	7.00372	60	0.8769	4.61186	40	0.7079	3.03052
Unigene12292_All	1387	299	0.8616	19.5447	105	0.7347	6.33452	60	0.6626	4.39355	311	0.796	17.0474	151	0.7678	10.5405	192	0.7815	12.3446	15	0.4895	1.1286	52	0.5883	3.14651	873	0.9149	58.9947	47	0.5494	4.14675	13	0.4138	1.14415	265	0.6633	23.0467	257	0.7765	17.3532	111	0.8111	6.68531	27	0.4326	2.213	13	0.6208	1.05025
Unigene1232_All	223	588	0.9731	239.06	1665	1	624.756	1042	0.9865	474.574	761	0.9686	259.45	852	0.9731	369.908	693	0.9283	277.129	1788	0.9641	836.738	1623	0.9372	610.823	647	0.9462	271.941	775	1	425.288	1239	1	678.241	606	0.9372	327.799	1495	0.9552	627.854	949	0.9372	355.497	1327	0.9955	676.487	1918	1	963.759
Unigene12337_All	574	149	0.7195	23.5347	29	0.7369	4.22753	187	0.8397	33.088	186	0.7735	24.6363	162	0.8502	27.3251	165	0.7282	25.6345	34	0.7857	6.1815	81	0.6951	11.8434	294	0.8293	48.0076	53	0.6969	11.2993	74	0.6916	15.7376	175	0.831	36.7761	102	0.8118	16.6422	112	0.6951	16.2998	67	0.784	13.2696	29	0.7892	5.66123
Unigene12344_All	757	62	0.8362	7.42559	157	0.897	17.3542	65	0.7807	8.72085	33	0.7054	3.3143	53	0.819	6.77858	60	0.6869	7.0682	178	0.8983	24.5387	197	0.8626	21.841	35	0.7741	4.33358	64	0.7266	10.346	100	0.8877	16.1258	39	0.8692	6.21453	71	0.9009	8.78384	114	0.7939	12.5801	77	0.7768	11.5635	129	0.8441	19.095
Unigene12353_All	839	345	0.975	37.2814	353	0.9726	35.2057	227	0.9213	27.4793	331	0.9583	29.9944	217	0.9654	25.0413	254	0.8713	26.9976	383	0.8975	47.6391	174	0.82	17.4056	166	0.8033	18.5448	187	0.8987	27.2751	127	0.7271	18.4782	164	0.8308	23.5788	167	0.8605	18.6413	211	0.7878	21.0085	141	0.8045	19.1052	51	0.7271	6.81135
Unigene12355_All	1290	349	0.9992	24.5285	133	0.9364	8.62706	880	0.9953	69.2842	828	1	48.7995	457	0.976	34.2993	749	1	51.778	34	0.8101	2.75053	70	0.9395	4.55418	542	0.986	39.3808	97	0.9504	9.20171	202	0.9698	19.1152	545	1	50.962	177	0.9922	12.8501	357	1	23.1182	187	0.9969	16.4795	13	0.5884	1.12922
Unigene12363_All	626	13	0.5208	1.8828	67	0.8003	8.95573	36	0.6118	5.84076	20	0.5927	2.42901	27	0.7045	4.17588	33	0.8482	4.70103	17	0.4744	2.83401	93	1	12.4684	21	0.7284	3.14427	23	0.5879	4.49614	42	0.8498	8.19017	26	0.7428	5.01001	39	0.7572	5.83462	68	0.8355	9.07423	31	0.77	5.62964	89	0.8546	15.9309
Unigene12380_All	803	479	1	54.0823	174	1	18.1315	66	0.9365	8.34775	222	1	21.019	131	1	15.7948	193	1	21.4336	98	1	12.7361	33	0.9191	3.44905	561	1	65.4821	38	1	5.79101	67	1	10.1854	146	1	21.9319	238	1	27.7577	126	1	13.1078	21	0.9888	2.97302	6	0.4645	0.83726
Unigene12408_All	1024	226	0.9355	20.0098	27	0.8867	2.2063	12	0.5146	1.19021	23	0.8066	1.70766	54	0.8623	5.10567	93	0.9326	8.0991	25	0.8984	2.54781	36	0.8271	2.95056	212	0.9434	19.4049	11	0.5869	1.31456	20	0.6855	2.38423	54	0.7891	6.36112	194	0.9346	17.7429	149	0.9385	12.1552	12	0.3867	1.33222	3	0.3975	0.328281
Unigene1241_All	2126	325	0.9389	13.8597	1548	0.9572	60.9268	370	0.9337	17.6758	399	0.9294	14.2687	342	0.9332	15.5748	222	0.8735	9.31201	610	0.9468	29.9429	833	0.9595	32.8839	481	0.9247	21.2059	1367	0.9595	78.6849	797	0.9464	45.7628	195	0.9271	11.064	298	0.936	13.1273	506	0.953	19.8821	843	0.9497	45.0773	1400	0.9595	73.7887
Unigene1242_All	2089	822	0.9277	35.6754	4948	0.988	198.195	1881	0.9727	91.4516	648	0.9617	23.5836	600	0.9627	27.8081	957	0.9627	40.8533	785	0.9631	39.2155	984	0.9837	39.5329	463	0.9627	20.7739	3615	0.9923	211.766	102	0.9359	5.96046	481	0.955	27.7745	860	0.9631	38.5551	607	0.9531	24.2731	969	0.989	52.7325	556	0.9674	29.8237
Unigene12496_All	1001	189	0.8811	17.1184	29	0.8472	2.42418	37	0.6274	3.75413	62	0.8871	4.70904	70	0.7163	6.77053	112	0.8971	9.97786	21	0.7373	2.18933	50	0.8951	4.19216	138	0.8931	12.9217	25	0.8472	3.05627	64	0.8931	7.80483	91	0.8911	10.966	166	0.957	15.5309	85	0.8861	7.09349	20	0.8871	2.27138	12	0.4545	1.3433
Unigene12524_All	897	91	0.8473	9.1978	236	0.9052	22.0151	82	0.7637	9.28459	91	0.8907	7.713	116	0.8885	12.5206	149	0.7603	14.8131	110	0.796	12.7976	288	0.9353	26.9465	136	0.8796	14.2109	261	0.8874	35.6069	56	0.7291	7.62102	66	0.8082	8.87547	87	0.8807	9.08341	150	0.8216	13.9693	283	0.9242	35.8664	221	0.8963	27.6073
Unigene12534_All	1141	580	0.8379	46.0869	248	0.6854	18.1872	119	0.7537	10.5926	351	0.8387	23.3881	196	0.7502	16.6314	434	0.7651	33.9201	193	0.8449	17.6522	214	0.9001	15.7409	894	0.8484	73.439	121	0.745	12.9774	57	0.8124	6.09827	344	0.8957	36.3674	599	0.8475	49.1658	323	0.8247	23.6479	191	0.7748	19.0301	54	0.8396	5.30314
Unigene12576_All	726	257	0.9229	32.0946	58	0.8636	6.68486	67	0.8678	9.37302	241	1	25.238	140	0.9256	18.6702	162	0.8953	19.899	29	0.8375	4.16858	72	1	8.32334	271	0.8802	34.9871	72	0.9215	12.1362	56	0.9256	9.41606	185	0.9077	30.738	202	0.9215	26.0577	145	0.8926	16.6842	80	0.905	12.527	55	0.876	8.48889
Unigene1257_All	1765	623	1	32.0021	127	0.8935	6.02088	197	0.9161	11.3361	557	0.9864	23.993	353	0.9071	19.3637	486	0.983	24.5553	44	0.7943	2.60157	120	0.8975	5.70608	783	0.9722	41.5807	110	0.8742	7.62666	87	0.8329	6.01717	437	0.9802	29.866	375	0.9229	19.898	352	0.9467	16.6599	80	0.9116	5.15275	60	0.7836	3.80918
Unigene12653_All	763	45	1	5.34716	74	0.8899	8.11536	12	0.709	1.59734	91	0.81	9.06758	45	0.8073	5.71014	73	0.9489	8.53202	117	0.9476	16.0025	224	1	24.6391	66	0.844	8.10764	79	0.8375	12.6704	19	0.7379	3.03981	38	0.8375	6.00757	24	0.768	2.94584	92	0.9397	10.0725	189	0.945	28.1599	172	0.8611	25.2597
Unigene12683_All	850	431	0.8906	45.972	176	0.8435	17.3258	267	0.8482	31.9031	473	0.8565	42.3074	326	0.8871	37.1328	392	0.8459	41.1264	182	0.86	22.3449	206	0.8435	20.34	579	0.8471	63.8461	164	0.8435	23.6108	276	0.8435	39.6377	489	0.9082	69.3953	549	0.8671	60.4889	516	0.8541	50.7114	319	0.8494	42.6644	156	0.84	20.5651
Unigene12732_All	356	290	0.9944	73.8555	1907	1	448.231	917	0.9944	261.614	405	0.9635	86.4927	745	1	202.612	427	0.9831	106.962	4342	1	1272.82	1796	1	423.407	197	0.9944	51.867	740	1	254.371	1780	1	610.362	273	0.9972	92.5023	695	1	182.834	514	0.986	120.611	1464	1	467.503	2202	1	693.094
Unigene12761_All	478	608	0.9665	115.322	288	0.8828	50.4156	642	1	136.411	840	0.9937	133.606	516	1	104.515	769	1	143.467	98	0.8703	21.3956	290	1	50.9181	518	0.8682	101.573	125	0.9331	32.0014	213	0.9038	54.3963	418	0.8849	105.484	279	0.8828	54.6636	353	0.9142	61.691	137	0.8682	32.5826	100	0.8682	23.4421
Unigene12763_All	531	56	0.8701	9.56155	62	0.8531	9.77008	87	0.8418	16.6405	261	1	37.3698	113	1	20.6036	105	0.8776	17.6339	39	0.9925	7.66473	33	0.9567	5.2158	100	0.8983	17.6515	60	0.9473	13.8275	28	0.8136	6.43697	57	0.9661	12.9485	71	0.9266	12.5224	58	0.9341	9.12449	47	0.9755	10.0623	13	0.9247	2.7433
Unigene12812_All	403	6	0.8313	1.34984	27	0.9653	5.60608	30	0.9727	7.56062	7	0.861	1.32059	10	0.9156	2.40245	2	0.6303	0.442566	16	0.9702	4.14326	30	0.9727	6.24767	23	1	5.34931	1	0.2903	0.303656	51	0.9777	15.4484	3	0.3499	0.897958	14	0.9653	3.25346	15	0.9653	3.10929	12	0.7965	3.38509	60	0.9752	16.6829
Unigene12817_All	1350	28	0.7422	1.88044	6	0.3259	0.371893	13	0.4215	0.978027	20	0.6822	1.12634	13	0.7459	0.932327	27	0.6237	1.78354	4	0.3074	0.30921	6	0.3326	0.373009	51	0.9267	3.54088	36	0.8926	3.26329	21	0.7252	1.89891	31	0.8444	2.76992	43	0.6874	2.98302	67	0.9	4.14588	12	0.583	1.01051	14	0.68	1.16203
Unigene12973_All	1690	5063	1	271.617	518	0.9994	25.6474	899	1	54.0274	3530	1	158.804	3010	1	172.44	3000	1	158.303	64	0.7787	3.95203	669	1	33.2232	8144	1	451.675	1802	1	130.483	395	1	28.5317	6585	1	470.012	6387	1	353.942	4253	1	210.225	919	1	61.819	241	0.9402	15.9792
Unigene13069_All	1383	66	0.8373	4.3267	139	0.8944	8.40995	31	0.5604	2.27657	118	0.8698	6.48686	63	0.7657	4.41039	96	0.9154	6.19017	161	0.8388	12.1487	449	0.9653	27.2474	65	0.7672	4.40521	98	0.9277	8.67142	4	0.3514	0.353066	32	0.8142	2.79105	42	0.7361	2.84413	66	1	3.98655	341	0.9675	28.0302	241	0.9581	19.5263
Unigene13102_All	494	42	0.3462	7.70828	37	0.332	6.26723	182	0.5405	37.4184	144	0.4028	22.1621	30	0.3401	5.87967	110	0.3401	19.8573	3	0.2814	0.633755	29	0.3421	4.92689	73	0.5142	13.8507	72	0.3381	17.8358	50	0.3421	12.3555	55	0.5202	13.43	13	0.334	2.46455	63	0.3462	10.6534	29	0.4312	6.67367	3	0.2895	0.680486
Unigene13178_All	1458	840	0.9561	52.2344	115	0.8635	6.59996	325	0.9808	22.6395	800	0.9877	41.7164	503	0.9808	33.4017	455	0.9314	27.8296	134	0.9815	9.59122	252	0.9252	14.5059	933	0.9938	59.979	166	0.9815	13.9328	357	0.9362	29.8902	632	0.9794	52.2877	637	0.9376	40.917	464	0.9931	26.5849	324	0.9801	25.2628	184	0.9342	14.1412
Unigene13188_All	1431	3639	0.986	230.557	854	0.9469	49.9366	79	0.9113	5.60697	670	0.9462	35.5967	496	0.9399	33.5584	813	0.9364	50.6646	240	0.9448	17.5024	254	0.9441	14.8969	3273	0.9511	214.379	203	0.9364	17.3597	355	0.9455	30.2835	565	0.9476	47.6265	2115	0.9469	138.418	1093	0.9476	63.8051	138	0.8665	10.9631	184	0.9133	14.408
Unigene13211_All	382	1583	0.9948	375.71	302	0.9607	66.1522	562	0.9738	149.422	1625	0.9869	323.418	875	1	221.77	887	0.9869	207.068	108	0.9791	29.5044	681	0.9921	149.619	2165	0.9921	531.214	515	0.9895	164.98	317	0.9948	101.301	1287	1	406.401	1036	0.9921	253.991	1372	0.9843	300.031	502	0.9895	149.394	215	0.9738	63.0667
Unigene13234_All	470	160	0.6191	30.8643	79	0.5894	14.0647	145	0.6191	31.3337	147	0.8319	23.779	112	0.7511	23.0717	97	0.6	18.4046	45	0.7298	9.99175	62	0.7447	11.0712	95	0.8383	18.9453	68	0.8191	17.7051	41	0.6234	10.6489	79	0.6298	20.2754	154	0.6191	30.6863	87	0.6	15.4631	72	0.617	17.4152	40	0.6894	9.53645
Unigene13262_All	1232	278	0.5479	20.4583	37	0.3766	2.513	655	0.6023	53.9973	500	0.5519	30.8556	320	0.5463	25.1477	372	0.543	26.9269	12	0.4756	1.01648	65	0.5065	4.42797	296	0.5438	22.5194	38	0.5325	3.7745	90	0.5365	8.91763	189	0.5422	18.5051	223	0.5455	16.9518	211	0.539	14.3069	89	0.569	8.21245	41	0.5893	3.72905
Unigene13483_All	815	50	0.8368	5.56221	104	1	10.6777	61	0.8589	7.60175	57	0.8847	5.31731	31	0.746	3.68267	44	0.9055	4.81447	78	0.9411	9.98766	98	0.9337	10.0918	31	0.9067	3.56516	53	0.9988	7.95801	156	0.9828	23.366	30	0.8429	4.44021	92	0.9485	10.5719	79	0.892	8.09738	64	0.9362	8.92721	190	0.9411	26.1229
Unigene13490_All	1621	227	0.9581	12.6963	93	0.9112	4.80066	140	0.963	8.77175	342	0.921	16.0405	153	0.8871	9.13834	208	0.9624	11.4428	76	0.9192	4.8928	72	0.8828	3.72779	300	1	17.3466	95	0.9217	7.17178	104	0.9463	7.83192	225	1	16.7432	159	0.8945	9.18621	217	0.9513	11.1828	117	0.8994	8.20533	76	0.9358	5.25358
Unigene13515_All	1837	76	0.3696	3.75093	12	0.2961	0.546604	19	0.27	1.05047	79	0.3517	3.26958	44	0.3653	2.31901	41	0.3114	1.99034	-	-	-	16	0.2705	0.730992	91	0.3664	4.64309	36	0.3272	2.39817	24	0.3446	1.59485	77	0.3402	5.05617	80	0.344	4.07852	74	0.35	3.3651	40	0.3898	2.47539	17	0.2428	1.03697
Unigene13541_All	630	407	1	58.5718	1441	0.9952	191.392	949	0.9921	152.991	577	0.9857	69.6321	619	0.973	95.1281	422	0.954	59.7345	1658	0.9889	274.644	1501	1	199.959	90	0.8794	13.3899	305	0.9476	59.2442	650	0.9762	125.948	137	0.6905	26.2313	334	0.6714	49.651	407	0.9063	53.9671	439	0.9937	79.2168	1311	0.9778	233.178
Unigene13574_All	1281	1	0.0554	0.070776	6	0.3583	0.391925	12	0.434	0.951422	8	0.3942	0.474805	5	0.217	0.377902	-	-	-	153	0.9641	12.4643	21	0.726	1.37585	1	0.0554	0.0731688	4	0.267	0.382118	2	0.2358	0.190589	-	-	-	1	0.0617	0.0731093	-	-	-	44	0.9664	3.90478	27	0.7869	2.36178
Unigene13579_All	940	167	0.9872	16.1073	615	1	54.7454	519	1	56.0765	489	1	39.5508	231	1	23.7926	305	1	28.9351	163	1	18.0962	210	1	18.7496	225	1	22.4352	637	1	82.9274	534	1	69.3476	180	1	23.0985	197	1	19.6273	215	1	19.1067	395	1	47.7708	211	1	25.1524
Unigene13584_All	841	487	1	52.501	111	0.9941	11.044	356	1	42.9927	623	0.912	56.3205	372	0.9834	42.8258	587	0.9037	62.2437	36	0.8216	4.46718	159	0.9203	15.8673	251	0.918	27.9739	126	0.8478	18.3342	105	0.9834	15.2409	363	1	52.0655	280	0.9869	31.1806	274	0.9572	27.2163	156	0.981	21.0873	61	0.8371	8.12753
Unigene13622_All	1279	518	1	36.7193	279	0.921	18.253	766	1	60.8274	1173	1	69.7271	611	1	46.2519	923	1	64.3554	53	0.7303	4.32446	207	1	13.5832	660	0.9937	48.3669	229	1	21.9104	275	1	26.247	535	1	50.4572	215	0.9781	15.7431	405	0.964	26.4521	283	0.9891	25.1541	78	0.7811	6.83359
Unigene13723_All	1655	607	0.9583	33.2526	1187	1	60.0141	393	0.9142	24.1177	531	0.9644	24.3933	822	0.974	48.0875	729	0.9613	39.281	1224	0.9746	77.181	1908	1	96.7569	267	0.916	15.1213	490	0.9613	36.2313	504	0.9807	37.1749	315	0.9517	22.959	760	0.9831	43.0069	1048	0.9734	52.8979	698	0.916	47.9458	1377	1	93.2311
Unigene13736_All	1290	62	0.9047	4.3575	158	1	10.2487	325	1	25.5879	44	0.9163	2.59321	40	0.7915	3.00213	31	0.8481	2.14302	389	1	31.4693	745	1	48.4695	41	0.7589	2.97899	108	1	10.2452	688	1	65.1053	12	0.5248	1.1221	10	0.5535	0.725993	11	0.5279	0.712325	327	1	28.8172	1934	1	167.993
Unigene13752_All	1937	80	0.8916	3.74451	25	0.476	1.07997	53	0.6949	2.77899	149	0.9541	5.84832	66	0.7656	3.29893	101	0.906	4.64992	7	0.2173	0.377134	30	0.5705	1.29985	65	0.7666	3.14528	24	0.507	1.51624	13	0.5245	0.819278	36	0.8147	2.24188	18	0.4904	0.870292	36	0.7243	1.55256	42	0.6448	2.46498	2	0.1322	0.115698
Unigene13758_All	649	175	0.7982	24.4472	56	0.7565	7.22011	125	0.6687	19.5617	217	0.9337	25.4208	150	0.9214	22.3772	208	0.8921	28.5807	21	0.681	3.37677	90	1	11.6386	174	1	25.1293	34	0.6656	6.41092	74	0.8814	13.9189	154	1	28.623	149	0.9291	21.5012	128	0.9276	16.4756	56	0.8151	9.80927	42	0.8136	7.25153
Unigene13805_All	621	57	0.694	8.32182	6	0.5137	0.808463	3	0.256	0.490649	23	0.3623	2.81586	13	0.3688	2.0268	6	0.5346	0.861615	15	0.4283	2.52073	49	0.5008	6.62226	34	0.5797	5.13171	14	0.351	2.75882	9	0.6087	1.76917	35	0.5491	6.79855	36	0.5169	5.42916	27	0.694	3.63201	15	0.3543	2.74595	173	0.7262	31.2161
Unigene13815_All	1549	64	0.867	3.74596	266	0.9955	14.3691	146	0.8948	9.57288	59	0.8618	2.89584	105	0.9096	6.56291	72	0.9161	4.1451	162	1	10.9142	219	0.9768	11.8657	30	0.6217	1.81529	143	0.9051	11.2972	144	0.9961	11.3482	93	0.8502	7.24221	196	0.9684	11.8502	81	0.6346	4.36826	143	0.9406	10.4949	237	0.9374	17.1444
Unigene13934_All	653	70	0.9464	9.71896	157	1	20.1181	101	0.9617	15.709	62	0.9709	7.2186	81	0.9464	12.0097	63	1	8.60361	137	1	21.8945	232	0.9877	29.8179	49	0.9081	7.03328	178	0.9939	33.3575	201	0.977	37.5751	74	0.9081	13.6697	112	0.9632	16.063	90	1	11.5134	225	1	39.1708	319	1	54.7397
Unigene13962_All	664	62	1	8.46562	310	1	39.0656	196	1	29.9798	103	1	11.7935	146	1	21.2884	78	1	10.4756	409	1	64.2809	298	1	37.666	53	1	7.4814	464	1	85.5138	322	1	59.1978	89	1	16.1682	156	1	22.0028	199	1	25.0357	356	1	60.9502	359	1	60.5831
Unigene13982_All	509	28	0.9194	4.98741	118	0.9666	19.3984	44	0.9804	8.77963	39	0.9804	5.82534	35	1	6.65747	57	0.9823	9.98644	195	0.9941	39.9801	189	0.9941	31.1635	15	0.8585	2.76216	59	1	14.1847	81	0.9843	19.4261	33	0.9823	7.82053	86	0.9823	15.8235	111	0.9941	18.2171	56	0.9745	12.5073	148	0.9902	32.5813
Unigene14037_All	801	58	0.7928	6.56494	209	0.9526	21.8331	204	0.9725	25.8666	31	0.633	2.94241	111	0.97	13.4168	92	0.9051	10.2426	177	0.9463	23.0604	469	0.9263	49.1408	24	0.618	2.80837	88	0.8714	13.4442	252	0.6929	38.4048	70	0.6567	10.5416	127	0.8677	14.8489	167	0.834	17.4164	99	0.7016	14.0506	491	0.9114	68.6869
Unigene14170_All	1442	24	0.6824	1.50897	11	0.3176	0.638305	10	0.4827	0.704329	26	0.6664	1.37083	20	0.6602	1.34284	39	0.7712	2.41186	2	0.1963	0.144741	5	0.2497	0.291009	21	0.6158	1.36499	1	0.0929	0.0848635	5	0.1949	0.423275	26	0.7857	2.17494	1	0.095	0.0649467	23	0.4459	1.33241	1	0.0596	0.0788366	-	-	-
Unigene14176_All	1324	184	0.9622	12.5998	62	0.8912	3.91836	58	0.7462	4.44919	338	0.8882	19.409	126	0.8761	9.21385	179	0.8905	12.0564	15	0.6103	1.18231	54	0.824	3.423	238	0.8867	16.8486	49	0.7598	4.52892	26	0.7545	2.39719	157	0.9819	14.3038	60	0.8157	4.2441	161	0.8701	10.1581	47	0.8535	4.03556	22	0.6095	1.86191
Unigene14216_All	273	25	1	8.30257	3	0.6703	0.919516	-	-	-	-	-	-	6	1	2.12788	21	1	6.85978	19	1	7.26303	-	-	-	2	0.5531	0.686661	-	-	-	7	0.7766	3.13006	11	0.7985	4.86038	4	0.7802	1.37221	5	0.7875	1.52997	1	0.0989	0.416419	24	0.8095	9.85084
Unigene14218_All	1982	529	0.9939	24.1984	268	0.9405	11.3144	421	0.9531	21.5734	573	0.9844	21.9799	449	1	21.9332	453	0.949	20.3821	313	0.9541	16.4804	221	0.9475	9.35816	589	0.9798	27.8539	243	1	15.0034	410	0.9723	25.2521	334	0.9687	20.3274	421	0.9294	19.893	446	0.9576	18.7978	407	0.9723	23.3445	170	0.9506	9.61103
Unigene14219_All	2050	2829	0.9488	125.116	1319	0.9171	53.8383	1597	0.9771	79.1211	2902	0.9751	107.626	2489	0.9405	117.552	1886	0.9083	82.043	1129	0.9298	57.4734	649	0.8463	26.5701	4552	0.9444	208.125	1751	0.9771	104.525	1281	0.902	76.2804	2388	0.9444	140.514	2313	0.9439	105.668	2273	0.9922	92.6234	1330	0.9195	73.755	764	0.9161	41.7604
Unigene14263_All	244	100	0.9795	37.1574	19	0.9877	6.51575	58	0.9877	24.1423	136	0.9918	42.3763	90	0.9877	35.7118	102	1	37.279	9	0.9467	3.84928	35	1	12.0387	146	0.9795	56.0839	54	0.9877	27.0826	38	0.9754	19.0113	121	1	59.8185	80	1	30.7059	68	0.9918	23.2806	73	0.9631	34.0116	28	0.9016	12.8586
Unigene14272_All	339	75	1	20.0584	58	1	14.3162	97	1	29.0612	146	1	32.7437	63	0.9912	17.9928	87	1	22.8862	66	1	20.3175	36	0.9882	8.9126	133	1	36.7728	25	0.9794	9.02457	80	1	28.8077	68	1	24.1963	41	1	11.3268	66	1	16.2637	31	0.9912	10.3957	22	1	7.2719
Unigene14332_All	1928	241	0.8719	11.333	249	0.8605	10.8067	173	0.9253	9.1134	353	0.9149	13.9201	265	0.9206	13.3075	206	0.904	9.52826	339	0.9175	18.3493	531	0.9481	23.1147	348	0.9393	16.9179	178	0.8843	11.2979	162	0.8776	10.2571	189	0.8475	11.8248	243	0.9492	11.8038	419	0.9372	18.1544	420	0.9279	24.7648	507	0.8755	29.4663
Unigene14372_All	2103	409	0.9087	17.6327	86	0.8592	3.42184	43	0.582	2.07668	54	0.8055	1.95222	79	0.8031	3.63703	291	0.8174	12.3398	177	0.8816	8.78336	185	0.8531	7.38302	158	0.8569	7.04195	47	0.5763	2.73492	32	0.7908	1.8575	63	0.7851	3.61361	280	0.893	12.4693	277	0.8516	11.0031	62	0.6044	3.35155	26	0.6153	1.38535
Unigene14415_All	208	20	1	8.71769	60	1	24.1373	53	1	25.8794	27	0.9712	9.86904	12	0.9663	5.58569	31	0.8606	13.2908	65	1	32.612	60	1	24.2097	11	0.8413	4.95683	41	1	24.1216	34	1	19.9542	15	1	8.69897	20	1	9.0051	31	0.9423	12.4501	14	1	7.6517	58	0.9952	31.2456
Unigene14438_All	264	34	1	11.6764	106	1	33.5972	24	1	9.23312	23	0.9773	6.62366	45	1	16.5032	64	0.9735	21.6187	173	1	68.3863	118	1	37.5128	9	0.9508	3.19531	89	1	41.2546	77	1	35.6045	32	1	14.6213	66	0.9242	23.4133	84	1	26.5797	37	1	15.9328	143	1	60.6956
Unigene14482_All	559	10	0.7657	1.6219	34	1	5.08941	41	0.9857	7.44926	27	0.9571	3.6722	18	0.8569	3.11759	13	1	2.07389	37	0.9928	6.90743	44	0.9911	6.60606	3	0.7442	0.503019	65	1	14.2294	67	1	14.6312	15	0.9928	3.23683	26	0.9982	4.35596	19	0.9374	2.83934	110	1	22.3704	170	1	34.077
Unigene14561_All	353	53	1	13.6124	83	0.9263	19.6745	18	1	5.17892	28	1	6.03056	47	1	12.8909	46	0.8272	11.6208	64	1	18.9205	74	1	17.5938	25	0.7989	6.63805	29	0.7904	10.0533	22	0.966	7.60792	20	0.8385	6.83432	55	0.9972	14.5918	100	0.9773	23.6647	42	0.8329	13.526	71	0.8754	22.5376
Unigene14578_All	292	31	0.6644	9.62529	65	0.9041	18.6265	48	0.5685	16.6955	31	0.5582	8.07148	19	0.7363	6.29984	18	0.5411	5.49722	33	0.976	11.7939	69	0.9281	19.8321	19	0.7979	6.09882	67	0.5719	28.0788	25	0.7089	10.4514	8	0.6575	3.30481	3	0.5514	0.962189	22	0.589	6.29383	44	0.7192	17.1302	46	0.7123	17.6522
Unigene14583_All	1719	215	0.4968	11.3396	-	-	-	-	-	-	2	0.0826	0.0884562	5	0.2193	0.281613	76	0.4503	3.94268	5	0.1832	0.303543	2	0.1681	0.0976463	48	0.3805	2.61722	110	0.4631	7.83075	7	0.0925	0.497096	3	0.2455	0.210516	3	0.2484	0.163443	209	0.4724	10.1565	-	-	-	9	0.1873	0.586667
Unigene14606_All	397	143	0.7783	32.6573	280	0.8338	59.0158	143	0.8338	36.5836	199	1	38.1098	212	0.8816	51.7016	236	0.8338	53.0121	143	0.9798	37.59	405	0.9169	85.6182	151	0.9018	35.6502	131	0.8262	40.3801	205	1	63.0349	168	0.8388	51.0456	318	0.9144	75.0168	458	0.8438	96.3718	145	0.8564	41.5213	447	1	126.166
Unigene14619_All	306	101	1	29.9251	446	1	121.959	258	1	85.6327	142	1	35.281	153	1	48.4093	155	1	45.1714	395	1	134.711	642	1	176.082	64	0.9967	19.6035	247	1	98.7784	316	1	126.062	67	1	26.4115	160	1	48.9689	146	1	39.8572	199	1	73.9307	798	1	292.218
Unigene14661_All	273	9	0.6923	2.98892	49	1	15.0188	31	0.9853	11.5329	10	0.9853	2.78491	13	0.8571	4.61041	6	0.9927	1.95994	135	1	51.6057	51	1	15.6787	9	1	3.08997	15	1	6.7238	79	1	35.325	5	0.6117	2.20926	16	0.8755	5.48882	7	0.9634	2.14196	45	0.9011	18.7389	100	1	41.0452
Unigene1480_All	1882	371	0.9591	17.8727	54	0.7821	2.4009	154	0.9564	8.31079	275	0.9575	11.1093	194	0.957	9.98024	204	0.9559	9.66638	41	0.797	2.27348	99	0.9437	4.41486	306	0.9543	15.2397	67	0.906	4.35654	79	0.8868	5.12419	176	0.9575	11.2806	308	0.9564	15.3269	232	0.9575	10.2978	89	0.9554	5.37606	86	0.9293	5.1204
Unigene14834_All	2816	74	0.1328	2.38251	1	0.0547	0.0297145	17	0.1168	0.613137	19	0.12	0.512974	27	0.1207	0.928303	56	0.1197	1.77341	20	0.1168	0.741181	5	0.076	0.149018	78	0.1214	2.59619	5	0.1009	0.217282	19	0.1197	0.823642	25	0.1016	1.0709	78	0.1197	2.59408	38	0.12	1.12727	6	0.1108	0.242221	1	0.0518	0.0397917
Unigene14927_All	975	167	0.8492	15.5291	104	0.8164	8.92544	206	0.8144	21.4587	179	0.84	13.958	115	0.8133	11.4196	135	0.8277	12.3476	205	0.7692	21.942	69	0.72	5.93945	414	0.9036	39.7989	115	0.719	14.4338	121	0.7385	15.1495	191	0.7682	23.6303	216	0.7446	20.7478	126	0.7456	10.7955	143	0.8154	16.6734	41	0.6954	4.71199
Unigene15010_All	445	31	0.9708	6.31592	229	1	43.0602	56	1	12.7811	36	0.9798	6.15059	57	1	12.4015	49	1	9.8195	109	1	25.5619	313	1	59.0318	33	1	6.95071	124	1	34.0995	156	1	42.7939	62	1	16.8063	161	1	33.8835	120	1	22.5266	122	1	31.1669	515	1	129.68
Unigene15420_All	1178	22	0.5857	1.69322	246	0.8905	17.4739	65	0.9092	5.60414	47	0.7445	3.03338	69	0.7148	5.67104	12	0.4312	0.908426	333	0.9907	29.5003	91	0.9126	6.48332	48	0.6672	3.81919	304	0.9788	31.5802	792	1	82.0725	15	0.657	1.53598	28	0.5	2.22605	65	0.6834	4.60939	463	0.9805	44.6816	554	0.9754	52.6974
Unigene15481_All	1373	151	0.772	9.97106	180	0.8288	10.9699	110	0.8376	8.13698	148	0.8412	8.19531	113	0.8733	7.96832	101	0.8012	6.56001	95	0.7706	7.22071	285	0.8704	17.4211	94	0.8128	6.417	140	0.8696	12.478	120	0.8674	10.6691	66	0.8339	5.79847	79	0.7946	5.38863	80	0.8004	4.86737	135	0.8747	11.1778	351	0.8718	28.6458
Unigene15491_All	953	83	0.8374	7.89624	286	0.8772	25.1116	205	1	21.8475	243	0.8667	19.386	137	0.8458	13.9183	211	0.8499	19.7444	154	0.8657	16.8638	458	0.9465	40.3343	99	0.8468	9.73682	284	0.8636	36.468	139	1	17.8049	152	0.8846	19.2394	131	0.8772	12.8736	178	0.8846	15.6028	330	0.8898	39.3654	349	0.8667	41.0353
Unigene15533_All	649	92	0.9615	12.8522	34	0.8151	4.38364	72	0.8814	11.2675	98	0.8706	11.4804	78	0.9538	11.6361	86	0.9014	11.817	11	0.8259	1.76878	39	0.9553	5.04338	171	0.926	24.696	42	0.8459	7.91937	30	0.6148	5.6428	108	0.943	20.0733	89	1	12.843	104	0.9892	13.3864	36	0.8829	6.30596	26	0.8475	4.48904
Unigene15560_All	487	125	0.9281	23.2711	46	0.7598	7.90368	47	0.7515	9.80189	77	0.9097	12.0209	85	0.7598	16.8985	121	0.7618	22.1569	28	0.8296	6.00006	26	0.7146	4.4807	122	0.77	23.4804	20	0.7495	5.02559	19	0.7474	4.76258	153	0.9179	37.8968	255	0.924	49.0381	177	0.924	30.3612	20	0.7577	4.66868	6	0.6283	1.38053
Unigene15562_All	551	2695	0.9764	443.447	7257	1	1102.06	5095	1	939.147	1576	1	217.46	3046	0.9927	535.226	2264	1	366.419	9684	1	1834.13	11540	1	1757.75	1430	1	243.254	1526	0.9982	338.914	13221	1	2929.07	1603	0.9619	350.931	4302	1	731.208	3933	1	596.276	3357	0.9474	692.617	12947	1	2632.95
Unigene15623_All	540	318	0.9	53.391	180	0.9574	27.892	197	0.913	37.0522	593	0.9315	83.4902	297	0.913	53.2502	408	0.9796	67.3783	36	0.8722	6.95722	104	0.8815	16.1637	727	1	126.187	75	0.9093	16.9963	59	0.5481	13.3375	365	1	81.534	178	0.8759	30.8708	225	0.9111	34.8068	95	0.9093	19.9997	42	0.913	8.71526
Unigene15635_All	591	121	0.9137	18.5623	12	0.4112	1.699	24	0.8376	4.12444	376	0.8325	48.3699	148	0.9966	24.2456	113	0.8409	17.0508	1	0.1726	0.176579	13	0.6497	1.84611	352	0.8443	55.8252	7	0.6633	1.44943	10	0.4061	2.06552	191	0.8443	38.9839	79	0.846	12.5188	133	0.8325	18.7992	18	0.4247	3.46241	3	0.3469	0.568799
Unigene1563_All	304	483	1	144.048	836	1	230.109	238	0.8618	79.5142	263	0.8914	65.7743	469	1	149.368	436	0.8651	127.899	1051	1	360.791	1360	1	375.463	139	0.9868	42.8565	143	0.8618	57.5637	354	0.9539	142.15	162	1	64.2808	396	1	121.995	554	1	152.234	313	0.8914	117.048	838	1	308.884
Unigene15643_All	1199	564	0.8782	42.6476	110	0.8524	7.67669	472	0.9466	39.9819	475	0.9083	30.1196	381	0.9608	30.7655	461	0.985	34.2875	51	0.6897	4.43892	177	0.9458	12.3896	612	0.9458	47.8418	62	0.8674	6.32789	215	0.814	21.8896	410	0.9942	41.2482	757	0.9733	59.1288	503	0.8524	35.0448	62	0.7848	5.87849	61	0.6647	5.7008
Unigene15654_All	624	443	1	64.3656	1645	1	220.588	513	1	83.4976	739	1	90.0397	706	1	109.542	352	1	50.305	640	1	107.034	1888	1	253.933	370	1	55.5766	392	1	76.8755	593	1	116.008	501	1	96.8485	729	1	109.412	850	1	113.791	713	1	129.897	1337	1	240.089
Unigene15692_All	1175	913	1	70.4479	230	0.9821	16.3791	12	0.3736	1.03725	217	0.9515	14.0409	132	0.903	10.8766	314	0.977	23.8312	246	1	21.8486	95	0.8034	6.78559	1485	1	118.458	85	0.9779	8.85253	153	0.9787	15.8954	167	0.9677	17.1442	645	1	51.4096	331	0.9643	23.5324	49	0.766	4.7408	36	0.714	3.43312
Unigene15775_All	893	516	0.9888	52.3882	113	0.8376	10.5883	215	0.888	24.4528	831	0.9597	70.7496	380	0.9283	41.1994	531	0.8992	53.0269	6	0.2968	0.701175	165	0.8533	15.5072	499	0.9015	52.375	40	0.654	5.48144	31	0.7525	4.23768	351	0.9015	47.4128	263	0.9798	27.582	425	1	39.7569	61	0.7884	7.76554	32	0.6137	4.01535
Unigene15776_All	1050	232	0.9952	20.0324	46	0.8905	3.6658	230	0.979	22.2474	336	0.9867	24.329	260	0.981	23.9741	194	0.9219	16.4765	23	0.7105	2.28594	90	0.9657	7.19374	829	0.9819	74.0014	82	0.9457	9.55676	119	0.9543	13.8349	507	0.9914	58.245	381	0.961	33.9827	307	0.9714	24.4244	137	0.9533	14.8329	117	0.9819	12.4859
Unigene15809_All	918	90	0.8573	8.88863	217	0.8606	19.7796	283	0.8529	31.3101	169	0.8595	13.9965	134	0.8693	14.1326	101	0.8388	9.81143	482	0.8562	54.7938	89	0.8486	8.13671	54	0.8562	5.51348	62	0.8312	8.26486	22	0.8148	2.92548	71	0.8377	9.32944	87	0.8519	8.87562	71	0.8431	6.46087	136	0.8453	16.8418	18	0.7821	2.19712
Unigene15841_All	869	1127	1	117.582	1660	1	159.841	1841	1	215.167	2172	1	190.027	1685	0.9919	187.732	1298	0.9965	133.201	1178	1	141.466	635	0.9919	61.3276	1182	1	127.489	2514	1	354.023	2063	0.9965	289.799	1151	0.9977	159.77	938	0.9954	101.089	1071	0.9816	102.954	2998	1	392.198	882	0.954	113.73
Unigene15914_All	735	349	0.9034	43.05	14	0.6313	1.59383	18	0.5837	2.48729	138	0.8898	14.2747	59	1	7.77183	33	0.7605	4.00387	21	0.9143	2.98166	21	0.6735	2.39791	584	1	74.4733	40	0.6245	6.65977	91	0.917	15.1137	188	0.9837	30.8539	135	0.9769	17.2016	111	0.8041	12.6157	31	0.815	4.79477	14	0.9755	2.13435
Unigene15926_All	657	95	0.9361	13.1097	20	0.7336	2.54721	61	0.9224	9.42987	86	0.9285	9.95193	74	0.93	10.905	55	0.9102	7.46536	19	0.6849	3.01797	37	0.8554	4.72648	266	0.9833	37.9482	43	0.9635	8.0092	35	0.6027	6.5031	146	0.9346	26.8057	103	0.9893	14.6823	66	0.8265	8.39177	48	0.9239	8.30557	42	0.7686	7.16323
Unigene15941_All	752	191	0.9508	23.0277	4	0.6197	0.445085	19	0.7872	2.56612	411	0.9628	41.5526	162	0.9521	20.8572	171	0.9521	20.2783	5	0.391	0.693871	13	0.7713	1.45087	507	1	63.1924	15	0.9415	2.44095	13	0.7886	2.1103	322	0.9574	51.6509	160	0.9521	19.9262	101	0.9521	11.2196	20	0.7434	3.02347	27	0.8271	4.02319
Unigene15954_All	756	584	0.9841	70.0368	1238	0.9669	137.025	1529	0.9894	205.412	1246	0.9775	125.306	621	0.9524	79.5295	948	0.9616	111.825	908	0.9802	125.34	309	1	34.3035	3086	1	382.604	1489	0.9881	241.023	2835	1	457.772	1979	0.9868	315.765	1988	1	246.273	1528	0.9907	168.841	1286	0.9788	193.38	781	0.9537	115.759
Unigene15977_All	789	360	1	41.3676	461	1	48.8905	488	1	62.818	526	1	50.6854	424	1	52.0292	556	1	62.8422	34	0.8061	4.49706	127	0.9785	13.5092	790	1	93.848	467	1	72.4313	130	0.9531	20.1133	302	1	46.1711	296	1	35.1347	274	0.962	29.0101	170	1	24.4943	68	0.8378	9.65732
Unigene15983_All	915	315	0.9475	31.2122	68	0.8044	6.21854	194	0.9508	21.5339	276	0.7836	22.9331	179	0.7727	18.9405	223	0.5519	21.7339	50	0.5705	5.70264	113	0.7137	10.3648	418	0.9355	42.8184	43	0.588	5.75087	129	0.7224	17.2102	276	0.9989	36.3855	256	0.8754	26.2024	207	0.7093	18.8984	59	0.7344	7.33034	54	0.4667	6.61298
Unigene16132_All	1342	230	0.9993	15.5385	401	1	25.003	159	0.9911	12.0333	291	0.9896	16.486	275	1	19.8399	215	0.9881	14.2869	242	0.994	18.8187	649	1	40.5876	90	0.9873	6.28586	117	1	10.6689	176	1	16.0095	164	1	14.7411	235	1	16.3998	225	1	14.0057	190	1	16.0951	441	1	36.8223
Unigene16133_All	1292	369	0.9033	25.894	164	0.8669	10.6214	259	0.9017	20.36	394	0.9033	23.1851	303	0.8661	22.7059	349	0.8684	24.0889	163	0.9141	13.1659	174	0.8491	11.3029	516	0.8723	37.4336	140	0.8344	13.2603	165	0.8878	15.5898	307	0.9002	28.6626	396	0.8545	28.7048	358	0.8553	23.1471	185	0.8731	16.2781	95	0.8398	8.23922
Unigene16156_All	323	-	-	-	17	0.8607	4.404	-	-	-	8	0.8545	1.88305	5	0.4985	1.49874	-	-	-	27	1	8.72345	44	0.9288	11.4328	-	-	-	21	0.9907	7.95615	-	-	-	-	-	-	2	0.4458	0.579895	-	-	-	48	1	16.894	22	0.9721	7.63212
Unigene1616_All	230	60	0.9652	23.6515	4	0.6217	1.45523	78	1	34.4435	71	1	23.4696	51	1	21.4685	41	0.9652	15.8968	4	0.6652	1.81493	19	0.8	6.9331	89	1	36.2691	15	1	7.98086	30	0.8609	15.9225	46	0.913	24.1251	63	0.9348	25.6528	78	1	28.3297	18	0.7913	8.89689	6	0.7043	2.92313
Unigene16340_All	453	17	0.5651	3.4024	31	0.5806	5.72617	52	0.6821	11.6586	35	0.596	5.87414	7	0.5077	1.49609	19	0.5607	3.74032	3	0.3201	0.691114	67	0.6887	12.413	24	0.574	4.96579	81	0.6843	21.8813	57	0.6799	15.3601	23	0.6159	6.12448	33	0.6291	6.82241	31	0.6358	5.71661	42	0.6909	10.5401	215	0.713	53.1821
Unigene16464_All	1443	222	0.9896	13.9483	3187	0.9965	184.806	833	0.9993	58.63	332	0.9307	17.4923	498	0.9924	33.4135	420	0.9439	25.9559	2032	1	146.955	1192	1	69.3285	53	0.8988	3.44258	913	1	77.4267	794	0.9986	67.1695	139	0.9293	11.6195	348	0.9917	22.5858	501	0.9369	29.0032	563	1	44.3543	997	1	77.4201
Unigene16470_All	390	267	0.8897	62.07	412	0.9333	88.3961	228	0.9103	59.3761	178	0.8462	34.7	208	1	51.6366	297	0.7128	67.9118	493	0.9026	131.92	549	0.8769	118.143	323	0.8333	77.627	110	0.8949	34.5155	520	0.8564	162.763	128	0.7205	39.59	330	0.8821	79.2449	467	0.8538	100.029	166	0.859	48.3879	688	0.9	197.674
Unigene16536_All	444	44	0.723	8.98472	621	0.7455	117.033	446	0.7387	102.022	164	0.7342	28.0825	62	0.7275	13.5197	225	0.7432	45.1911	1780	0.8131	418.373	496	0.8446	93.7563	8	0.491	1.68881	5	0.5586	1.37808	60	0.75	16.4963	12	0.5811	3.26015	15	0.5721	3.16396	8	0.5203	1.50516	382	0.8176	97.8079	387	0.7658	97.6681
Unigene16561_All	1378	667	0.955	43.8845	1087	0.9811	66.0056	383	0.9557	28.2287	512	0.963	28.2485	774	0.9557	54.3814	663	0.9209	42.906	868	0.979	65.7351	1205	0.9695	73.3904	419	0.9165	28.4997	349	0.9753	30.9929	411	0.9514	36.4091	409	0.9579	35.8025	775	0.9659	52.6714	948	0.9717	57.4691	448	0.9572	36.9592	899	0.9913	73.103
Unigene16584_All	493	273	0.7728	50.2054	223	0.3225	37.8494	1579	0.7586	325.294	1022	0.7627	157.608	748	0.7728	146.897	1704	0.7789	308.231	51	0.3448	10.7957	317	0.3266	53.9652	590	0.7566	112.171	193	0.3266	47.9067	350	0.7262	86.664	694	0.7465	169.806	1079	0.783	204.973	938	0.7546	158.939	174	0.7241	40.1232	151	0.3225	34.3206
Unigene16587_All	483	50	0.9213	9.38551	19	0.8054	3.2916	46	0.9213	9.67279	120	0.9089	18.889	33	0.9689	6.61493	22	0.7267	4.0619	2	0.3043	0.432125	16	0.7826	2.78019	132	0.8944	25.6154	10	0.8965	2.53361	24	0.7164	6.06571	16	0.7992	3.99588	3	0.4224	0.581696	2	0.5652	0.345906	18	0.8406	4.23661	1	0.3043	0.231994
Unigene16594_All	488	65	0.9365	12.0761	45	0.9385	7.71602	91	0.9016	18.9392	100	0.9467	15.5795	66	0.9098	13.0943	102	0.8934	18.6395	25	0.7602	5.34622	33	0.9078	5.67539	55	0.9078	10.5637	41	0.9139	10.2814	26	0.666	6.50386	98	0.9529	24.224	96	0.916	18.4236	46	0.9119	7.87432	51	0.9488	11.8807	16	0.6844	3.67388
Unigene16652_All	508	96	1	17.1334	58	1	9.55356	128	1	25.591	207	1	30.98	225	0.9882	42.8822	117	0.9941	20.5388	60	0.9744	12.3258	41	1	6.77364	82	0.9547	15.1295	55	0.939	13.2491	85	0.9744	20.4255	146	0.9272	34.668	147	1	27.1004	117	0.9252	19.2397	75	0.9311	16.7838	53	0.9843	11.6906
Unigene16653_All	693	102	0.7316	13.3445	60	0.6912	7.24467	193	0.7532	28.2856	234	0.746	25.6718	155	0.7215	21.6549	107	0.7287	13.7691	53	0.7027	7.98122	60	0.6234	7.26641	62	0.6378	8.38559	29	0.7085	5.12096	63	0.7446	11.0975	108	0.7258	18.7988	100	0.746	13.5142	84	0.7186	10.1256	66	0.7273	10.8269	28	0.7042	4.52741
Unigene16828_All	951	2344	1	223.466	862	0.9958	75.8451	1908	0.9905	203.769	3500	1	279.809	1953	1	198.829	2482	1	232.742	387	0.9916	42.4676	903	0.9895	79.6909	1776	0.9989	175.04	475	0.9895	61.1223	800	0.9989	102.69	1631	1	206.877	879	0.9895	86.5626	1280	1	112.436	620	1	74.1147	329	1	38.765
Unigene16862_All	845	19	0.8142	2.0386	-	-	-	51	0.929	6.12992	26	0.7882	2.33933	23	0.8781	2.6353	53	0.9811	5.59336	6	0.5385	0.741005	4	0.5112	0.397288	16	0.7101	1.77475	10	0.5941	1.4482	5	0.342	0.722322	35	0.9243	4.99633	18	0.7325	1.99498	22	0.6852	2.17491	6	0.3692	0.807213	-	-	-
Unigene17042_All	881	172	0.857	17.7006	16	0.4642	1.51965	39	0.8785	4.49604	562	1	48.4992	213	1	23.4079	220	0.9444	22.269	36	0.8173	4.26436	21	0.7457	2.00053	222	0.9523	23.6185	145	1	20.1409	39	0.7934	5.40389	306	0.9705	41.8972	105	0.8774	11.1618	92	0.9762	8.72343	513	1	66.1965	23	0.7423	2.92534
Unigene17104_All	1275	141	0.8808	10.0264	233	0.9239	15.2914	110	0.8737	8.76241	93	0.8596	5.54558	102	0.8706	7.74549	108	0.9278	7.55383	260	0.9443	21.2809	244	0.9702	16.0613	58	0.8345	4.26376	126	0.9341	12.0934	167	0.8988	15.9891	72	0.8847	6.8118	153	0.8698	11.2384	147	0.8573	9.63124	176	0.8714	15.6926	257	0.8769	22.5864
Unigene17202_All	523	85	0.8394	14.7351	680	0.9006	108.795	311	0.8853	60.3948	63	0.6635	9.15827	99	0.7228	18.327	124	0.7916	21.1433	637	0.8662	127.106	640	0.8987	102.702	62	0.652	11.1113	232	0.8528	54.2841	410	0.87	95.6973	55	0.8547	12.6853	214	0.9369	38.3208	146	0.7017	23.3199	337	0.8528	73.2524	514	0.8776	110.125
Unigene17296_All	811	1724	0.9803	192.731	605	0.9593	62.4217	1423	0.9445	178.207	2151	0.9568	201.648	1428	0.9667	170.477	2034	0.9531	223.658	175	0.9248	22.5187	740	0.9729	76.5795	241	0.9236	27.8529	111	0.8989	16.749	149	0.9199	22.4276	294	0.9223	43.7287	284	0.9285	32.7959	509	0.9531	52.4291	151	0.942	21.1665	89	0.9285	12.2969
Unigene17312_All	370	87	1	21.3183	215	1	48.6225	92	1	25.2538	54	1	11.096	59	1	15.4386	94	0.9892	22.6558	374	1	105.486	174	1	39.4684	64	1	16.2126	207	1	68.4628	131	1	43.2203	38	1	12.3886	64	1	16.1995	110	1	24.8351	168	1	51.618	131	1	39.6729
Unigene17334_All	821	77	0.9732	8.5032	117	0.9622	11.9246	77	0.9695	9.52552	56	0.9927	5.18584	46	0.9683	5.42467	64	0.9708	6.95169	230	0.9781	29.2356	144	0.9866	14.7204	35	0.9683	3.99576	103	0.9476	15.3525	95	0.849	14.1253	38	0.8745	5.58316	47	0.8502	5.36138	42	0.6565	4.27348	111	0.9878	15.37	115	0.989	15.6957
Unigene17353_All	703	769	0.8848	99.1759	76	0.6771	9.04605	267	0.8834	38.5742	1297	0.9644	140.268	706	0.936	97.2317	925	0.7696	117.338	34	0.7525	5.0472	168	0.7525	20.0565	1905	0.9047	253.989	81	0.8592	14.0999	70	0.6629	12.1552	777	0.8634	133.323	297	0.7809	39.5661	483	0.9602	57.3941	130	0.8279	21.0224	35	0.7397	5.57876
Unigene17355_All	917	71	0.7775	7.01979	26	0.867	2.37249	35	0.8081	3.8765	60	0.9019	4.97458	61	0.9302	6.44049	69	0.7928	6.71017	13	0.8299	1.47945	24	0.7088	2.19656	104	0.9193	10.6301	55	0.855	7.33972	40	0.7808	5.32486	80	0.9466	10.5235	79	1	8.06826	75	0.9466	6.8323	53	0.9357	6.57052	15	0.4733	1.83293
Unigene17506_All	726	37	0.4256	4.62062	39	0.4601	4.49499	52	0.5193	7.27458	59	0.5193	6.1786	34	0.5193	4.5342	27	0.4972	3.3165	13	0.3636	1.86867	19	0.5303	2.19644	49	0.4642	6.32608	158	0.5634	26.6322	70	0.6295	11.7701	47	0.5234	7.8091	56	0.5193	7.22393	32	0.5179	3.68204	92	0.6129	14.406	13	0.4077	2.00646
Unigene17513_All	250	82	1	29.7378	92	1	30.7928	54	1	21.9379	113	1	34.3647	52	1	20.1383	97	1	34.6007	13	1	5.42663	26	1	8.72841	79	1	29.6184	33	1	16.1533	20	1	9.7658	50	1	24.1251	51	1	19.1052	64	1	21.3853	16	0.936	7.27568	7	0.812	3.13749
Unigene17522_All	221	16	1	6.56391	71	1	26.8823	8	0.8869	3.67654	31	1	10.6646	26	0.8914	11.3904	24	0.9548	9.68439	37	1	17.4717	89	1	33.7987	25	1	10.6029	34	1	18.8266	15	0.905	8.28546	19	0.9729	10.3705	13	0.9774	5.509	21	1	7.93784	50	1	25.72	50	1	25.3514
Unigene17549_All	228	74	1	29.426	19	0.9737	6.973	18	0.9868	8.01824	48	0.9956	16.0059	63	0.9956	26.7525	70	1	27.3789	44	0.9912	20.1393	13	0.9912	4.78531	55	0.8991	22.6101	30	0.8772	16.1017	31	0.9781	16.5976	44	0.9912	23.2786	27	1	11.0905	31	1	11.358	44	0.9825	21.9387	56	0.9868	27.5219
Unigene17555_All	1038	212	0.8651	18.5171	7	0.4162	0.564289	47	0.7331	4.59877	167	0.9923	12.2319	77	0.8613	7.18211	98	0.7592	8.41942	2	0.3121	0.201076	22	0.7572	1.7788	593	0.9875	53.5467	8	0.4066	0.943146	129	0.8921	15.1709	228	0.8969	26.4958	396	0.9171	35.7289	216	0.9306	17.3833	9	0.5819	0.985686	38	0.8545	4.10215
Unigene17684_All	235	1	0.6085	0.385804	36	1	12.8184	4	0.8511	1.72875	5	0.817	1.61762	3	0.7319	1.23598	4	0.783	1.51791	48	1	21.3157	97	1	34.6422	2	0.7532	0.797695	35	1	18.2258	-	-	-	1	0.6128	0.513301	1	0.6681	0.398524	2	0.6085	0.710947	65	1	31.4441	57	0.9702	27.1789
Unigene17871_All	792	371	0.9646	42.4701	199	0.9609	21.0246	418	0.9646	53.6034	1006	0.9785	96.5711	377	0.9722	46.0866	331	1	37.2697	87	0.7639	11.4636	214	1	22.6772	292	0.9444	34.5567	178	0.9836	27.5031	153	0.8081	23.5822	271	0.9028	41.2747	116	0.6932	13.7169	184	0.9899	19.4074	231	1	33.1574	78	0.6995	11.0356
Unigene17918_All	1693	755	0.9835	40.432	223	0.9344	11.0217	496	0.9793	29.7554	917	0.9959	41.18	521	0.987	29.7947	757	0.9888	39.8742	41	0.6279	2.52728	332	0.9829	16.4582	667	0.9959	36.927	357	0.987	25.8046	221	0.9185	15.935	604	0.9965	43.0348	468	0.9604	25.8887	601	0.938	29.6546	431	0.9835	28.941	130	0.9226	8.60421
Unigene17942_All	535	153	1	25.9282	45	1	7.03817	80	1	15.1872	174	1	24.7269	150	1	27.1454	138	1	23.0027	12	0.9477	2.34075	50	1	7.84364	225	1	39.4188	34	1	7.77699	22	0.957	5.0198	98	1	22.0959	156	1	27.3082	144	1	22.4845	43	1	9.13709	24	1	5.02669
Unigene18006_All	2475	295	0.8861	10.8064	348	0.7632	11.7653	279	0.8238	11.4491	535	0.9345	16.4344	265	0.8376	10.3664	251	0.7895	9.04382	259	0.8764	10.9207	158	0.8537	5.35776	539	0.8727	20.4121	291	0.8711	14.3881	210	0.7418	10.3577	289	0.8691	14.0852	234	0.8226	8.85447	330	0.7152	11.1382	294	0.8436	13.5041	101	0.7374	4.57268
Unigene18047_All	440	19	1	3.91504	78	1	14.8335	19	0.9591	4.38573	36	0.9773	6.22048	24	1	5.28101	30	0.7114	6.08026	138	1	32.7305	196	1	37.3857	26	0.9682	5.53854	92	1	25.5871	5	0.6795	1.38719	17	0.8273	4.66054	24	0.9591	5.10835	12	0.9136	2.27826	188	1	48.5734	76	1	19.3547
Unigene18070_All	295	76	1	23.3575	147	1	41.6962	85	1	29.2643	110	1	28.3495	82	1	26.9123	59	1	17.8354	125	1	44.2196	191	1	54.3392	74	1	23.5117	78	1	32.3563	67	1	27.7249	78	1	31.8943	95	1	30.1595	73	1	20.6717	112	1	43.1608	181	1	68.7514
Unigene18102_All	361	149	1	37.4209	150	1	34.7684	152	0.9889	42.7639	146	1	30.7482	98	1	26.2832	231	1	57.0635	167	1	48.2765	365	1	84.8569	34	1	8.82768	261	1	88.4748	193	0.9834	65.2631	50	1	16.7072	85	0.903	22.0513	84	0.9945	19.4378	207	0.9945	65.1863	343	1	106.466
Unigene18140_All	1111	172	0.3267	14.0362	316	0.3195	23.7998	171	0.3807	15.6323	117	0.4401	8.00656	204	0.3069	17.7777	136	0.3213	10.9164	491	0.3771	46.1205	431	0.3195	32.5585	55	0.2988	4.64006	144	0.3645	15.8612	219	0.2979	24.0629	53	0.3411	5.75442	145	0.3051	12.2229	169	0.5005	12.7071	152	0.3393	15.5533	289	0.3258	29.148
Unigene18226_All	231	94	1	36.8936	62	1	22.4585	179	1	78.7014	224	1	73.7243	173	1	72.5091	116	1	44.7816	44	1	19.8778	67	1	24.3425	100	1	40.5754	50	1	26.4877	79	1	41.7477	131	1	68.4068	153	1	62.03	133	1	48.0967	61	1	30.02	33	1	16.0076
Unigene18352_All	445	202	1	41.1554	541	1	101.727	136	1	31.0399	93	1	15.889	212	1	46.1248	252	1	50.5003	622	1	145.867	632	1	119.195	66	1	13.9014	212	1	58.2991	353	1	96.835	90	1	24.3962	289	1	60.8219	401	1	75.2765	242	1	61.8228	564	1	142.018
Unigene18473_All	250	22	0.896	7.97843	124	1	41.5033	72	1	29.2505	32	0.96	9.7316	59	1	22.8492	38	1	13.5549	86	0.984	35.8992	172	1	57.7418	5	0.864	1.87458	14	1	6.8529	33	0.94	16.1136	17	0.964	8.20255	17	0.72	6.36841	23	0.876	7.68534	18	0.768	8.18514	74	1	33.1678
Unigene18556_All	240	55	1	20.7772	119	1	41.4893	21	1	8.88688	26	1	8.23638	68	1	27.4319	63	1	23.409	120	1	52.1791	114	1	39.8653	35	1	13.6688	48	1	24.4746	41	1	20.854	41	1	20.6069	59	1	23.023	130	1	45.2488	45	1	21.3155	99	1	46.222
Unigene18562_All	2568	820	0.9533	28.9503	111	0.8267	3.61683	171	0.9474	6.76304	330	0.9747	9.76997	239	0.9081	9.01076	358	0.9443	12.432	113	0.8731	4.59209	137	0.8777	4.47741	677	0.9992	24.7098	58	0.8143	2.76388	125	0.8263	5.942	419	0.9447	19.6815	598	0.9685	21.8086	367	0.9252	11.9384	74	0.7722	3.2759	90	0.8392	3.9271
Unigene18740_All	688	21	0.7674	2.76736	110	0.8285	13.3784	80	0.9128	11.8098	7	0.5247	0.773542	32	0.9113	4.50319	23	0.8401	2.98121	59	0.8953	8.94933	113	0.8401	13.7845	22	0.8125	2.99716	18	0.7078	3.20162	129	0.8256	22.8886	16	0.7035	2.80525	30	0.7035	4.08371	36	0.689	4.37109	29	0.7369	4.79185	157	0.9288	25.5703
Unigene18776_All	628	314	0.9968	45.332	11	0.7038	1.46566	32	0.7596	5.17525	44	0.6322	5.32681	109	0.7436	16.8045	136	0.9506	19.3122	54	0.4777	8.97348	46	0.6561	6.14752	219	0.8455	32.6858	6	0.4443	1.16917	115	0.8185	22.354	110	0.8901	21.1287	303	0.8153	45.1861	303	0.9172	40.3049	13	0.4873	2.3533	11	0.5748	1.96272
Unigene18797_All	1222	98	0.8421	7.27093	176	0.9476	12.0515	60	0.8805	4.98679	93	0.9051	5.7861	98	0.829	7.7645	93	0.901	6.7868	97	0.9476	8.28376	219	0.9632	15.0409	62	0.8813	4.75549	148	0.9206	14.821	38	0.9239	3.79603	40	0.7979	3.94847	45	0.8224	3.44876	85	0.8691	5.81063	221	0.9255	20.5596	154	0.9239	14.1213
Unigene18811_All	958	161	0.953	15.2369	86	0.9624	7.51162	390	0.999	41.3466	237	1	18.8086	253	1	25.569	461	0.9666	42.913	61	0.9405	6.64494	24	0.8299	2.10256	179	0.9843	17.5131	550	1	70.256	1242	1	158.261	797	0.9896	100.354	874	1	85.4413	656	0.9614	57.2023	2132	1	252.997	411	0.9666	48.073
Unigene18830_All	961	739	0.9792	69.7198	424	0.9116	36.9184	585	0.949	61.8264	1466	1	115.98	562	0.9969	56.6202	773	1	71.7315	255	0.9063	27.6913	252	0.9417	22.0079	942	0.9781	91.8761	261	0.9459	33.2356	210	0.8096	26.6756	925	0.9823	116.107	437	0.8658	42.5873	764	1	66.4118	409	0.847	48.3831	235	0.8647	27.4012
Unigene1886_All	2635	126	0.9271	4.33536	77	0.8436	2.44518	27	0.5871	1.0407	264	0.9101	7.61724	71	0.8019	2.60877	91	0.8562	3.07974	14	0.359	0.554465	45	0.641	1.43329	775	0.9461	27.5674	69	0.6888	3.20446	12	0.4042	0.555928	183	0.9104	8.37742	52	0.8323	1.84818	91	0.8516	2.88493	17	0.3715	0.733435	24	0.4907	1.0206
Unigene18977_All	671	147	0.8346	19.8623	28	0.8167	3.49169	52	0.839	7.87086	76	0.8659	8.61124	99	0.848	14.2847	100	0.8405	13.2902	41	0.7779	6.37658	42	0.8495	5.25325	135	0.8718	18.8576	26	0.8033	4.74173	45	0.8346	8.18668	71	0.8212	12.7637	121	1	16.8883	118	0.8897	14.6904	38	0.924	6.43805	32	0.9225	5.34383
Unigene18987_All	605	27	0.9669	4.04616	85	0.7322	11.7561	37	0.7289	6.21137	24	0.6826	3.01599	17	0.7041	2.72052	20	0.3554	2.948	222	0.8876	38.2934	145	0.7884	20.1147	4	0.4562	0.619697	9	0.6562	1.82043	479	0.7818	96.6491	10	0.5719	1.99381	11	0.5884	1.70278	17	0.6496	2.3473	68	0.7438	12.7775	448	0.9471	82.975
Unigene19012_All	615	263	1	38.7718	97	0.8667	13.1977	180	0.8634	29.7261	292	1	36.0979	174	1	27.3926	161	0.8715	23.3456	24	0.6634	4.07252	95	0.8732	12.9643	483	0.8894	73.6117	59	0.8797	11.7399	72	0.8455	14.2914	162	0.8846	31.7746	214	1	32.5882	271	0.9821	36.8103	100	0.8894	18.485	57	0.8959	10.3854
Unigene19013_All	1234	400	0.8987	29.3887	286	0.8728	19.3933	429	0.8833	35.3088	823	0.8849	50.706	438	0.9011	34.3651	405	0.8955	29.268	283	0.8776	23.9331	224	0.8712	15.2347	1324	0.9003	100.565	185	0.8849	18.3461	160	0.8801	15.8279	450	0.8825	43.9883	371	0.8801	28.1566	202	0.8744	13.6745	465	0.8793	42.8382	64	0.7626	5.81152
Unigene19027_All	841	48	0.8704	5.17464	343	1	34.1271	161	0.8763	19.4433	37	0.8395	3.34488	95	0.9512	10.9367	46	0.8074	4.8777	597	0.9727	74.0807	87	0.8716	8.6821	31	0.6671	3.45494	326	0.8882	47.436	142	0.9512	20.6115	31	0.83	4.44637	92	0.9132	10.245	88	0.8811	8.74102	354	0.9536	47.8521	104	0.8859	13.8568
Unigene19097_All	753	81	0.8234	9.7527	100	0.8274	11.1123	48	0.8234	6.47422	46	0.826	4.64448	72	0.9084	9.25755	20	0.7649	2.36858	307	0.8685	42.5471	180	0.9655	20.0622	143	0.826	17.7998	260	0.9854	42.2537	171	0.826	27.7216	52	0.822	8.33006	51	0.8592	6.34304	44	0.757	4.88127	213	0.9655	32.1572	349	0.83	51.9344
Unigene19134_All	883	38	0.8131	3.90174	102	0.9479	9.66585	65	0.9366	7.47642	35	0.6704	3.01357	20	0.7044	2.19295	54	0.8845	5.45364	54	0.9173	6.38204	90	0.8313	8.55428	12	0.6772	1.27378	45	0.9354	6.23646	53	0.9706	7.32711	13	0.6376	1.77592	53	0.7803	5.62131	49	0.8256	4.63565	39	0.8822	5.02108	101	0.7701	12.817
Unigene19147_All	915	65	0.8678	6.44061	251	0.9847	22.9537	207	0.9814	22.9768	83	0.9803	6.89654	61	0.9792	6.45457	92	0.8984	8.96644	333	0.9814	37.9796	246	0.976	22.564	148	0.9803	15.1606	202	0.9825	27.0157	385	0.9847	51.3638	49	0.8995	6.45974	107	0.9366	10.9518	67	0.9421	6.11687	290	0.9891	36.0305	363	0.9913	44.4539
Unigene19182_All	816	3847	0.9926	427.432	4701	1	482.06	4481	0.9338	557.732	3912	0.9056	364.488	2902	0.8468	344.323	4990	0.7843	545.336	784	0.8836	100.266	7814	0.9559	803.683	4705	0.9007	540.436	1553	0.8897	232.899	621	0.7806	92.9007	2650	0.9032	391.738	6839	0.8971	784.918	4385	0.886	448.905	2614	0.9032	364.174	971	0.8529	133.338
Unigene19194_All	753	1187	0.9641	142.919	592	0.9628	65.7851	535	0.8632	72.1606	1637	1	165.283	675	0.9057	86.7896	1108	0.8858	131.219	148	0.8473	20.5113	584	0.8805	65.0908	1949	0.8632	242.601	384	0.8606	62.4055	223	0.838	36.1516	922	0.8805	147.698	641	0.8127	79.7233	801	0.8725	88.8613	303	0.8672	45.7447	172	0.7902	25.5952
Unigene19195_All	740	162	0.9811	19.8481	2500	1	282.689	737	0.9986	101.153	292	0.9892	30.0003	326	0.9905	42.6525	444	0.9919	53.5063	2089	1	294.601	1633	0.9919	185.206	177	0.9865	22.419	1821	1	301.137	718	1	118.443	140	0.9378	22.8211	228	0.9838	28.8553	515	0.9986	58.1367	1467	1	225.368	1382	0.9986	209.267
Unigene19259_All	610	112	0.782	16.6465	4	0.6262	0.548695	191	0.8377	31.8013	189	0.8311	23.5563	176	0.8033	27.9345	164	0.7787	23.9755	-	-	-	1	0.1672	0.137585	80	0.7754	12.2924	1	0.2475	0.200612	33	0.7197	6.60392	92	0.8393	18.1927	52	0.7721	7.98354	45	0.6934	6.16251	6	0.2951	1.11819	-	-	-
Unigene19260_All	757	23	0.6103	2.75465	88	0.9498	9.72719	85	0.8454	11.4042	44	0.6645	4.41907	44	0.8402	5.6275	25	0.7028	2.94508	99	0.8771	13.6479	79	0.8824	8.75856	5	0.3752	0.619083	25	0.5086	4.04139	29	0.4584	4.67649	9	0.432	1.43412	17	0.5892	2.10317	20	0.6896	2.20704	61	0.8851	9.16067	66	0.7252	9.76951
Unigene19314_All	1100	142	0.5845	11.7039	388	0.8409	29.5148	309	0.8845	28.5303	334	0.8473	23.0849	217	0.7745	19.0997	217	0.8209	17.5922	153	0.6582	14.5153	87	0.5445	6.63786	126	0.5855	10.7363	271	0.9227	30.1483	136	0.7	15.0926	115	0.7182	12.6109	108	0.7127	9.19503	162	0.6627	12.3026	229	0.7745	23.6666	31	0.7518	3.15787
Unigene19316_All	1248	771	0.3886	56.0112	211	0.3069	14.1471	1112	0.3542	90.4964	1339	0.3654	81.5719	1104	0.363	85.6472	1152	0.3446	82.3174	217	0.4038	18.1456	286	0.3205	19.2333	1336	0.3622	100.338	91	0.3125	8.92305	618	0.363	60.4493	1093	0.3638	105.644	1393	0.367	104.534	1225	0.3518	81.9968	228	0.3814	20.7689	109	0.3373	9.78671
Unigene19369_All	329	148	1	40.785	26	1	6.61269	23	0.9726	7.10024	174	1	40.2094	54	1	15.8912	84	1	22.7686	21	1	6.66116	12	0.9119	3.06117	204	1	58.1178	30	0.9483	11.1587	5	0.3739	1.8552	153	1	56.0964	69	1	19.6415	28	1	7.10947	6	0.7416	2.07324	5	0.4924	1.70294
Unigene19402_All	1426	705	1	44.8234	6115	1	358.821	1634	1	116.379	872	0.9874	46.4913	912	1	61.9204	1143	1	71.4793	5404	1	395.478	3843	1	226.179	401	1	26.3572	4869	1	417.837	1723	1	147.497	328	1	27.7456	599	1	39.3395	1060	1	62.0957	4245	1	338.417	3171	1	249.173
Unigene19450_All	419	43	0.642	9.30442	63	0.6372	12.5814	37	0.6229	8.96869	49	0.6468	8.89112	57	0.6372	13.171	46	0.821	9.79033	65	0.7232	16.1892	96	0.6706	19.2291	38	0.6396	8.5005	80	0.7017	23.3648	35	0.6372	10.197	32	0.6348	9.21246	81	0.6396	18.1048	66	0.6396	13.1585	51	0.7088	13.8372	94	0.6348	25.1385
Unigene19467_All	461	191	1	37.5636	72	0.8959	13.0687	169	1	37.2329	290	1	47.8268	273	0.9262	57.3351	172	0.9219	33.2722	46	0.8091	10.4132	129	1	23.485	224	0.9935	45.543	84	0.8156	22.2979	119	0.9826	31.5111	170	0.9284	44.4824	160	0.9393	32.5043	174	0.9371	31.53	194	0.9479	47.8403	56	0.9631	13.6117
Unigene19474_All	565	154	0.9735	24.712	-	-	-	9	0.6212	1.61784	21	0.8814	2.82582	9	0.7876	1.54224	24	0.8602	3.78806	2	0.2796	0.36941	-	-	-	525	1	87.0935	11	0.8956	2.38249	74	0.9805	15.9883	149	0.9681	31.811	176	0.9805	29.1733	123	0.8903	18.1858	9	0.7646	1.81087	22	0.8496	4.36314
Unigene19528_All	1829	297	0.8808	14.7224	17	0.298	0.777743	19	0.4095	1.05507	122	0.8239	5.07131	78	0.766	4.12895	84	0.8573	4.09561	13	0.4866	0.741748	11	0.4314	0.504755	395	0.9338	20.2422	17	0.6304	1.13742	28	0.5549	1.8688	101	0.8436	6.66112	153	0.8715	7.83429	95	0.7813	4.33895	13	0.4423	0.808022	9	0.2411	0.551383
Unigene19560_All	315	212	1	61.0183	48	1	12.7506	89	1	28.6959	311	1	75.0627	264	1	81.1432	270	1	76.4375	-	-	-	58	1	15.4532	208	1	61.891	73	1	28.3595	68	1	26.3522	182	1	69.6948	310	1	92.1665	189	1	50.1218	49	1	17.6839	81	1	28.8137
Unigene19588_All	977	696	0.9744	64.5877	217	0.9611	18.5851	735	0.9857	76.4071	905	0.9724	70.4253	800	0.9713	79.2783	888	0.9724	81.0535	120	0.9621	12.8178	197	0.9683	16.9228	569	0.9693	54.5874	146	0.9437	18.2871	457	0.9734	57.1004	585	0.9703	72.2273	594	0.9662	56.9395	493	0.9703	42.1529	202	0.9703	23.5045	142	0.9611	16.2862
Unigene19596_All	1673	338	0.9372	18.3171	22	0.6946	1.10034	51	0.8004	3.0961	592	0.9898	26.903	155	0.9665	8.97004	267	0.9265	14.2321	56	0.884	3.49316	39	0.7555	1.95646	1209	0.9946	67.7338	8	0.303	0.585168	8	0.4549	0.58373	445	0.9892	32.0851	135	0.988	7.55718	100	0.9641	4.9932	42	0.8607	2.85395	15	0.5577	1.00466
Unigene19601_All	259	-	-	-	43	0.8649	13.8921	3	0.5753	1.17642	5	0.9266	1.46772	2	0.5444	0.747634	-	-	-	33	0.6409	13.2966	208	0.9653	67.4008	3	0.529	1.08567	31	0.9961	14.647	-	-	-	1	0.5135	0.465736	4	0.5792	1.44638	10	0.7529	3.22534	69	0.7838	30.2861	81	0.7722	35.0437
Unigene19619_All	356	1344	0.8399	342.282	201	0.6292	47.244	1050	0.9551	299.558	1708	0.6826	364.764	1020	0.7107	277.402	1449	0.6938	362.971	55	1	16.1228	455	0.7556	107.266	1262	0.7163	332.265	222	0.6742	76.3114	412	0.618	141.275	1035	0.9017	350.695	540	0.6067	142.058	920	0.7022	215.88	446	0.7528	142.422	87	0.5843	27.3838
Unigene19777_All	472	577	1	110.833	266	1	47.1564	289	1	62.1866	1178	1	189.748	575	0.947	117.946	931	1	175.898	246	1	54.3901	244	0.9746	43.386	1561	1	309.982	142	0.9894	36.8157	126	0.9597	32.5871	1008	1	257.607	699	1	138.694	677	0.9936	119.818	198	1	47.6888	119	0.9873	28.2507
Unigene19790_All	540	1668	0.887	280.051	791	0.987	122.57	1922	0.9889	361.494	488	0.8963	68.7069	939	0.9704	168.357	1573	0.9759	259.77	260	0.9389	50.2466	675	0.9685	104.909	1016	0.9796	176.35	195	0.9778	44.1903	388	0.8481	87.7113	1222	0.9407	272.971	3011	1	522.203	2033	0.9389	314.499	253	0.8852	53.2623	129	0.8648	26.7683
Unigene19833_All	406	12	0.6823	2.67972	33	0.9754	6.80125	32	0.9951	8.00507	23	0.6995	4.30701	8	0.7167	1.90776	13	0.8596	2.85543	12	0.9113	3.08448	50	0.9704	10.3358	15	0.6232	3.4629	61	1	18.3861	15	0.8547	4.51007	3	0.2882	0.891323	8	0.867	1.84538	8	0.697	1.64604	56	0.9926	15.6803	51	0.9877	14.0757
Unigene19869_All	501	13	0.7864	2.35256	38	0.8822	6.34668	42	0.9222	8.51437	22	0.9701	3.33856	24	0.6667	4.63802	11	0.6627	1.95798	16	0.9042	3.3328	51	0.9242	8.54347	5	0.7645	0.935421	41	1	10.0146	5	0.7505	1.21829	2	0.3353	0.48154	10	0.7585	1.86932	2	0.4351	0.333478	21	0.9481	4.76513	30	0.8204	6.70978
Unigene19893_All	425	167	0.8871	35.6256	86	0.8165	16.9321	187	0.8824	44.6883	300	0.9176	53.6669	145	0.8612	33.0322	178	0.8047	37.3495	66	0.6965	16.2062	98	0.7012	19.3526	305	0.8047	67.2645	89	0.8118	25.6264	139	0.8376	39.9249	353	0.8494	100.19	274	0.8659	60.3787	383	0.8494	75.2809	116	0.7012	31.0286	59	0.68	15.5556
Unigene19935_All	440	593	1	122.19	2561	1	487.032	962	1	222.057	1176	1	203.202	1404	1	308.939	757	1	153.425	1319	1	312.838	2363	1	450.726	399	1	84.9954	694	1	193.016	705	1	195.593	492	1	134.881	1205	1	256.482	1508	1	286.302	790	1	204.112	1935	1	492.78
Unigene19937_All	441	59	1	12.1297	458	1	86.9016	193	1	44.4488	107	1	18.4467	156	1	34.2487	151	0.8163	30.5346	392	1	92.7629	323	1	61.4703	44	0.9841	9.35167	227	1	62.9903	361	1	99.9278	129	0.9773	35.2851	383	1	81.3359	278	1	52.6601	198	1	51.0411	755	1	191.837
Unigene19943_All	1272	465	0.4465	33.1437	45	0.3726	2.96023	966	0.4222	77.1314	1019	0.4222	60.9062	700	0.4686	53.2807	912	0.452	63.9383	41	0.3868	3.36375	71	0.3947	4.6846	834	0.4458	61.4545	24	0.342	2.30893	526	0.4465	50.4797	806	0.4631	76.4342	727	0.4096	53.5266	747	0.4395	49.0579	175	0.4222	15.6403	36	0.3923	3.17132
Unigene19950_All	1548	105	0.8295	6.14969	311	0.9057	16.8109	938	0.947	61.5422	414	0.947	20.3331	377	0.9044	23.5792	468	0.9115	26.9605	426	0.9089	28.7187	81	0.8366	4.39153	675	0.9264	40.8703	327	0.8934	25.8502	520	0.9186	41.0063	212	0.9025	16.5198	172	0.8986	10.4059	199	0.9541	10.7388	596	0.9619	43.7692	146	0.8986	10.5683
Unigene20000_All	1443	45	0.7831	2.82736	136	0.8468	7.8863	54	0.6812	3.80074	97	0.817	5.11069	68	0.7637	4.56248	104	0.6944	6.42718	303	0.8891	21.9131	225	0.8358	13.0863	31	0.5509	2.01359	78	0.7512	6.61477	57	0.797	4.82199	23	0.6459	1.92265	33	0.6937	2.14175	31	0.7741	1.79461	294	0.8614	23.1619	254	0.851	19.7239
Unigene20130_All	1427	28	0.6826	1.77897	98	0.8816	5.74649	33	0.6398	2.34872	16	0.5088	0.852453	27	0.5403	1.83189	17	0.555	1.06238	105	0.7821	7.67878	91	0.6713	5.35204	17	0.3553	1.11661	52	0.5382	4.45929	127	0.8795	10.8642	19	0.5816	1.60609	63	0.6854	4.13465	74	0.8311	4.33195	60	0.9096	4.77992	156	0.8612	12.2497
Unigene20233_All	1046	107	0.8671	9.27443	578	0.9608	46.2378	629	1	61.0745	709	1	51.5334	274	0.9522	25.3617	345	0.9904	29.4131	135	0.9226	13.4688	123	0.9264	9.86904	87	0.9847	7.79583	437	1	51.1253	275	1	32.0936	188	0.9388	21.6803	161	0.9627	14.4151	224	0.9589	17.8892	612	1	66.514	123	0.9446	13.1764
Unigene20240_All	978	126	1	11.6806	249	1	21.304	191	1	19.8352	202	1	15.7032	213	1	21.0863	123	0.9571	11.2155	67	1	7.14929	322	1	27.6324	81	1	7.76285	133	0.9346	16.6418	134	1	16.7257	107	1	13.1973	118	1	11.2997	122	0.9959	10.4207	154	1	17.9009	197	1	22.5711
Unigene20331_All	1284	51	0.8263	3.60114	790	0.9657	51.4829	456	1	36.0696	182	0.9369	10.7766	182	1	13.7235	71	0.8279	4.93113	388	0.9673	31.535	116	0.9603	7.58219	213	0.9611	15.5485	220	0.965	20.9674	352	1	33.4654	192	0.9502	18.0375	216	0.9276	15.7547	207	0.9455	13.4673	591	1	52.3258	97	0.9463	8.46509
Unigene20461_All	918	225	1	22.2216	690	0.9978	62.8937	407	0.9935	45.0291	307	0.9869	25.4255	353	1	37.2298	232	0.9793	22.5371	855	1	97.1964	494	1	45.1633	64	0.9499	6.5345	183	1	24.3947	229	1	30.4516	70	0.8911	9.19804	252	0.9793	25.7087	125	0.9826	11.3748	182	1	22.5383	366	1	44.6749
Unigene20469_All	913	2201	0.9956	218.567	6392	0.988	585.823	4122	1	458.541	1152	0.966	95.9304	2265	0.9934	240.191	2788	0.9441	272.317	7768	1	887.902	6752	0.9693	620.674	1686	0.9671	173.086	2299	0.9912	308.145	9503	0.9945	1270.6	1162	0.9628	153.524	2665	0.9409	273.369	2877	0.9748	263.235	3830	0.9704	476.893	10984	0.9869	1348.08
Unigene2052_All	351	268	1	69.2249	129	1	30.7527	194	1	56.1353	297	1	64.3315	134	1	36.9621	182	1	46.24	21	0.9801	6.24366	91	1	21.7589	200	1	53.407	163	1	56.8286	89	1	30.9528	207	1	71.1382	162	1	43.2245	223	1	53.0729	125	1	40.4852	45	1	14.3658
Unigene20622_All	567	-	-	-	31	0.9118	4.57488	5	0.3721	0.895629	5	0.3845	0.670442	1	0.2628	0.170756	2	0.2487	0.314558	18	0.6138	3.31296	62	1	9.1772	1	0.2451	0.165307	20	0.8765	4.31651	1	0.2734	0.215295	-	-	-	3	0.2557	0.495519	-	-	-	53	1	10.6264	21	0.9894	4.15012
Unigene20634_All	703	27	0.8862	3.48212	70	0.9957	8.33189	168	0.7653	24.2714	23	0.8876	2.48741	22	0.7496	3.02988	18	0.7525	2.28334	163	0.8009	24.1969	294	0.9317	35.0989	19	0.7838	2.53322	55	0.7596	9.57401	283	0.9644	49.1416	3	0.4026	0.514761	4	0.3912	0.532877	9	0.6785	1.06945	149	0.9772	24.0949	893	1	142.338
Unigene20650_All	681	121	0.9427	16.1092	97	0.931	11.9186	45	0.8957	6.7113	59	0.9618	6.58687	95	0.9545	13.5063	80	0.9985	10.476	47	1	7.2024	160	0.9427	19.7185	47	0.9501	6.46883	31	0.6681	5.57059	42	0.9574	7.5287	45	0.7239	7.97086	79	0.928	10.8643	98	0.9295	12.0214	59	0.9413	9.84914	120	0.9354	19.7451
Unigene20717_All	768	165	1	19.4786	33	0.9792	3.59545	64	0.9193	8.46369	205	0.9336	20.294	100	0.9727	12.6066	138	0.9414	16.024	21	0.7708	2.85355	41	0.8945	4.48048	66	0.8854	8.05485	23	0.8164	3.66482	28	0.8151	4.45056	197	0.9688	30.9417	241	0.9284	29.3885	125	0.918	13.5964	19	0.8919	2.81246	18	0.8529	2.62625
Unigene20755_All	558	125	0.9068	20.31	381	1	57.1336	317	0.9337	57.6987	201	0.8477	27.3865	202	0.9946	35.049	215	0.8297	34.3604	372	0.9642	69.5722	576	0.9355	86.6343	95	0.8584	15.9575	219	0.9355	48.0282	289	0.9337	63.2239	63	0.5968	13.619	199	0.9319	33.3996	177	0.9283	26.4981	269	0.9176	54.8039	648	0.9247	130.126
Unigene20875_All	2321	102	0.9207	3.98437	257	0.919	9.26528	100	0.8608	4.37589	52	0.885	1.70334	78	0.8583	3.2537	64	0.7329	2.459	109	0.7398	4.90093	65	0.8617	2.35039	50	0.8074	2.01916	120	0.9212	6.32692	145	0.8419	7.62624	45	0.5954	2.33871	99	0.7148	3.99468	92	0.7368	3.31122	128	0.9539	6.26943	47	0.7803	2.26907
Unigene20948_All	241	91	1	34.2341	2	0.8589	0.694406	88	1	37.0857	80	1	25.2376	75	0.971	30.1303	68	1	25.162	8	0.888	3.46417	11	0.8091	3.83069	88	0.9917	34.2248	18	0.9751	9.13991	42	0.9959	21.274	40	1	20.0209	82	1	31.8654	66	0.9751	22.8772	10	0.805	4.71711	13	0.834	6.04437
Unigene21079_All	1047	42	0.9093	3.63695	131	0.914	10.4695	60	0.8797	5.8203	51	0.8462	3.70338	48	0.9417	4.43867	58	0.7307	4.94009	226	0.9694	22.5262	121	0.9866	9.6993	72	0.9074	6.44556	129	0.957	15.0775	62	0.9532	7.22874	21	0.767	2.41943	29	0.7736	2.59402	47	0.8768	3.74996	121	0.9704	13.1381	86	0.9312	9.204
Unigene21090_All	387	96	0.9638	22.4903	62	1	13.4055	63	0.9664	16.5337	178	0.9638	34.969	132	0.9819	33.0234	132	1	30.417	16	0.8191	4.31455	60	1	13.0119	88	0.9974	21.3131	48	0.9199	15.1781	15	0.9638	4.73149	148	0.9535	46.1308	163	1	39.4456	122	1	26.3344	61	0.9406	17.9189	54	1	15.6354
Unigene21136_All	213	27	0.9671	11.4926	93	1	36.5346	80	0.9859	38.1462	60	0.9812	21.4164	46	0.9812	20.9092	44	1	18.4216	88	0.9906	43.1151	119	0.9906	46.8888	23	0.9812	10.121	56	0.9859	32.1732	75	0.9906	42.9833	20	0.9812	11.3264	41	0.9906	18.0271	47	1	18.4329	51	1	27.2197	107	0.9906	56.2897
Unigene21180_All	336	155	0.8065	41.8242	61	0.8095	15.1912	76	0.8036	22.9729	165	0.8095	37.3352	156	0.8155	44.9515	83	0.8095	22.0289	44	0.8185	13.666	258	0.8214	64.4439	98	0.8125	27.3377	134	0.8274	48.8036	43	0.8155	15.6224	112	0.8244	40.2086	116	0.8214	32.3326	126	0.8155	31.3261	132	0.8244	44.661	388	0.8304	129.395
Unigene21288_All	1805	144	0.903	7.23303	41	0.6809	1.90067	60	0.8327	3.3761	140	0.9435	5.89692	87	0.8864	4.6666	119	0.9003	5.87927	76	0.81	4.39403	62	0.7895	2.88281	184	0.9258	9.55467	7	0.4377	0.474577	9	0.385	0.608672	89	0.9014	5.94775	33	0.59	1.71222	58	0.8349	2.68427	45	0.7141	2.83419	1	0.0659	0.0620794
Unigene21308_All	1661	751	0.9302	40.9926	585	0.885	29.4705	666	0.9356	40.7236	935	0.9476	42.7973	560	0.9085	32.642	680	0.8603	36.5084	373	0.829	23.4351	286	0.7477	14.451	878	0.8862	49.545	254	0.9127	18.7133	282	0.8459	20.7251	435	0.8754	31.5907	847	0.8501	47.7569	538	0.947	27.0575	348	0.8916	23.8179	214	0.8417	14.4367
Unigene21353_All	312	57	0.984	16.5636	158	1	42.3744	140	0.9872	45.5737	159	1	38.7451	192	1	59.5807	114	0.9776	32.584	209	1	69.9066	73	0.9808	19.6368	19	0.6827	5.70787	65	1	25.4944	58	1	22.693	22	1	8.50566	20	0.9872	6.0034	10	0.8622	2.67745	82	1	29.8781	12	0.8365	4.30974
Unigene21416_All	520	91	1	15.8662	317	1	51.0102	116	1	22.6567	102	1	14.9132	127	1	23.6461	137	1	23.4947	199	1	39.9371	338	1	54.5525	73	0.9942	13.1581	113	0.9942	26.5926	112	0.975	26.2925	83	1	19.2537	192	1	34.5796	274	1	44.0172	186	0.9942	40.6633	281	1	60.5519
Unigene21465_All	1891	106	0.6832	5.08217	350	0.9133	15.4874	459	0.8974	24.6526	83	0.6864	3.33704	115	0.7076	5.88796	170	0.8614	8.01698	231	0.9075	12.7482	92	0.7652	4.08317	117	0.8186	5.79922	183	0.899	11.8426	64	0.6203	4.13149	68	0.7271	4.33768	111	0.771	5.49735	158	0.8017	6.97976	187	0.8911	11.242	72	0.8519	4.26644
Unigene21526_All	256	130	1	46.0403	47	0.9922	15.3624	3	0.5781	1.19021	40	0.8633	11.8794	24	1	9.07674	41	0.9727	14.2823	20	0.8828	8.15299	3	0.7578	0.98352	99	1	36.2468	7	0.9453	3.34614	23	0.9688	10.9674	31	0.9727	14.607	80	0.9023	29.2666	37	1	12.0736	3	0.793	1.33222	3	0.6289	1.31313
Unigene21590_All	2806	3147	0.9911	101.682	745	0.9301	22.2162	1576	0.9875	57.044	2501	0.9936	67.7642	2043	0.9779	70.4919	1840	0.9865	58.4768	494	0.9622	18.3724	879	0.9601	26.2907	2589	1	86.4807	461	0.9715	20.1048	744	0.984	32.367	1658	0.9993	71.2749	2416	1	80.6364	1968	0.9822	58.5885	496	0.995	20.095	346	0.9711	13.817
Unigene21869_All	297	93	0.9764	28.3897	79	1	22.2572	103	1	35.2226	127	1	32.5104	151	1	49.2243	145	1	43.5377	-	-	-	68	1	19.2156	117	1	36.9236	41	1	16.8933	17	0.9428	6.98731	53	0.9731	21.5258	39	1	12.2979	63	0.9966	17.7198	30	1	11.4831	3	0.3872	1.13185
Unigene21981_All	2410	339	0.868	12.7532	112	0.7452	3.88868	521	0.9593	21.9564	774	0.905	24.4173	420	0.9448	16.8729	437	0.8909	16.1703	45	0.468	1.9486	218	0.8797	7.59174	410	0.9411	15.9456	146	0.8419	7.41348	163	0.8394	8.25635	410	0.988	20.5214	281	0.895	10.9197	400	0.9124	13.8649	249	0.8556	11.7456	114	0.7598	5.30045
Unigene22120_All	1174	251	0.9557	19.3839	176	0.9523	12.5443	153	0.9327	13.2362	313	0.9472	20.2699	254	0.9404	20.9471	214	0.9438	16.2555	87	0.9174	7.73353	132	0.9463	9.43643	135	0.9429	10.7781	137	0.9429	14.2803	88	0.9361	9.15024	165	0.908	16.9534	255	0.9497	20.342	191	0.9344	13.5907	149	0.9566	14.4282	85	0.9267	8.11289
Unigene22150_All	1181	751	0.9441	57.6534	144	0.8027	10.2027	517	0.8273	44.4613	837	0.7942	53.8828	466	0.7968	38.2028	637	0.7909	48.0998	66	0.7104	5.83204	148	0.6816	10.5175	1420	0.9153	112.697	132	0.7553	13.6776	218	0.7477	22.5333	598	0.8095	61.0789	172	0.735	13.6396	352	0.7502	24.8982	139	0.8171	13.3801	29	0.7079	2.75152
Unigene22195_All	1027	15	0.6446	1.32421	30	0.6426	2.44428	83	0.8958	8.20822	143	0.9718	10.5862	50	0.6271	4.71366	33	0.8072	2.86548	29	0.8569	2.94683	44	0.7984	3.5957	58	0.7829	5.29337	44	0.7829	5.24286	70	0.74	8.32042	97	0.887	11.3931	75	0.8423	6.83932	98	0.8588	7.97133	32	0.7702	3.5422	13	0.555	1.4184
Unigene22201_All	655	88	0.7435	12.1808	206	0.9985	26.3164	158	0.8153	24.4995	100	0.7618	11.6074	94	0.8718	13.8946	73	0.745	9.93883	301	1	47.957	309	0.8748	39.593	151	0.7847	21.6078	108	0.8641	20.1776	299	0.9466	55.7247	101	0.7847	18.6003	183	0.8229	26.1657	141	0.7847	17.9826	175	0.9969	30.3732	416	0.7924	71.1667
Unigene22211_All	727	645	0.967	80.4378	169	0.9078	19.4515	217	0.8803	30.3156	488	0.9849	51.034	299	0.9931	39.8195	375	0.9532	45.9992	55	0.8487	7.89505	148	0.9285	17.0856	175	0.9257	22.5621	33	0.9023	5.55477	34	0.6314	5.70903	84	0.8542	13.9375	110	0.9285	14.1703	119	0.8693	13.6738	65	0.9023	10.1642	19	0.7758	2.92849
Unigene22233_All	684	47	0.6579	6.22984	21	0.5219	2.569	230	0.7895	34.1517	54	0.8129	6.00222	72	0.7251	10.1914	91	0.6257	11.8642	-	-	-	1	0.2105	0.1227	56	0.8056	7.67374	4	0.2135	0.715633	23	0.5658	4.10478	65	0.7953	11.463	92	0.674	12.5966	42	0.5658	5.12942	-	-	-	-	-	-
Unigene22251_All	561	417	1	67.392	118	0.984	17.6003	341	1	61.7352	314	0.9982	42.5541	332	1	57.2973	381	1	60.5641	34	0.9323	6.32474	89	0.9483	13.3146	100	1	16.7075	29	0.8948	6.32589	73	0.9929	15.8847	73	0.9786	15.6964	158	1	26.3764	181	1	26.952	74	0.9768	14.9955	47	0.8004	9.38771
Unigene22307_All	1462	5138	0.946	318.626	65	0.7668	3.7202	597	0.7695	41.4733	1631	0.8598	84.8166	1178	0.7668	78.0111	1090	0.896	66.4864	38	0.686	2.71246	23	0.5075	1.32033	5259	0.8564	337.156	94	0.7688	7.86804	256	0.8878	21.3752	1223	0.8311	100.906	1522	0.855	97.4966	567	0.7668	32.3975	129	0.7852	10.0308	7	0.5164	0.536507
Unigene22314_All	566	350	0.9929	56.0643	525	1	77.6146	450	0.9894	80.749	793	1	106.52	300	0.9823	51.3173	297	0.977	46.7944	103	0.9223	18.991	191	0.9947	28.3217	211	0.9859	34.9415	299	0.9894	64.6459	267	0.9841	57.5854	173	0.9841	36.8697	142	0.9982	23.496	209	0.977	30.8464	271	0.9876	54.431	135	0.977	26.7265
Unigene22316_All	1232	1075	0.9594	79.1102	1496	0.9537	101.607	828	0.9261	68.2591	1074	0.9343	66.2778	809	0.9302	63.5765	672	0.9286	48.6421	459	0.9464	38.8802	2074	0.9456	141.286	947	0.9529	72.0467	612	0.9213	60.7893	937	0.9351	92.8425	895	0.9562	87.6299	1592	0.9367	121.019	1226	0.9464	83.1295	1295	0.9407	119.496	2049	0.9253	186.361
Unigene22327_All	690	135	0.9087	17.7386	177	0.7783	21.4647	253	0.8478	37.2402	534	0.9116	58.8392	140	0.9	19.6443	194	0.7768	25.073	21	0.9	3.17612	43	0.7754	5.23023	259	0.9029	35.1824	205	0.7623	36.3573	125	0.7638	22.1146	201	0.9319	35.1388	112	0.7623	15.2017	136	0.7681	16.4651	91	0.7667	14.9929	16	0.7362	2.59834
Unigene22346_All	554	1571	1	257.1	564	0.9946	85.1864	1005	1	184.246	2274	1	312.072	968	1	169.17	1351	1	217.47	244	1	45.9628	539	0.9946	81.6546	1324	1	224.003	494	1	109.12	625	1	137.717	1877	1	408.69	640	1	108.191	1123	1	169.334	860	1	176.475	234	0.9856	47.3294
Unigene22375_All	825	242	0.8182	26.5948	166	0.7758	16.8366	250	0.8945	30.7771	333	0.9806	30.6877	203	0.8836	23.8232	173	0.8133	18.7002	109	0.8388	13.7879	38	0.7079	3.86573	334	0.8667	37.9461	182	0.9612	26.9963	137	0.96	20.2714	230	0.9503	33.629	174	0.7745	19.7523	115	0.8691	11.6445	91	0.92	12.5395	46	0.8255	6.24782
Unigene22378_All	857	8	0.4866	0.846339	96	0.7771	9.37327	21	0.2579	2.48874	15	0.5461	1.33071	16	0.5496	1.80758	20	0.4609	2.08115	78	0.8798	9.49818	121	1	11.8497	7	0.6943	0.765583	77	0.8926	10.995	16	0.4247	2.27907	9	0.5426	1.26678	6	0.5146	0.655681	11	0.4726	1.07223	56	0.9755	7.42849	36	0.7655	4.70702
Unigene2241_All	795	189	1	21.5541	53	0.9723	5.5784	97	0.9447	12.3921	232	0.9799	22.1868	141	1	17.1716	157	1	17.6111	26	0.5082	3.41297	108	0.9811	11.4014	114	1	13.4404	99	0.9673	15.2389	44	0.961	6.75621	202	0.9786	30.6495	146	1	17.1992	132	0.9736	13.8702	80	1	11.4397	29	0.9623	4.08748
Unigene22430_All	831	148	0.9362	16.1471	17	0.4128	1.71178	14	0.6667	1.71107	233	0.9579	21.3172	103	0.9579	12.0004	134	0.9675	14.3799	3	0.2262	0.376745	-	-	-	1213	0.9651	136.815	-	-	-	2	0.1913	0.293797	212	0.8075	30.7733	41	0.8676	4.62067	8	0.349	0.8042	2	0.13	0.273604	-	-	-
Unigene22473_All	927	238	0.7023	23.2773	466	0.7659	42.0636	620	0.7983	67.9287	521	0.7929	42.7299	301	0.7648	31.4373	269	0.7066	25.8777	2062	0.9364	232.132	691	0.8026	62.5605	122	0.7994	12.3355	50	0.7001	6.6005	123	0.7023	16.1973	84	0.7033	10.9305	125	0.7098	12.6285	62	0.7066	5.58711	774	0.7875	94.9193	942	0.808	113.867
Unigene22474_All	937	807	0.8335	78.0852	769	0.9392	68.6732	792	0.842	85.8473	690	0.9381	55.9866	856	0.8218	88.449	1023	0.857	97.362	477	0.8292	53.1258	377	0.9328	33.7679	667	0.794	66.7208	254	0.7737	33.1727	247	0.7727	32.1792	549	0.7588	70.6761	1547	0.9007	154.623	854	0.8399	76.1366	367	0.7673	44.5266	259	0.8506	30.9731
Unigene22498_All	946	132	0.8171	12.6508	104	0.814	9.19905	129	0.8044	13.8497	110	0.8161	8.84048	86	0.8055	8.80169	125	0.8129	11.7834	22	0.5571	2.42694	63	0.6945	5.58922	160	0.8129	15.8527	26	0.7019	3.36332	22	0.6205	2.83889	82	0.7674	10.4559	181	0.815	17.9188	115	0.8055	10.155	35	0.7463	4.20601	12	0.5941	1.4214
Unigene22528_All	735	131	0.9306	16.1592	99	0.9891	11.2706	21	0.9252	2.90184	59	0.7578	6.10294	86	0.8177	11.3284	80	1	9.70635	109	0.8966	15.4763	108	0.9878	12.3321	76	0.9116	9.69173	96	0.9551	15.9834	49	0.8789	8.13816	44	0.8408	7.22113	150	0.9946	19.1129	88	0.8571	10.0016	58	0.7673	8.97086	132	1	20.1239
Unigene22534_All	787	387	0.8882	44.5832	1235	0.8501	131.309	742	0.8018	95.757	523	0.9072	50.5244	553	0.7726	68.0313	434	0.9288	49.1777	930	0.9238	123.32	1649	0.8183	175.852	212	0.9136	25.2485	434	0.803	67.4841	706	0.7713	109.508	251	0.7039	38.4715	718	0.803	85.4421	648	0.7802	68.7821	595	0.8043	85.948	1382	0.8094	196.77
Unigene22538_All	718	571	1	72.1019	34	0.9109	3.96237	174	0.993	24.6131	549	1	58.1329	65	0.9735	8.76491	163	0.9916	20.2449	14	0.8315	2.03484	68	0.9958	7.94852	300	1	39.1626	12	0.9234	2.04523	72	0.9944	12.2413	690	1	115.922	80	0.9889	10.4349	357	1	41.5355	44	0.7813	6.96661	19	0.89	2.9652
Unigene22583_All	608	96	0.676	14.3154	964	0.4227	132.67	2880	0.4408	481.094	5768	0.4457	721.267	1507	0.4507	239.976	1770	0.4342	259.611	211	0.4194	36.2164	171	0.3947	23.6045	51	0.3783	7.86215	269	0.3865	54.1421	395	0.449	79.307	598	0.426	118.642	278	0.4013	42.8216	109	0.4062	14.9761	177	0.4671	33.0951	29	0.4243	5.34465
Unigene22611_All	629	38	0.6916	5.47732	111	0.744	14.7663	214	0.9269	34.5545	39	0.6486	4.71399	26	0.7456	4.00204	22	0.5517	3.11907	178	0.7536	29.5322	150	0.6963	20.0144	118	0.6948	17.5835	20	0.5692	3.89104	489	0.8744	94.9021	21	0.6725	4.02725	66	0.6884	9.82687	16	0.6598	2.12493	222	0.9237	40.1232	442	0.717	78.7402
Unigene22612_All	1159	1223	0.975	95.6705	526	0.9223	37.9755	1824	0.9586	159.839	1681	0.9577	110.27	1012	0.9672	84.5387	1804	0.9569	138.805	88	0.8827	7.92366	736	0.9258	53.2962	3223	0.9724	260.646	1505	0.9525	158.906	1498	0.9249	157.778	2589	0.9767	269.456	2673	0.9681	215.992	2205	0.962	158.928	1859	0.975	182.343	630	0.9223	60.9091
Unigene2261_All	653	243	1	33.7387	38	0.6447	4.86935	92	0.8254	14.3092	551	0.9923	64.1524	128	0.9786	18.9782	182	0.9495	24.8549	8	0.5559	1.27851	44	0.8162	5.65511	1073	1	154.014	79	0.8515	14.8047	35	0.7228	6.54294	456	0.8729	84.2348	85	0.6539	12.1907	114	0.8315	14.5837	102	0.7718	17.7574	19	0.5115	3.26036
Unigene22640_All	1057	239	0.9991	20.5002	408	0.9811	32.2988	570	0.9659	54.7698	341	0.965	24.5275	218	0.965	19.9683	161	0.9782	13.5833	310	0.9839	30.6065	64	0.964	5.08167	214	0.9763	18.9764	199	0.964	23.039	287	0.9745	33.1455	146	0.965	16.6616	299	0.964	26.4922	225	0.9678	17.7821	169	0.965	18.1763	38	0.8628	4.02841
Unigene2266_All	1123	691	0.9893	55.787	163	0.9617	12.1453	210	0.9412	18.9924	482	0.9608	32.6318	348	0.9955	30.0025	440	0.9653	34.9403	144	0.9662	13.3816	189	0.9893	14.1248	787	0.9715	65.6856	87	0.9911	9.48038	144	1	15.6531	431	0.9813	46.2953	567	0.9955	47.2852	453	0.9858	33.6972	168	0.9332	17.0068	141	1	14.069
Unigene22672_All	348	213	0.977	55.4926	909	1	218.567	614	1	179.197	298	1	65.1046	364	0.9914	101.27	132	1	33.8258	1145	1	343.363	821	1	198	168	0.9943	45.2486	444	1	156.131	1086	1	380.95	268	1	92.8956	397	1	106.84	228	1	54.7307	850	1	277.673	1243	1	400.237
Unigene22717_All	388	28	0.8608	6.54276	109	0.8969	23.5069	237	0.9948	62.038	31	0.8892	6.07441	45	0.8067	11.229	49	0.8943	11.2621	123	0.9768	33.0826	73	0.9021	15.7904	30	0.8634	7.2471	75	0.8918	23.6546	146	0.9845	45.9345	92	0.8943	28.602	88	0.8969	21.2409	68	0.8582	14.6404	97	0.866	28.4206	18	0.8892	5.19835
Unigene22755_All	388	49	0.982	11.4498	10	0.567	2.1566	12	0.8814	3.14116	69	0.9974	13.5205	40	0.8789	9.9813	59	1	13.5604	7	0.7062	1.88275	19	0.9433	4.10983	56	1	13.5279	23	0.8428	7.25408	8	0.9124	2.51696	86	0.9665	26.7366	73	0.9845	17.6203	54	1	11.6262	20	0.8995	5.85992	8	0.9098	2.31038
Unigene22762_All	866	52	0.9619	5.44403	34	0.9088	3.2852	37	0.7229	4.33935	32	0.8453	2.80935	44	0.9169	4.91919	42	0.6824	4.32499	17	0.5335	2.0486	86	0.9746	8.33455	20	0.8453	2.16465	6	0.3614	0.847851	27	0.8499	3.80595	28	0.9711	3.90014	68	1	7.35382	36	0.8222	3.47264	19	0.6339	2.49419	64	0.8603	8.28108
Unigene22788_All	773	1758	1	206.193	564	1	61.0521	825	1	108.397	3169	1	311.686	1609	1	201.528	2431	1	280.452	197	1	26.5958	912	1	99.0187	3547	1	430.087	965	1	152.769	432	1	68.2216	2318	1	361.721	1926	1	233.345	2837	1	306.588	1189	1	174.862	878	1	127.274
Unigene22909_All	1596	206	0.8296	11.7022	235	0.8289	12.3207	440	0.8383	28.0002	304	0.8252	14.4816	210	0.8145	12.7393	234	0.8189	13.0748	192	0.8208	12.5544	97	0.8239	5.10083	266	0.7957	15.6215	201	0.8221	15.4117	134	0.7531	10.2492	136	0.8233	10.2789	97	0.8239	5.69195	124	0.7769	6.49029	129	0.8246	9.18862	53	0.7613	3.72107
Unigene2290_All	632	10	0.8307	1.43456	2	0.2247	0.264797	1	0.2184	0.160703	14	0.8402	1.68417	26	0.7231	3.98304	14	0.7801	1.97544	1	0.231	0.165124	-	-	-	74	0.9446	10.9746	-	-	-	1	0.2184	0.193153	21	0.8449	4.00813	15	0.9241	2.22278	6	0.4794	0.793066	-	-	-	-	-	-
Unigene22911_All	225	44	0.9956	17.7299	69	0.9956	25.6606	112	1	50.5565	137	1	46.2927	124	1	53.3578	105	1	41.616	72	1	33.3946	39	1	14.5473	139	1	57.9038	125	1	67.9851	108	1	58.5948	182	1	97.5728	237	1	98.6479	208	1	77.2247	104	1	52.5466	87	1	43.3273
Unigene22913_All	1631	311	0.9516	17.2879	610	0.9546	31.2951	359	0.954	22.3554	495	0.9675	23.0741	315	0.9614	18.6989	340	0.97	18.59	861	0.9657	55.0904	728	0.9528	37.461	415	0.9528	23.8489	619	0.954	46.4433	310	0.9669	23.202	266	0.9589	19.6729	330	0.9448	18.9488	325	0.9473	16.6458	971	0.9773	67.6797	619	0.9491	42.5267
Unigene22963_All	1801	315	0.8934	15.8574	76	0.764	3.53102	108	0.7474	6.09048	519	0.8368	21.9093	246	0.8373	13.2245	265	0.8584	13.1216	33	0.688	1.91217	43	0.6541	2.00381	791	0.8912	41.1659	59	0.7029	4.00889	33	0.5919	2.23675	341	0.8451	22.8392	210	0.8629	10.9201	177	0.8123	8.20984	68	0.7229	4.29229	13	0.3681	0.808825
Unigene23078_All	540	74	0.7	12.4243	212	0.9574	32.8506	439	0.8981	82.568	202	0.9537	28.4402	100	0.8833	17.9294	120	0.9278	19.8171	146	1	28.2154	85	1	13.2107	121	1	21.0023	239	1	54.1615	238	0.9685	53.8023	100	0.9519	22.3381	107	0.8963	18.5572	103	0.9426	15.9338	140	0.9963	29.4732	127	0.8944	26.3533
Unigene23110_All	491	216	0.8778	39.8848	58	0.9246	9.88433	78	0.9756	16.1345	260	0.9613	40.2593	127	0.9287	25.0427	136	0.9165	24.7008	49	0.8493	10.4146	64	0.9308	10.9396	200	0.9328	38.1789	33	0.8819	8.22468	39	0.831	9.69618	142	1	34.8856	104	0.9695	19.8369	146	0.9267	24.8397	102	0.9267	23.6163	30	0.8452	6.84644
Unigene23202_All	1410	175	0.7851	11.2526	177	0.8383	10.504	274	0.8291	19.7366	263	0.8397	14.1811	158	0.6908	10.8492	150	0.8461	9.48693	262	0.8156	19.3914	95	0.6908	5.65466	202	0.795	13.4279	130	0.7894	11.2826	83	0.8426	7.18583	129	0.773	11.036	131	0.7844	8.7011	96	0.7766	5.68758	184	0.844	14.8352	41	0.7135	3.25829
Unigene23271_All	429	411	1	86.8599	425	1	82.8958	723	0.979	171.168	1089	1	192.995	597	1	134.734	1047	1	217.642	149	1	36.2456	248	0.9417	48.5172	254	0.972	55.4947	120	1	34.2303	126	1	35.8535	283	1	79.5736	591	1	129.019	759	1	147.795	105	1	27.8244	124	0.8974	32.3884
Unigene23406_All	1399	360	0.8277	23.3303	334	0.7513	19.977	682	0.7527	49.5117	1204	0.767	65.4309	933	0.772	64.5688	587	0.8585	37.4174	82	0.7305	6.11678	281	0.8206	16.8574	737	1	49.377	402	0.8949	35.1637	313	0.8099	27.3114	773	0.965	66.6502	524	0.9185	35.0781	751	0.9736	44.8433	413	0.7605	33.5603	123	0.8342	9.85172
Unigene23440_All	1152	64	0.7995	5.03689	129	0.9288	9.36996	84	0.9271	7.40573	43	0.6458	2.83786	41	0.8151	3.4458	79	0.8915	6.11545	275	0.9297	24.9119	102	0.9115	7.43104	94	0.9071	7.64804	139	0.9306	14.7655	78	0.8637	8.26532	43	0.7595	4.50252	34	0.888	2.76407	70	0.8021	5.07599	152	0.8481	14.9998	122	0.8872	11.8668
Unigene23482_All	1557	297	0.851	17.2943	1	0.0784	0.0537418	168	0.8452	10.9588	243	0.9396	11.8657	157	0.9287	9.76269	133	0.8407	7.61757	5	0.149	0.335126	4	0.176	0.215612	258	0.9261	15.5312	-	-	-	87	0.7296	6.82101	220	0.8523	17.0441	159	0.8356	9.5638	215	0.8259	11.5352	4	0.2787	0.292055	2	0.0963	0.143935
Unigene23511_All	1720	178	0.2895	9.38267	44	0.2733	2.14055	109	0.2843	6.43634	340	0.3006	15.0288	236	0.2919	13.2844	304	0.2849	15.7615	6	0.2163	0.36404	79	0.286	3.85479	171	0.286	9.31843	83	0.2727	5.90522	59	0.2855	4.18737	222	0.2884	15.5691	199	0.2855	10.8354	210	0.2907	10.1992	26	0.236	1.71846	25	0.2773	1.62868
Unigene23520_All	1263	71	0.924	5.09671	58	0.9169	3.8426	69	0.9129	5.54864	86	0.9279	5.1769	75	0.8915	5.74932	141	0.9493	9.95564	54	0.8504	4.46187	28	0.8203	1.86061	117	0.9992	8.68275	155	0.9557	15.0181	57	0.9422	5.50921	128	0.9794	12.2249	193	0.947	14.3112	235	0.9588	15.5432	83	0.9454	7.47082	64	0.8947	5.67808
Unigene23566_All	1151	51	0.8923	4.01726	83	0.9175	6.03397	54	0.947	4.76496	52	0.9965	3.43481	34	0.8679	2.85998	44	0.8002	3.40903	164	0.9835	14.8695	117	0.98	8.53124	40	0.8245	3.25731	88	0.9661	9.35607	47	0.9157	4.98471	42	0.7976	4.40163	40	0.7663	3.25467	42	0.7915	3.04824	113	0.9791	11.1608	70	0.9348	6.81471
Unigene23701_All	1057	94	0.9991	8.06284	187	1	14.8036	157	1	15.0857	54	0.9073	3.88412	66	1	6.04544	53	0.9272	4.47151	360	1	35.543	318	1	25.2496	97	1	8.60145	150	1	17.3661	398	1	45.9648	50	0.9281	5.70604	95	1	8.41726	98	0.9915	7.74509	270	1	29.039	539	1	57.1398
Unigene23713_All	1141	126	0.7336	10.012	279	0.8755	20.4606	209	0.716	18.6038	315	0.5627	20.9894	173	0.7625	14.6798	126	0.6976	9.84778	250	0.8913	22.8655	90	0.7686	6.62001	167	0.7511	13.7185	360	0.7257	38.6103	274	0.7555	29.3145	142	0.5714	15.0121	312	0.7379	25.6089	170	0.7134	12.4462	339	0.9518	33.7759	151	0.7397	14.8291
Unigene2375_All	554	235	0.9783	38.4586	94	0.7653	14.1977	204	0.8231	37.3991	295	0.9801	40.4843	252	0.9242	44.0402	230	0.9838	37.023	90	0.8141	16.9535	95	0.6552	14.3918	192	0.9964	32.4838	58	0.8466	12.8116	202	0.8141	44.5102	164	1	35.7087	258	0.9747	43.6146	208	0.9964	31.3638	121	0.9495	24.8296	71	0.7509	14.3606
Unigene23777_All	1755	194	1	10.0221	606	1	28.8932	327	0.9954	18.9239	160	0.9687	6.93134	277	1	15.2813	238	0.9345	12.0935	815	1	48.4627	693	1	33.1404	114	0.8746	6.08839	347	1	24.1957	605	1	42.082	189	0.9806	12.9905	480	0.9989	25.6145	433	1	20.6104	418	1	27.0765	821	0.9972	52.4193
Unigene23914_All	588	136	0.9745	20.9699	174	0.9677	24.7613	101	1	17.4456	88	0.9932	11.3784	124	0.9762	20.4175	126	0.9932	19.1094	293	1	52.0016	261	1	37.2533	26	0.9592	4.14449	67	0.9269	13.9439	60	0.9626	12.4564	46	0.9949	9.4367	96	0.9626	15.2903	154	0.9711	21.8786	70	0.9558	13.5336	136	1	25.9171
Unigene2396_All	584	165	0.7894	25.6157	24	0.8373	3.43874	133	0.7979	23.1302	150	0.8134	19.5278	147	0.7928	24.3704	190	0.8442	29.0131	19	0.7842	3.39522	66	0.7877	9.4849	107	0.8527	17.173	15	0.8116	3.14315	38	0.8476	7.94307	78	0.8442	16.111	149	0.988	23.8944	131	0.8647	18.7384	29	0.8151	5.64519	27	0.7568	5.18055
Unigene2400_All	596	1082	0.8389	164.595	419	0.8205	58.8259	938	0.854	159.845	1484	0.8792	189.305	916	0.8591	148.802	1206	0.8473	180.449	134	0.8339	23.4631	422	0.8574	59.4248	916	0.8507	144.054	145	0.797	29.772	219	0.8523	44.8555	434	0.854	87.8382	300	0.8221	47.1408	377	0.8121	52.8409	210	0.8591	40.0559	83	0.797	15.6047
Unigene24012_All	619	4	0.3263	0.585874	46	0.7932	6.21825	76	1	12.4699	12	0.8239	1.47389	8	0.6947	1.25129	16	0.811	2.30506	398	0.8611	67.0995	5	0.5137	0.677924	3	0.2391	0.454261	25	0.9289	4.94237	37	0.9225	7.29674	8	0.5153	1.55897	8	0.4798	1.21038	6	0.4766	0.809722	27	0.9095	4.95868	3	0.3489	0.54307
Unigene24028_All	751	20	0.3236	2.41449	138	0.5593	15.3759	113	0.53	15.282	37	0.4274	3.74573	56	0.5379	7.21949	140	0.5806	16.6242	136	0.7057	18.8984	67	0.6525	7.4875	22	0.3901	2.74573	76	0.5446	12.384	41	0.5739	6.66441	30	0.5459	4.8186	67	0.5726	8.3552	31	0.4567	3.44824	108	0.5992	16.3485	38	0.47	5.66981
Unigene2402_All	813	185	0.9139	20.6308	72	0.7232	7.41042	211	0.9545	26.3592	560	0.9754	52.3687	214	0.925	25.4848	369	0.8967	40.4752	24	0.6113	3.08069	81	0.6999	8.36173	185	0.8598	21.3283	75	0.7811	11.289	95	0.9237	14.2643	220	0.9926	32.6416	66	0.8204	7.60283	172	0.9262	17.6731	81	0.7232	11.3263	55	0.7282	7.58048
Unigene24087_All	575	102	0.9965	16.083	190	1	27.6494	97	1	17.1335	88	0.9896	11.6356	132	1	22.2262	129	1	20.0067	336	1	60.9815	305	1	44.5178	42	0.9287	6.84631	72	1	15.3233	80	1	16.984	49	0.9113	10.2794	89	0.8922	14.4959	150	0.8974	21.7921	99	1	19.5732	185	1	36.0519
Unigene2408_All	587	50	0.8007	7.72266	63	0.9915	8.98056	56	0.908	9.68927	44	0.8535	5.69887	36	0.9165	5.93777	57	0.845	8.65945	92	0.9233	16.356	96	0.9472	13.7257	68	0.9336	10.8579	57	0.8722	11.8829	292	1	60.7243	40	0.9046	8.21981	92	0.9557	14.6782	119	0.9642	16.935	110	0.9932	21.3034	237	0.9114	45.2413
Unigene24132_All	1789	801	0.9363	40.5936	214	0.8809	10.0093	361	0.9888	20.4945	1058	1	44.9624	667	0.9983	36.0973	669	0.9922	33.348	165	0.9598	9.62499	314	0.9905	14.7306	911	0.9994	47.7291	238	0.9357	16.2799	243	0.9245	16.5811	842	0.9849	56.773	895	0.9989	46.8527	907	0.9793	42.3518	276	0.9983	17.5385	237	1	14.8444
Unigene24165_All	2091	322	0.9632	13.9617	509	1	20.3688	314	0.9914	15.2516	389	0.999	14.1439	288	0.9675	13.3351	344	0.9474	14.6709	558	0.9823	27.8488	733	1	29.4206	257	0.9574	11.52	393	0.9981	22.9998	468	0.9785	27.3218	256	0.9546	14.7681	381	1	17.0645	377	0.9761	15.0613	425	1	23.1062	820	1	43.9425
Unigene24175_All	228	107	0.9956	42.5485	310	1	113.77	226	1	100.673	167	1	55.6873	179	1	76.0111	142	1	55.5401	180	1	82.3881	337	1	124.05	154	1	63.3083	305	1	163.701	338	1	180.967	129	1	68.2487	338	1	138.837	261	0.9868	95.6271	392	1	195.454	395	1	194.128
Unigene2421_All	593	36	1	5.50406	104	1	14.675	32	0.9848	5.4807	44	0.9275	5.64121	50	0.973	8.16345	48	0.8921	7.21839	69	0.9629	12.1429	93	1	13.1622	27	0.8921	4.2676	45	0.9444	9.28633	33	0.9393	6.79324	33	0.9292	6.71273	60	0.9342	9.47586	69	0.8887	9.72007	40	0.9123	7.66829	90	0.9646	17.0064
Unigene24254_All	1837	289	0.5455	14.2634	105	0.4567	4.78279	127	0.5035	7.02159	196	0.5411	8.11188	111	0.5378	5.85022	187	0.4584	9.07791	30	0.3734	1.70427	48	0.429	2.19298	497	0.5449	25.3584	84	0.521	5.59573	102	0.4692	6.77811	293	0.5433	19.2397	285	0.5776	14.5297	239	0.5259	10.8684	58	0.5188	3.58932	48	0.4333	2.9279
Unigene24329_All	2166	704	0.9104	29.4679	1491	1	57.5997	1113	0.9543	52.1889	837	0.9284	29.3793	551	0.9488	24.6293	616	0.952	25.3615	1992	0.9631	95.9749	1733	0.9284	67.1493	781	0.9866	33.7962	1076	0.9769	60.7911	2119	0.9885	119.424	494	0.9746	27.5111	633	0.8961	27.3695	678	0.9289	26.1485	1652	0.9788	86.7052	2813	0.9945	145.524
Unigene2438_All	838	77	0.9821	8.3307	125	0.9224	12.4815	37	0.7578	4.48434	158	0.9785	14.3347	57	0.9117	6.58551	122	0.7983	12.9828	372	0.9821	46.3261	743	1	74.4126	91	0.895	10.1782	130	0.9189	18.9839	31	0.889	4.51581	59	0.8926	8.49274	69	0.9415	7.71129	98	0.8341	9.76916	824	1	111.783	453	0.9845	60.573
Unigene24421_All	350	38	1	9.84352	34	1	8.12852	45	1	13.0583	66	1	14.3367	124	1	34.3014	87	1	22.1669	97	1	28.9221	44	1	10.5508	151	1	40.4375	33	1	11.538	88	0.9829	30.6925	112	1	38.6002	150	1	40.137	162	1	38.6654	69	1	22.4117	32	1	10.2449
Unigene24468_All	486	14	0.9979	2.61172	24	1	4.13215	25	1	5.2245	26	0.9362	4.06735	9	0.8807	1.79294	12	0.8971	2.2019	23	0.9671	4.93876	44	0.9877	7.59833	11	0.8642	2.12144	28	1	7.05031	46	1	11.5542	16	1	3.97122	41	1	7.90077	14	0.8457	2.4064	48	1	11.2279	106	1	24.4396
Unigene24505_All	1699	136	0.947	7.25739	91	0.8911	4.48176	113	0.9588	6.75501	176	0.9929	7.87578	177	0.9835	10.0865	117	0.9988	6.1411	27	0.8434	1.65843	74	0.9429	3.65544	157	1	8.66126	77	0.9447	5.54605	50	0.7328	3.59248	92	0.9341	6.53182	86	0.9317	4.74053	111	0.967	5.45764	74	0.967	4.95144	34	0.6333	2.24239
Unigene24573_All	487	1142	1	212.604	1068	1	183.503	879	1	183.316	719	1	112.247	766	1	152.285	1073	1	196.483	1029	1	220.502	2472	1	426.011	222	1	42.7267	737	1	185.193	715	1	179.223	152	1	37.6491	270	1	51.9226	477	1	81.821	620	1	144.729	1311	1	301.647
Unigene24594_All	1642	158	0.8678	8.72407	10	0.3471	0.509598	12	0.6827	0.742248	19	0.4062	0.879741	13	0.5518	0.766529	22	0.7235	1.19482	15	0.5773	0.953334	2	0.1462	0.102225	30	0.6845	1.71247	52	0.7278	3.8754	8	0.2631	0.59475	13	0.4476	0.955015	18	0.5469	1.02665	48	0.8124	2.44199	14	0.6529	0.969278	4	0.1352	0.272968
Unigene24737_All	270	32	1	10.7454	11	0.6741	3.40902	71	1	26.7077	52	0.8407	14.6425	40	0.9074	14.3435	51	0.9963	16.8446	3	0.5222	1.15954	16	0.8519	4.97345	63	1	21.8702	3	0.8111	1.3597	20	0.8741	9.04241	41	1	18.3172	46	1	15.9557	70	0.9037	21.6576	10	0.9111	4.21046	1	0.5889	0.415012
Unigene2491_All	1067	1456	0.9616	123.718	450	0.925	35.2898	2036	0.9456	193.8	2237	0.9288	159.395	1684	0.9353	152.805	2108	0.9269	176.181	148	0.8941	14.4752	637	0.9381	50.1045	3624	0.9381	318.346	587	0.9231	67.3225	1013	0.9269	115.894	1840	0.9531	208.014	2351	0.9297	206.353	2225	1	174.197	665	0.9578	70.8518	356	0.9288	37.3861
Unigene24995_All	486	61	1	11.3796	62	1	10.6747	26	0.9774	5.43348	121	0.8971	18.9288	59	1	11.7537	48	1	8.80762	33	0.8539	7.08605	126	1	21.7589	121	1	23.3359	40	1	10.0719	21	1	5.27474	68	1	16.8777	107	1	20.6191	82	1	14.0946	45	1	10.5262	109	1	25.1313
Unigene2499_All	1024	153	0.8047	13.5465	6	0.4697	0.490289	17	0.4482	1.68613	408	0.8037	30.2925	170	0.7979	16.0734	188	0.7891	16.3724	20	0.4648	2.03825	4	0.3457	0.32784	267	0.7949	24.4392	13	0.5449	1.55357	9	0.3486	1.0729	204	0.8047	24.0309	58	0.7949	5.30457	35	0.7969	2.85524	4	0.293	0.444072	66	0.7852	7.22219
Unigene25008_All	204	150	1	66.6647	82	1	33.6345	147	1	73.186	135	1	50.3127	95	1	45.0871	160	1	69.9428	76	1	38.8786	55	1	22.6274	228	1	104.756	58	1	34.7924	83	1	49.6667	139	1	82.191	244	1	112.016	141	1	57.7383	89	1	49.5968	39	1	21.422
Unigene25143_All	360	9	0.4944	2.2666	30	0.8556	6.973	6	0.8389	1.69274	19	0.8444	4.0126	4	0.4083	1.07576	9	0.775	2.22943	32	0.9	9.27629	6	0.825	1.39878	1	0.3917	0.260359	61	0.9	20.7355	5	0.7722	1.69545	2	0.4917	0.670143	4	0.4389	1.04059	6	0.8806	1.39227	55	0.9361	17.3682	3	0.8056	0.933778
Unigene25191_All	233	346	1	134.634	35	0.9957	12.5694	479	1	208.795	496	1	161.845	360	1	149.591	432	1	165.341	45	1	20.155	54	1	19.4509	314	1	126.313	4	0.5365	2.10083	202	1	105.831	250	1	129.427	254	1	102.094	193	1	69.1953	92	0.9614	44.8875	18	0.9657	8.65648
Unigene25242_All	216	68	0.9398	28.5424	10	0.8009	3.87389	13	0.9583	6.11267	58	0.9815	20.415	89	0.9398	39.8928	86	0.9954	35.5057	44	0.9722	21.2582	18	0.9537	6.99392	126	0.9306	54.6754	21	0.9676	11.8974	28	1	15.8242	35	0.8889	19.5458	36	0.9213	15.6088	59	0.8889	22.8178	23	0.9583	12.1051	94	1	48.764
Unigene2535_All	875	379	0.8514	39.2705	128	0.8606	12.2406	289	0.8229	33.5452	344	0.8766	29.8899	228	0.9257	25.2282	217	0.8789	22.1159	77	0.7977	9.18353	140	0.8503	13.4283	479	0.9303	51.3101	126	0.8309	17.6217	186	0.9166	25.9491	225	0.8869	31.018	304	0.8217	32.5378	258	0.824	24.6313	157	0.8183	20.3979	73	0.8091	9.34845
Unigene2536_All	878	168	0.713	17.348	77	0.7232	7.33832	129	0.8417	14.9223	168	0.8497	14.5475	125	0.7472	13.784	190	0.836	19.298	42	0.7961	4.99208	71	0.705	6.78681	271	0.8542	28.9301	81	0.5797	11.2896	116	0.8497	16.128	233	0.7756	32.0111	250	0.8075	26.6666	187	0.8257	17.7919	70	0.8986	9.06352	81	0.7597	10.3375
Unigene25394_All	512	169	1	29.9262	7	0.6289	1.14401	65	0.9922	12.8939	169	1	25.0952	90	1	17.0189	98	1	17.0691	13	0.916	2.64972	15	0.9629	2.4588	138	0.9902	25.263	4	0.7734	0.956041	66	0.9902	15.7359	126	0.9941	29.6852	124	0.9941	22.6816	98	0.9805	15.9894	18	0.9414	3.99665	10	0.8926	2.18854
Unigene25406_All	648	1372	1	191.961	5890	1	760.573	4272	1	669.572	4160	1	488.082	1975	1	295.087	2332	1	320.928	1538	1	247.69	1814	1	234.944	2168	1	313.588	5277	1	996.548	3026	1	570.048	1677	1	312.175	1996	1	288.475	2428	1	313.003	4569	1	801.566	1505	1	260.247
Unigene25433_All	464	29	0.8103	5.6665	53	1	9.55782	44	1	9.6311	29	0.7823	4.75176	25	0.944	5.21652	33	0.7974	6.34234	52	1	11.6953	80	0.9504	14.4702	9	0.3168	1.81802	22	1	5.80218	26	0.8276	6.84027	13	0.4116	3.3796	43	0.9698	8.67906	24	0.9698	4.32084	45	0.9655	11.0252	75	0.8448	18.1121
Unigene25462_All	643	39	1	5.49906	49	0.888	6.37655	29	0.8538	4.58066	34	0.9098	4.02015	27	0.8476	4.06548	38	0.9642	5.27019	22	0.8849	3.57058	91	0.8678	11.8777	34	0.9129	4.95613	37	1	7.04169	64	0.8865	12.1503	23	0.7792	4.31476	59	0.8834	8.59336	37	0.8491	4.80691	48	0.8118	8.4864	79	1	13.7671
Unigene25469_All	936	286	1	27.7029	302	1	26.998	297	1	32.2271	444	1	36.0646	283	1	29.2731	267	0.9829	25.4383	222	1	24.7516	109	1	9.77355	460	1	46.0635	119	0.9135	15.5581	79	0.9701	10.3031	174	1	22.424	210	0.9925	21.0119	243	0.984	21.6873	98	1	11.9026	63	0.9818	7.54205
Unigene25485_All	713	51	1	6.48508	72	0.9705	8.44975	84	0.9046	11.9655	58	0.9579	6.18462	39	0.9369	5.29583	48	0.9649	6.00351	86	0.9902	12.5874	26	0.864	3.06045	47	0.9285	6.1785	58	0.9663	9.95462	54	1	9.24532	39	0.9032	6.59804	45	0.9215	5.91078	17	0.7181	1.99175	36	0.9804	5.73993	22	0.8934	3.45747
Unigene25536_All	641	79	0.975	11.1739	9	0.7941	1.17486	31	0.8705	4.91185	72	0.8456	8.53982	42	0.8331	6.34381	39	0.8237	5.42575	3	0.4555	0.488416	13	0.4243	1.70211	137	1	20.0326	10	0.7988	1.9091	11	0.5554	2.09485	73	0.9719	13.7374	71	0.9626	10.3734	32	1	4.1703	16	0.7894	2.83763	14	0.7894	2.44734
Unigene25549_All	1241	532	0.9525	38.8664	1249	0.9895	84.2154	798	0.9476	65.3089	403	0.9621	24.6892	619	0.9508	48.2923	403	0.9468	28.9592	1963	0.9621	165.073	1186	0.9557	80.2074	283	0.9541	21.3742	659	0.9234	64.983	1154	0.9629	113.515	317	0.9484	30.8125	542	0.9533	40.9025	499	0.9492	33.5895	1092	0.9557	100.033	1454	0.9549	131.286
Unigene25560_All	580	715	1	111.767	195	1	28.1324	215	1	37.6488	280	1	36.7032	392	1	65.436	514	0.8483	79.0294	97	0.8534	17.453	145	0.9741	20.9817	518	0.9914	83.7099	225	0.9741	47.4724	182	0.9776	38.3055	435	1	90.4693	319	0.9897	51.5092	452	0.969	65.1007	324	1	63.5054	140	0.9138	27.0474
Unigene25575_All	603	116	0.6833	17.4412	201	0.8673	27.892	137	0.6219	23.0751	178	0.7695	22.4428	118	0.9436	18.9463	92	0.6352	13.6058	57	0.7065	9.86471	70	0.6998	9.74277	98	0.6252	15.2329	183	0.7081	37.1381	107	0.6468	21.6613	90	0.6302	18.0038	93	0.7114	14.444	112	0.6468	15.5159	158	0.7662	29.7874	57	0.7728	10.5921
Unigene25591_All	1173	79	0.9574	6.1061	112	1	7.98952	63	0.9608	5.45486	77	1	4.99076	36	0.7928	2.97141	67	0.9488	5.09366	55	0.9182	4.89318	161	1	11.5194	56	0.9173	4.47471	109	0.9165	11.3714	26	0.6556	2.70578	38	0.8858	3.90774	58	0.8039	4.63076	80	1	5.69727	157	1	15.2158	128	0.9727	12.2275
Unigene25600_All	614	2	0.241	0.295323	77	0.8648	10.4936	11	0.645	1.81956	11	0.6922	1.36207	3	0.3404	0.473055	12	0.6107	1.74288	49	0.855	8.32826	93	0.8599	12.7121	8	0.2948	1.22123	41	1	8.1715	16	0.8941	3.18104	17	0.8078	3.3398	6	0.5212	0.915177	14	0.8078	1.90474	45	0.9007	8.33178	41	0.8599	7.48239
Unigene25611_All	704	211	0.9801	27.1734	107	0.9446	12.7178	31	0.9077	4.47229	151	0.9517	16.3072	70	0.9361	9.62685	188	0.9418	23.8143	77	0.9574	11.4142	85	0.9574	10.1332	97	0.9702	12.9144	17	0.8622	2.95503	22	0.8778	3.81476	149	0.9531	25.5302	100	0.9361	13.303	102	0.9389	12.1033	17	0.8793	2.74517	35	0.8793	5.57083
Unigene25693_All	819	44	0.9328	4.87084	148	0.9609	15.1209	81	0.7998	10.0448	41	0.8291	3.80605	55	0.989	6.50186	31	0.823	3.37545	467	1	59.5059	205	0.9683	21.0074	34	0.5531	3.89108	71	0.9695	10.6087	207	1	30.8535	34	0.8498	5.00766	102	0.9878	11.6638	57	0.8144	5.81388	96	0.989	13.3254	265	1	36.2566
Unigene25735_All	1076	146	0.9229	12.302	356	0.9275	27.6846	144	0.9368	13.5923	162	0.8745	11.4466	114	0.9238	10.2577	147	0.9368	12.1831	636	0.9405	61.6839	296	0.8467	23.0877	121	0.8494	10.5402	263	0.947	29.9109	169	0.908	19.1731	75	0.816	8.40792	89	0.8513	7.7464	137	0.8894	10.6361	341	0.947	36.0276	243	0.9414	25.3057
Unigene25738_All	1255	239	0.8582	17.2659	1049	0.9936	69.9411	734	0.9665	59.401	103	0.9187	6.23976	165	0.8916	12.7291	254	0.9841	18.0486	7017	0.9968	583.492	2066	0.9713	138.162	97	0.9116	7.24441	171	0.9227	16.674	6025	0.9809	586.045	99	0.8805	9.51549	149	0.8757	11.119	258	0.8725	17.1732	2346	0.9697	212.509	7105	0.9984	634.374
Unigene25759_All	831	1177	0.9711	128.413	333	0.8387	33.5308	604	0.8568	73.8205	1318	0.8748	120.584	657	0.8508	76.5461	837	0.8736	89.821	88	0.799	11.0512	387	0.8857	39.0851	1308	0.8977	147.53	294	0.8351	43.2945	253	0.8315	37.1653	1017	0.8484	147.625	1100	0.8436	123.969	931	0.864	93.5888	260	0.8339	35.5685	175	0.8315	23.5973
Unigene25772_All	919	136	0.9064	13.4171	451	0.9391	41.064	190	0.901	20.9981	132	0.9021	10.9203	160	0.9217	16.8563	112	0.901	10.8682	436	0.9249	49.5106	470	0.9325	42.9224	131	0.8096	13.3607	226	0.8477	30.094	287	0.9032	38.1227	127	0.852	16.6697	202	0.8172	20.5853	180	0.9042	16.3618	300	0.9412	37.1107	507	0.9293	61.8183
Unigene25786_All	1061	7424	0.9943	634.392	2307	0.9717	181.942	8641	0.9717	827.16	20797	0.9783	1490.25	5688	0.9557	519.042	8193	0.9802	688.622	678	0.9406	66.687	3161	0.9811	250.041	7803	0.9793	689.321	1704	0.9397	196.535	1471	0.9387	169.245	9072	1	1031.4	1853	0.9764	163.562	6245	0.9943	491.691	2682	0.9925	287.367	544	0.9387	57.4524
Unigene25788_All	896	628	1	63.5458	491	0.9855	45.8537	685	0.9565	77.6468	891	0.9989	75.6039	614	0.9699	66.3467	705	0.9643	70.1673	225	1	26.206	375	1	35.1257	876	1	91.637	461	0.981	62.9621	671	0.9732	91.4181	657	0.9196	88.4499	419	1	43.7954	558	0.9821	52.0237	547	1	69.4021	248	0.8906	31.0148
Unigene25881_All	627	150	0.8293	21.69	39	0.7432	5.20473	11	0.6077	1.78183	40	0.5662	4.85028	30	0.6077	4.63247	70	0.638	9.95598	56	0.764	9.32067	85	0.8022	11.3777	153	0.7703	22.8717	36	0.7687	7.02621	46	0.6427	8.95588	58	0.8915	11.1584	161	0.7273	24.0481	150	0.6427	19.9848	23	0.5758	4.17017	14	0.6029	2.50199
Unigene25887_All	640	132	0.975	18.6995	37	0.7562	4.83752	49	0.7781	7.77602	228	0.9266	27.085	124	0.9266	18.7586	205	0.9438	28.5646	9	0.7344	1.46754	42	0.7906	5.50771	286	0.9578	41.8852	31	0.6047	5.92745	23	0.7438	4.38698	233	0.9328	43.9153	297	0.8703	43.4609	191	0.9812	24.9304	80	0.8156	14.2103	31	0.8141	5.42758
Unigene25896_All	778	162	1	18.8786	61	0.8612	6.56071	87	0.8766	11.3574	144	1	14.072	116	1	14.4357	142	0.9537	16.2765	38	1	5.09719	53	0.8162	5.71739	170	0.9524	20.4807	68	0.8548	10.6959	85	1	13.337	101	0.9254	15.6596	135	0.8612	16.2509	135	0.8933	14.4954	104	0.9884	15.1966	54	0.9023	7.77748
Unigene25941_All	737	416	0.6866	51.1753	63	0.6703	7.15276	114	0.6771	15.7101	157	0.6852	16.196	165	0.7001	21.6758	187	0.6866	22.627	42	0.6744	5.94715	51	0.6309	5.8077	197	0.6866	25.0538	21	0.4179	3.48689	15	0.536	2.48451	222	0.6879	36.335	489	0.7028	62.1389	207	0.6852	23.4627	36	0.4369	5.55301	28	0.6866	4.25711
Unigene25965_All	345	20	0.9884	5.25589	112	1	27.1644	11	0.7391	3.23828	6	0.8029	1.32223	11	0.7594	3.08697	16	0.8667	4.13575	179	1	54.1453	495	1	120.417	1	0.2145	0.271679	96	0.942	34.0517	5	0.8841	1.76917	3	0.5449	1.04892	11	0.8116	2.98604	5	0.6232	1.21067	153	1	50.4157	173	1	56.1891
Unigene2596_All	707	15	0.7242	1.92356	14	0.5898	1.65695	13	0.5276	1.86752	39	0.8487	4.19391	26	0.7963	3.56051	27	0.8571	3.40563	28	0.8727	4.133	61	0.8699	7.24123	19	0.5728	2.51889	20	0.7341	3.46176	24	0.6577	4.1439	13	0.826	2.21801	43	0.5955	5.69601	72	0.6846	8.50723	21	0.8727	3.37671	101	0.7836	16.0076
Unigene2607_All	923	334	0.9805	32.808	966	0.9816	87.5742	3686	0.9978	405.597	674	0.9805	55.5178	623	0.9772	65.3499	1062	0.9794	102.607	325	0.9632	36.7459	326	0.9946	29.6427	130	1	13.2013	321	0.9957	42.5588	567	0.9512	74.9893	249	0.9718	32.5415	243	0.922	24.6562	735	0.9837	66.5213	671	1	82.6446	134	0.974	16.2678
Unigene26090_All	1276	121	0.7469	8.59745	-	-	-	64	0.7625	5.09413	41	0.7273	2.44291	43	0.6638	3.26269	90	0.8166	6.28992	4	0.3119	0.327142	2	0.1191	0.131547	96	0.7884	7.05173	1	0.1074	0.0959038	16	0.5368	1.53069	33	0.7641	3.11963	66	0.6865	4.84412	15	0.7688	0.98201	4	0.2892	0.356371	-	-	-
Unigene26098_All	681	200	0.9398	26.6267	352	0.8869	43.251	141	0.8928	21.0287	163	0.8796	18.1976	219	0.9692	31.1355	206	0.953	26.9758	340	0.953	52.1025	419	0.9692	51.6379	97	0.8781	13.3506	185	0.8722	33.2438	119	0.8708	21.3313	113	0.8708	20.0157	247	0.8899	33.9681	298	0.884	36.5548	163	0.9897	27.2103	337	0.8781	55.4508
Unigene26104_All	316	52	1	14.9194	224	1	59.3146	378	1	121.491	227	1	54.6152	92	1	28.1877	163	1	45.9996	69	1	22.7871	92	1	24.4344	158	1	46.8646	313	1	121.211	234	1	90.3954	182	1	69.4743	142	1	42.0846	139	1	36.7454	232	1	83.4631	117	1	41.4881
Unigene26228_All	329	47	0.9909	12.952	115	0.9179	29.2484	58	0.8936	17.905	57	0.8845	13.172	73	0.9666	21.4825	59	0.8693	15.9923	118	0.9453	37.4294	191	0.9331	48.7236	29	0.8936	8.26185	76	0.9119	28.2686	63	0.9362	23.3756	37	0.9422	13.5658	32	0.9119	9.10911	64	0.8754	16.2502	75	1	25.9155	95	0.9453	32.3558
Unigene26229_All	311	228	1	66.4675	916	1	246.454	866	1	282.813	424	1	103.653	448	1	139.469	434	1	124.447	789	1	264.755	1373	1	370.52	120	1	36.1656	474	1	186.511	570	1	223.734	124	1	48.0951	337	1	101.483	328	1	88.1026	489	1	178.748	1606	1	578.642
Unigene26262_All	1314	154	0.8661	10.6258	10	0.5639	0.636803	61	0.8158	4.71493	132	0.9239	7.63753	67	0.8387	4.93672	62	0.8516	4.20775	17	0.6142	1.35014	9	0.3341	0.574842	277	0.8798	19.7587	3	0.1613	0.279391	12	0.4604	1.11482	82	0.8889	7.52763	122	0.8904	8.69534	50	0.6545	3.1787	5	0.2557	0.432582	26	0.8075	2.21719
Unigene26271_All	364	92	1	22.9151	77	1	17.7007	100	1	27.9023	165	1	34.4633	100	0.8846	26.5985	74	1	18.1294	41	1	11.7546	217	1	50.0334	215	1	55.362	134	1	45.0495	139	1	46.6156	167	1	55.342	296	1	76.1574	177	1	40.6207	146	0.8846	45.5979	363	1	111.746
Unigene26305_All	1303	136	0.9524	9.46301	453	0.9547	29.0907	366	0.9432	28.5284	81	0.8818	4.72623	108	0.9286	8.02487	203	0.9478	13.8933	980	0.9555	78.4889	427	0.9493	27.5033	64	0.8419	4.60374	247	0.9517	23.1974	318	0.9555	29.7921	56	0.8219	5.18422	206	0.9317	14.8062	139	0.914	8.91139	173	0.9309	15.0937	468	0.9455	40.2463
Unigene26349_All	555	306	0.8919	49.9877	198	0.7135	29.852	372	0.845	68.0755	611	0.8	83.6995	481	0.8811	83.9094	480	0.7964	77.1262	271	0.8811	50.9569	242	0.7153	36.5952	362	0.809	61.1351	213	0.7027	46.9648	187	0.8757	41.1307	488	0.8108	106.064	401	0.8054	67.6665	392	0.809	59.0022	250	0.9243	51.2083	156	0.7045	31.4961
Unigene26423_All	1403	593	0.9494	38.3206	66	0.8596	3.93629	137	0.9066	9.91754	417	0.9209	22.5971	308	0.9123	21.2545	322	0.9152	20.4669	99	0.8275	7.36384	130	0.8731	7.77656	957	0.938	63.9336	100	0.918	8.72225	159	0.9109	13.8343	403	1	34.6487	529	0.9387	35.3118	412	0.928	24.531	130	0.9237	10.5337	82	0.9515	6.54909
Unigene2642_All	1081	142	0.8233	11.9096	49	0.7373	3.7929	101	0.9195	9.48936	231	0.926	16.2465	163	0.9306	14.5989	159	0.8113	13.1167	21	0.8261	2.02731	69	0.7493	5.35704	204	0.913	17.688	109	0.7891	12.3392	36	0.8131	4.06532	135	0.9177	15.0643	97	0.9047	8.40365	130	0.9038	10.046	101	0.8298	10.6216	36	0.7854	3.73166
Unigene26464_All	1490	406	0.9329	24.7044	193	0.853	10.8386	205	0.8537	13.9736	465	0.8866	23.7269	295	0.9228	19.1688	351	0.9329	21.0075	171	0.8987	11.9767	153	0.7866	8.61801	398	0.8638	25.0364	90	0.8007	7.39167	97	0.8034	7.947	225	0.8631	18.2153	291	0.8718	18.2906	209	0.9503	11.7175	107	0.8423	8.16377	53	0.7819	3.98579
Unigene26522_All	517	245	0.853	42.9646	92	0.8646	14.8901	186	0.8511	36.5396	501	0.8627	73.6752	165	0.8337	30.8995	218	0.8607	37.6027	15	0.6074	3.0278	115	0.8337	18.6685	164	0.8124	29.7323	77	0.7988	18.2258	50	0.824	11.8058	198	0.8665	46.1971	114	0.7427	20.6508	156	0.8259	25.2063	61	0.7814	13.4132	31	0.8259	6.71887
Unigene2662_All	834	226	0.9736	24.5684	678	0.9736	68.0243	1031	0.9928	125.555	745	0.9772	67.9148	229	0.97	26.5845	320	0.9724	34.2166	416	0.9736	52.054	281	0.9904	28.2776	154	0.9748	17.3073	847	0.9736	124.281	987	0.9808	144.467	322	0.9712	46.5725	110	0.9604	12.3523	177	0.97	17.7289	1178	0.9952	160.573	278	0.976	37.3511
Unigene26670_All	1902	212	1	10.1056	326	1	14.3419	150	0.9132	8.0098	143	1	5.7161	138	0.9669	7.02469	136	0.9895	6.37649	521	1	28.586	328	1	14.4732	151	1	7.44117	322	1	20.7172	222	0.9984	14.2482	113	0.9416	7.16651	143	0.98	7.04121	213	0.99	9.35501	284	1	16.9747	257	0.9974	15.1408
Unigene2669_All	1084	160	0.5941	13.3821	74	0.5304	5.7122	193	0.6596	18.0829	226	0.7823	15.8509	142	0.6734	12.6829	150	0.6375	12.34	32	0.5101	3.08069	96	0.5535	7.43265	130	0.6236	11.2406	80	0.5526	9.03123	118	0.5959	13.2883	116	0.7297	12.9083	84	0.5766	7.25725	99	0.6679	7.62924	119	0.6725	12.4799	33	0.6365	3.41122
Unigene26761_All	1275	72	0.8753	5.11985	111	0.9208	7.28473	63	0.8298	5.01847	46	0.5851	2.74298	53	0.8314	4.02462	71	0.8761	4.96594	277	0.9678	22.6723	130	0.9647	8.55726	60	0.8792	4.41079	148	0.9443	14.2049	76	0.8008	7.27648	28	0.8016	2.64903	42	0.6212	3.08504	75	0.9098	4.9139	121	0.9365	10.7887	104	0.9388	9.14004
Unigene26822_All	775	67	0.9987	7.83805	24	0.8361	2.59126	78	0.9368	10.222	105	0.8774	10.3006	74	1	9.24461	64	0.9406	7.36431	22	0.6116	2.96243	28	0.7794	3.0322	88	0.9406	10.6428	50	0.9987	7.89505	66	0.96	10.3958	136	0.9716	21.1679	69	0.96	8.33814	105	0.951	11.3178	75	0.9923	11.0015	25	0.8026	3.61462
Unigene26954_All	1386	107	0.9949	6.99931	161	1	9.71994	137	0.9993	10.0392	109	0.9993	5.97913	106	1	7.40459	92	1	5.91941	246	1	18.5225	59	0.9762	3.57265	33	0.9062	2.23165	89	1	7.85802	26	0.7107	2.28996	17	0.5895	1.47954	34	0.6977	2.29741	3	0.1118	0.180814	54	0.9062	4.42919	12	0.6508	0.970159
Unigene26972_All	1085	140	0.9318	11.6986	60	0.8571	4.62724	107	0.9677	10.016	97	0.929	6.79699	99	0.93	8.83414	104	0.9124	8.54785	14	0.4599	1.34656	141	0.8857	10.9066	65	0.8885	5.61511	57	0.8424	6.42882	26	0.6092	2.92524	57	0.8737	6.33702	89	0.8691	7.68214	55	0.7051	4.23456	59	0.9972	6.18181	24	0.8839	2.4786
Unigene2698_All	650	5545	0.9815	773.434	1522	0.9262	195.93	2298	0.9523	359.069	5316	0.9908	621.793	3166	0.9569	471.581	3744	0.9677	513.66	520	0.9446	83.4866	3415	1	440.94	7406	1	1067.94	2503	1	471.231	1287	0.9877	241.703	3947	0.9554	732.476	4094	0.9815	589.87	5200	1	668.29	2654	0.9923	464.174	1284	0.9415	221.348
Unigene27021_All	988	292	0.9879	26.7954	3	0.3198	0.254077	127	0.997	13.0553	268	0.9595	20.623	229	0.9676	22.4407	335	0.9717	30.2372	-	-	-	6	0.5364	0.509678	399	0.9676	37.8522	10	0.5415	1.2386	26	0.6377	3.21243	443	0.9494	54.0862	199	0.9636	18.8633	262	0.9615	22.1523	11	0.6103	1.2657	-	-	-
Unigene27035_All	1172	70	0.3089	5.41509	233	0.3387	16.6352	284	0.4343	24.6111	94	0.337	6.09782	121	0.366	9.99577	103	0.4369	7.83724	251	0.3464	22.3498	253	0.3515	18.1173	101	0.3387	8.07735	192	0.3413	20.0475	215	0.3439	22.3938	94	0.3379	9.67476	154	0.3439	12.306	157	0.343	11.1904	277	0.3532	26.8686	246	0.3439	23.5197
Unigene27112_All	456	103	0.8465	20.4789	7	0.7456	1.2845	96	0.8509	21.382	123	0.9298	20.5076	74	0.8487	15.7118	57	0.8246	11.1471	6	0.5066	1.37313	12	0.818	2.20861	33	0.9539	6.78304	19	0.8487	5.09888	17	0.8333	4.55095	62	0.8596	16.4009	64	0.8531	13.1443	43	0.8553	7.87733	16	0.8048	3.98886	2	0.0877	0.491462
Unigene27212_All	536	453	0.7966	76.6246	1724	1	269.137	507	0.7929	96.0692	398	1	56.4537	647	0.8582	116.869	622	0.9104	103.485	1117	0.8825	217.478	1913	0.8937	299.538	202	0.8526	35.3233	591	0.8228	134.93	440	0.9123	100.209	345	0.8358	77.6415	461	0.8713	80.5486	864	0.9291	134.656	632	0.8433	134.043	1042	0.8918	217.835
Unigene27327_All	1374	285	0.9476	18.8059	-	-	-	13	0.4753	0.960943	45	0.7475	2.49	43	0.7278	3.02998	31	0.6776	2.012	3	0.2387	0.227856	1	0.1019	0.0610822	387	1	26.3997	4	0.171	0.356254	18	0.7089	1.5992	89	0.901	7.81345	129	0.8836	8.79276	86	0.8166	5.22862	17	0.3617	1.40655	7	0.4658	0.570869
Unigene27362_All	1856	87	0.8033	4.24988	14	0.3928	0.631176	20	0.4149	1.09444	60	0.6627	2.45781	44	0.576	2.29527	22	0.4747	1.05706	10	0.2263	0.562275	52	0.7128	2.3514	65	0.8012	3.28254	22	0.5436	1.45054	16	0.4714	1.05235	52	0.4914	3.3796	34	0.5129	1.71563	23	0.6045	1.0352	33	0.5679	2.02129	276	0.854	16.6631
Unigene27514_All	239	4	0.749	1.51739	29	0.6695	10.1532	7	1	2.97469	17	0.9958	5.40786	17	0.636	6.88668	9	0.6485	3.35813	42	0.9665	18.3391	46	1	16.1533	3	0.59	1.17652	36	0.9874	18.4328	11	0.7699	5.6184	8	0.6527	4.03768	8	0.9707	3.13483	12	0.6569	4.19429	22	0.8201	10.4645	33	1	15.4718
Unigene27520_All	237	89	0.8903	34.0468	146	1	51.5472	102	1	43.7112	53	0.903	17.0021	88	1	35.9495	99	0.9958	37.2512	173	1	76.1771	248	1	87.8223	110	1	43.503	50	0.9916	25.8171	256	1	131.859	37	1	18.8319	115	1	45.4435	113	1	39.8295	127	0.9072	60.9184	366	1	173.044
Unigene27594_All	962	1306	0.9574	123.084	256	0.9584	22.2672	232	0.9532	24.4937	1992	0.9595	157.43	684	0.9584	68.8398	794	0.9574	73.6036	165	0.8753	17.8993	102	0.8742	8.8987	2699	0.9584	262.968	130	0.921	16.5369	16	0.6559	2.03031	1543	0.9844	193.478	772	0.9543	75.1561	310	0.9522	26.9192	74	0.8742	8.7448	42	0.8108	4.89214
Unigene2760_All	1613	130	0.7998	7.30708	337	0.8872	17.4822	161	0.7967	10.1375	105	0.7731	4.94914	83	0.7043	4.98198	128	0.7099	7.07667	881	0.9405	56.9991	100	0.7278	5.20316	187	0.8004	10.8663	330	0.9343	25.0361	151	0.7886	11.4277	80	0.7929	5.98268	120	0.7774	6.96737	131	0.7371	6.78441	493	1	34.7461	164	0.806	11.3929
Unigene27690_All	1896	2362	0.9415	112.947	453	0.8602	19.9922	1999	0.9388	107.082	2797	0.9388	112.158	1947	1	99.4229	2820	0.9626	132.637	124	0.8302	6.82512	821	0.9283	36.3418	3024	0.961	149.492	799	0.9884	51.5697	1178	0.8845	75.8446	1981	0.9193	126.033	2496	0.9636	123.29	2651	0.9631	116.801	702	0.9177	42.0913	534	0.9299	31.5593
Unigene27727_All	238	191	0.9916	72.7598	56	0.9244	19.6885	118	0.958	50.3554	288	0.9874	92.0004	103	0.9874	41.9005	254	0.9286	95.1722	7	0.916	3.06936	122	0.9874	43.0214	299	1	117.752	100	0.9874	51.4173	16	0.7773	8.20655	228	0.9916	115.557	160	0.9664	62.9601	176	0.9706	61.7747	81	0.9244	38.6902	24	0.8866	11.2995
Unigene2772_All	338	316	0.9882	84.7628	191	0.9852	47.2843	132	0.9911	39.6642	408	0.9763	91.7736	291	1	83.3556	235	0.9882	62.0019	123	0.9793	37.9765	513	0.9852	127.38	458	0.9911	127.006	286	1	103.547	88	0.9852	31.7822	330	0.9911	117.771	442	0.9911	122.469	450	0.9941	111.217	215	0.9911	72.3128	1207	0.9852	400.143
Unigene27735_All	218	164	1	68.206	690	1	264.846	745	1	347.089	763	1	266.099	286	1	127.019	470	1	192.263	176	1	84.2525	260	1	100.096	320	1	137.584	611	1	342.982	453	1	253.664	273	1	151.059	292	1	125.444	392	1	150.212	373	1	194.512	186	1	95.6051
Unigene2775_All	1520	456	0.9941	27.1992	81	0.7474	4.45905	112	0.9072	7.48369	190	0.9382	9.50352	121	0.9461	7.70727	201	0.9191	11.7925	129	0.9428	8.85672	94	0.7447	5.19022	580	0.9362	35.7651	37	0.6447	2.97882	45	0.8342	3.61399	121	0.925	9.60244	264	0.9434	16.2661	184	0.9382	10.1123	64	0.8171	4.78663	20	0.5993	1.47439
Unigene27761_All	1752	2898	0.996	149.968	4478	0.9749	213.87	3424	0.9298	198.491	3073	0.9749	133.353	2484	0.9269	137.27	2646	0.9287	134.682	3182	0.9669	189.537	6878	0.9755	329.481	2158	0.9172	115.45	2105	0.9224	147.029	3889	0.9857	270.97	1530	0.9852	105.341	2391	0.9789	127.811	2527	0.9167	120.489	2046	0.9247	132.759	4816	1	308.019
Unigene27780_All	269	110	1	37.0745	9	1	2.79957	37	0.9665	13.9698	69	1	19.5016	49	1	17.6361	60	1	19.8908	20	0.9926	7.75898	81	1	25.2717	49	1	17.0734	43	0.9888	19.5615	18	0.9888	8.16842	48	1	21.5243	76	1	26.4596	50	1	15.5272	46	1	19.4401	302	1	125.8
Unigene27866_All	548	168	1	27.7948	15	0.7974	2.2904	112	0.9544	20.7577	256	1	35.5168	176	1	31.095	152	1	24.7353	12	0.8394	2.28522	34	0.9672	5.20715	376	1	64.3106	24	0.8923	5.35941	16	0.8011	3.56416	191	0.9982	42.0429	215	0.9653	36.7435	153	0.9672	23.3231	53	1	10.9948	4	0.5511	0.817908
Unigene27894_All	459	236	0.8845	46.6159	282	0.9717	51.4088	495	0.9651	109.53	666	1	110.315	323	0.9978	68.1316	271	0.9695	52.6514	155	0.7277	35.2408	144	0.7015	26.33	788	1	160.912	539	0.963	143.702	500	1	132.977	921	0.9869	242.04	633	0.9673	129.156	509	0.7233	92.6361	810	0.9673	200.616	220	0.5316	53.7075
Unigene27918_All	2265	116	0.279	4.64328	7	0.1161	0.258601	101	0.2605	4.52892	102	0.2751	3.42378	93	0.2481	3.97533	83	0.2446	3.26786	9	0.2428	0.414669	6	0.1453	0.222323	118	0.245	4.88302	2	0.1117	0.108056	58	0.2459	3.12592	132	0.2525	7.02984	98	0.26	4.0521	96	0.2649	3.54061	3	0.1642	0.150573	3	0.1232	0.148415
Unigene27956_All	1848	1179	0.9562	57.8425	352	0.9486	15.9383	1140	0.9107	62.6533	1840	0.9524	75.699	1109	0.9583	58.1016	1576	0.9708	76.0515	134	0.8755	7.5671	303	0.9448	13.7608	1667	0.9627	84.549	368	0.9031	24.3687	324	0.9177	21.4023	1252	0.9313	81.7226	1122	0.9161	56.8608	1129	0.9567	51.0349	433	0.8939	26.6366	139	0.8036	8.42825
Unigene28008_All	429	4	0.359	0.845352	13	0.9441	2.53564	2	0.317	0.473493	-	-	-	-	-	-	-	-	-	15	0.8322	3.64889	17	0.7343	3.32578	4	0.3287	0.873932	2	0.296	0.570504	29	0.9277	8.25199	-	-	-	2	0.5944	0.436611	3	0.5408	0.58417	3	0.7016	0.794982	40	0.986	10.4479
Unigene28083_All	213	7	0.9108	2.97957	104	1	40.8559	41	1	19.5499	12	1	4.28328	24	0.6808	10.9091	24	0.831	10.0481	62	1	30.3766	137	1	53.9812	5	0.615	2.20022	50	1	28.7261	78	1	44.7026	14	0.6948	7.92845	31	1	13.6303	25	0.7606	9.80473	28	1	14.9442	181	1	95.219
Unigene28096_All	971	695	1	64.8934	713	0.9887	61.4428	1629	1	170.39	2753	1	215.557	837	1	83.4574	820	1	75.3092	150	0.9866	16.1213	360	0.9835	31.1161	471	0.9681	45.4649	549	0.9846	69.1894	420	0.9866	52.8017	450	0.9825	55.9027	381	0.9866	36.7475	363	0.9876	31.2293	473	0.9856	55.3778	147	0.9506	16.9638
Unigene2835_All	1496	398	0.3068	24.1205	53	0.2594	2.96446	400	0.2513	27.1562	477	0.2921	24.2416	388	0.2848	25.1107	543	0.25	32.3684	65	0.2674	4.53428	113	0.2567	6.33941	345	0.268	21.6154	45	0.2493	3.68101	185	0.2647	15.0959	359	0.258	28.9469	465	0.2607	29.1101	431	0.2527	24.0669	104	0.2781	7.90306	96	0.2574	7.19059
Unigene28393_All	646	25	0.6718	3.50867	181	0.904	23.4448	288	0.9536	45.2794	16	0.8313	1.88305	24	0.8483	3.59697	15	0.757	2.07068	192	1	31.0167	387	0.9288	50.2782	35	0.7941	5.07821	17	0.6037	3.22035	94	1	17.7629	10	0.5851	1.86727	32	0.8173	4.63916	13	0.7988	1.68107	24	0.8607	4.2235	147	1	25.4982
Unigene28649_All	666	222	0.9369	30.2213	479	0.9399	60.1814	302	0.9505	46.0547	345	0.9429	39.3839	223	0.9339	32.4182	231	0.9414	30.9308	198	0.9324	31.0254	543	0.9399	68.427	180	0.9414	25.3322	384	1	70.5575	228	0.9489	41.7906	114	0.9309	20.6476	283	0.955	39.7955	200	0.9835	25.086	381	0.9399	65.0346	396	0.9399	66.6263
Unigene28687_All	1162	1273	0.9862	99.3247	2399	0.9983	172.753	2777	0.994	242.723	2932	0.9905	191.837	1859	1	154.893	1977	0.9828	151.724	1448	0.9983	130.044	810	0.9733	58.5033	1334	0.9854	107.603	3783	0.9862	398.397	2859	1	300.349	1683	0.9854	174.71	1191	0.9673	95.9904	1580	1	113.586	4094	1	400.53	1038	0.9673	100.096
Unigene2871_All	329	170	1	46.8477	24	0.9939	6.10402	35	0.9514	10.8047	105	1	24.2643	118	1	34.7252	51	0.9453	13.8238	11	0.8632	3.48918	29	0.9757	7.39782	122	1	34.7567	13	0.8328	4.83542	13	1	4.82353	75	1	27.4983	93	1	26.4734	37	0.9878	9.39466	5	0.7964	1.7277	16	1	5.4494
Unigene28730_All	731	382	0.9603	47.3785	136	0.948	15.5676	336	0.9549	46.6835	402	0.9904	41.8103	245	0.959	32.4495	410	1	50.0173	596	1	85.0855	129	0.9371	14.8106	288	0.9535	36.9275	18	0.8016	3.01329	56	0.9193	9.35165	172	0.9521	28.3825	214	0.948	27.4169	240	1	27.4264	56	0.9384	8.70891	32	0.9549	4.90521
Unigene28767_All	620	56	0.95	8.18901	10	0.8774	1.34961	34	0.9629	5.56966	174	0.971	21.3369	30	0.9919	4.68477	35	0.9484	5.03419	15	0.9016	2.5248	5	0.6161	0.676831	76	0.9371	11.4894	6	0.8177	1.18426	11	0.7887	2.1658	125	0.9629	24.3197	72	0.9742	10.8758	54	0.9565	7.27574	19	0.921	3.48382	17	0.5113	3.07243
Unigene28771_All	685	287	0.962	37.9862	10	0.9226	1.22155	364	0.9737	53.9699	262	1	29.0794	225	0.9781	31.8017	238	0.9927	30.9842	12	0.7562	1.82817	72	0.9737	8.82152	238	0.9737	32.5658	56	0.9723	10.0042	110	0.9723	19.6029	170	1	29.9363	249	1	34.0432	255	0.9942	31.0975	49	0.9708	8.13203	37	0.9737	6.05252
Unigene28772_All	1204	63	0.8887	4.74405	167	0.9294	11.6062	77	0.9236	6.49539	83	0.9784	5.24114	59	0.8164	4.74443	49	0.8713	3.6293	153	0.9676	13.2615	171	0.951	11.9199	44	0.9502	3.42532	96	0.8995	9.75733	43	0.8314	4.35973	43	0.8654	4.30806	56	0.9178	4.35596	68	0.8439	4.718	131	0.9859	12.3691	119	0.9186	11.075
Unigene28784_All	630	18694	1	2690.27	4078	0.9333	541.636	6290	0.9429	1014.03	23697	0.9762	2859.74	9796	0.9683	1505.45	9233	0.8889	1306.94	848	0.8429	140.47	8367	0.9889	1114.63	28322	1	4213.65	3895	0.9698	756.577	3818	0.8429	739.798	15184	0.9984	2907.27	8486	0.9889	1261.49	12699	1	1683.85	5242	0.973	945.91	1879	0.9413	334.204
Unigene28789_All	684	180	0.9561	23.859	41	0.6155	5.01566	163	0.7939	24.2032	208	0.7939	23.1197	156	0.9181	22.0814	177	0.7909	23.0765	26	0.8085	3.96683	91	0.8026	11.1657	212	0.7909	29.0506	32	0.7149	5.72506	101	0.7588	18.0253	138	0.9313	24.3368	285	0.807	39.0221	250	0.7982	30.5323	52	0.9064	8.64252	44	0.6126	7.20811
Unigene28794_All	520	456	1	79.5054	24	1	3.86197	427	1	83.3999	919	1	134.365	710	1	132.195	814	1	139.597	46	1	9.23169	64	1	10.3295	709	1	127.796	47	0.9846	11.0607	177	1	41.5516	673	1	156.117	652	1	117.427	769	1	123.537	87	1	19.0199	42	0.8865	9.05046
Unigene28818_All	699	50	0.7339	6.48527	2	0.2203	0.239416	9	0.5651	1.3077	41	0.9342	4.45945	22	0.6881	3.04722	13	0.3863	1.65852	4	0.372	0.597186	4	0.3519	0.480269	84	0.6352	11.2636	9	0.3233	1.57562	14	0.4835	2.44494	27	0.7024	4.65936	38	0.6423	5.0913	35	0.5737	4.18279	22	0.8054	3.57799	3	0.2704	0.480916
Unigene2881_All	362	34	1	8.5154	95	1	21.9592	29	1	8.13637	28	1	5.88063	41	1	10.9656	37	0.9917	9.11479	69	1	19.8915	109	1	25.2708	19	1	4.91949	61	1	20.6209	19	1	6.40712	12	0.7541	3.99864	18	1	4.65678	48	1	11.0766	70	1	21.9828	70	1	21.6678
Unigene28826_All	865	4	0.2335	0.419256	7	0.415	0.677147	12	0.7595	1.40898	-	-	-	1	0.126	0.111929	10	0.5445	1.03095	25	0.7376	3.01613	19	0.5376	1.84348	-	-	-	12	0.615	1.69766	17	0.5306	2.39911	2	0.1803	0.278903	1	0.1642	0.108269	-	-	-	14	0.6023	1.83995	51	0.7884	6.60661
Unigene28853_All	524	51	0.6603	8.82417	54	0.8359	8.6231	30	0.5477	5.81475	50	0.7443	7.25459	33	0.4752	6.09735	18	0.4981	3.06334	35	0.8092	6.97049	84	0.8092	13.4539	42	0.4771	7.51265	69	0.7634	16.114	31	0.7615	7.22184	39	0.4828	8.97787	46	0.7691	8.22145	54	0.7424	8.6087	57	0.813	12.3662	465	0.8359	99.4366
Unigene28865_All	509	3037	1	540.956	1226	1	201.546	2523	1	503.432	3251	1	485.594	2335	1	444.148	2739	1	479.875	319	1	65.4033	1147	1	189.124	2687	1	494.795	1007	1	242.102	1628	1	390.44	2269	1	537.72	3021	1	555.847	3084	1	506.141	1543	1	344.621	951	1	209.357
Unigene28871_All	1189	181	0.8352	13.8017	91	0.8301	6.40413	66	0.7662	5.63772	213	0.8932	13.6198	109	0.9201	8.87571	75	0.6728	5.62513	117	0.8394	10.2691	210	0.8385	14.8231	201	0.8301	15.8449	102	0.8915	10.498	67	0.8503	6.87877	127	0.8873	12.8843	117	0.8898	9.21565	117	0.8907	8.22014	94	0.7822	8.98751	556	0.9832	52.3984
Unigene28911_All	541	942	1	157.866	3339	1	516.44	2154	1	404.38	2468	1	346.834	1201	1	214.934	1064	1	175.387	1378	1	265.815	786	1	121.935	983	1	170.307	3185	1	720.441	1910	1	430.977	1026	1	228.765	796	1	137.796	817	1	126.154	3077	1	646.582	622	1	128.83
Unigene29005_All	848	137	0.9057	14.6474	799	0.9281	78.8409	308	0.9068	36.8889	107	0.7689	9.59317	221	0.908	25.2322	126	0.8986	13.2504	988	0.9528	121.587	919	0.9469	90.9539	37	0.9045	4.0896	384	0.934	55.4143	939	0.9528	135.172	100	0.9151	14.2247	331	0.9127	36.5556	307	0.9434	30.2425	460	0.9493	61.6674	1410	0.9458	186.315
Unigene29034_All	1931	757	0.8695	35.5425	42	0.7022	1.81998	330	0.8835	17.3569	622	0.8674	24.4896	325	0.9275	16.2952	402	0.8099	18.5651	8	0.3941	0.432349	26	0.5795	1.13004	766	0.8907	37.181	29	0.6649	1.83782	100	0.883	6.32172	453	0.8716	28.298	383	0.9446	18.5754	318	0.8146	13.7569	5	0.2165	0.294362	7	0.262	0.406201
Unigene29051_All	859	119	0.6275	12.56	70	0.553	6.81876	146	0.5937	17.2624	108	0.5553	9.55884	105	0.5925	11.8346	136	0.596	14.1188	17	0.3132	2.0653	58	0.5623	5.66678	111	0.5623	12.1117	46	0.546	6.55316	38	0.5739	5.40018	78	0.5658	10.9532	141	0.5809	15.3726	120	0.5658	11.6698	47	0.5308	6.22011	19	0.3015	2.47848
Unigene2906_All	317	39	0.9022	11.1542	74	0.9054	19.5332	47	0.8959	15.0584	40	0.8991	9.59346	41	1	12.5223	33	0.918	9.28342	54	0.8991	17.7771	102	0.9085	27.0049	29	0.8991	8.5746	31	0.9054	11.9671	43	0.9054	16.5587	31	0.9621	11.7962	51	0.8991	15.0672	30	1	7.90564	26	0.8896	9.32411	57	0.8991	20.1484
Unigene29086_All	727	367	0.9175	45.7685	9	0.6561	1.03588	115	0.8872	16.0659	183	0.967	19.1378	153	0.912	20.3758	194	0.967	23.7969	5	0.5034	0.717732	16	0.5928	1.84709	259	0.945	33.3918	6	0.6052	1.00996	28	0.6217	4.70155	138	0.9078	22.8973	282	0.9876	36.3276	194	0.9271	22.2917	21	0.7276	3.28381	8	0.4264	1.23305
Unigene29106_All	768	38	0.8789	4.48598	240	0.9245	26.1487	14	0.6589	1.85143	59	0.8438	5.8407	34	0.8021	4.28624	40	0.8971	4.64464	119	0.9219	16.1701	594	0.9049	64.9123	30	0.6602	3.6613	288	0.957	45.8899	4	0.4479	0.635794	15	0.6615	2.35597	13	0.5208	1.58527	32	0.8164	3.48068	380	0.9271	56.2491	224	0.9206	32.6822
Unigene29181_All	769	2712	1	319.741	1292	1	140.584	2918	1	385.39	3703	1	366.102	2685	1	338.047	3620	1	419.794	381	1	51.7042	1234	1	134.676	2756	1	335.914	1266	1	201.462	1710	1	271.449	2607	1	408.935	3613	1	440.011	3438	1	373.469	1579	1	233.426	1146	1	166.987
Unigene29199_All	800	306	0.9075	34.679	44	0.7612	4.60218	55	0.7388	6.98255	125	0.81	11.8794	148	0.8088	17.9114	174	0.785	19.396	18	0.79	2.34806	49	0.7975	5.14053	530	0.9125	62.0956	69	0.7175	10.5547	68	0.8162	10.3762	414	0.91	62.4238	413	0.8225	48.3484	328	0.8175	34.2499	59	0.775	8.38408	123	0.7875	17.2282
Unigene29214_All	760	41	0.8895	4.89109	131	0.8882	14.4231	110	0.8	14.7001	73	0.9013	7.3027	62	0.8039	7.89836	49	0.8026	5.74958	37	0.7763	5.0806	12	0.4513	1.32516	43	0.7013	5.3031	103	0.8829	16.5848	45	0.7487	7.22798	27	0.6461	4.28539	16	0.6605	1.97164	30	0.6711	3.29749	106	0.9	15.8557	4	0.4013	0.589754
Unigene29215_All	237	538	1	205.811	1934	1	682.824	1324	1	567.389	1399	1	448.791	588	1	240.208	556	1	209.209	607	1	267.28	492	1	174.228	531	1	210.001	814	1	420.303	696	1	358.491	406	1	206.641	379	1	149.766	316	1	111.382	656	1	314.665	315	1	148.932
Unigene2921_All	301	43	0.701	12.952	150	1	41.699	77	0.6977	25.9816	52	0.9302	13.1344	52	0.6811	16.7261	94	0.6844	27.8493	74	0.804	25.6562	150	0.7076	41.8241	31	1	9.65318	77	0.99	31.3048	30	0.8206	12.1667	43	0.6944	17.2322	38	1	11.8233	73	0.8173	20.2596	105	1	39.6567	95	0.8339	35.3657
Unigene29226_All	338	115	1	30.8472	-	-	-	45	1	13.5219	62	1	13.946	47	1	13.4629	73	1	19.2602	-	-	-	1	0.1982	0.248305	123	1	34.1086	1	0.3698	0.362051	21	1	7.58438	74	1	26.4092	79	1	21.8893	64	1	15.8175	2	0.8018	0.672677	1	0.0917	0.331519
Unigene29230_All	1578	752	0.8701	43.2062	1289	0.9316	68.3513	640	0.9766	41.1921	846	1	40.7603	887	0.8973	54.4221	1003	0.9347	56.6823	1008	0.9316	66.6623	1620	0.9303	86.1608	811	0.9968	48.1714	672	0.9208	52.1133	565	0.9949	43.7078	532	0.8954	40.6672	934	0.9829	55.4322	1223	0.9461	64.7433	888	0.9962	63.9734	1296	0.9265	92.0286
Unigene29253_All	414	17	0.7826	3.72292	73	0.7391	14.7545	67	0.7585	16.4367	30	0.8406	5.50929	26	0.7391	6.08039	29	0.7536	6.24671	118	0.8309	29.7446	72	0.7367	14.596	9	0.5072	2.03759	83	0.744	24.5338	121	0.8696	35.6782	26	0.6715	7.57553	48	0.5338	10.8583	32	0.5556	6.45691	78	0.872	21.4184	135	0.7633	36.5391
Unigene29307_All	387	232	0.907	54.3516	784	0.8579	169.514	567	0.7261	148.804	306	0.8217	60.1153	277	0.814	69.2991	319	0.6796	73.5078	1004	0.9922	270.738	1086	0.969	235.516	165	0.6822	39.9621	472	0.8346	149.251	766	0.7054	241.621	230	0.9974	71.6897	441	0.9096	106.721	326	1	70.3691	634	0.9871	186.239	1366	0.8656	395.516
Unigene29420_All	775	6750	0.6426	789.654	812	0.591	87.6708	2109	0.5923	276.386	5019	0.6348	492.368	2474	0.6052	309.07	3483	0.5923	400.779	181	0.6387	24.3727	1202	0.5897	130.168	915	0.5806	110.661	187	0.5652	29.5275	68	0.5561	10.7109	678	0.5845	105.528	313	0.5819	37.8238	393	0.591	42.361	123	0.5858	18.0425	44	0.48	6.36174
Unigene29488_All	425	73	0.8282	15.5729	14	0.6165	2.75638	32	0.7694	7.6472	124	0.8424	22.1823	34	0.7576	7.74549	39	0.8424	8.18331	45	0.9012	11.0497	12	0.7341	2.3697	62	0.7718	13.6734	4	0.4612	1.15175	29	0.7176	8.32965	44	0.7953	12.4883	27	0.7459	5.94972	65	0.76	12.7761	21	0.7647	5.61725	15	0.7318	3.95482
Unigene29491_All	1541	25	0.6658	1.47086	3	0.2031	0.162899	8	0.4062	0.527264	239	0.8501	11.7915	55	0.6879	3.45556	55	0.7683	3.18283	2	0.1278	0.135442	9	0.2764	0.490164	178	0.8391	10.8266	3	0.1759	0.238235	-	-	-	87	0.7677	6.81015	21	0.5445	1.27626	33	0.5542	1.7889	8	0.2732	0.590175	-	-	-
Unigene29540_All	484	35	0.6777	6.55628	44	0.9752	7.60691	80	1	16.7875	26	0.9897	4.08416	22	0.7831	4.40084	33	0.8182	6.08026	64	1	13.7994	76	1	13.1786	19	0.8636	3.67945	96	1	24.2724	88	1	22.195	10	0.7562	2.49227	18	0.6674	3.48297	34	0.6157	5.86825	69	0.9669	16.2068	96	1	22.2255
Unigene29564_All	502	33	0.5558	5.95999	70	0.508	11.668	41	0.5558	8.29509	24	0.512	3.63481	51	0.5777	9.83615	17	0.512	3.01994	95	0.5398	19.7491	84	0.5618	14.0436	32	0.5558	5.97477	42	0.5378	10.2384	46	0.5598	11.1859	15	0.4721	3.60435	30	0.6215	5.5968	43	0.506	7.1555	46	0.508	10.4171	158	0.6673	35.2678
Unigene29574_All	1360	246	0.9816	16.3995	36	0.8301	2.21495	24	0.6463	1.79231	54	0.7022	3.01876	40	0.8824	2.84761	138	0.925	9.04886	36	0.8728	2.76242	42	0.7375	2.59186	183	0.9551	12.6121	12	0.5007	1.07976	26	0.6574	2.33374	67	0.9412	5.94259	214	0.9529	14.7366	94	0.9309	5.77383	11	0.5507	0.91949	8	0.2154	0.659137
Unigene29576_All	528	2567	1	440.785	7536	1	1194.28	5896	1	1134.13	5819	1	837.894	2904	1	532.502	3118	1	526.618	3162	1	624.964	2530	1	402.15	3375	1	599.121	6737	1	1561.42	5717	1	1321.76	2606	1	595.361	3016	1	534.958	2975	1	470.683	5918	1	1274.19	2550	1	541.167
Unigene29645_All	558	65	1	10.5612	17	0.8477	2.54927	47	0.9444	8.5547	133	1	18.1214	80	1	13.8808	96	1	15.3423	3	0.3082	0.561066	24	0.9176	3.60976	69	0.9749	11.5902	46	0.9821	10.0881	23	0.9247	5.03166	115	0.9982	24.8601	48	0.9409	8.05618	41	1	6.13797	25	0.7007	5.0933	13	0.7616	2.61056
Unigene29654_All	490	187	0.9122	34.6003	3	0.6204	0.512302	85	0.8592	17.6183	166	0.9082	25.7565	123	0.8592	24.3034	151	0.9	27.4811	35	0.8531	7.45416	50	0.8673	8.56398	109	0.9082	20.85	5	0.6469	1.24871	44	0.849	10.9616	122	0.849	30.0333	159	0.9061	30.3895	110	1	18.753	32	0.9735	7.42416	22	0.7959	5.03097
Unigene29686_All	1118	3128	1	253.665	412	0.9991	30.8359	637	1	57.868	1988	1	135.191	1509	1	130.679	1276	1	101.78	73	0.9946	6.81409	536	1	40.2369	2954	1	247.653	148	0.9267	16.1997	262	0.9696	28.6073	1158	1	124.941	1934	1	162.008	1184	1	88.4678	182	0.9633	18.5064	237	0.9946	23.7537
Unigene29701_All	428	53	1	11.2271	222	1	43.402	125	1	29.6625	64	1	11.3687	49	0.8598	11.0844	85	1	17.7104	336	1	81.9261	25	0.993	4.90228	153	1	33.506	248	1	70.9078	64	1	18.2538	173	1	48.7576	116	1	25.3826	130	1	25.3732	271	1	71.9812	48	1	12.5667
Unigene29723_All	440	33	0.7432	6.7998	29	0.6636	5.51501	13	0.3523	3.00076	23	0.6705	3.9742	25	0.7205	5.50106	20	0.6477	4.05351	85	0.7318	20.1601	84	0.7773	16.0224	19	0.4886	4.0474	37	0.6977	10.2905	3	0.4205	0.832312	31	0.7295	8.49863	30	0.65	6.38544	38	0.7432	7.2145	145	0.7568	37.4635	70	0.7205	17.8267
Unigene29756_All	1414	528	0.9653	33.8547	150	0.8975	8.87652	189	0.9257	13.5754	497	0.913	26.7228	354	0.86	24.2389	428	0.954	26.9928	55	0.8373	4.0592	214	0.9293	12.7018	643	0.9187	42.6223	136	0.8296	11.77	123	0.8274	10.6188	373	0.8458	31.8199	485	0.9859	32.1229	437	0.9371	25.8171	133	0.9342	10.6929	140	0.843	11.0944
Unigene29798_All	494	46	0.8421	8.4424	127	0.9069	21.5118	191	0.9231	39.2688	57	0.9008	8.77248	36	0.9089	7.0556	23	0.9656	4.15197	230	0.9474	48.5878	161	0.9049	27.3527	56	0.9008	10.6252	53	0.8502	13.1291	442	0.9717	109.223	37	0.8441	9.03472	47	0.6862	8.91031	37	0.834	6.25677	163	0.9008	37.5106	482	0.9798	109.331
Unigene29802_All	432	49	0.8264	10.2837	2	0.3704	0.387389	7	0.3449	1.64572	56	0.6875	9.8555	31	0.8241	6.94763	25	0.6366	5.16071	5	0.6458	1.20785	9	0.4514	1.74848	62	0.8241	13.4519	84	0.9005	23.7948	22	0.6181	6.21665	88	0.9028	24.5719	104	0.8565	22.5461	112	0.8218	21.6576	157	0.8194	41.3151	12	0.6505	3.11259
Unigene29847_All	1471	91	0.3161	5.60872	61	0.2576	3.46991	73	0.3086	5.04024	169	0.3052	8.73471	117	0.3039	7.70073	166	0.3046	10.0635	33	0.2794	2.34114	60	0.3052	3.42326	67	0.2855	4.26911	50	0.2998	4.15952	45	0.3134	3.73437	154	0.3039	12.6284	125	0.3059	7.95828	121	0.308	6.87144	30	0.3018	2.31847	29	0.2814	2.20907
Unigene29912_All	1406	1416	0.9694	91.3089	438	0.9239	26.0669	1108	0.8265	80.0379	1882	0.9865	101.767	1310	0.904	90.2079	1551	0.8499	98.3739	168	0.7781	12.4695	710	0.8514	42.3813	1281	0.8528	85.3962	521	0.7767	45.346	420	0.8193	36.4655	934	0.9552	80.1311	1137	0.9609	75.7351	1177	0.867	69.9305	578	0.8713	46.7343	322	0.7881	25.6623
Unigene29995_All	1181	31	0.2193	2.37983	50	0.2396	3.54259	40	0.2329	3.43994	59	0.2659	3.79819	27	0.243	2.21346	32	0.2599	2.41632	70	0.3048	6.1855	86	0.3014	6.11153	26	0.2828	2.06347	56	0.2828	5.80262	90	0.282	9.30273	38	0.2727	3.88127	85	0.2921	6.74048	35	0.2396	2.47567	89	0.2947	8.56709	89	0.2718	8.44432
Unigene30077_All	1581	467	1	26.7806	4	0.2321	0.211704	7	0.4586	0.449684	80	0.9456	3.84709	55	0.945	3.36813	52	0.8615	2.93309	16	0.6572	1.05612	11	0.4035	0.583932	1419	1	84.1251	38	0.7755	2.94129	201	1	15.5197	484	1	36.9278	618	1	36.6082	470	1	24.8337	41	0.9424	2.94812	48	0.9842	3.402
Unigene30156_All	1307	441	0.9969	30.5913	41	0.8393	2.62488	97	0.9487	7.53767	161	0.9671	9.36536	163	0.9679	12.0745	149	0.9694	10.1663	29	0.7467	2.31552	67	0.9388	4.3023	376	0.9931	26.9642	32	0.8715	2.99613	118	0.961	11.0211	271	0.9679	25.0111	402	0.9923	28.8053	207	0.9939	13.2303	68	0.9174	5.91462	38	0.8347	3.25786
Unigene30209_All	1622	976	1	54.5549	309	0.9889	15.9407	431	0.9747	26.9878	1950	0.9858	91.4025	1143	0.9877	68.2267	1145	0.971	62.9518	88	0.9242	5.66185	590	0.9871	30.5283	2034	0.9803	117.537	511	0.9673	38.5528	254	0.9698	19.1162	1448	0.9889	107.686	1726	0.9797	99.658	976	0.9877	50.266	536	0.9698	37.5671	668	0.9692	46.1477
Unigene30254_All	732	36	1	4.45889	24	0.9577	2.74347	31	1	4.30122	123	1	12.7752	54	1	7.14235	29	0.9153	3.53297	4	0.5505	0.570264	17	0.9167	1.94912	62	0.8702	7.93881	18	0.8866	3.00918	9	0.8852	1.50089	25	1	4.11973	25	1	3.19853	23	0.8566	2.62477	34	1	5.28033	-	-	-
Unigene30509_All	682	34	0.9692	4.51991	112	0.9985	13.7415	36	0.8959	5.36117	37	0.9692	4.12469	47	0.9956	6.67225	53	0.9985	6.93019	62	0.9941	9.48711	126	1	15.5056	58	0.9985	7.97111	41	0.9736	7.35675	28	0.7595	5.01177	22	0.9179	3.89115	49	0.9707	6.72874	116	1	14.2085	51	0.9985	8.50118	88	1	14.4585
Unigene30548_All	671	63	0.7377	8.51242	7	0.2176	0.872924	-	-	-	-	-	-	31	0.4426	4.47299	67	0.4754	8.90442	31	0.6304	4.82132	1	0.1729	0.125077	19	0.5976	2.65403	7	0.5931	1.27662	8	0.5484	1.45541	23	0.5335	4.13471	7	0.4545	0.977007	9	0.4411	1.12046	4	0.2444	0.67769	50	0.5991	8.34973
Unigene3057_All	1119	88	0.8704	7.12997	23	0.714	1.71988	118	0.8865	10.7101	225	0.9491	15.2872	94	0.899	8.13311	158	0.874	12.5916	19	0.5925	1.77195	59	0.8606	4.42511	114	0.8803	9.54882	57	0.7632	6.23349	77	0.8624	8.39998	158	0.8767	17.032	51	0.9088	4.26837	88	0.8722	6.56943	131	0.9401	13.3087	22	0.6738	2.20301
Unigene30743_All	1410	287	0.8915	18.4543	64	0.8589	3.79806	144	0.9383	10.3725	336	0.9234	18.1173	170	0.9191	11.6732	190	0.9064	12.0168	36	0.7043	2.66447	89	0.7433	5.29752	276	0.9518	18.347	88	0.8397	7.63748	59	0.8986	5.108	181	0.9163	15.4846	166	0.8865	11.0258	207	0.9333	12.2638	63	0.5809	5.07943	76	0.7894	6.03975
Unigene30813_All	2026	945	0.9556	42.289	2650	0.9901	109.448	1480	0.9965	74.1931	1280	1	48.0336	1088	0.9664	51.9934	804	0.9511	35.3891	2647	0.9763	136.346	3160	0.9758	130.903	818	0.9664	37.8433	1135	0.9645	68.5556	1578	0.9773	95.0792	655	0.9566	38.9979	1547	0.9729	71.511	1204	0.9659	49.6435	1893	0.9724	106.22	3261	0.9852	180.358
Unigene30899_All	1770	1397	0.8684	71.558	148	0.7531	6.99663	1257	0.835	72.1279	1972	0.8215	84.7048	1262	0.8311	69.0311	1638	0.8192	82.5266	62	0.6079	3.65549	185	0.7898	8.77203	1348	0.8412	71.3825	184	0.7514	12.7213	622	0.7949	42.8978	1094	0.8497	74.5562	982	0.8424	51.9589	1095	0.8328	51.6792	357	0.7718	22.9292	191	0.7373	12.0916
Unigene3096_All	331	473	0.9003	129.559	556	0.9215	140.555	469	0.9124	143.908	289	1	66.3811	353	0.8912	103.254	336	1	90.5242	126	0.8912	39.7255	211	0.9033	53.5003	323	1	91.4639	322	1	119.046	337	0.8731	124.285	271	0.8943	98.76	561	1	158.729	671	1	169.344	290	1	99.6009	153	1	51.795
Unigene30990_All	2077	18175	0.9923	793.365	6448	1	259.77	11479	0.9904	561.318	20165	0.9928	738.136	14476	0.9957	674.793	13874	0.999	595.688	1522	0.9783	76.4724	7058	0.9942	285.198	17677	0.9995	797.714	5877	0.9933	346.263	4147	0.9923	243.734	8477	0.9952	492.318	13281	0.9976	598.848	10205	0.9928	410.442	5554	0.9947	303.992	3480	0.9961	187.745
Unigene31003_All	2261	1917	0.8978	76.8699	372	0.8735	13.7671	1372	0.9558	61.6304	2554	0.9129	85.8805	2153	0.9323	92.1939	2185	0.9297	86.1796	430	0.8956	19.847	678	0.9323	25.167	4384	0.9306	181.738	411	0.8797	22.2448	640	0.8934	34.5539	1899	0.9319	101.313	1820	0.9354	75.3864	1996	0.9721	73.7454	534	0.8815	26.8494	493	0.7811	24.4327
Unigene31053_All	2028	500	0.7737	22.3531	19	0.4689	0.783946	286	0.7865	14.3232	354	0.8171	13.2712	289	0.7697	13.7971	328	0.7727	14.4231	27	0.6928	1.38938	33	0.5473	1.36568	444	0.8097	20.5206	17	0.4768	1.02581	136	0.7056	8.18632	327	0.8092	19.45	423	0.7998	19.5341	316	0.8417	13.0165	15	0.4236	0.840846	8	0.2722	0.442025
Unigene31077_All	255	207	1	73.5978	572	1	187.697	477	1	189.985	518	1	154.441	297	1	112.765	219	1	76.5874	227	1	92.8993	223	1	73.395	281	1	103.286	763	1	366.16	370	1	177.125	231	1	109.273	213	1	78.2279	288	1	94.3469	508	1	226.473	168	1	73.8234
Unigene31080_All	443	85	0.8397	17.396	248	1	46.8434	87	0.9707	19.946	72	0.9977	12.3567	118	1	25.7891	92	0.9391	18.5199	247	1	58.1862	290	1	54.9409	23	1	4.8663	71	1	19.6129	114	0.9729	31.4137	37	0.921	10.0748	75	0.9955	15.8555	103	0.8916	19.4227	90	1	23.0958	140	1	35.4119
Unigene31126_All	415	14	0.759	3.05855	84	1	16.9368	61	1	14.9287	65	1	11.908	34	1	7.93212	24	0.9566	5.15723	29	0.8627	7.2925	84	1	16.9876	15	1	3.3878	55	0.9928	16.2181	45	1	13.2368	22	1	6.39461	45	1	10.1552	41	0.9783	8.25298	63	1	17.2578	117	1	31.5909
Unigene31168_All	1828	119	0.7927	5.90209	50	0.6389	2.28873	32	0.5334	1.77793	64	0.6986	2.66182	56	0.6318	2.966	80	0.6991	3.90272	44	0.7303	2.51191	33	0.587	1.51509	347	0.9557	17.7921	33	0.6236	2.20914	41	0.5755	2.73795	114	0.9223	7.52261	133	0.8113	6.81393	109	0.7314	4.9811	53	0.8074	3.29604	30	0.5618	1.83895
Unigene31245_All	1682	544	0.9798	29.323	224	0.9661	11.1435	140	0.9584	8.45363	272	0.9828	12.2947	230	0.9685	13.2392	257	0.9661	13.6258	214	0.9655	13.2774	98	0.846	4.88992	576	0.9721	32.0975	98	0.8656	7.12995	132	0.9584	9.58	178	0.9857	12.7654	386	0.978	21.4923	270	0.9822	13.4095	64	0.9465	4.32561	77	0.9061	5.12967
Unigene31273_All	294	89	0.983	27.4459	10	0.7109	2.84612	38	0.9456	13.1274	244	0.9762	63.0982	115	0.983	37.8712	44	0.9184	13.3462	6	0.6803	2.12976	10	0.7721	2.85466	89	0.8673	28.3738	36	0.7993	14.9845	16	0.7347	6.6434	71	0.8163	29.1307	91	0.9796	28.9879	77	1	21.8786	160	1	61.868	14	0.966	5.33587
Unigene31375_All	1979	134	0.9151	6.13895	20	0.5316	0.845639	44	0.7196	2.25813	103	0.7009	3.957	59	0.8135	2.88646	78	0.7923	3.51481	52	0.6958	2.74211	21	0.5634	0.890585	166	0.8873	7.86208	41	0.6857	2.53527	33	0.5649	2.03557	107	0.8711	6.52195	156	0.9161	7.38246	90	0.8332	3.79902	37	0.6721	2.12544	24	0.4497	1.35891
Unigene313_All	1202	7	0.4667	0.527993	46	0.8727	3.20224	17	0.6281	1.43643	37	0.817	2.3403	6	0.5441	0.483287	18	0.5075	1.33543	36	0.782	3.12554	14	0.7213	0.977519	26	0.6406	2.02742	62	0.9409	6.3121	8	0.4759	0.812462	4	0.2205	0.401417	4	0.3053	0.311657	13	0.5616	0.903471	51	0.9318	4.82346	15	0.6514	1.39834
Unigene31448_All	1795	111	0.9287	5.60652	17	0.5465	0.792474	56	0.6992	3.16858	94	0.8123	3.98142	62	0.7671	3.34415	53	0.7866	2.63309	30	0.6524	1.74415	30	0.6	1.40268	84	0.7671	4.38621	37	0.8167	2.52246	17	0.4919	1.15612	66	0.7393	4.43526	80	0.844	4.17395	57	0.6752	2.65268	24	0.6022	1.51999	15	0.4908	0.936379
Unigene3144_All	496	-	-	-	11	0.5685	1.85572	1	0.0585	0.204767	-	-	-	-	-	-	-	-	-	384	0.871	80.7935	47	0.6673	7.95276	-	-	-	5	0.5242	1.2336	713	0.8569	175.479	-	-	-	2	0.5282	0.377633	-	-	-	171	0.8488	39.1929	312	0.752	70.4852
Unigene31481_All	526	248	1	42.7465	466	1	74.1312	287	1	55.4163	433	1	62.5859	303	1	55.7719	435	1	73.7492	585	1	116.064	790	1	126.05	307	1	54.7051	153	1	35.5952	164	1	38.0606	244	1	55.9556	642	1	114.307	675	1	107.2	304	1	65.7024	725	1	154.446
Unigene31526_All	1247	4828	1	351.023	496	0.9767	33.2825	1171	1	95.3743	3412	1	208.026	2108	1	163.668	1388	1	99.2605	155	0.9719	12.9716	975	0.9952	65.6205	303	0.9775	22.7746	79	0.9944	7.75259	41	0.6111	4.01361	352	0.9326	34.0499	163	0.8966	12.2417	179	0.9278	11.9912	81	0.9727	7.38434	32	0.7747	2.87547
Unigene31576_All	319	36	1	10.2317	82	1	21.5092	38	1	12.0986	37	1	8.81831	30	1	9.10519	40	1	11.1821	77	1	25.1899	90	1	23.6785	14	0.9687	4.11351	52	1	19.948	48	1	18.3683	21	0.9718	7.94088	58	1	17.0278	41	1	10.7366	46	1	16.3931	78	1	27.3986
Unigene3163_All	1136	156	0.8134	12.4503	5	0.346	0.368292	2	0.1276	0.17881	19	0.6752	1.2716	17	0.5827	1.44887	37	0.757	2.90454	3	0.2544	0.275594	11	0.6743	0.812673	164	0.7139	13.5313	1	0.0493	0.107723	4	0.1813	0.429833	17	0.5343	1.80514	51	0.809	4.2045	41	0.6849	3.01495	7	0.4762	0.700508	-	-	-
Unigene31652_All	569	51	0.9772	8.1263	22	0.9473	3.23527	32	0.8981	5.71188	93	1	12.4264	69	1	11.7407	51	0.9051	7.99303	3	0.4446	0.550219	7	0.7047	1.03249	99	1	16.3079	30	0.8436	6.45201	9	0.6696	1.93085	75	0.9877	15.8997	66	1	10.8631	27	0.9174	3.96394	9	0.7452	1.79814	12	0.8524	2.36316
Unigene31653_All	5951	133	0.596	2.02627	56	0.4105	0.787406	85	0.4223	1.45067	191	0.7424	2.44016	179	0.7632	2.9122	182	0.6953	2.72731	30	0.3349	0.526088	74	0.4831	1.04362	183	0.693	2.88228	146	0.71	3.00227	83	0.5011	1.70257	138	0.7355	2.79723	173	0.7794	2.72256	156	0.7411	2.18983	225	0.694	4.29819	60	0.4787	1.12976
Unigene3194_All	422	45	0.9882	9.66796	69	0.8791	13.6816	157	0.8815	37.7858	94	0.7725	16.9352	81	0.7749	18.5837	73	0.7536	15.4264	170	0.8223	42.0401	39	0.7701	7.75629	123	0.7725	27.3192	17	0.7986	4.92973	21	0.7607	6.0747	79	0.7559	22.5816	48	0.8886	10.6525	66	0.8886	13.0649	53	0.8104	14.2777	11	0.7393	2.92082
Unigene32060_All	654	200	0.8028	27.726	99	0.8119	12.6665	141	0.8318	21.8969	263	0.9083	30.574	153	0.8211	22.6502	163	0.8853	22.2261	39	0.8028	6.2232	64	0.8028	8.21304	107	0.8914	15.3349	53	0.8716	9.91709	28	0.8486	5.22634	61	0.8807	11.251	34	0.8502	4.86881	37	0.7859	4.72606	44	0.8792	7.64836	2	0.37	0.342671
Unigene32065_All	479	33	1	6.24616	7	0.6221	1.22282	82	1	17.3868	27	0.9666	4.28551	15	0.9833	3.0319	23	0.9061	4.28199	1	0.3048	0.217867	34	1	5.95724	22	0.7474	4.30489	23	0.7599	5.87596	1	0.3006	0.254849	18	0.739	4.53291	11	0.6764	2.1507	11	0.6785	1.91837	20	0.7098	4.74666	-	-	-
Unigene32116_All	451	812	0.8071	163.235	1947	0.9667	361.235	2440	0.9224	549.483	1454	0.9069	245.111	1020	0.9512	218.969	1367	0.9024	270.3	786	0.9601	181.875	3221	0.9601	599.399	1534	0.9268	318.804	1818	0.9024	493.292	2415	0.8847	653.67	1536	0.9512	410.823	1549	0.8603	321.66	1290	0.9313	238.94	2364	0.9335	595.888	3057	0.9379	759.528
Unigene32141_All	690	70	0.8841	9.1978	79	0.8754	9.58029	115	0.8696	16.9274	59	0.9319	6.50096	52	0.9362	7.29647	46	0.7406	5.94514	311	0.958	47.0368	132	0.6913	16.0556	100	0.6812	13.5839	53	0.8217	9.39968	303	0.9391	53.6057	34	0.8623	5.94387	35	0.8667	4.75052	22	0.7304	2.66348	145	0.8797	23.8898	251	0.8913	40.7614
Unigene32200_All	644	244	0.8432	34.351	1029	1	133.7	452	0.9425	71.2843	248	0.955	29.2779	396	1	59.5344	399	0.941	55.251	1469	1	238.047	930	1	121.199	138	0.941	20.0848	386	0.9394	73.3479	726	1	137.616	242	0.9829	45.3283	491	0.941	71.4032	625	1	81.0717	492	1	86.8506	1280	1	222.715
Unigene32228_All	536	2045	1	345.91	1859	1	290.212	4162	0.8881	788.639	3360	0.9179	476.594	2396	0.9272	432.793	2872	0.8843	477.83	655	0.8862	127.527	1443	0.8899	225.945	5080	0.9403	888.329	1528	0.9496	348.855	3232	0.9104	736.079	2838	0.944	638.686	2571	0.9925	449.22	2538	0.9198	395.551	2619	0.9664	555.474	1376	0.8993	287.659
Unigene32252_All	1278	42	0.7567	2.97957	52	0.8889	3.40466	25	0.7066	1.98678	26	0.741	1.54674	24	0.7903	1.81819	44	0.7879	3.07026	52	0.9116	4.24619	142	0.8873	9.32522	48	0.7199	3.52035	42	0.982	4.02165	4	0.1729	0.382073	28	0.7574	2.64282	23	0.6299	1.68546	33	0.5094	2.15704	88	0.9131	7.8279	196	0.9883	17.185
Unigene32287_All	667	29	0.955	3.94191	100	0.9805	12.5451	48	0.9115	7.30898	58	0.994	6.61114	35	0.979	5.08043	38	0.9415	5.08056	69	0.9745	10.7957	98	1	12.3311	57	0.988	8.00984	121	0.988	22.1996	64	1	11.7131	64	0.7511	11.5743	56	0.973	7.86293	77	0.949	9.64362	88	0.964	14.9986	123	0.934	20.6635
Unigene32358_All	1224	478	0.9322	35.4064	84	0.8644	5.74247	145	0.8521	12.0317	326	0.96	20.2493	178	0.9118	14.0798	234	0.9167	17.0486	41	0.8693	3.49566	97	0.8783	6.65108	1904	0.9788	145.801	139	0.8333	13.897	73	0.5874	7.28047	628	0.9257	61.8897	456	0.9273	34.8904	473	0.9167	32.2816	99	0.8456	9.1949	54	0.7459	4.94353
Unigene32375_All	784	57	0.9426	6.59164	333	1	35.5409	172	0.9375	22.282	68	1	6.59428	107	0.9349	13.2138	58	0.9349	6.59729	387	1	51.5136	351	0.9515	37.5745	21	0.6913	2.5106	138	0.9515	21.5402	265	0.9158	41.2617	59	0.9388	9.0777	190	0.8929	22.6965	113	0.9809	12.0403	203	1	29.4356	545	0.9579	77.8942
Unigene32378_All	1384	82	0.9249	5.37171	331	0.9769	20.0121	88	0.9357	6.45785	177	0.9971	9.72325	149	0.9415	10.4234	117	1	7.53882	91	0.9682	6.86171	428	0.9451	25.9543	174	0.9379	11.7839	122	0.9733	10.7872	98	0.8577	8.64386	91	0.9834	7.93131	199	1	13.466	232	0.9747	14.0032	164	0.9566	13.471	255	0.9516	20.6457
Unigene32435_All	903	445	0.8295	44.6794	89	0.814	8.24713	184	0.8261	20.6953	456	0.7951	38.3929	265	0.7863	28.413	230	0.7852	22.714	61	0.7176	7.04967	127	0.7785	11.8037	393	0.8826	40.7924	57	0.6412	7.72455	55	0.7165	7.4352	470	0.938	62.7841	659	0.7907	68.347	344	0.928	31.8233	86	0.7807	10.8269	87	0.7863	10.7958
Unigene32456_All	890	143	0.9067	14.5674	19	0.9247	1.78634	47	0.8809	5.36351	87	0.9539	7.43196	80	0.8146	8.70279	97	0.9157	9.71931	-	-	-	11	0.6865	1.0373	99	0.9584	10.4261	6	0.6034	0.824988	11	0.4921	1.50876	152	0.9629	20.6012	214	0.9888	22.5188	121	0.9573	11.3572	14	0.6685	1.78826	4	0.5494	0.503611
Unigene32472_All	889	179	0.7942	18.2552	710	0.7683	66.8278	844	0.7694	96.4233	359	0.865	30.702	175	0.91	19.0588	211	0.7435	21.1658	3470	0.865	407.338	778	0.7368	73.4479	137	0.7807	14.4442	20	0.7132	2.75305	200	0.8324	27.4629	168	0.7345	22.7954	168	0.739	17.6982	73	0.7289	6.85956	1278	0.7705	163.427	1808	0.8661	227.888
Unigene32474_All	893	39	0.6988	3.95957	2	0.1545	0.187404	-	-	-	81	0.8858	6.89617	28	0.7077	3.03574	29	0.8533	2.89601	-	-	-	-	-	-	273	0.7682	28.6541	1	0.1568	0.137036	-	-	-	87	0.8354	11.7519	22	0.6159	2.30724	5	0.1624	0.467728	-	-	-	2	0.1646	0.250959
Unigene32505_All	745	257	0.9329	31.276	41	0.7933	4.60499	663	0.953	90.3854	1150	1	117.359	507	0.9436	65.8886	315	0.804	37.7058	13	0.6792	1.82102	121	0.9141	13.6311	1598	0.9517	201.046	103	0.8161	16.9187	46	0.9342	7.53736	894	0.9826	144.751	282	0.9248	35.4499	127	0.8027	14.2404	101	0.8121	15.412	15	0.5651	2.25611
Unigene32523_All	796	63	0.8354	7.17567	193	0.853	20.2883	78	0.8442	9.95228	22	0.6193	2.10128	37	0.8216	4.50036	44	0.7688	4.92939	248	0.9158	32.5136	279	1	29.4166	14	0.8191	1.6485	295	0.8844	45.3519	303	0.9799	46.4673	25	0.7789	3.7885	79	0.8379	9.29471	63	0.8606	6.61154	180	0.9259	25.7071	673	1	94.7386
Unigene325_All	1531	1662	1	98.4217	924	1	50.5007	1024	1	67.9307	2663	1	132.242	1865	1	117.94	2108	1	122.786	545	1	37.1491	2515	1	137.868	2258	1	138.237	1377	1	110.064	690	1	55.0163	1732	1	136.462	2648	1	161.981	2109	1	115.074	1760	1	130.687	3190	1	233.475
Unigene32636_All	1055	23	0.8152	1.97656	14	0.3716	1.11039	15	0.4692	1.44404	36	0.7801	2.59433	13	0.5365	1.19303	17	0.8152	1.43698	2	0.1517	0.197836	60	0.9014	4.7731	24	0.7403	2.13223	9	0.528	1.04394	25	0.8095	2.89271	14	0.4863	1.60072	24	0.7005	2.1305	28	0.9024	2.21708	17	0.5469	1.83185	109	0.9611	11.5771
Unigene3263_All	678	121	0.8732	16.1805	689	0.9631	85.0335	485	0.9794	72.6529	242	0.9041	27.1369	211	0.8614	30.1309	171	0.885	22.4916	543	0.8451	83.579	763	1	94.4488	215	0.8363	29.7224	480	0.9558	86.6359	755	1	135.936	315	1	56.0429	504	1	69.6182	343	1	42.261	885	1	148.391	1432	1	236.667
Unigene32679_All	1483	713	0.8267	43.5896	220	0.8382	12.4132	226	0.8382	15.4778	1043	0.9447	53.4709	548	0.8382	35.7765	671	0.8517	40.3492	103	0.8577	7.24808	219	0.8267	12.3938	1111	0.8982	70.2179	266	0.8355	21.9496	123	0.8206	10.1247	757	0.9164	61.5736	538	0.8436	33.9753	503	0.9278	28.3336	233	0.8442	17.8611	190	0.8813	14.3561
Unigene32708_All	452	117	0.9004	23.4683	57	0.8938	10.5521	8	0.8097	1.7976	79	0.885	13.2881	42	0.9093	8.99642	43	0.8761	8.48367	16	0.8872	3.6941	5	0.8518	0.928396	170	0.9558	35.2521	8	0.7212	2.1659	26	0.8739	7.02187	51	0.9049	13.6104	96	1	19.8909	50	0.9491	9.24074	13	0.7456	3.26963	2	0.4558	0.495811
Unigene32800_All	362	45	0.732	11.2704	91	1	21.0346	54	1	15.1505	25	0.7072	5.25056	80	0.6685	21.3964	70	0.8674	17.2442	35	0.721	10.0899	162	1	37.5585	14	0.5525	3.62489	31	0.8066	10.4795	59	0.6768	19.8958	28	0.8895	9.33016	51	0.8646	13.1942	52	0.8591	11.9997	12	0.9365	3.76848	92	0.8923	28.4776
Unigene32847_All	1636	160	0.6754	8.8669	6	0.198	0.30688	49	0.5379	3.04196	136	0.6412	6.32019	92	0.6534	5.44457	80	0.6247	4.36074	7	0.3392	0.446521	19	0.5501	0.974702	100	0.5526	5.72917	4	0.1968	0.299201	9	0.2072	0.671548	64	0.5801	4.71885	125	0.6119	7.15564	42	0.5318	2.14457	4	0.2017	0.277952	3	0.0911	0.205477
Unigene32866_All	982	254	0.9409	23.4508	18	0.6731	1.53378	32	0.6874	3.30963	442	0.9745	34.2204	221	0.9297	21.7891	179	0.9277	16.2553	9	0.4929	0.95644	98	0.9287	8.37561	85	0.891	8.11302	8	0.7291	0.99693	-	-	-	54	0.8768	6.63318	32	0.8371	3.05183	34	0.6955	2.8923	9	0.5387	1.0419	1	0.0723	0.114107
Unigene32887_All	226	46	1	18.4537	38	1	14.0694	34	0.9823	15.2796	40	1	13.4563	49	1	20.9916	53	1	20.9132	109	1	50.3321	89	1	33.0509	23	1	9.53881	39	1	21.1175	28	1	15.124	32	0.9956	17.0797	39	1	16.1614	112	1	41.3985	55	1	27.6661	76	1	37.6817
Unigene3289_All	513	293	0.9942	51.7828	1290	0.883	210.413	816	0.8908	161.553	324	0.8499	48.0178	587	0.9922	110.785	524	0.8304	91.0893	1153	0.9045	234.552	1389	0.9883	227.241	207	0.8382	37.8206	737	0.8324	175.807	961	0.9942	228.678	305	1	71.717	590	0.8986	107.71	817	0.9942	133.039	708	0.9961	156.895	1560	1	340.747
Unigene32925_All	294	57	0.898	17.5777	20	0.602	5.69224	49	0.6395	16.9274	38	0.6429	9.82677	43	0.602	14.1605	55	0.6565	16.6828	61	0.8401	21.6526	8	0.6327	2.28373	21	0.7279	6.69494	2	0.5102	0.832471	6	0.6599	2.49127	28	0.6531	11.4882	20	0.585	6.37096	28	0.7177	7.95584	4	0.5748	1.5467	1	0.2721	0.381134
Unigene33079_All	600	894	0.9867	135.089	1454	1	202.775	6867	1	1162.4	7075	1	896.499	3101	1	500.391	4711	1	700.189	333	1	57.9188	1183	1	165.476	642	1	100.29	729	1	148.683	823	0.985	167.443	1548	1	311.214	271	1	42.3	990	1	137.835	908	1	172.039	102	0.8033	19.0491
Unigene33099_All	479	309	0.9812	58.4868	122	0.9958	21.312	129	0.9666	27.3524	428	0.9979	67.9333	196	0.9916	39.6168	287	0.9791	53.4318	51	0.8831	11.1112	51	0.8643	8.93586	432	1	84.5324	34	0.8685	8.6862	35	0.8017	8.9197	233	1	58.676	134	0.9729	26.1994	123	0.9791	21.4509	59	0.9937	14.0026	27	0.7599	6.31616
Unigene33113_All	1270	184	0.9409	13.1356	76	0.7921	5.00738	101	0.8614	8.07716	225	0.8772	13.4696	123	0.9591	9.37692	197	0.9071	13.833	45	0.7795	3.69773	48	0.8551	3.17204	166	0.8984	12.2512	57	0.7055	5.49234	45	0.6031	4.3254	159	0.7906	15.102	195	0.789	14.3798	108	0.7764	7.10387	84	0.9417	7.51915	31	0.578	2.73516
Unigene33217_All	841	41	0.6944	4.42001	40	0.4221	3.97983	35	0.3734	4.22681	10	0.6992	0.904021	39	0.679	4.4898	21	0.3983	2.22678	85	0.6837	10.5475	95	0.459	9.48046	49	0.8763	5.46104	59	0.874	8.58504	92	0.9715	13.3539	23	0.7527	3.29892	58	0.9881	6.45883	49	0.7408	4.86716	56	0.887	7.56982	110	0.9608	14.6562
Unigene33230_All	1329	141	0.8661	9.61898	102	0.8525	6.42208	130	0.8879	9.93481	315	0.921	18.0202	118	0.933	8.59638	169	0.7788	11.3401	25	0.7637	1.9631	47	0.6305	2.96807	339	0.8947	23.9084	19	0.5831	1.7495	19	0.6622	1.7452	126	0.8743	11.4363	89	0.8638	6.27173	93	0.702	5.84565	23	0.7148	1.96742	29	0.7065	2.44511
Unigene33253_All	407	58	0.7666	12.9202	4	0.8649	0.822368	27	0.9115	6.73768	74	0.9238	13.8233	21	0.602	4.99555	55	0.8919	12.051	8	0.9165	2.05127	3	0.5921	0.618627	66	0.8845	15.1993	2	0.656	0.601342	18	0.6364	5.39878	78	0.6167	23.1175	59	0.9582	13.5762	36	0.7027	7.38896	10	0.5086	2.79318	8	0.5258	2.20252
Unigene33270_All	1447	16	0.3504	1.0025	47	0.4112	2.71788	34	0.3594	2.38645	58	0.3518	3.04743	21	0.3013	1.40511	14	0.2992	0.862806	133	0.4444	9.59202	14	0.376	0.81201	30	0.3483	1.94325	27	0.3449	2.2834	15	0.4008	1.26544	18	0.3262	1.50053	11	0.3504	0.711945	13	0.2232	0.750499	37	0.3898	2.90688	3	0.1541	0.232315
Unigene3329_All	420	352	0.7476	75.9851	228	0.6762	45.4241	398	0.6786	96.2443	476	0.7452	86.1652	262	0.8571	60.3963	344	0.731	73.0403	105	0.5952	26.0896	122	0.7524	24.3788	2410	0.8738	537.827	293	0.6881	85.3699	275	0.7357	79.9284	1092	0.7714	313.627	305	0.6833	68.01	474	0.7476	94.2767	164	0.731	44.3903	61	0.5452	16.2744
Unigene3342_All	4695	141	0.0492	2.72282	85	0.0445	1.5149	86	0.0445	1.86039	168	0.0411	2.7205	86	0.0435	1.77346	152	0.0447	2.8871	64	0.0383	1.42256	47	0.0466	0.840164	183	0.0522	3.65334	45	0.0452	1.17291	27	0.0443	0.702014	64	0.053	1.64431	102	0.0445	2.03464	102	0.0524	1.81485	18	0.0437	0.435843	33	0.039	0.787595
Unigene33849_All	1406	1160	0.9047	74.801	108	0.5334	6.42746	832	0.8734	60.1006	1740	0.8969	94.0889	1423	0.8578	97.9892	1415	0.8208	89.748	107	0.6714	7.94192	210	0.7902	12.5353	1447	0.8734	96.4624	123	0.6053	10.7055	398	0.8713	34.5554	1482	0.8727	127.146	1506	0.8535	100.314	877	0.8414	52.1062	242	0.7752	19.567	134	0.7326	10.6793
Unigene34026_All	891	99	0.7026	10.0738	172	0.6846	16.1529	61	0.6678	6.95334	105	0.6801	8.95955	73	0.6835	7.93239	115	0.6633	11.51	162	0.7015	18.9742	191	0.6813	17.9911	72	0.6644	7.57408	202	0.6846	27.7434	71	0.688	9.72744	72	0.6813	9.74753	53	0.6274	5.57083	118	0.6813	11.0632	153	0.7666	19.5212	176	0.6902	22.134
Unigene3414_All	402	9	0.6194	2.02979	17	0.9925	3.53854	11	0.9303	2.77912	3	0.2562	0.567374	7	0.5224	1.6859	6	0.5896	1.331	372	1	96.5703	51	1	10.6475	6	0.607	1.39894	4	0.6766	1.21764	54	0.9925	16.3978	2	0.204	0.600128	2	0.4428	0.465936	3	0.5547	0.623405	33	0.9677	9.33214	34	0.9701	9.47715
Unigene34150_All	644	74	0.5217	10.4179	242	0.4394	31.4435	258	0.4876	40.6888	230	0.5016	27.1529	86	0.5217	12.9292	114	0.4363	15.786	76	0.441	12.3156	39	0.4317	5.08254	153	0.4332	22.268	333	0.5124	63.2768	167	0.5031	31.6554	141	0.4938	26.4103	113	0.5062	16.4329	104	0.4363	13.4903	209	0.5311	36.8938	83	0.545	14.4417
Unigene34157_All	264	130	1	44.6452	474	1	150.236	250	1	96.1783	172	1	49.5335	165	1	60.5116	123	1	41.5484	417	1	164.839	681	1	216.494	78	1	27.6927	226	1	104.759	295	1	136.407	53	0.9583	24.2165	153	1	54.2762	165	1	52.2102	196	1	84.4006	858	1	364.173
Unigene3475_All	1467	92	0.9952	5.68581	359	1	20.4769	175	0.9155	12.1157	159	0.9973	8.24027	166	1	10.9556	121	0.8834	7.35544	686	1	48.8001	306	1	17.5062	78	0.8725	4.98356	233	0.9993	19.4362	244	0.9966	20.3038	96	0.8718	7.89371	154	0.998	9.83134	142	0.9986	8.08599	523	1	40.5289	385	1	29.4073
Unigene35041_All	1473	200	0.8058	12.3101	2	0.2071	0.113613	73	0.666	5.0334	142	0.7427	7.32926	112	0.7447	7.36163	139	0.6348	8.41522	42	0.5268	2.97559	29	0.5709	1.65233	111	0.7332	7.0631	1	0.0923	0.0830775	32	0.592	2.65195	61	0.6198	4.99536	117	0.7536	7.43884	92	0.7427	5.21747	26	0.7128	2.00661	25	0.5682	1.90179
Unigene350_All	745	300	0.9034	36.509	301	0.8953	33.8073	499	0.9772	68.0276	225	0.906	22.9615	147	0.894	19.1038	176	0.9087	21.0673	359	0.906	50.2881	671	1	75.5906	511	0.9074	64.2894	251	0.9074	41.2291	754	0.906	123.547	145	0.9409	23.4775	266	0.996	33.4385	229	0.9074	25.6776	417	0.9087	63.6316	992	0.9101	149.204
Unigene35210_All	320	78	0.9969	22.0994	27	0.85	7.06016	5	0.4375	1.58694	3	0.5906	0.712764	13	0.6875	3.93325	61	0.8938	16.9994	33	0.9125	10.7619	26	0.7188	6.81907	29	0.8312	8.49421	4	0.4844	1.52966	3	0.8094	1.14443	16	0.8344	6.03128	22	0.625	6.43865	53	0.9875	13.8357	22	0.7375	7.81567	-	-	-
Unigene3532_All	1716	142	0.8887	7.5025	73	0.7483	3.55964	158	0.9621	9.35149	553	1	24.5009	162	0.9272	9.14021	188	0.9277	9.76999	18	0.662	1.09467	43	0.7844	2.10307	367	0.9318	20.0458	32	0.6253	2.28202	16	0.5793	1.1382	160	0.9295	11.2472	80	0.7896	4.36611	54	0.8077	2.62876	34	0.6474	2.25245	21	0.5973	1.37128
Unigene3576_All	1411	436	0.7789	28.0152	738	0.708	43.7653	1002	0.7378	72.1243	646	0.7434	34.8081	302	0.6556	20.7223	502	0.6853	31.7271	2690	0.8462	198.954	289	0.657	17.1899	1350	0.7356	89.6771	1856	0.7356	160.967	1135	0.7484	98.1944	558	0.742	47.7031	505	0.7406	33.5186	541	0.6867	32.0292	1593	0.7824	128.346	709	0.7059	56.3046
Unigene35877_All	245	28	1	10.3616	89	1	30.3966	17	1	7.04732	38	1	11.7921	43	1	16.9926	33	1	12.0116	68	1	28.9647	187	1	64.0586	7	1	2.67798	45	1	22.4767	82	1	40.8569	16	1	7.8776	77	1	29.4338	62	1	21.1398	46	1	21.3445	390	1	178.371
Unigene3647_All	1630	125	0.8779	6.95276	123	0.8914	6.3142	71	0.7681	4.42397	98	0.862	4.57102	79	0.7712	4.69243	91	0.8423	4.9786	107	0.9141	6.85051	209	0.9123	10.7612	131	0.9	7.53284	99	0.8552	7.43248	213	0.9172	15.9518	62	0.6975	4.58822	172	0.9644	9.88241	179	0.9221	9.17362	113	0.9117	7.88105	435	0.9153	29.9038
Unigene364_All	1751	117	0.9869	6.05808	37	0.6522	1.76814	46	0.6442	2.66817	154	0.952	6.68666	89	0.9235	4.9211	51	0.8218	2.59739	14	0.5385	0.834389	25	0.6214	1.19827	160	0.9817	8.56463	18	0.6088	1.25798	27	0.6545	1.88233	92	0.9155	6.33784	109	0.9332	5.82992	85	0.9126	4.05516	41	0.7247	2.6619	7	0.2993	0.447957
Unigene36719_All	290	30	0.9931	9.37904	20	0.9931	5.77076	36	1	12.608	86	1	22.5463	86	1	28.7117	47	1	14.4528	13	0.9207	4.67813	10	0.8724	2.89403	40	1	12.9282	32	1	13.5032	37	0.869	15.5748	61	1	25.373	80	1	25.8353	71	1	20.452	38	1	14.8963	12	0.8483	4.63669
Unigene3685_All	1789	357	0.9279	18.0923	79	0.9441	3.69503	237	0.9257	13.4549	551	0.9307	23.4162	415	0.9324	22.4593	382	0.9335	19.0417	9	0.37	0.525	121	0.8239	5.67645	520	0.9441	27.2438	122	0.8955	8.34518	66	0.8429	4.50351	429	0.9435	28.9259	509	0.9296	26.6458	439	0.934	20.4988	131	0.8832	8.32443	26	0.7032	1.6285
Unigene3686_All	1265	49	0.8253	3.51189	230	0.9874	15.2138	40	0.796	3.21152	91	0.8925	5.46922	81	0.9028	6.19945	80	0.9123	5.63966	249	1	20.5417	327	0.9984	21.695	49	0.8719	3.63062	200	0.9652	19.3475	49	0.6126	4.7285	53	0.834	5.05388	73	0.8016	5.40449	112	0.883	7.3961	306	1	27.4995	319	1	28.2569
Unigene3714_All	1381	203	1	13.3272	784	0.9638	47.5032	1081	0.9667	79.5011	224	1	12.3319	277	1	19.4198	224	0.9638	14.4646	1255	1	94.8368	1311	1	79.6729	239	0.9862	16.2211	532	1	47.1416	2813	1	248.653	130	0.9696	11.3551	294	0.9754	19.9377	353	0.9681	21.3529	1042	1	85.7763	3208	1	260.295
Unigene3776_All	1128	1232	0.9973	99.0231	213	0.8546	15.8005	1806	0.9672	162.611	1522	0.9654	102.584	1690	1	145.056	2561	1	202.467	120	0.9379	11.1019	360	0.9628	26.7852	1555	0.9965	129.21	93	0.8963	10.0893	1142	0.9672	123.588	1218	1	130.25	1758	0.9761	145.959	1437	0.9105	106.42	493	0.9619	49.6857	144	0.9548	14.3047
Unigene3778_All	1383	226	0.9667	14.8157	238	0.9711	14.3998	1299	0.9855	95.3955	1154	0.9855	63.4392	349	0.9205	24.4322	489	0.9089	31.5312	47	0.7057	3.54652	307	0.8055	18.6302	239	0.8084	16.1976	292	0.8879	25.8373	249	0.833	21.9783	450	0.7838	39.2491	53	0.697	3.58902	379	0.8923	22.8924	318	0.8539	26.1396	29	0.5155	2.34964
Unigene380_All	1014	96	0.8905	8.58358	1	0.1351	0.0825207	40	0.5878	4.00648	81	0.8333	6.07325	65	0.9527	6.20632	52	0.8185	4.57319	-	-	-	2	0.1469	0.165536	79	0.9793	7.30237	2	0.141	0.241367	23	0.5039	2.7689	82	0.9329	9.75474	84	0.8333	7.75824	58	0.8304	4.77821	3	0.2416	0.336339	-	-	-
Unigene3840_All	787	177	0.7446	20.3908	35	0.5502	3.72129	107	0.8208	13.8086	158	0.7039	15.2636	134	0.8183	16.485	109	0.6811	12.3511	69	0.6912	9.14958	66	0.6595	7.03835	128	0.8208	15.2444	50	0.6595	7.77466	82	0.8272	12.7191	134	0.6976	20.5386	171	0.8132	20.349	147	0.69	15.6033	94	0.6429	13.5783	39	0.6798	5.55283
Unigene38449_All	916	15	0.5218	1.48467	5	0.2718	0.456747	2	0.1539	0.221756	5	0.2806	0.415001	-	-	-	15	0.5175	1.46032	-	-	-	-	-	-	19	0.6638	1.94416	1	0.1583	0.133595	-	-	-	5	0.1627	0.658437	1	0.1605	0.102241	18	0.6299	1.64154	-	-	-	-	-	-
Unigene38479_All	554	41	0.7942	6.70979	65	0.8628	9.81758	3	0.5957	0.549987	24	0.6841	3.29364	28	0.704	4.89336	21	0.7599	3.38036	66	0.7816	12.4326	57	0.8123	8.63509	20	0.8718	3.38373	24	0.7383	5.30137	18	0.731	3.96625	17	0.6986	3.70151	36	0.8069	6.08576	47	0.7978	7.08701	24	0.7653	4.92487	123	0.8375	24.8783
Unigene38726_All	442	7	0.3665	1.43586	49	1	9.27629	5	0.6493	1.14892	3	0.3303	0.516028	4	0.3348	0.876186	-	-	-	40	1	9.44419	15	0.8665	2.8482	-	-	-	15	0.9706	4.15294	67	1	18.5042	2	0.681	0.545818	15	0.5226	3.17827	4	0.586	0.755985	34	1	8.7448	154	1	39.0412
Unigene3917_All	2071	404	0.9783	17.6863	50	0.6944	2.02018	783	1	38.3993	374	0.9836	13.7299	556	0.9947	25.9928	611	0.9981	26.3096	39	0.5905	1.96522	241	0.9841	9.76649	208	0.9512	9.41365	84	0.6354	4.96347	601	0.987	35.4252	348	0.9648	20.2693	765	0.987	34.5942	649	0.987	26.1782	232	0.9855	12.7351	188	0.958	10.1719
Unigene3920_All	643	20	0.8974	2.82003	53	0.9907	6.89709	19	0.9222	3.00112	14	0.9782	1.65536	18	0.9316	2.71032	19	0.9191	2.63509	29	0.9067	4.70667	74	1	9.65878	55	1	8.01727	43	1	8.18359	87	0.9642	16.5168	47	0.9922	8.81712	129	1	18.7889	42	1	5.45649	83	1	14.6744	158	1	27.5341
Unigene39600_All	241	22	0.9378	8.27638	11	1	3.81923	-	-	-	34	0.9461	10.726	12	0.9627	4.82084	20	0.9461	7.40059	10	0.834	4.33022	49	0.9627	17.064	20	1	7.77836	4	0.9212	2.03109	2	0.639	1.01305	20	1	10.0104	6	0.9544	2.33161	12	0.9544	4.15948	47	1	22.1704	36	1	16.7383
Unigene40537_All	472	34	0.9979	6.53088	169	0.9936	29.9603	172	0.9831	37.0107	55	0.9894	8.85921	64	0.9809	13.1279	40	0.8178	7.55738	418	0.9873	92.419	235	0.9915	41.7857	14	0.8051	2.7801	86	0.9915	22.2968	200	0.9958	51.7256	35	0.9936	8.9447	54	0.9936	10.7145	63	0.9852	11.15	213	0.9979	51.3016	279	0.9958	66.2349
Unigene4058_All	666	241	0.8679	32.8079	2	0.2312	0.251279	101	0.9024	15.4024	195	0.8649	22.2605	208	0.8634	30.2376	342	0.8634	45.7937	-	-	-	6	0.4444	0.756099	229	0.9985	32.2282	4	0.2883	0.734974	13	0.7988	2.3828	335	1	60.6751	147	0.8123	20.6712	174	0.8213	21.8248	13	0.6742	2.21903	2	0.2087	0.336497
Unigene40735_All	1818	76	0.6766	3.79013	87	0.7101	4.0043	46	0.6117	2.56983	98	0.6722	4.09833	89	0.6535	4.73974	79	0.599	3.87513	119	0.6909	6.83093	175	0.7283	8.07878	53	0.6073	2.73248	79	0.6381	5.31765	29	0.5022	1.94725	40	0.5726	2.65403	63	0.6139	3.2454	62	0.5941	2.84887	118	0.7096	7.37873	93	0.6667	5.7321
Unigene41155_All	500	38	0.994	6.89047	-	-	-	26	0.858	5.28134	29	0.826	4.40963	61	1	11.8119	44	0.892	7.84759	1	0.272	0.208717	7	0.32	1.17498	30	0.91	5.62375	6	0.572	1.46848	7	0.61	1.70901	16	0.8	3.86002	43	0.922	8.05416	34	0.93	5.68047	3	0.718	0.682095	2	0.488	0.448213
Unigene41156_All	497	109	0.7183	19.8841	15	0.5714	2.52543	289	0.7062	59.0585	223	0.7465	34.1132	102	0.7123	19.8702	100	0.666	17.9431	3	0.4467	0.629929	19	0.674	3.20848	42	0.6821	7.92078	1	0.2676	0.246224	10	0.6841	2.45619	41	0.6922	9.95101	18	0.6097	3.39186	37	0.6479	6.219	5	0.4326	1.14369	4	0.4728	0.901838
Unigene41548_All	405	48	1	10.7454	60	1	12.3964	34	0.8198	8.52639	68	1	12.7652	51	0.9901	12.192	30	0.6716	6.60571	37	1	9.53396	105	1	21.7589	28	0.9407	6.48004	42	0.6963	12.6906	36	0.8617	10.8509	34	0.8494	10.1266	58	1	13.412	71	1	14.6446	61	0.8568	17.1225	134	1	37.0744
Unigene41758_All	215	72	0.9953	30.3619	32	0.9674	12.4541	38	0.9767	17.9509	89	1	31.4721	62	1	27.9198	59	0.9953	24.4719	47	1	22.8132	23	0.9442	8.97824	56	1	24.4132	23	0.9814	13.0911	37	1	21.0078	61	1	34.224	42	1	18.295	85	1	33.026	42	1	22.2077	17	1	8.86003
Unigene41781_All	753	99	0.7782	11.92	839	0.6494	93.2326	102	0.66	13.7577	128	0.7716	12.9238	113	0.8765	14.5292	170	0.8048	20.133	537	0.5471	74.4228	642	0.6547	71.5553	57	0.4847	7.09504	799	0.7171	129.849	137	0.5193	22.2097	77	0.5418	12.3349	92	0.4887	11.4423	104	0.3718	11.5375	833	0.6096	125.76	749	0.5989	111.458
Unigene41805_All	231	116	1	45.5283	451	1	163.367	203	1	89.2535	82	1	26.9883	210	1	88.0169	121	1	46.7118	805	1	363.673	468	1	170.034	40	1	16.2302	164	1	86.8797	361	1	190.771	82	1	42.8195	272	1	110.275	214	1	77.3886	247	1	121.557	705	1	341.981
Unigene4190_All	1909	52	0.704	2.46963	152	0.8423	6.66252	135	0.7307	7.18239	30	0.5883	1.19478	91	0.7187	4.61524	69	0.8785	3.22327	300	0.8989	16.3999	243	0.8842	10.6832	68	0.7873	3.3387	145	0.8591	9.29498	532	0.934	34.0191	47	0.7234	2.96983	90	0.8523	4.41528	117	0.7695	5.11983	205	0.9366	12.2079	633	0.9942	37.1555
Unigene4203_All	1208	275	1	20.6396	650	1	45.0243	852	1	71.6331	888	1	55.8882	374	0.9677	29.9753	341	0.9983	25.1733	198	1	17.1051	88	0.9768	6.11389	241	1	18.6993	503	1	50.9551	340	0.9909	34.3581	308	0.9793	30.7556	397	1	30.7784	265	1	18.3254	493	1	46.3952	45	0.9073	4.17417
Unigene420_All	1776	133	0.9606	6.78959	282	0.9611	13.2864	128	0.942	7.31995	167	0.9747	7.14904	176	0.9645	9.59463	142	0.9262	7.13015	226	0.9989	13.2798	378	0.9758	17.8628	135	0.9617	7.12469	152	0.9223	10.4734	174	0.9589	11.9598	84	0.9454	5.70527	165	0.9398	8.70088	180	1	8.46652	148	0.9792	9.47354	299	0.978	18.8648
Unigene42148_All	800	255	1	28.8992	6	0.5025	0.62757	6	0.4488	0.761732	10	0.4762	0.950352	10	0.7388	1.21023	44	0.8762	4.90474	-	-	-	-	-	-	960	1	112.475	-	-	-	4	0.38	0.610362	55	0.98	8.29302	82	0.86	9.59944	53	0.9575	5.53428	1	0.1625	0.142103	1	0.1562	0.140067
Unigene42264_All	205	-	-	-	-	-	-	3	0.8732	1.48631	4	0.6683	1.48348	6	0.6488	2.83371	-	-	-	6	0.8341	3.05439	14	0.7415	5.7316	2	0.7268	0.914431	1	0.6683	0.596942	5	0.8049	2.97738	1	0.1854	0.588418	1	0.361	0.456844	4	0.6927	1.62998	4	0.7805	2.21819	34	0.839	18.5845
Unigene42311_All	240	58	1	21.9105	18	0.8625	6.2757	26	1	11.0028	147	1	46.5672	66	1	26.6251	63	1	23.409	5	0.95	2.17413	33	1	11.54	183	1	71.4685	36	0.9958	18.356	6	0.9333	3.05181	101	1	50.7633	118	1	46.0461	63	1	21.9283	48	1	22.7365	47	0.9542	21.9438
Unigene42877_All	245	14	0.8204	5.1808	126	1	43.0334	45	1	18.6547	30	1	9.30957	13	0.751	5.13731	12	1	4.36786	51	1	21.7236	66	1	22.6089	1	0.5633	0.382568	68	0.9143	33.9648	45	0.8816	22.4215	9	0.902	4.43115	22	0.8	8.40966	19	0.8735	6.47832	37	0.8163	17.1684	95	0.8898	43.4493
Unigene4305_All	302	27	0.6921	8.10572	11	0.6954	3.0478	16	0.4901	5.38089	22	0.7517	5.53847	17	0.5033	5.45005	12	0.7616	3.54346	12	0.649	4.14669	55	0.9272	15.2847	11	0.6921	3.41398	13	0.6788	5.26772	17	0.5099	6.87163	15	0.7086	5.99134	34	0.8907	10.5437	27	0.5099	7.46848	17	0.8742	6.39934	66	0.7417	24.4885
Unigene43281_All	739	147	1	18.0347	8	0.6847	0.905829	42	0.8701	5.77226	99	0.8782	10.1851	78	0.866	10.219	117	0.9553	14.1187	20	0.6428	2.82431	50	0.8809	5.67842	117	0.8863	14.8394	8	0.5426	1.32474	60	0.866	9.91116	107	1	17.4654	161	1	20.4034	157	1	17.7472	72	0.9039	11.076	43	0.4222	6.52002
Unigene4339_All	2205	9	0.2122	0.370057	41	0.2952	1.55588	77	0.2227	3.54669	111	0.2426	3.82727	13	0.2553	0.570812	25	0.2286	1.01108	20	0.2844	0.94656	15	0.2481	0.570932	9	0.1492	0.382568	18	0.2	0.998965	22	0.2272	1.21796	21	0.2376	1.14882	7	0.1819	0.297311	6	0.2118	0.22731	10	0.229	0.515567	3	0.1088	0.152454
Unigene43886_All	202	64	1	28.7252	37	1	15.3268	28	1	14.0782	110	1	41.4015	83	0.995	39.7819	67	1	29.5786	10	0.8564	5.16625	92	1	38.2242	146	1	67.7449	40	1	24.2323	24	1	14.5037	80	1	47.7726	172	1	79.7442	110	1	45.4901	83	1	46.7111	118	1	65.4569
Unigene4389_All	255	1975	1	702.202	720	0.8078	236.262	1834	0.949	730.466	2785	1	830.347	2293	0.9961	870.608	2311	0.9922	808.19	171	0.7804	69.9814	969	1	318.923	2945	0.9843	1082.48	421	0.9725	202.036	1510	0.9804	722.861	2578	1	1219.5	3264	1	1198.76	3272	1	1071.89	1128	1	502.878	361	0.9961	158.632
Unigene441_All	589	80	1	12.3143	204	1	28.9811	84	0.9406	14.4846	106	1	13.6825	140	1	23.0129	127	1	19.2283	127	1	22.5017	222	1	31.6329	58	0.966	9.2297	80	1	16.6211	50	1	10.3627	50	0.9593	10.2399	109	1	17.3314	171	1	24.2525	68	1	13.1246	168	1	31.9609
Unigene44314_All	408	12	0.4804	2.66659	1	0.3284	0.205088	51	0.7255	12.6955	147	0.9779	27.3925	44	0.8064	10.4412	47	1	10.2729	-	-	-	8	0.4265	1.64563	27	0.8456	6.20267	5	0.4265	1.49967	39	0.9632	11.6687	20	0.9044	5.91302	10	0.9461	2.29542	20	0.3701	4.09492	9	0.4436	2.5077	2	0.348	0.549281
Unigene44405_All	543	261	1	43.5788	61	0.8361	9.40006	93	0.7366	17.395	395	1	55.3059	262	0.8858	46.7154	233	0.9024	38.2657	48	0.8122	9.22504	97	0.8987	14.9925	315	0.9853	54.3733	49	0.8895	11.0429	65	0.8306	14.6127	249	0.954	55.3145	322	0.9466	55.5364	298	0.8748	45.845	97	0.8637	20.3079	62	0.8122	12.7943
Unigene4614_All	277	123	1	40.2588	121	0.9639	36.5516	223	1	81.7648	319	1	87.5559	205	1	71.6527	234	1	75.3338	57	1	21.4744	75	1	22.7239	158	1	53.4629	75	1	33.1335	102	1	44.9509	160	1	69.6755	229	1	77.4244	137	1	41.3158	111	1	45.5551	82	1	33.171
Unigene4665_All	1726	74	0.7903	3.8871	115	0.8714	5.57517	259	0.8888	15.2405	264	0.8789	11.6289	136	0.8847	7.62881	121	0.8714	6.2517	236	0.9421	14.2691	57	0.7764	2.77163	76	0.8059	4.12713	59	0.9015	4.18309	88	0.7937	6.22386	38	0.7329	2.65572	61	0.7787	3.30987	43	0.6941	2.08115	117	0.8876	7.70617	25	0.635	1.62302
Unigene4708_All	287	55	0.9965	17.3746	4	0.4948	1.16622	16	0.9652	5.66212	66	1	17.4838	75	1	25.301	65	0.9094	20.1969	11	0.4983	3.99979	15	0.8188	4.38643	47	0.9965	15.3494	1	0.2683	0.426387	31	0.9965	13.1855	77	1	32.363	73	0.9861	23.8212	73	1	21.2479	18	0.6725	7.12991	18	0.8641	7.02774
Unigene47284_All	240	22	1	8.31087	78	1	27.1947	22	0.8542	9.31006	24	0.8958	7.60281	22	0.7167	8.87504	8	0.6958	2.97257	85	1	36.9602	185	1	64.6937	17	1	6.63915	27	1	13.767	69	1	35.0958	11	0.7292	5.52868	38	1	14.8284	14	1	4.87295	63	0.7167	29.8416	192	1	89.6427
Unigene4732_All	247	64	0.8259	23.4919	1	0.6235	0.338769	23	0.9312	9.45741	72	1	22.1621	61	1	23.9107	78	0.8745	28.1612	23	0.8704	9.71757	17	0.7368	5.77635	68	0.9838	25.804	2	0.6113	0.990876	18	0.8583	8.89597	63	0.9474	30.7669	71	0.9919	26.9205	83	0.996	28.0709	21	0.9433	9.66531	19	1	8.61949
Unigene4735_All	464	322	0.9569	62.9177	193	0.9849	34.8049	157	1	34.3655	838	1	137.309	263	0.9978	54.8778	416	1	79.9519	52	0.7694	11.6953	118	0.8534	21.3435	836	1	168.874	352	1	92.8348	97	0.7694	25.5195	849	1	220.714	549	0.9849	110.809	746	1	134.306	259	0.9978	63.4564	38	0.9978	9.17678
Unigene47430_All	377	43	1	10.341	193	1	42.8368	69	1	18.5887	63	1	12.705	113	0.992	29.0199	49	0.9947	11.5907	87	0.9761	24.0827	438	1	97.5067	47	1	11.6851	116	1	37.6533	195	1	63.1409	35	1	11.1987	151	1	37.5109	78	0.9973	17.2834	136	1	41.0101	837	1	248.776
Unigene4784_All	807	11	0.2193	1.23582	45	0.2788	4.66595	39	0.2875	4.90831	19	0.2602	1.79001	26	0.2193	3.11931	15	0.1958	1.65757	90	0.2776	11.6385	78	0.2788	8.1119	9	0.3011	1.04531	28	0.2677	4.24591	32	0.2701	4.84054	5	0.1809	0.747371	12	0.2032	1.39261	11	0.2193	1.13866	43	0.2652	6.05743	36	0.2726	4.99866
Unigene4846_All	1880	223	0.9559	10.7543	42	0.6223	1.86936	74	0.6814	3.99774	96	0.8787	3.88229	102	0.834	5.25292	81	0.8144	3.84221	27	0.5489	1.49876	30	0.5463	1.33926	691	0.9739	34.4505	93	0.85	6.05357	132	0.8622	8.57105	277	0.9282	17.773	355	0.8601	17.6845	257	0.8931	11.4196	104	0.7856	6.28882	96	0.9197	5.72187
Unigene4871_All	1820	204	0.8747	10.1623	1114	1	51.217	403	0.9621	22.4892	145	0.9154	6.05719	423	0.9813	22.5023	295	0.9621	14.4545	848	1	48.6241	1109	0.9874	51.1401	82	0.8797	4.22296	478	0.9841	32.1398	807	0.9297	54.1277	216	0.9473	14.316	596	0.9896	30.6688	709	0.967	32.5424	364	0.9725	22.7365	1358	0.9857	83.609
Unigene48944_All	218	61	1	25.3693	233	1	89.4335	72	0.9037	33.5442	74	0.9495	25.8077	114	0.9128	50.6299	73	0.8807	29.8621	274	1	131.166	162	1	62.3678	59	0.8945	25.3671	92	0.8945	51.6437	99	1	55.4366	85	1	47.033	91	0.922	39.0937	77	0.8945	29.5059	124	0.9266	64.6634	145	1	74.5309
Unigene49449_All	248	36	1	13.1609	12	1	4.04884	5	1	2.04767	21	1	6.43787	49	1	19.1295	38	1	13.6642	13	1	5.47039	80	1	27.0732	33	1	12.472	7	0.9032	3.45408	2	0.996	0.984455	16	1	7.7823	18	1	6.7974	14	1	4.71576	51	1	23.3782	35	1	15.814
Unigene50269_All	285	51	1	16.2241	2	0.5404	0.5872	19	0.9684	6.77095	199	1	53.0863	19	0.8877	6.45457	60	1	18.7741	2	0.4421	0.732339	4	0.8912	1.17792	115	1	37.8206	-	-	-	3	0.4737	1.28497	117	1	49.52	9	1	2.95747	85	1	24.9143	15	0.8947	5.98329	1	0.4316	0.39317
Unigene5090_All	2126	4	0.1656	0.170581	30	0.2262	1.18075	4	0.0809	0.19109	2	0.0564	0.0715222	2	0.0729	0.0910805	6	0.0889	0.251676	33	0.2789	1.61986	33	0.1566	1.30272	14	0.2516	0.61722	81	0.4478	4.66238	12	0.2893	0.689026	9	0.2836	0.510645	6	0.2413	0.264308	25	0.2658	0.982318	155	0.5522	8.28823	114	0.4624	6.0085
Unigene523_All	957	11	0.6186	1.04212	50	0.7618	4.37179	28	0.7659	2.97158	16	0.6813	1.27111	20	0.6719	2.02338	19	0.7785	1.7705	67	0.976	7.30617	10	0.4598	0.87698	12	0.8046	1.17529	42	0.908	5.37061	27	0.7764	3.44405	13	0.5862	1.63859	16	0.5726	1.56578	6	0.3051	0.523739	36	0.9269	4.27646	6	0.279	0.702529
Unigene52779_All	235	8	1	3.08643	31	1	11.0381	161	1	69.5824	49	1	15.8527	57	1	23.4837	29	1	11.0048	31	1	13.7664	86	1	30.7137	21	0.9702	8.3758	57	1	29.682	72	1	37.4009	32	1	16.4256	32	1	12.7528	25	1	8.88684	86	1	41.6029	124	1	59.126
Unigene54456_All	498	386	1	70.2737	1139	1	191.379	779	1	158.873	682	1	104.119	413	1	80.2933	423	1	75.7468	493	1	103.31	381	1	64.2092	298	1	56.087	350	1	86.0053	264	1	64.7131	162	1	39.2397	273	1	51.3399	253	1	42.4391	239	1	54.5584	127	0.9679	28.5759
Unigene5479_All	583	109	0.8851	16.9509	42	0.7067	6.02811	62	0.9434	10.801	602	0.9743	78.5059	105	0.9657	17.4373	182	0.976	27.8392	7	0.6158	1.25302	34	0.9125	4.89454	453	0.9503	72.829	61	0.6672	12.8041	56	0.9811	11.7257	217	1	44.8984	66	0.9571	10.6022	136	0.9983	19.487	86	0.9091	16.7696	11	0.6072	2.11421
Unigene5480_All	655	744	1	102.983	277	0.9252	35.3866	256	0.9496	39.6954	373	0.9267	43.2954	457	0.9359	67.5513	551	0.9282	75.0177	78	0.8748	12.4274	200	0.9954	25.6266	644	0.9298	92.1551	301	1	56.2356	287	0.9832	53.4882	525	0.9344	96.6847	466	1	66.6295	565	0.9313	72.058	494	0.9328	85.7391	149	0.916	25.49
Unigene5505_All	712	7791	1	992.083	1624	1	190.856	3867	1	551.614	9263	1	989.113	6442	1	875.99	6617	0.9874	828.771	678	1	99.3749	2704	1	318.734	8234	1	1083.94	2349	1	403.728	3391	1	581.387	6175	1	1046.16	6993	1	919.826	7279	1	854.018	2930	1	467.822	1976	1	310.98
Unigene551_All	612	133	0.8987	19.7031	20	0.8382	2.73451	37	0.8791	6.14033	185	0.9281	22.9824	48	0.7974	7.59361	74	0.9085	10.7829	8	0.4886	1.36416	29	0.8595	3.97693	437	0.9248	66.9276	15	0.6536	2.99934	14	0.732	2.79251	154	0.8824	30.3535	46	0.8203	7.03928	66	0.848	9.00882	15	0.6242	2.78633	13	0.5915	2.38022
Unigene55223_All	337	37	0.8932	9.95421	175	1	43.4519	92	0.9228	27.7268	46	1	10.3777	76	1	21.8345	65	0.9466	17.2003	141	0.9466	43.6632	153	1	38.1034	36	0.8961	10.0126	170	0.9466	61.7313	124	0.9139	44.9169	75	0.997	26.8455	144	0.911	40.0179	89	0.9466	22.0615	105	0.9139	35.4203	141	0.9496	46.8829
Unigene55378_All	429	101	0.8625	21.3451	892	0.8741	173.984	229	0.8695	54.215	102	0.8695	18.0766	179	0.9767	40.3975	202	0.8042	41.9902	453	0.8765	110.196	2278	0.986	445.654	62	0.7972	13.5459	300	0.8998	85.5757	1243	0.9837	353.697	63	0.8159	17.7143	244	0.8531	53.2666	149	0.8578	29.0138	337	0.8718	89.303	3171	0.9464	828.254
Unigene5540_All	657	177	0.898	24.4255	9	0.5814	1.14625	41	0.8508	6.33811	79	0.8402	9.14189	75	0.8493	11.0523	101	0.8432	13.7091	11	0.8524	1.74725	17	0.7763	2.17163	51	0.8661	7.27578	3	0.5495	0.558782	9	0.5464	1.67223	33	0.8524	6.05882	42	0.8539	5.98695	49	0.828	6.23026	4	0.4642	0.692131	3	0.2785	0.511659
Unigene55739_All	295	25	0.922	7.68339	157	1	44.5326	202	0.9966	69.5457	159	1	40.9779	74	1	24.2867	49	0.9831	14.8125	52	1	18.3954	9	0.6169	2.56048	96	1	30.5017	250	0.9966	103.706	221	1	91.4509	69	0.9966	28.2141	84	1	26.6673	83	1	23.5034	224	1	86.3216	41	1	15.5735
Unigene55746_All	1535	940	0.9681	55.5206	80	0.815	4.36096	782	0.9036	51.7416	1527	0.9616	75.6319	332	0.9362	20.9406	985	0.9498	57.2244	40	0.6098	2.71943	441	0.9179	24.1119	1667	0.8879	101.789	190	0.8651	15.1472	99	0.7915	7.87308	605	0.8651	47.543	373	0.8671	22.7574	699	0.8964	38.0403	340	0.8625	25.1805	46	0.7231	3.35795
Unigene55747_All	280	133	1	43.0654	417	1	124.617	162	1	58.7622	178	1	48.3322	213	1	73.6513	163	1	51.9138	187	1	69.6964	499	1	149.57	70	1	23.4323	73	0.9464	31.9044	114	0.9536	49.7009	65	1	28.0024	201	1	67.2295	228	1	68.0224	165	0.95	66.9914	295	1	118.056
Unigene55935_All	401	16	0.7431	3.61752	100	0.9401	20.8668	118	1	29.8868	4	0.394	0.758385	38	0.9102	9.17483	54	0.9451	12.0089	146	1	37.9958	256	0.9925	53.5793	9	0.8055	2.10365	52	0.9701	15.8688	73	0.9776	22.2227	8	0.4688	2.4065	18	0.616	4.20388	9	0.601	1.87488	43	0.8928	12.1904	243	1	67.9026
Unigene55976_All	371	6	0.9191	1.46626	334	1	75.3309	13	0.9434	3.55886	22	1	4.50841	23	1	6.00223	29	1	6.97072	181	1	50.9133	1208	1	273.272	31	1	7.83182	321	1	105.881	7	0.9003	2.30325	13	1	4.22678	32	1	8.07789	56	1	12.6093	411	1	125.939	398	1	120.208
Unigene5597_All	645	223	0.5767	31.3459	672	0.938	87.1787	276	0.8202	43.4601	48	0.5612	5.65791	99	0.5287	14.8605	67	0.5705	9.26336	1180	0.938	190.919	796	0.7535	103.575	247	0.8233	35.8932	159	0.8217	30.1664	1516	1	286.918	77	0.8186	14.4003	385	0.8233	55.9014	301	0.8217	38.9836	376	0.9209	66.2707	1497	0.9845	260.068
Unigene5602_All	532	54	1	9.20274	37	1	5.81957	27	1	5.15458	61	1	8.71751	47	1	8.55352	34	1	5.69929	28	0.765	5.49254	115	1	18.1421	56	1	9.86623	91	1	20.9323	29	0.9455	6.65433	51	1	11.5637	70	1	12.3228	47	0.9549	7.38009	58	1	12.394	489	1	102.996
Unigene56134_All	2009	30	0.1638	1.35387	50	0.1807	2.08253	69	0.1528	3.48827	59	0.1747	2.23278	25	0.1503	1.20481	39	0.1518	1.73116	29	0.1827	1.50642	12	0.1573	0.501306	26	0.1548	1.21302	94	0.1379	5.72577	66	0.1578	4.01035	31	0.1613	1.86132	23	0.1453	1.07219	36	0.1583	1.49692	85	0.1663	4.80986	14	0.1429	0.78086
Unigene5618_All	798	10	0.7118	1.13614	54	0.584	5.66228	24	0.7331	3.05457	25	0.9724	2.38183	26	0.985	3.15449	20	0.7769	2.23502	28	0.5301	3.66169	95	0.8697	9.99131	18	0.6742	2.11419	37	0.9574	5.67395	67	0.9612	10.2492	24	0.7256	3.62784	50	0.9774	5.86799	46	0.8496	4.81538	48	0.7444	6.83804	238	0.7393	33.4194
Unigene5630_All	559	240	1	38.9255	15	0.7871	2.24533	156	1	28.3435	378	1	51.4108	105	0.8497	18.186	77	1	12.2838	6	0.5277	1.12012	20	0.864	3.00275	88	0.7871	14.7552	28	0.9571	6.12961	10	0.7818	2.18377	54	0.9481	11.6526	15	0.7567	2.51305	38	0.7961	5.67867	24	0.8658	4.88082	2	0.4025	0.400906
Unigene5655_All	1360	969	1	64.5981	2455	1	151.047	2904	1	216.87	2109	1	117.9	1184	1	84.2891	941	1	61.7027	289	1	22.1761	573	1	35.3604	1364	1	94.0049	5007	1	450.531	1887	1	169.376	753	1	66.7876	625	1	43.0391	498	1	30.589	940	1	78.5746	592	1	48.7762
Unigene56628_All	361	60	0.9197	15.0688	11	0.4958	2.54968	41	0.9834	11.535	99	0.8975	20.8498	40	0.9169	10.7278	46	0.8172	11.3633	1	0.4266	0.289081	15	0.5873	3.48727	65	1	16.8765	6	0.5485	2.0339	10	0.7452	3.38151	19	0.8864	6.34872	27	0.8975	7.00452	14	0.6981	3.23963	15	0.892	4.72365	-	-	-
Unigene56629_All	399	70	1	15.906	20	0.812	4.19428	102	1	25.9638	200	1	38.1093	73	0.8822	17.7137	75	1	16.7626	3	0.3509	0.784649	17	0.6216	3.57584	78	1	18.323	29	1	8.89429	16	0.8797	4.89514	55	1	16.6276	17	0.9674	3.99023	28	0.8797	5.8622	57	1	16.2403	2	0.406	0.561671
Unigene56775_All	682	44	0.8724	5.84929	204	0.9868	25.0292	93	0.9663	13.8497	68	0.9853	7.58052	99	0.9839	14.0543	46	0.7302	6.01488	289	0.9883	44.2222	328	0.9765	40.3637	47	0.9003	6.45934	183	0.9487	32.8362	228	1	40.8102	37	0.8944	6.54421	86	0.9868	11.8096	99	0.9765	12.1262	132	1	22.0031	391	0.9985	64.2417
Unigene56778_All	363	161	1	40.2119	70	1	16.1359	164	1	45.8858	265	1	55.5026	179	1	47.7425	159	1	39.0611	10	0.9477	2.87488	70	1	16.1843	259	1	66.8757	64	1	21.5754	166	1	55.8238	168	1	55.8268	173	1	44.6336	171	1	39.3518	78	1	24.4276	51	1	15.743
Unigene56779_All	328	90	0.997	24.8773	27	1	6.88796	92	1	28.4876	159	0.9909	36.8551	151	0.9939	44.572	121	1	32.8977	6	0.6372	1.90899	43	0.8902	11.0026	106	1	30.2905	53	1	19.7737	60	1	22.3303	75	1	27.5821	56	1	15.9895	81	1	20.6294	23	0.9207	7.97163	25	0.9756	8.54065
Unigene5677_All	558	155	0.9427	25.1844	44	0.9839	6.5981	109	0.9839	19.8396	171	0.991	23.2989	93	0.9821	16.1364	154	0.9677	24.6116	36	0.8674	6.73279	59	0.9355	8.874	223	1	37.4581	37	0.9337	8.11435	55	0.9319	12.0322	189	0.9444	40.8571	235	0.9409	39.4417	192	0.9875	28.7437	56	1	11.409	30	0.9337	6.02437
Unigene5692_All	799	143	0.8511	16.2265	310	0.965	32.465	227	1	28.8549	237	1	22.5515	177	0.9962	21.4479	181	1	20.2016	604	0.975	78.8891	554	0.9775	58.1922	192	0.9562	22.5232	170	0.9174	26.0369	1018	1	155.532	101	0.9462	15.2481	161	0.9625	18.8713	136	0.9362	14.2189	364	0.9011	51.7902	1123	0.9787	157.492
Unigene5693_All	591	384	0.8917	58.9086	16	0.5076	2.26534	342	0.8934	58.7733	286	0.8799	36.792	216	0.9442	35.3855	211	0.8782	31.8382	5	0.5076	0.882896	2	0.4061	0.284017	554	0.7953	87.8612	3	0.4518	0.621184	168	0.7868	34.7008	373	0.9763	76.1309	381	0.8511	60.3753	280	0.8816	39.5773	7	0.5584	1.34649	4	0.2741	0.758398
Unigene56956_All	235	18	0.9574	6.94448	66	1	23.5005	30	0.9404	12.9657	10	0.634	3.23524	35	0.9149	14.4198	27	0.9191	10.2459	91	1	40.4111	126	1	44.9992	41	0.9872	16.3528	81	0.9745	42.1797	125	1	64.9322	52	0.9617	26.6916	127	0.9447	50.6125	86	0.9915	30.5707	97	1	46.9242	162	1	77.2453
Unigene56974_All	656	335	1	46.2995	33	1	4.20931	55	1	8.5153	260	1	30.1331	108	1	15.9396	89	1	12.0987	16	0.8018	2.54532	34	0.9024	4.34987	95	1	13.5736	15	0.7805	2.79817	2	0.221	0.372172	62	1	11.4006	31	0.9985	4.42568	35	0.9878	4.45697	16	0.9497	2.77274	2	0.4466	0.341626
Unigene57151_All	237	202	1	77.2748	128	1	45.1921	168	1	71.995	199	0.9916	63.838	105	1	42.8943	287	1	107.991	20	0.9662	8.8066	106	1	37.537	241	1	95.3111	105	1	54.216	13	0.9831	6.69596	109	1	55.4776	178	1	70.3386	145	1	51.1087	35	1	16.7885	19	1	8.98318
Unigene57216_All	265	19	1	6.50044	96	1	30.3128	31	1	11.8811	35	1	10.0415	54	1	19.7291	72	1	24.2293	25	1	9.84512	96	1	30.4037	15	1	5.30543	33	1	15.2389	28	1	12.8982	31	1	14.1109	57	1	20.1442	108	1	34.045	27	1	11.5827	93	1	39.3244
Unigene57225_All	1060	4873	1	416.798	386	0.9906	30.4707	791	0.9689	75.79	2923	0.9934	209.651	1716	1	156.736	1402	0.9434	117.949	132	0.8594	12.9956	768	0.9425	60.8075	512	0.9075	45.273	101	0.8858	11.6601	53	0.7019	6.10362	449	1	51.0952	191	0.9387	16.8752	191	0.8934	15.0523	63	0.8472	6.7566	25	0.6443	2.64277
Unigene57262_All	849	67	0.9011	7.15488	35	0.8728	3.44954	81	0.9658	9.68988	120	0.9847	10.746	55	0.874	6.27211	83	0.9847	8.71814	5	0.6066	0.614595	33	0.9011	3.26218	53	0.9223	5.85118	22	0.8457	3.17104	32	0.9176	4.60108	50	0.8751	7.10399	10	0.7527	1.1031	44	0.7397	4.32932	56	0.9859	7.49849	6	0.4829	0.791896
Unigene5751_All	836	222	1	24.0759	-	-	-	116	0.9653	14.0927	202	1	18.3704	135	1	15.6346	156	1	16.6407	1	0.1687	0.12483	6	0.3947	0.602347	206	1	23.096	5	0.3768	0.731897	80	1	11.6816	225	1	32.465	235	1	26.3259	138	1	13.7895	2	0.244	0.271968	6	0.4725	0.804211
Unigene57574_All	436	20	1	4.1589	116	1	22.2624	7	0.7729	1.63062	17	1	2.9644	18	0.7362	3.9971	13	0.9977	2.65895	81	1	19.3877	172	1	33.1088	7	0.7087	1.50483	152	1	42.6622	24	0.8624	6.71959	8	0.6239	2.21332	23	0.9266	4.94041	14	0.9908	2.68236	178	1	46.4116	111	1	28.5273
Unigene57997_All	1313	235	0.9627	16.227	71	0.9695	4.52475	165	1	12.7632	313	0.9634	18.124	128	0.9551	9.43852	178	0.9665	12.0895	38	0.6245	3.02027	74	0.965	4.73008	158	1	11.2789	42	0.9002	3.91445	71	0.9406	6.60102	104	1	9.55451	77	0.9246	5.49222	99	0.9573	6.29862	28	0.6717	2.4243	21	0.6542	1.79217
Unigene5799_All	923	8	0.5515	0.78582	32	0.6165	2.90101	30	0.701	3.30112	18	0.584	1.48267	15	0.546	1.57343	20	0.6143	1.93233	407	0.8527	46.0171	55	0.7205	5.00107	11	0.546	1.11703	3	0.2925	0.397746	27	0.6425	3.57092	-	-	-	5	0.5244	0.50733	16	0.3889	1.44808	19	0.6891	2.34016	57	0.7432	6.91987
Unigene5800_All	1006	425	0.5835	38.3024	3	0.2048	0.249531	297	0.5497	29.9847	408	0.5845	30.8345	430	0.7038	41.3837	247	0.5646	21.8954	-	-	-	7	0.2117	0.583985	234	0.5755	21.8018	-	-	-	136	0.5229	16.5028	327	0.6233	39.2093	215	0.5726	20.0153	265	0.5507	22.0051	3	0.1352	0.339013	5	0.1799	0.556925
Unigene58016_All	390	400	1	92.9887	559	1	119.936	173	1	45.0529	247	1	48.1512	324	1	80.4339	361	1	82.546	897	1	240.024	923	1	198.627	261	1	62.7265	137	1	42.9875	582	1	182.17	132	1	40.8272	385	1	92.4524	665	1	142.44	230	1	67.0435	763	1	219.222
Unigene58207_All	292	93	1	28.8759	28	1	8.02372	66	1	22.9563	188	1	48.9496	54	1	17.9048	59	0.9932	18.0187	8	0.9966	2.85913	24	1	6.89811	46	1	14.7656	55	1	23.0497	16	1	6.6889	61	1	25.1992	39	0.5342	12.5085	67	1	19.1676	28	1	10.9011	3	0.4897	1.15123
Unigene58246_All	247	186	1	68.2733	160	1	54.2031	183	1	75.2481	236	1	72.6423	183	1	71.732	237	1	85.5667	51	0.9676	21.5477	82	1	27.8624	173	1	65.6484	94	1	46.5712	158	1	78.0868	159	1	77.6497	275	1	104.27	322	1	108.902	171	1	78.7032	105	1	47.634
Unigene58268_All	405	15	0.837	3.35793	87	1	17.9748	70	0.9778	17.5543	29	0.9679	5.44399	22	0.9506	5.25928	33	0.884	7.26628	52	0.9975	13.3991	24	0.8642	4.97345	60	1	13.8858	70	1	21.1509	85	1	25.6201	55	0.921	16.3813	48	1	11.0996	31	0.9778	6.39414	114	1	31.9995	29	0.8395	8.02357
Unigene58374_All	339	344	1	92.0012	288	1	71.0875	178	1	53.3288	201	1	45.0786	210	1	59.9761	237	1	62.3451	298	1	91.7368	748	1	185.184	49	0.9528	13.5479	191	1	68.9477	197	1	70.9389	53	1	18.8589	88	1	24.3111	116	1	28.5847	166	1	55.6675	349	1	115.359
Unigene58375_All	488	869	1	161.449	253	1	43.3812	495	1	103.021	1062	1	165.455	808	1	160.306	937	1	171.227	79	0.998	16.8941	429	1	73.7801	781	1	150.005	193	1	48.3976	236	1	59.035	735	1	181.68	1235	1	237.011	904	1	154.748	218	1	50.7844	248	1	56.9451
Unigene58754_All	366	4	0.5109	0.990864	46	0.8251	10.5167	33	0.7705	9.15744	2	0.3634	0.415454	-	-	-	2	0.377	0.487307	357	0.8689	101.792	29	0.7896	6.64995	-	-	-	5	0.5792	1.67177	12	0.776	4.00238	4	0.4153	1.31831	1	0.4126	0.255883	1	0.3552	0.228241	27	0.8197	8.38641	145	0.8552	44.3927
Unigene58783_All	655	654	0.6565	90.5256	2622	0.6733	334.959	2123	0.6504	329.192	2245	0.6534	260.585	835	0.655	123.425	889	0.6397	121.036	809	0.6565	128.894	567	0.6565	72.6513	617	0.6397	88.2915	895	0.7756	167.212	692	0.455	128.968	293	0.6229	53.9593	348	0.4702	49.7577	473	0.6214	60.3247	666	0.8427	115.592	218	0.6519	37.2941
Unigene5881_All	942	158	0.8471	15.2069	155	0.8482	13.7683	148	0.9724	15.957	218	0.965	17.5946	142	0.8439	14.5947	145	0.8004	13.7268	196	0.8588	21.7136	32	0.7176	2.85102	131	0.8132	13.0345	391	0.862	50.794	67	0.9384	8.68244	315	0.9161	40.3366	194	0.9798	19.2874	127	0.9979	11.2623	156	0.9777	18.8264	66	0.88	7.85087
Unigene58879_All	241	647	1	243.401	437	1	151.728	509	1	214.507	1283	1	404.747	697	1	280.011	780	1	288.623	256	1	110.854	335	1	116.662	775	1	301.411	365	1	185.337	354	1	179.31	603	1	301.814	683	1	265.415	754	1	261.354	512	1	241.516	229	0.9295	106.474
Unigene58942_All	1044	35	0.66	3.0395	165	0.7998	13.2246	83	0.6638	8.07456	37	0.3621	2.69448	121	0.9033	11.2213	91	0.8238	7.7731	86	0.5278	8.59656	281	0.7711	22.5895	624	0.9531	56.0221	689	0.9301	80.7616	1004	0.9895	117.395	448	0.9502	51.7627	758	0.9444	67.9972	841	0.9262	67.2931	791	0.9588	86.133	1877	0.9636	201.46
Unigene5902_All	823	76	0.9405	8.37238	68	0.9235	6.91369	88	0.8651	10.8599	107	0.932	9.88458	58	0.9186	6.82318	62	0.7473	6.71808	47	0.7959	5.95971	152	0.9429	15.5005	64	1	7.28878	109	0.9259	16.2074	52	0.7643	7.71296	96	1	14.0706	131	1	14.9071	95	0.9235	9.64271	106	0.9465	14.642	434	1	59.0901
Unigene59085_All	223	7	0.8924	2.84596	33	0.861	12.3825	15	0.7668	6.83168	-	-	-	11	0.7937	4.7758	10	0.8969	3.99897	34	0.7803	15.9111	58	0.7803	21.8285	17	0.8027	7.14528	17	0.8117	9.3289	56	0.9148	30.655	21	0.8879	11.3594	26	0.9193	10.9192	34	0.7175	12.7365	36	0.9776	18.3523	100	0.861	50.2481
Unigene5918_All	762	304	0.7651	36.1704	759	0.8504	83.3465	386	0.8504	51.4486	371	0.8478	37.0163	472	0.9606	59.9716	590	0.794	69.0479	387	0.874	53.0008	1676	0.8189	184.595	323	0.7979	39.7304	220	0.7192	35.3308	898	0.8845	143.86	160	0.7572	25.3282	567	0.769	69.6867	926	0.7546	101.515	166	0.6759	24.7655	1511	0.8714	222.195
Unigene5920_All	733	199	0.7749	24.6141	99	0.94	11.3014	79	0.9086	10.9462	224	0.9591	23.2337	152	0.8322	20.077	206	0.895	25.0621	74	0.8145	10.5355	91	0.9427	10.4193	233	0.8922	29.7939	78	0.7231	13.022	66	0.8363	10.9915	320	0.9714	52.6606	152	0.9113	19.4206	179	0.8977	20.3997	104	0.7544	16.1296	53	0.9959	8.10208
Unigene59227_All	1057	133	0.6386	11.4081	253	0.6481	20.0284	116	0.6348	11.1461	119	0.6272	8.55946	176	0.6651	16.1212	194	0.6339	16.3674	244	0.6689	24.0903	319	0.6594	25.329	96	0.6149	8.51278	135	0.6594	15.6295	156	0.6395	18.0164	86	0.6433	9.81439	216	0.6339	19.1382	346	0.6471	27.3449	95	0.6424	10.2174	349	0.6481	36.9977
Unigene59293_All	203	158	0.9754	70.5661	11	0.9754	4.53417	95	1	47.5301	191	1	71.5339	198	0.9852	94.4339	182	0.9704	79.9519	9	0.9704	4.62672	22	0.9901	9.09554	218	1	100.655	13	0.9852	7.83671	55	1	33.0738	214	1	127.162	244	1	112.568	180	1	74.0716	42	1	23.5205	12	0.9754	6.62384
Unigene59323_All	332	2	0.4518	0.546169	55	0.756	13.862	23	0.7169	7.03608	13	0.8795	2.97701	10	0.6928	2.91622	4	0.6536	1.07442	79	0.75	24.8322	33	1	8.34214	22	0.7229	6.21097	37	0.6988	13.638	53	0.7349	19.4875	7	0.6837	2.54331	23	0.756	6.48801	11	0.7018	2.76777	29	0.756	9.93009	53	0.7681	17.888
Unigene5961_All	667	467	0.8501	63.4784	197	0.7766	24.7139	422	0.8441	64.2581	760	0.8576	86.6288	247	0.7841	35.8534	345	0.8561	46.1261	93	0.7721	14.5507	122	0.8051	15.351	615	0.8366	86.422	133	0.8306	24.4013	47	0.6627	8.60181	441	0.8396	79.754	161	0.8276	22.6059	366	0.8096	45.8385	153	0.8216	26.0771	7	0.5742	1.17597
Unigene59677_All	513	77	0.6004	13.6084	83	0.5789	13.5382	86	0.6316	17.0264	37	0.7115	5.48351	28	0.5517	5.28444	55	0.5828	9.5609	46	0.7329	9.35766	101	0.5945	16.5236	70	0.7934	12.7896	70	0.5692	16.6981	112	0.6179	26.6513	39	0.6823	9.17037	67	0.7076	12.2315	90	0.6062	14.6555	55	0.7037	12.1882	134	0.5887	29.2693
Unigene5993_All	673	106	0.7845	14.2799	55	0.5364	6.8383	390	0.8202	58.856	207	0.6107	23.3846	254	0.7563	36.5407	384	0.6538	50.8826	11	0.2615	1.70571	144	0.6731	17.9576	102	0.7281	14.2056	48	0.5453	8.72795	19	0.5394	3.44633	139	0.7563	24.9138	80	0.8024	11.1326	177	0.5884	21.9702	75	0.5973	12.6689	15	0.4562	2.49747
Unigene60023_All	361	355	1	89.1571	35	1	8.11263	562	1	158.114	442	1	93.0871	645	1	172.986	1229	1	303.597	14	1	4.04713	96	1	22.3185	186	0.867	48.2926	11	0.8643	3.72882	575	1	194.437	418	1	139.672	953	1	247.234	711	1	164.527	159	1	50.0707	178	1	55.2507
Unigene60027_All	328	17	1	4.69905	441	1	112.503	1262	1	390.775	2486	1	576.238	718	1	211.938	502	1	136.485	108	1	34.3619	78	1	19.9582	22	1	6.28672	87	1	32.4587	161	1	59.9197	278	1	102.238	89	1	25.412	47	1	11.9701	134	1	46.4434	23	1	7.8574
Unigene60037_All	919	120	0.8814	11.8386	259	0.8847	23.5822	121	0.79	13.3725	111	0.8542	9.18294	102	0.7421	10.7459	102	0.7856	9.89779	404	0.8096	45.8768	296	0.877	27.032	59	0.8205	6.01744	196	0.8705	26.0992	143	0.8868	18.995	60	0.815	7.87545	73	0.8564	7.43925	115	0.7878	10.4534	200	0.8498	24.7405	207	0.8662	25.2394
Unigene60091_All	492	216	1	39.8037	22	0.7967	3.74161	576	1	118.905	716	1	110.643	178	1	35.0279	355	1	64.3453	17	0.7947	3.60587	54	0.9898	9.2115	166	0.811	31.6241	41	0.8008	10.1978	51	0.7886	12.6539	334	1	81.8882	6	0.5386	1.14211	166	1	28.185	63	0.8252	14.5569	1	0.1992	0.227751
Unigene60225_All	687	107	0.8544	14.1209	498	0.8486	60.6559	453	0.7642	66.9704	499	0.818	55.2228	220	0.8588	31.0045	243	0.8603	31.543	132	0.7569	20.0514	171	0.9811	20.8901	108	0.7424	14.7347	492	0.7147	87.6384	421	0.7031	74.8071	214	0.8544	37.5748	142	0.818	19.3577	105	0.7191	12.7676	697	0.8239	115.337	142	0.8035	23.161
Unigene6025_All	512	70	1	12.3955	188	1	30.7248	206	1	40.8638	185	1	27.4711	70	1	13.2369	85	1	14.8048	62	1	12.6371	65	1	10.6548	91	1	16.6589	245	1	58.5575	157	1	37.4324	62	1	14.607	48	1	8.77998	123	1	20.0683	159	1	35.3037	68	1	14.8821
Unigene60263_All	483	42	0.9648	7.88383	80	1	13.8594	24	0.8923	5.04667	29	0.7267	4.56484	36	1	7.21629	16	0.7578	2.95411	68	0.9876	14.6923	172	1	29.887	16	0.619	3.1049	28	0.9255	7.0941	60	0.7805	15.1643	16	0.6646	3.99588	36	0.8075	6.98035	32	0.9048	5.5345	38	1	8.94396	161	1	37.3511
Unigene60487_All	308	42	0.9968	12.3633	38	0.9481	10.3237	68	1	22.4233	112	1	27.6466	71	0.9253	22.3186	89	1	25.7687	25	0.9253	8.47064	22	0.8377	5.99479	41	0.9318	12.4769	46	0.8506	18.2765	80	1	31.7071	72	1	28.1982	40	0.9221	12.1627	41	0.9091	11.1201	43	1	15.8713	34	1	12.3695
Unigene60494_All	821	212	0.9184	23.4114	52	0.6882	5.29982	141	0.8989	17.4428	283	0.9976	26.207	237	0.9306	27.9488	244	0.9294	26.5033	5	0.3678	0.635556	71	0.9086	7.258	211	0.9013	24.0888	26	0.7698	3.8754	66	0.8892	9.81338	108	0.8879	15.8679	201	0.972	22.9285	182	0.9354	18.5184	82	0.9294	11.3544	28	0.7491	3.82155
Unigene60547_All	474	75	0.9241	14.3456	126	1	22.243	108	0.8987	23.1412	210	1	33.6834	70	0.9852	14.2981	69	0.9916	12.9815	44	0.9473	9.68726	21	0.8565	3.71828	151	0.8987	29.8589	147	1	37.9512	80	1	20.6029	77	0.9515	19.5953	136	1	26.8709	92	0.9958	16.2138	103	1	24.7031	16	0.865	3.78239
Unigene60602_All	630	4	0.4984	0.575645	25	0.7286	3.32047	4	0.2603	0.644853	11	0.9937	1.32748	7	0.6381	1.07576	2	0.2349	0.283102	24	0.8317	3.97555	34	0.9603	4.52939	3	0.3111	0.44633	2	0.4206	0.388486	12	0.4413	2.32519	1	0.0968	0.191469	6	0.4905	0.891934	2	0.4429	0.265195	6	0.6016	1.08269	23	0.9016	4.09084
Unigene60636_All	1129	178	1	14.2942	39	0.8202	2.89049	228	1	20.5108	480	0.9965	32.3237	197	0.9938	16.8939	277	1	21.8796	23	0.7733	2.12599	29	0.8973	2.15579	112	1	9.2982	52	0.8654	5.63632	58	0.9752	6.27122	142	0.9991	15.1717	17	0.5412	1.41019	105	1	7.7691	87	0.9681	8.76029	7	0.3933	0.694751
Unigene60669_All	632	3664	1	525.622	382	1	50.5763	846	1	135.955	2258	1	271.632	1257	1	192.565	1381	1	194.863	92	0.9968	15.1914	608	1	80.7399	448	1	66.441	62	0.9763	12.005	52	0.7453	10.0439	325	1	62.0306	100	1	14.8185	104	1	13.7465	39	0.9889	7.01521	14	0.9304	2.48219
Unigene60749_All	594	433	1	66.0901	2353	1	331.464	4236	1	724.287	13185	1	1687.59	5229	1	852.297	3820	1	573.496	476	1	83.6272	416	1	58.7772	142	0.9966	22.4066	266	1	54.8001	670	1	137.691	1868	1	379.341	638	1	100.59	690	1	97.0371	519	1	99.3286	27	1	5.09333
Unigene60921_All	389	49	1	11.4204	41	1	8.81932	100	1	26.1091	137	1	26.776	66	1	16.4268	73	1	16.735	18	0.7378	4.82892	36	1	7.76702	46	1	11.0837	26	1	8.17919	44	1	13.8077	54	1	16.745	24	1	5.77808	82	1	17.6092	55	1	16.0734	7	0.7789	2.01638
Unigene60924_All	385	49	0.8805	11.5391	12	0.7688	2.60808	62	0.7818	16.3558	134	0.9896	26.4617	35	0.9299	8.80169	56	1	12.9712	5	0.787	1.3553	13	0.7013	2.8339	42	0.7662	10.225	17	0.6857	5.40349	9	0.4442	2.85364	53	0.8182	16.6056	19	0.774	4.62184	43	0.7714	9.33003	27	0.9558	7.97254	4	0.4468	1.16419
Unigene6098_All	1305	11560	0.9333	803.123	1800	0.9203	115.415	12632	0.9402	983.111	19101	0.9517	1112.81	15810	0.9387	1172.95	17451	0.9318	1192.51	1255	0.9356	100.36	2815	0.9318	181.038	21456	0.954	1541.04	1700	0.9341	159.413	8387	0.9609	784.538	11460	0.9609	1059.29	12981	0.9456	931.579	14423	0.941	923.252	7162	0.9517	623.903	2217	0.9548	190.362
Unigene61018_All	531	192	0.9962	32.7825	19	0.7985	2.99406	-	-	-	4	0.6591	0.572717	29	0.9887	5.28764	47	0.8211	7.89327	57	0.9755	11.2023	6	0.7194	0.948328	17	0.6761	3.00075	15	0.5895	3.45687	49	0.7514	11.2647	88	0.8305	19.9907	25	0.7684	4.40928	47	0.8117	7.39398	-	-	-	110	0.9793	23.2126
Unigene61119_All	430	94	1	19.8196	192	1	37.3623	104	0.993	24.5644	115	1	20.3331	110	1	24.7675	84	0.9884	17.4206	219	1	53.1499	280	1	54.6501	23	0.8047	5.01342	88	1	25.0438	147	1	41.7318	59	1	16.551	62	1	13.5035	120	1	23.3125	95	1	25.1159	171	1	44.5607
Unigene61152_All	346	61	1	15.9841	54	1	13.0593	117	1	34.344	130	1	28.5655	68	1	19.0279	41	1	10.5672	1	0.4277	0.301613	31	1	7.51947	108	1	29.2565	49	1	17.3303	44	1	15.5237	72	1	25.1013	27	0.9711	7.30819	63	1	15.2104	37	1	12.1568	3	0.5318	0.971561
Unigene61386_All	481	226	0.9584	42.5989	59	0.9064	10.2638	100	0.9563	21.1152	525	0.9563	82.9829	185	0.9917	37.2379	290	1	53.7658	19	0.7256	4.12226	88	0.9127	15.3546	190	0.817	37.024	32	0.7443	8.14125	58	1	14.7198	124	0.9356	31.0969	50	0.8046	9.73525	189	1	32.824	82	1	19.3804	60	0.7942	13.9775
Unigene61508_All	363	73	1	18.2327	58	0.9366	13.3697	200	1	55.9583	232	1	48.591	108	1	28.8055	118	1	28.9887	9	1	2.58739	47	0.9587	10.8666	47	1	12.1357	46	1	15.5073	40	1	13.4515	78	1	25.9196	14	0.8926	3.61196	56	1	12.8871	41	1	12.8402	12	0.9725	3.70424
Unigene61596_All	475	208	1	39.7013	101	0.9979	17.7922	116	1	24.8031	548	1	87.7125	179	1	36.4853	382	1	71.7172	23	0.7958	5.05314	101	1	17.8455	186	1	36.7024	60	0.9347	15.4577	41	1	10.5368	216	1	54.8529	85	1	16.759	207	1	36.4042	118	1	28.2411	76	1	17.9285
Unigene61650_All	324	10	0.7037	2.79827	50	0.9105	12.913	30	0.6512	9.4041	25	0.6636	5.86637	34	0.8179	10.16	14	0.6605	3.85333	29	0.929	9.34071	49	0.8951	12.6927	6	0.4722	1.73573	26	0.8951	9.82007	35	0.8796	13.1868	5	0.7099	1.86151	4	0.4506	1.15621	10	0.7469	2.57828	45	0.9321	15.7892	108	0.9784	37.3511
Unigene61944_All	210	1	0.1762	0.431733	15	1	5.97685	10	1	4.8364	14	0.7524	5.06854	11	0.9333	5.07145	4	0.6524	1.69861	16	0.9	7.9511	27	1	10.7906	6	0.7619	2.67798	24	1	13.9855	58	1	33.7153	17	1	9.76494	33	0.9905	14.7169	11	0.7333	4.37571	29	0.9952	15.699	93	1	49.6236
Unigene61984_All	296	102	0.7399	31.2423	16	0.5878	4.52303	280	0.8818	96.0744	121	1	31.0791	194	0.7432	63.4554	229	0.6959	68.9918	23	0.6149	8.10892	16	0.5405	4.53659	51	0.7297	16.1493	7	0.4662	2.89396	115	0.7432	47.4268	94	0.9561	38.3068	127	0.7466	40.1822	130	0.723	36.6882	28	0.6047	10.7537	3	0.5135	1.13568
Unigene62245_All	415	48	1	10.4864	190	1	38.3095	48	1	11.7472	31	0.9855	5.67921	58	1	13.5313	44	1	9.45492	152	1	38.2228	190	1	38.4244	9	0.8916	2.03268	87	1	25.6541	163	1	47.9465	35	1	10.1733	92	1	20.7616	62	1	12.4801	62	1	16.9839	177	1	47.7914
Unigene6226_All	1479	386	0.9615	23.6621	16	0.5382	0.905217	37	0.7512	2.54082	1206	0.9588	61.9946	289	0.9162	18.9186	568	0.9216	34.2479	34	0.8235	2.39904	26	0.6416	1.47539	1590	0.9675	100.764	41	0.7661	3.39236	3	0.2454	0.247612	672	0.9682	54.8076	224	0.9405	14.1841	160	0.9493	9.03706	50	0.8864	3.84322	9	0.3617	0.681866
Unigene62342_All	365	32	0.9123	7.94863	178	1	40.8064	189	0.9616	52.5908	79	0.8137	16.4554	178	0.8849	47.2156	95	0.9151	23.2105	182	0.9726	52.0362	453	0.9589	104.161	50	0.8	12.8396	150	0.9644	50.2904	134	0.8603	44.8156	76	0.8384	25.1166	56	1	14.3687	99	0.9534	22.6578	160	0.9479	49.8334	437	0.9699	134.157
Unigene62522_All	554	58	0.9982	9.4919	164	1	24.7705	130	1	23.8328	69	0.9801	9.46921	77	0.9982	13.4567	107	1	17.2237	114	1	21.4744	179	1	27.1172	26	0.9982	4.39884	73	1	16.125	104	1	22.9161	25	1	5.4434	57	1	9.63579	67	1	10.1028	79	1	16.211	144	1	29.1258
Unigene62624_All	433	43	0.9677	9.00359	66	1	12.7543	39	0.6975	9.14783	17	0.6836	2.98494	75	0.9954	16.77	47	0.9954	9.67974	120	1	28.9215	156	1	30.237	11	0.7159	2.38111	72	0.8822	20.3484	144	1	40.5969	41	1	11.4218	108	1	23.3592	82	1	15.8198	43	0.9076	11.2895	152	1	39.3351
Unigene6269_All	1534	558	0.985	32.9795	370	0.9954	20.1826	455	0.9804	30.125	674	0.9915	33.4048	522	0.9817	32.9461	568	0.9687	33.02	116	0.9817	7.8915	242	0.9798	13.2401	954	0.9811	58.2905	177	0.9857	14.12	153	0.9713	12.1754	516	0.9844	40.5755	568	0.9831	34.6773	578	0.9798	31.4759	170	0.9531	12.5984	120	0.97	8.76558
Unigene62869_All	400	13	0.7775	2.94658	73	0.9775	15.2709	47	0.8125	11.9338	23	0.9025	4.37162	27	0.95	6.53525	24	0.8975	5.35063	108	1	28.1767	107	0.9275	22.4505	6	0.7075	1.40594	61	0.995	18.6619	94	0.99	28.687	21	0.88	6.33285	59	0.9225	13.8138	25	0.99	5.22102	105	1	29.8416	168	0.95	47.0624
Unigene62925_All	396	32	1	7.32639	272	1	57.4744	119	1	30.5206	44	1	8.44757	52	1	12.7135	85	1	19.1416	237	1	62.4568	202	1	42.8112	28	1	6.62732	87	1	26.885	92	1	28.3603	33	1	10.0521	90	1	21.2848	98	1	20.6731	123	1	35.3105	170	1	48.1037
Unigene63018_All	278	4	0.6547	1.30452	25	1	7.52482	1	0.3993	0.365339	7	0.8417	1.91438	1	0.4712	0.348268	1	0.4748	0.320781	34	1	12.7632	57	1	17.2081	1	0.5	0.337155	33	1	14.5263	-	-	-	6	0.8741	2.60343	7	0.5719	2.35817	7	0.9892	2.10343	48	1	19.6286	28	0.9928	11.2859
Unigene63077_All	233	8	0.9099	3.11293	234	1	84.0351	39	0.897	17	82	1	26.7567	79	1	32.8269	55	0.9871	21.0504	123	1	55.0904	152	1	54.7507	49	0.9742	19.7113	73	1	38.3401	79	1	41.3894	42	0.9313	21.7437	115	1	46.2236	72	1	25.8138	74	0.9785	36.1052	151	1	72.6183
Unigene6318_All	1284	489	1	34.5286	443	1	28.8695	534	0.9961	42.2394	704	0.9969	41.6852	429	1	32.3483	393	0.9603	27.2949	554	0.9961	45.0268	187	1	12.223	759	0.9922	55.4054	214	0.9969	20.3955	247	0.9618	23.4828	494	1	46.4089	518	0.9899	37.7822	452	0.9564	29.4069	261	0.9984	23.1083	132	0.9899	11.5195
Unigene63218_All	318	77	1	21.9532	223	1	58.6784	49	0.8491	15.6498	54	1	12.9104	86	1	26.1836	112	0.9057	31.4083	276	1	90.5751	307	1	81.0239	20	0.8648	5.89492	105	1	40.4062	90	1	34.5488	47	0.9465	17.8283	119	0.9686	35.0463	122	0.9277	32.0485	67	1	23.952	193	1	68.0072
Unigene63239_All	263	46	1	15.8576	147	1	46.7695	91	1	35.142	51	0.9886	14.7431	87	1	32.0274	75	1	25.4307	186	1	73.8047	174	1	55.5258	21	0.981	7.48408	90	1	41.8768	88	1	40.8455	27	0.9924	12.3836	82	1	29.1998	48	1	15.2462	90	1	38.9027	177	1	75.4123
Unigene63426_All	364	53	1	13.2011	58	1	13.333	80	1	22.3218	99	1	20.678	93	1	24.7366	102	1	24.9892	50	1	14.3349	48	1	11.0673	55	1	14.1624	101	1	33.9552	39	1	13.0792	58	1	19.2206	27	0.8709	6.94679	31	0.9588	7.11435	87	1	27.1714	77	1	23.7036
Unigene63515_All	590	5	0.6576	0.768339	44	0.9305	6.24024	6	0.4814	1.03286	27	0.9153	3.47925	8	0.7424	1.31279	9	0.2593	1.36033	59	0.9712	10.4358	115	0.9847	16.3587	5	0.4932	0.794315	70	0.8729	14.5189	5	0.6305	1.03451	5	0.4797	1.02225	10	0.4797	1.58734	7	0.7136	0.991109	156	0.978	30.0584	127	0.978	24.12
Unigene6351_All	477	35	0.8155	6.6525	48	0.805	8.42022	38	0.7841	8.09108	32	0.8134	5.10042	19	0.7191	3.8565	26	0.8155	4.86081	43	0.9706	9.40756	11	0.7862	1.93542	77	0.8239	15.1303	98	0.8239	25.1417	81	0.8218	20.7293	41	0.8176	10.3682	26	0.7799	5.10478	39	0.7736	6.83001	20	0.7883	4.76656	24	0.7841	5.6379
Unigene6367_All	1335	378	0.9648	25.6712	1223	1	76.656	445	0.9139	33.8548	577	0.9835	32.8601	555	0.9566	40.2504	315	0.9064	21.0418	305	0.9176	23.8421	1823	0.9693	114.606	391	0.9543	27.4518	453	0.9109	41.5244	655	0.9693	59.8932	485	0.964	43.8228	1049	0.973	73.5896	1148	0.9738	71.835	782	0.9708	66.5915	1548	0.9738	129.932
Unigene63702_All	430	144	1	30.3619	455	0.9953	88.5408	201	0.9349	47.4754	278	0.9953	49.1531	229	0.8791	51.5615	122	1	25.3014	73	0.9814	17.7166	793	0.993	154.777	152	0.8558	33.1322	183	0.8395	52.0798	246	0.986	69.8368	202	1	56.666	397	1	86.4657	368	1	71.4915	219	1	57.8987	675	1	175.898
Unigene63748_All	356	36	0.8989	9.16827	14	0.8006	3.29063	20	0.8848	5.70586	71	1	15.1629	31	0.8539	8.43083	22	0.6938	5.51095	2	0.6039	0.586282	6	0.8062	1.4145	40	0.9017	10.5314	8	0.6798	2.74996	13	0.8315	4.4577	51	1	17.2806	46	0.8848	12.1012	22	0.7584	5.16236	30	1	9.57998	11	0.75	3.46232
Unigene63761_All	235	13	0.9277	5.01546	93	1	33.1143	119	1	51.4304	75	1	24.2643	27	0.8383	11.1238	39	1	14.7996	19	1	8.43748	12	0.966	4.28563	86	1	34.3009	236	1	122.894	152	1	78.9575	63	1	32.338	68	1	27.0996	79	1	28.0824	161	1	77.8846	36	1	17.1656
Unigene63775_All	301	23	1	6.92782	42	1	11.6757	35	1	11.8098	25	1	6.31463	30	0.9934	9.64969	32	1	9.48063	94	1	32.5903	78	1	21.7485	14	1	4.3595	24	1	9.75733	73	1	29.6056	22	0.9934	8.8165	36	1	11.201	33	1	9.15846	18	1	6.79829	67	1	24.9421
Unigene6378_All	359	48	0.571	12.1222	35	0.5515	8.15782	33	0.4318	9.336	80	1	16.9422	62	0.5822	16.7208	45	0.5738	11.1782	15	0.6852	4.36037	84	0.5738	19.6375	48	0.805	12.532	55	0.7827	18.748	34	0.585	11.5612	49	0.5766	16.4642	70	1	18.261	43	0.7883	10.0057	50	0.5766	15.8332	163	0.7911	50.8766
Unigene63795_All	415	57	0.9783	12.4526	381	1	76.8206	92	1	22.5155	58	0.9542	10.6256	102	1	23.7964	102	1	21.9182	310	1	77.9544	323	1	65.3215	29	0.5422	6.54975	143	1	42.1672	166	1	48.829	56	0.9831	16.2772	161	1	36.3329	188	1	37.8429	132	1	36.1592	286	1	77.2223
Unigene64059_All	254	30	1	10.7083	103	1	33.9316	40	1	15.9944	30	1	8.9797	45	1	17.1529	40	1	14.0436	86	1	35.3339	109	1	36.0159	29	0.8858	10.7014	38	1	18.3078	95	1	45.657	22	1	10.4479	87	1	32.078	48	0.8701	15.7864	53	1	23.7211	102	1	44.9978
Unigene64370_All	258	208	1	73.0935	55	1	17.8379	128	1	50.3885	284	1	83.6899	209	1	78.4305	230	1	79.499	15	0.9884	6.06734	110	1	35.7828	214	1	77.7444	71	1	33.6763	38	1	17.9797	194	1	90.703	378	1	137.213	234	1	75.7655	104	1	45.8255	226	1	98.1553
Unigene6455_All	1113	46	0.7889	3.74712	814	1	61.197	174	0.9146	15.878	28	0.7817	1.91266	52	0.8212	4.52342	57	0.8841	4.56702	1157	0.9991	108.484	803	1	60.5511	80	0.9236	6.73705	602	0.9973	66.1893	667	1	73.1557	74	0.8967	8.02004	106	0.8868	8.91934	119	0.9093	8.93155	879	0.9973	89.7816	1470	1	147.995
Unigene6469_All	475	167	1	31.8756	59	0.9495	10.3934	55	0.8947	11.7601	134	0.9768	21.4479	87	0.9642	17.7331	73	1	13.7051	51	1	11.2048	137	0.9621	24.2063	202	0.9895	39.8596	94	1	24.217	57	0.9832	14.6487	122	1	30.9818	86	0.9789	16.9561	129	1	22.6867	74	0.9495	17.7105	392	1	92.4735
Unigene64800_All	414	65	1	14.2347	135	0.9928	27.2856	67	0.9879	16.4367	71	0.9758	13.0386	58	0.9831	13.564	46	0.9952	9.90857	123	1	31.005	143	0.9903	28.9893	45	1	10.188	85	1	25.1249	41	1	12.0893	39	0.8623	11.3633	43	0.9976	9.72725	65	0.9952	13.1156	74	1	20.3201	96	0.9831	25.9834
Unigene64919_All	402	71	1	16.0128	179	1	37.2587	63	1	15.9168	136	1	25.721	98	1	23.6025	99	0.9328	21.9615	111	1	28.8153	274	1	57.204	104	0.9925	24.2484	57	0.9254	17.3514	73	1	22.1674	87	1	26.1056	93	1	21.666	149	1	30.9625	178	1	50.337	219	1	61.044
Unigene65156_All	281	141	1	45.4933	304	1	90.5249	115	0.9858	41.5655	233	1	63.0411	157	1	54.0944	199	1	63.1539	172	1	63.8776	646	1	192.942	161	1	53.7025	120	1	52.259	183	1	79.4992	155	1	66.5373	245	1	81.6548	294	1	87.401	284	1	114.896	559	1	222.91
Unigene6522_All	1522	2823	0.9645	168.163	475	0.9001	26.1144	1870	0.9514	124.787	3949	0.9796	197.264	2621	0.9625	166.729	3075	0.9474	180.171	188	0.9008	12.8905	935	0.9698	51.5583	2090	0.9402	128.708	355	0.9336	28.543	991	0.9501	79.4835	1943	0.9724	153.992	2387	0.9895	146.879	2165	0.9698	118.828	380	0.9008	28.3833	508	0.9468	37.4002
Unigene6524_All	414	974	0.9565	213.301	3371	0.9469	681.333	3509	0.9324	860.843	2083	0.9324	382.528	2188	0.9493	511.688	2128	0.8213	458.379	3537	0.9614	891.582	4622	0.9638	936.982	261	0.8382	59.0902	1099	0.8647	324.851	650	0.9227	191.66	393	0.8527	114.507	610	0.8744	137.991	798	0.9903	161.019	1341	0.9155	368.232	1570	0.8696	424.937
Unigene654_All	1260	37	0.5952	2.66236	299	0.5913	19.8564	239	0.6857	19.265	105	0.6151	6.33568	90	0.5698	6.91561	50	0.6762	3.53878	522	0.5881	43.2341	306	0.5841	20.3823	49	0.6881	3.64503	151	0.7556	14.6654	472	0.7683	45.7287	63	0.7	6.03128	123	0.7071	9.14232	124	0.5667	8.22103	354	0.7794	31.9394	555	0.7643	49.3568
Unigene6571_All	534	1	0.2434	0.169783	34	0.8596	5.32768	22	0.6779	4.1843	6	0.7472	0.854249	17	0.8258	3.08224	4	0.6648	0.667994	24	0.8652	4.69026	62	0.8933	9.74433	6	0.4925	1.05314	8	0.8315	1.83331	17	0.8408	3.8862	1	0.2509	0.225891	3	0.4157	0.526141	10	0.7996	1.56435	47	0.9007	10.0058	35	0.897	7.34432
Unigene65743_All	272	46	0.9963	15.3329	62	1	19.0732	41	0.9118	15.3093	57	1	15.9324	39	0.9265	13.8821	54	0.9081	17.7043	80	1	30.6936	124	0.9853	38.2608	23	1	7.92563	72	0.9449	32.3929	31	0.9522	13.9127	20	0.9412	8.86954	32	0.9154	11.018	37	0.9191	11.3634	77	1	32.1822	66	1	27.1894
Unigene65769_All	231	87	1	34.1462	12	0.71	4.3468	20	0.6797	8.79345	150	1	49.3689	94	1	39.398	161	1	62.1538	6	0.658	2.7106	12	1	4.35984	102	1	41.3869	1	0.4199	0.529754	3	0.8831	1.58536	88	1	45.9526	63	1	25.5417	38	1	13.7419	4	0.9827	1.96853	6	0.6277	2.91048
Unigene65882_All	208	26	0.9615	11.333	209	1	84.0783	540	1	263.677	964	1	352.361	174	1	80.9925	190	1	81.4599	23	1	11.5396	40	1	16.1398	22	1	9.91367	113	1	66.4816	196	1	115.03	81	1	46.9744	49	1	22.0625	23	1	9.23719	97	1	53.0154	10	1	5.38718
Unigene6595_All	605	571	0.7124	85.5688	54	0.6744	7.4686	239	0.7421	40.1221	739	0.7091	92.8674	625	0.8397	100.019	601	0.7041	88.5875	40	0.6231	6.89972	193	0.714	26.7734	298	0.7455	46.1674	7	0.5174	1.41589	15	0.6264	3.02659	201	0.6942	40.0756	111	0.7421	17.1826	164	0.795	22.6445	14	0.5041	2.63067	5	0.3471	0.926061
Unigene6601_All	416	144	1	31.3837	2	0.6058	0.402288	87	0.8438	21.2406	192	0.8221	35.0899	107	0.9856	24.9029	126	0.8053	27.0104	38	0.7308	9.53272	39	0.6755	7.86816	188	0.8654	42.3584	-	-	-	42	0.8846	12.3246	110	0.9736	31.8962	132	0.8029	29.7168	116	0.8798	23.2938	42	0.7404	11.4776	30	0.7091	8.08077
Unigene66085_All	232	7	0.9957	2.73555	44	1	15.8696	179	1	78.3621	34	0.9698	11.1421	69	1	28.7952	35	0.9353	13.4534	52	0.9871	23.3906	105	1	37.9842	16	0.9612	6.46408	81	0.9655	42.7251	81	0.9655	42.6201	31	0.944	16.1181	72	1	29.0647	45	0.9353	16.2032	110	1	53.9012	199	1	96.1147
Unigene66263_All	213	1	0.7324	0.425653	8	1	3.14276	3	0.6667	1.43048	3	0.6667	1.07082	3	0.7512	1.36364	6	0.9953	2.51203	11	1	5.38939	30	1	11.8207	-	-	-	7	1	4.02165	8	1	4.58488	6	0.892	3.39791	8	1	3.51749	4	0.6761	1.56876	6	0.8404	3.20232	23	1	12.0997
Unigene66342_All	256	34	1	12.0413	160	1	52.2975	81	1	32.1356	38	1	11.2854	64	1	24.2046	50	1	17.4174	188	1	76.6381	118	1	38.6851	30	1	10.9839	140	1	66.9228	135	1	64.3742	29	1	13.6646	27	1	9.87747	63	1	20.5578	93	1	41.2987	145	1	63.4677
Unigene66490_All	204	6	1	2.66659	74	1	30.353	1	0.7157	0.497864	2	0.7255	0.745374	6	0.8137	2.84761	3	0.6814	1.31143	38	1	19.4393	52	1	21.3932	7	1	3.2162	76	1	45.59	4	1	2.39358	1	0.7255	0.591302	3	0.9265	1.37725	1	0.6225	0.409492	43	1	23.9625	45	1	24.7176
Unigene6658_All	1675	185	0.2788	10.0136	27	0.4167	1.34881	58	0.3857	3.51685	266	0.4693	12.0737	107	0.4496	6.18483	74	0.243	3.93977	29	0.3684	1.8068	31	0.3725	1.55328	331	0.3701	18.522	5	0.2663	0.365293	14	0.2776	1.02031	137	0.323	9.8661	70	0.2931	3.91386	42	0.3355	2.09464	21	0.3546	1.42527	11	0.2961	0.735873
Unigene66628_All	219	13	0.8265	5.38188	80	1	30.5666	11	1	5.1014	13	0.9863	4.51309	10	0.9726	4.42094	24	1	9.77284	102	1	48.6052	84	1	32.1912	11	1	4.70786	12	1	6.70538	25	1	13.9352	10	1	5.50802	29	1	12.4015	39	1	14.8763	30	1	15.5729	68	1	34.7928
Unigene66688_All	219	30	1	12.4197	164	1	62.6615	46	1	21.3331	50	1	17.358	38	1	16.7996	28	1	11.4016	14	1	6.6713	134	1	51.3526	16	1	6.8478	34	1	18.9986	21	1	11.7056	17	1	9.36364	19	1	8.12515	15	1	5.72166	50	1	25.9549	46	1	23.5363
Unigene6761_All	1137	306	0.4362	24.4003	436	0.4283	32.0868	336	0.3184	30.0137	282	0.4222	18.8566	259	0.3975	22.0545	177	0.3456	13.8825	420	0.4389	38.5492	194	0.3175	14.32	335	0.4169	27.6159	259	0.3931	27.8757	220	0.431	23.62	334	0.4266	35.4345	290	0.4099	23.8869	280	0.3993	20.5718	314	0.4362	31.3952	128	0.4274	12.6146
Unigene6798_All	1304	53	0.3719	3.68496	23	0.3374	1.47588	103	0.4271	8.02233	175	0.3681	10.2032	69	0.3696	5.12307	65	0.3482	4.44518	28	0.2876	2.24082	44	0.3459	2.83189	102	0.3926	7.33158	41	0.3712	3.84762	39	0.3489	3.65094	98	0.3865	9.06543	46	0.3581	3.30371	77	0.352	4.93274	84	0.3934	7.3231	8	0.2899	0.687444
Unigene7008_All	1282	30	0.5008	2.12162	223	0.883	14.5552	120	0.6966	9.5068	54	0.6856	3.20243	55	0.7777	4.15368	32	0.6381	2.22595	951	0.9376	77.414	63	0.6942	4.12434	17	0.7161	1.2429	375	0.8331	35.7956	105	0.7449	9.99814	29	0.7012	2.72866	22	0.6638	1.60715	35	0.5741	2.28063	385	0.8471	34.1402	77	0.7356	6.73019
Unigene7150_All	845	47	0.9621	5.04285	125	0.8698	12.3781	39	0.7148	4.68758	27	0.774	2.4293	15	0.6805	1.71867	12	0.6272	1.26642	124	0.9917	15.3141	179	0.8864	17.7786	13	0.4911	1.44199	63	0.858	9.12368	112	0.8651	16.18	12	0.6497	1.71303	47	0.8757	5.20911	17	0.6982	1.68061	81	0.9657	10.8974	318	1	42.1692
Unigene7361_All	1437	446	1	28.1393	26	0.6611	1.51397	65	0.8024	4.59407	99	0.8239	5.23785	82	0.92	5.52479	80	0.8177	4.96463	21	0.7133	1.52507	41	0.8824	2.39458	727	0.9638	47.419	37	0.8845	3.15088	34	0.8295	2.88828	191	0.968	16.0331	348	0.8907	22.6801	172	0.9374	9.99878	39	0.7752	3.08533	38	0.945	2.96314
Unigene7432_All	559	86	0.9535	13.9483	101	0.9517	15.1186	96	0.8712	17.4422	172	0.966	23.3933	116	0.9982	20.0912	68	0.8998	10.848	35	0.9159	6.53406	217	0.9839	32.5799	223	0.9517	37.3911	93	0.9535	20.359	166	0.9374	36.2505	177	0.9928	38.1945	306	1	51.2663	206	0.9231	30.7844	155	0.9911	31.522	352	1	70.5595
Unigene7467_All	1493	639	0.8259	38.804	77	0.7676	4.31551	368	0.9116	25.0339	2309	0.9913	117.581	1885	1	122.239	1929	0.9518	115.219	16	0.5794	1.11837	322	0.8259	18.1008	956	0.8439	60.0168	305	0.8326	24.9992	368	0.9143	30.0889	966	0.8426	78.0472	115	0.7843	7.21373	1170	0.9404	65.4638	928	0.9471	70.6613	50	0.7341	3.75262
Unigene7478_All	1034	17794	1	1560.23	4140	0.9971	335.028	13593	0.9632	1335.17	17610	0.9749	1294.83	14450	0.9594	1353.03	19338	0.9691	1667.8	3044	0.9923	307.221	6644	0.9497	539.276	14672	0.9691	1329.98	1745	0.9265	206.52	2436	0.9342	287.59	6682	1	779.517	7234	1	655.209	7934	0.9536	640.983	2559	0.9807	281.348	1783	0.94	193.222
Unigene7500_All	2039	222	0.9588	9.87122	508	0.999	20.8472	262	0.9931	13.0504	191	0.9897	7.12181	228	0.9578	10.8262	302	0.9907	13.2082	909	0.999	46.5236	541	0.9971	22.268	84	0.9294	3.86133	380	0.999	22.8062	248	0.9892	14.8475	143	0.9382	8.45977	150	0.9823	6.88963	255	0.9662	10.4472	305	1	17.005	450	0.9897	24.7298
Unigene7551_All	298	1086	1	330.406	4371	1	1227.34	3863	1	1316.59	3746	1	955.709	1778	1	577.662	1593	1	476.709	1283	1	449.301	1111	1	312.896	2250	1	707.687	4754	1	1952.22	3013	1	1234.24	1424	1	576.413	1773	1	557.204	1870	1	524.204	3199	1	1220.37	1255	1	471.903
Unigene7772_All	2074	442	0.8843	19.3218	30	0.7551	1.21036	50	0.7232	2.44851	231	0.8732	8.46794	152	0.85	7.09567	215	0.8211	9.2445	42	0.6427	2.11333	81	0.7401	3.27777	593	0.9055	26.7991	46	0.6066	2.71416	62	0.7449	3.64923	160	0.8616	9.30574	272	0.8115	12.2824	204	0.851	8.21668	57	0.9007	3.12435	28	0.5979	1.51277
Unigene7815_All	613	75	0.9788	11.0927	18	0.938	2.45704	51	0.956	8.44989	94	1	11.6585	52	0.8434	8.21299	36	0.8548	5.23716	16	0.646	2.72387	10	0.814	1.36912	129	0.9625	19.7244	24	0.8777	4.79112	14	0.8059	2.78795	42	0.9494	8.26473	27	0.6281	4.12501	56	0.8581	7.63137	24	0.8858	4.45086	2	0.2382	0.36559
Unigene7849_All	275	33	1	10.8797	6	0.7018	1.82566	29	0.8582	10.7104	27	0.8	7.46458	41	0.7818	14.4348	30	0.7927	9.72841	-	-	-	6	0.5891	1.83113	54	1	18.405	1	0.1382	0.444993	11	0.8436	4.8829	44	1	19.3001	34	0.9818	11.5789	26	0.9927	7.89798	2	0.7673	0.826781	1	0.3382	0.407467
Unigene785_All	1287	26	0.735	1.8316	77	0.9371	5.00625	28	0.6076	2.20964	45	0.9138	2.65833	44	0.8796	3.31004	43	0.8811	2.9795	54	0.9394	4.37867	14	0.4942	0.912959	41	0.7941	2.98593	124	0.9479	11.7904	21	0.8034	1.99186	13	0.6861	1.21844	21	0.7793	1.52814	9	0.4545	0.58417	91	0.9464	8.03815	43	0.8485	3.74382
Unigene7880_All	446	15	1	3.04924	95	1	17.8234	20	0.7937	4.55445	10	0.8453	1.70467	7	0.8767	1.51957	13	0.7982	2.59933	29	1	6.78563	56	0.9865	10.5379	11	0.8655	2.31171	37	1	10.152	29	0.8094	7.93745	7	0.7242	1.89323	28	0.8857	5.87957	28	0.8049	5.24443	61	1	15.5485	69	1	17.3356
Unigene7900_All	269	42	0.881	14.1557	31	0.7026	9.64296	88	0.7807	33.2255	90	1	25.4369	73	0.829	26.2742	67	0.6952	22.2114	15	0.8996	5.81923	19	0.7249	5.92793	44	0.803	15.3312	25	0.8141	11.373	39	0.829	17.6982	80	1	35.8738	80	1	27.8522	90	0.8067	27.9489	45	0.803	19.0175	26	0.7435	10.8304
Unigene7959_All	324	39	0.8858	10.9133	162	1	41.838	42	0.858	13.1657	26	1	6.10102	42	1	12.5506	57	0.8889	15.6886	192	1	61.8419	142	0.9475	36.7828	7	0.8364	2.02501	109	0.9846	41.1688	50	0.8765	18.8383	12	0.8272	4.46762	12	0.8148	3.46863	26	0.8858	6.70353	135	0.9414	47.3677	142	1	49.1098
Unigene7964_All	1688	7563	1	406.216	856	0.997	42.4328	3552	1	213.718	11858	0.9988	534.089	7391	1	423.925	7012	0.9645	370.444	211	0.9011	13.0448	2749	0.9479	136.68	7231	1	401.514	1326	0.9538	96.1297	1349	0.9538	97.5567	7603	0.9994	543.316	9333	1	517.811	8379	0.9947	414.663	1584	0.9964	106.678	957	0.9988	63.5279
Unigene7983_All	1886	300	1	14.4216	539	1	23.9138	286	0.9857	15.4016	308	1	12.416	268	0.9867	13.7579	282	1	13.334	1093	1	60.4791	660	1	29.37	305	1	15.1577	668	1	43.3432	349	0.9836	22.5892	175	0.9692	11.1927	195	0.9841	9.68311	319	1	14.1294	626	1	37.7334	464	1	27.5677
Unigene7988_All	352	15	0.9318	3.86352	122	1	29.0013	12	1	3.46242	7	0.7017	1.51192	8	0.7216	2.20042	12	0.9347	3.04013	61	1	18.0848	94	1	22.4123	13	0.9176	3.46159	72	1	25.0309	4	0.6335	1.38719	10	0.9773	3.42687	19	0.9744	5.05514	18	1	4.27174	70	1	22.6073	41	0.9801	13.0517
Unigene804_All	928	1	0.1681	0.0976983	4	0.4246	0.360672	3	0.2554	0.328333	16	0.7435	1.31083	3	0.3017	0.312991	23	0.7597	2.21021	2	0.1584	0.22491	46	0.9547	4.16017	2	0.2888	0.202003	-	-	-	-	-	-	1	0.1649	0.129985	2	0.2651	0.201839	12	0.5194	1.08021	43	0.8071	5.26761	17	0.8621	2.0527
Unigene8117_All	251	155	0.992	55.9877	321	1	107.012	147	0.992	59.4819	90	0.992	27.2611	75	0.992	28.9299	115	0.9841	40.858	426	1	177.118	411	1	137.426	132	1	49.2919	81	1	39.491	285	1	138.608	39	0.9841	18.7426	112	0.988	41.7894	158	1	52.5846	103	1	46.6506	446	1	199.107
Unigene817_All	410	11	0.7293	2.43245	40	1	8.16351	49	0.9878	12.1382	27	1	5.00673	8	0.939	1.88914	10	0.8439	2.17505	6	0.6585	1.52719	10	0.6415	2.047	15	0.9683	3.42912	19	0.9439	5.67095	32	1	9.52761	8	0.578	2.35367	11	0.9805	2.51264	6	0.5488	1.22248	6	0.9439	1.66365	1	0.1415	0.273301
Unigene8477_All	965	126	0.9482	11.838	48	0.8104	4.16212	16	0.6383	1.68397	126	0.9523	9.92699	61	0.9544	6.12014	74	0.887	6.83845	24	0.6601	2.59544	19	0.887	1.65245	493	0.9544	47.8845	30	0.7565	3.80435	31	0.8974	3.9215	138	0.8415	17.2501	129	0.9534	12.5194	140	0.9554	12.1193	29	0.8249	3.41636	24	0.772	2.78682
Unigene8517_All	385	10	0.8416	2.35491	29	0.9688	6.30286	16	0.9403	4.22085	18	0.8987	3.55456	10	0.8701	2.51477	8	0.6234	1.85303	75	0.9792	20.3295	47	0.9558	10.2456	12	0.8545	2.92143	11	0.8156	3.49638	25	0.987	7.92678	6	0.8078	1.87988	3	0.9117	0.729764	12	0.9481	2.60373	16	0.8857	4.72447	30	0.9844	8.73143
Unigene8540_All	859	71	0.7485	7.49377	389	1	37.8928	193	0.9651	22.8195	166	1	14.6923	97	0.7765	10.9329	99	0.8917	10.2777	151	1	18.3447	64	0.9837	6.253	73	0.8743	7.96535	234	1	33.3357	147	0.9127	20.8902	63	0.9022	8.84682	89	0.8952	9.70329	87	0.8952	8.4606	292	1	38.6441	89	0.8545	11.6097
Unigene8548_All	220	564	1	232.43	1184	1	450.329	972	1	448.73	689	1	238.106	920	1	404.878	598	0.9955	242.4	1374	1	651.765	1619	1	617.626	503	0.9955	214.299	559	1	310.939	852	1	472.753	402	1	220.416	1148	1	488.699	488	1	185.299	922	1	476.433	1316	1	670.283
Unigene8551_All	2725	13579	1	451.79	3665	1	112.54	10989	1	409.574	16023	1	447.045	13790	1	489.955	14600	1	477.793	1754	0.9901	67.1722	6280	1	193.417	14350	1	493.583	2966	1	133.196	6205	1	277.967	12693	1	561.872	14659	1	503.802	13887	1	425.713	4877	1	203.46	4220	1	173.528
Unigene8592_All	2279	313	0.9421	12.4519	125	0.9013	4.58951	184	0.9035	8.20001	324	0.9618	10.8087	225	0.9447	9.55866	235	0.9456	9.19554	44	0.7354	2.01481	120	0.8701	4.41915	448	0.9671	18.425	183	0.9596	9.82637	150	0.9394	8.03461	270	0.9693	14.2909	249	0.9447	10.2324	332	0.986	12.1694	139	0.9373	6.93368	87	0.914	4.2776
Unigene8606_All	2523	481	0.9647	17.2847	45	0.715	1.49244	42	0.5561	1.69073	720	0.9663	21.6965	322	0.935	12.3566	332	0.9124	11.7348	10	0.3627	0.413628	32	0.5961	1.06447	1585	0.9786	58.8826	22	0.2826	1.06707	18	0.5283	0.870909	323	0.9425	15.4428	213	0.9398	7.9065	113	0.7293	3.74142	15	0.3635	0.675877	25	0.6151	1.11032
Unigene8738_All	447	2596	1	526.541	8747	1	1637.39	4007	1	910.443	2036	1	346.294	2589	1	560.768	2413	1	481.397	11031	1	2575.34	12742	1	2392.39	3400	1	712.929	2468	1	675.653	11926	1	3256.9	1155	1	311.684	3683	0.9911	771.643	4163	1	777.99	2872	1	730.416	13577	1	3403.46
Unigene8747_All	1141	729	1	57.9264	200	0.9167	14.6671	504	0.979	44.8628	883	0.9833	58.8369	422	1	35.8084	677	0.9728	52.9123	90	0.9711	8.23159	302	0.9746	22.2138	676	0.9781	55.5311	130	0.9798	13.9426	230	0.9912	24.6071	609	0.9781	64.383	665	0.9816	54.5831	559	0.9711	40.9262	172	0.9229	17.1371	129	0.9807	12.6686
Unigene8763_All	1191	265	0.9379	20.1729	584	0.8262	41.03	242	0.7775	20.6369	359	0.9454	22.917	288	0.8262	23.412	291	0.7884	21.7889	512	0.7817	44.8627	740	0.7825	52.1461	283	0.8665	22.2715	262	0.7775	26.92	419	0.8111	42.9457	237	0.848	24.0036	325	0.9689	25.556	392	0.8102	27.4947	284	0.7968	27.1082	596	0.7783	56.0737
Unigene8785_All	469	20	0.8849	3.86627	118	0.936	21.0528	66	0.9829	14.2926	54	0.8891	8.75377	54	0.8998	11.1476	36	0.8998	6.84515	37	0.8913	8.23295	86	0.9829	15.3896	28	0.8827	5.59577	65	0.8977	16.96	53	0.9019	13.795	27	0.9467	6.94434	69	0.8849	13.7784	34	0.887	6.05594	72	0.8913	17.4523	116	0.9979	27.7147
Unigene8827_All	809	313	1	35.0777	51	0.9036	5.275	93	0.8677	11.6755	276	0.9815	25.9379	220	0.9901	26.3289	196	1	21.6053	38	0.7268	4.90187	93	0.9085	9.64797	381	1	44.1419	47	0.9666	7.10944	65	0.9481	9.80805	167	0.9827	24.9005	293	0.9679	33.9189	228	0.9481	23.543	74	0.9852	10.3986	50	0.8999	6.92542
Unigene8876_All	729	49	0.7243	6.09401	22	0.6749	2.5252	5	0.5995	0.6966	21	0.6502	2.19011	15	0.6584	1.99215	20	0.6955	2.44656	96	0.7874	13.7427	49	0.7791	5.64118	77	0.8711	9.90007	23	0.8121	3.86088	8	0.5981	1.33962	6	0.6159	0.992804	34	0.7942	4.36791	23	0.8052	2.63558	29	0.6612	4.52235	58	0.786	8.91508
Unigene8988_All	545	139	1	23.1235	53	1	8.1373	55	1	10.2496	225	1	31.3878	146	1	25.9367	167	1	27.3258	32	0.8972	6.12746	69	1	10.6256	255	1	43.855	46	0.9339	10.3287	51	0.8642	11.4233	168	1	37.1837	229	1	39.3515	189	1	28.9695	70	1	14.6014	43	1	8.84091
Unigene9017_All	1066	178	0.9756	15.139	197	0.9794	15.4636	349	0.9906	33.2514	348	0.9991	24.8197	211	1	19.1639	170	0.9662	14.2215	629	0.9934	61.5772	100	0.9118	7.87308	248	0.954	21.8057	37	0.8462	4.24747	78	0.9709	8.93213	126	0.9728	14.2578	153	0.9934	13.4418	143	0.9428	11.2061	107	0.9259	11.4109	40	0.848	4.20463
Unigene9028_All	830	622	1	67.9434	261	0.9831	26.3126	420	0.9904	51.394	658	1	60.2729	477	1	55.6415	472	1	50.7128	90	0.9771	11.316	150	0.9855	15.1675	286	0.988	32.2971	172	1	25.3593	291	1	42.7989	368	0.9952	53.4822	194	0.9699	21.89	330	0.9807	33.2132	163	0.9819	22.3256	103	0.9759	13.9054
Unigene9029_All	809	227	0.8158	25.4397	27	0.8047	2.79265	95	0.8096	11.9266	249	0.9394	23.4005	114	0.8084	13.6432	164	0.9036	18.0779	15	0.6143	1.93495	55	0.8171	5.70579	190	0.8158	22.013	33	0.7738	4.99174	19	0.8554	2.86697	89	0.8109	13.2703	97	0.8059	11.2291	88	0.801	9.08677	17	0.7355	2.38888	26	0.7837	3.60122
Unigene9099_All	1014	2834	0.932	253.394	574	0.8501	47.3669	1487	0.854	148.941	3895	0.9408	292.041	2558	0.932	244.243	2568	0.8915	225.845	767	0.8777	78.9377	1440	0.8817	119.186	4914	0.8915	454.226	732	0.8895	88.3404	1006	0.926	121.109	2976	0.9428	354.026	4184	0.932	386.434	3586	0.928	295.425	1550	0.928	173.775	1248	0.8915	137.912
Unigene9114_All	1040	111	0.9462	9.67664	2	0.1288	0.160915	1	0.1375	0.097658	51	0.8673	3.7283	28	0.6529	2.60665	21	0.5856	1.80069	-	-	-	3	0.2731	0.242097	297	1	26.7669	1	0.15	0.117667	6	0.2962	0.704264	69	0.9163	8.00305	68	0.7654	6.12347	63	0.8683	5.06037	1	0.1115	0.10931	1	0.1404	0.107744
Unigene9119_All	1087	58	0.8887	4.83764	158	0.9292	12.1627	29	0.7433	2.70963	66	0.8583	4.61624	38	0.8767	3.38464	74	0.9108	6.07094	151	0.9218	14.4969	155	0.92	11.9675	52	0.701	4.48383	61	0.8795	6.86731	42	0.7654	4.71669	13	0.6219	1.44263	27	0.8721	2.32625	29	0.7783	2.22866	115	0.8914	12.0271	126	0.9328	12.9887
Unigene9137_All	917	2	0.1559	0.19774	62	0.9902	5.65748	-	-	-	6	0.4188	0.497458	-	-	-	3	0.3086	0.291746	39	0.8942	4.43836	82	0.9542	7.50492	1	0.1538	0.102213	37	0.8899	4.93763	-	-	-	-	-	-	4	0.3697	0.408519	1	0.1483	0.0910974	63	0.9771	7.81024	21	0.7339	2.56611
Unigene9171_All	837	111	0.902	12.0235	23	0.6452	2.29934	20	0.5221	2.42687	130	0.8901	11.8084	60	0.7061	6.9404	78	0.675	8.31041	81	0.8805	10.0992	135	0.7646	13.5366	155	0.865	17.3573	14	0.6595	2.04686	19	0.5352	2.77106	98	0.6655	14.1234	110	0.7228	12.3081	87	0.7336	8.68298	43	0.6595	5.84032	92	0.7121	12.3165
Unigene9185_All	753	69	0.988	8.30786	387	1	43.0048	126	0.9602	16.9948	69	0.9336	6.96672	105	1	13.5006	51	0.9854	6.03989	458	0.9801	63.4742	460	1	51.2701	17	0.8141	2.11606	146	0.9907	23.7271	214	0.996	34.6926	42	0.7463	6.72813	138	0.9748	17.1635	92	0.9681	10.2063	153	0.9867	23.0988	412	1	61.3094
Unigene9215_All	720	46	0.9194	5.79242	20	0.5889	2.32433	13	0.6431	1.8338	62	0.7778	6.54687	20	0.6556	2.6894	69	0.8556	8.54614	19	0.5806	2.7539	10	0.8222	1.16565	66	0.7889	8.59184	23	0.6931	3.90914	15	0.8611	2.54318	56	0.7375	9.382	43	0.925	5.59317	49	0.6806	5.68511	22	0.8708	3.47363	10	0.6819	1.5563
Unigene9262_All	729	355	1	44.1505	130	0.9931	14.9216	320	0.9904	44.5824	580	0.9931	60.4888	309	0.9918	41.0383	469	0.9918	57.3718	50	0.9657	7.15763	186	0.9534	21.4135	274	0.9849	35.2288	80	0.9822	13.4292	112	0.9232	18.7546	354	0.9561	58.5754	395	0.989	50.7448	381	0.9918	43.6589	164	0.9918	25.5747	111	0.9479	17.0616
Unigene930_All	1912	1628	0.9001	77.1972	649	0.8661	28.4026	1345	0.9299	71.4456	2067	0.9629	82.1915	1474	0.9493	74.6394	1503	0.9529	70.1011	397	0.9304	21.6685	828	0.9357	36.345	1594	0.9535	78.1404	697	0.931	44.6099	770	0.9299	49.161	1425	0.9163	89.9015	1551	0.9493	75.9707	1304	0.9529	56.9724	951	0.9399	56.5439	514	0.9336	30.1231
Unigene9320_All	1494	246	0.5542	14.9286	8	0.4264	0.448064	138	0.5134	9.38144	224	0.5542	11.3991	213	0.5482	13.8035	267	0.5402	15.9373	136	0.5602	9.49981	73	0.5228	4.10085	131	0.4953	8.21856	10	0.2932	0.819098	80	0.4987	6.53668	137	0.5134	11.0614	184	0.5448	11.5342	123	0.506	6.87749	61	0.496	4.64165	20	0.4819	1.50004
Unigene9358_All	383	347	1	82.1421	102	0.9608	22.2845	169	1	44.8156	213	1	42.282	215	1	54.3499	254	0.9478	59.141	37	1	10.0816	72	1	15.7774	222	0.9426	54.3287	144	0.9582	46.0098	90	0.9347	28.6854	187	0.9321	58.8956	157	0.9452	38.3904	269	0.9634	58.6717	222	0.9556	65.8943	50	0.9347	14.6284
Unigene9378_All	362	18	1	4.50816	50	1	11.5575	20	0.7597	5.61129	22	1	4.62049	23	0.9033	6.15146	23	1	5.66595	18	0.9144	5.18908	121	1	28.0529	29	1	7.50869	26	1	8.78924	2	0.5663	0.674434	13	1	4.33186	23	1	5.95033	12	1	2.76916	52	1	16.3301	59	1	18.2628
Unigene9401_All	450	99	0.9711	19.9461	63	0.5978	11.7146	73	0.6822	16.476	164	0.8733	27.708	38	0.5822	8.17579	87	0.6111	17.2409	16	0.7711	3.71052	35	0.7689	6.52766	63	0.6578	13.1221	29	0.4489	7.88627	28	0.6933	7.59562	58	0.7222	15.5473	5	0.4733	1.04059	70	0.5756	12.9945	22	0.4644	5.55781	-	-	-
Unigene9419_All	1073	81	0.8733	6.84416	-	-	-	11	0.5238	1.0412	28	0.8052	1.98396	21	0.7148	1.89486	11	0.3206	0.914211	-	-	-	-	-	-	86	0.9674	7.51231	1	0.1305	0.114048	13	0.3765	1.47898	33	0.7484	3.70983	35	0.5461	3.05485	24	0.7894	1.86847	5	0.2721	0.529741	-	-	-
Unigene9455_All	320	133	0.9188	37.6822	81	0.8719	21.1805	209	0.925	66.3342	325	0.9656	77.2161	241	0.9875	72.9165	243	0.8938	67.7189	15	0.7375	4.89179	103	0.9281	27.014	313	0.9438	91.6789	62	0.8969	23.7098	171	0.9219	65.2325	342	0.9875	128.919	322	0.95	94.2384	305	0.9531	79.6205	152	0.9125	53.9992	53	0.9375	18.5588
Unigene9519_All	390	35	0.5692	8.13651	7	0.541	1.50188	27	0.559	7.03138	58	0.7538	11.3067	34	0.6	8.44059	40	0.5897	9.14637	3	0.5949	0.802756	11	0.5026	2.36717	39	0.5564	9.37292	17	0.6436	5.33422	13	0.6564	4.06908	30	0.5692	9.2789	32	0.6256	7.68435	58	0.5949	12.4233	12	0.541	3.49792	9	0.4	2.58585
Unigene9559_All	1545	1340	1	78.6342	752	1	40.7277	1395	1	91.7037	2306	1	113.476	1282	1	80.3375	1578	0.9346	91.0819	351	0.9735	23.7086	674	1	36.6128	1637	0.923	99.3105	535	0.8738	42.3752	540	0.923	42.6661	922	0.9353	71.985	671	0.9812	40.6739	1006	0.923	54.3932	587	0.9825	43.192	316	0.8945	22.9184
Unigene9604_All	1661	133	0.5364	7.25967	45	0.457	2.26696	71	0.4955	4.3414	171	0.4678	7.8271	113	0.4642	6.58669	143	0.4612	7.6775	97	0.4648	6.09437	227	0.4648	11.4699	175	0.4648	9.87514	62	0.4654	4.56781	47	0.5129	3.45419	104	0.4642	7.55272	117	0.4648	6.59688	114	0.4612	5.73338	149	0.4648	10.1979	136	0.4744	9.17475
Unigene9605_All	380	69	1	16.4627	2	0.7184	0.4404	22	0.8711	5.88004	89	1	17.8066	68	1	17.3254	46	1	10.7951	20	0.5895	5.49254	8	0.9421	1.76688	114	1	28.1188	6	0.6605	1.93221	8	0.7053	2.56995	59	1	18.7287	52	1	12.8157	45	1	9.89246	24	1	7.17994	7	0.9421	2.06414
Unigene9628_All	667	407	0.9505	55.3227	11	0.7766	1.37996	104	0.97	15.8361	239	0.8981	27.2425	152	0.8966	22.0636	136	0.8861	18.183	48	0.8816	7.51004	78	0.8471	9.81455	774	0.9895	108.765	9	0.4948	1.65121	125	0.967	22.8772	230	0.7241	41.5951	249	0.8201	34.9619	238	0.8891	29.8076	53	0.8156	9.03324	31	0.8831	5.20788
Unigene9704_All	774	302	0.8217	35.3754	132	0.8579	14.2703	183	0.7817	24.0133	344	0.8411	33.7903	228	0.8023	28.5202	285	0.8488	32.8365	55	0.7222	7.41564	137	0.7842	14.8553	371	0.8618	44.9271	78	0.7235	12.3322	141	0.7623	22.238	291	0.8592	45.3515	373	0.8165	45.1326	355	0.7765	38.3144	94	0.8566	13.8064	78	0.7132	11.2922
Unigene972_All	213	37	0.9765	15.7491	17	1	6.67836	57	0.9484	27.1792	66	0.9718	23.558	45	0.9718	20.4546	32	0.9484	13.3975	31	0.9624	15.1883	14	0.8732	5.51633	46	0.9624	20.242	12	0.939	6.89426	14	0.9437	8.02354	30	0.9812	16.9895	46	0.9812	20.2255	24	0.9906	9.41254	24	0.9624	12.8093	4	0.5869	2.10429
Unigene9818_All	400	14	0.73	3.17324	87	1	18.1995	60	0.85	15.2346	16	0.705	3.04113	13	0.75	3.1466	16	0.745	3.56709	96	0.8425	25.046	78	1	16.3658	30	0.7125	7.02969	31	0.73	9.48392	119	1	36.3166	13	0.8525	3.92033	15	0.7075	3.51199	27	0.78	5.6387	48	0.78	13.6419	183	1	51.2644
Unigene9852_All	406	95	0.7635	21.2145	107	0.9384	22.0525	135	0.7488	33.7714	220	0.8793	41.1975	131	0.7315	31.2395	131	0.8202	28.7739	103	0.83	26.4751	46	0.7512	9.50897	255	0.899	58.8693	67	0.5887	20.1946	65	0.7586	19.5436	152	0.9532	45.1604	51	0.8251	11.7643	146	0.8128	30.0401	70	0.7906	19.6004	41	0.6478	11.3157
Unigene9869_All	432	169	0.9792	35.4681	506	0.9977	98.0093	384	0.9954	90.2794	358	0.9653	63.0048	232	0.7847	51.9952	215	0.9907	44.3821	790	0.9907	190.84	174	0.9861	33.8039	178	0.9792	38.6199	435	0.9699	123.223	281	0.8681	79.4036	163	0.7778	45.5139	219	0.9745	47.4769	196	0.9329	37.9007	402	0.9699	105.788	169	0.9491	43.8357
Unigene9889_All	1100	204	0.9591	16.8141	18	0.5609	1.36924	235	0.9118	21.6978	315	0.9482	21.7717	225	0.9818	19.8038	194	0.8291	15.7276	18	0.6791	1.70768	3	0.2755	0.228892	328	0.8909	27.9483	6	0.4218	0.66749	62	0.7136	6.88045	269	0.8927	29.4985	201	0.9136	17.113	112	0.9109	8.50551	28	0.7045	2.89373	4	0.2782	0.407467
Unigene9891_All	405	43	0.6395	9.62606	1	0.3753	0.206607	24	0.8247	6.01863	193	1	36.2307	60	0.5531	14.3435	21	0.5358	4.624	2	0.4074	0.515349	5	0.5506	1.03614	56	0.6642	12.9601	37	0.6074	11.1798	12	0.4519	3.61696	86	1	25.6143	32	0.6642	7.39975	28	0.5062	5.77535	136	0.9333	38.1748	1	0.3531	0.276675
Unigene9903_All	405	1080	0.8691	241.771	815	0.9012	168.385	1415	0.9753	354.848	1787	0.9235	335.462	1528	0.8519	365.281	2117	0.7309	466.143	270	0.8346	69.5722	745	0.8494	154.384	838	0.8667	193.938	667	0.8494	201.538	527	0.8519	158.845	1101	0.9679	327.923	1555	0.879	359.582	964	0.8519	198.837	714	0.8568	200.418	446	0.837	123.397
Unigene9988_All	1315	2110	0.597	145.476	735	0.4646	46.7695	2675	0.4783	206.604	2969	0.4867	171.656	2228	0.5445	164.039	2448	0.5498	166.012	574	0.476	45.5526	818	0.4487	52.2071	2280	0.4875	162.511	232	0.4403	21.5898	1260	0.4821	116.967	1455	0.5985	133.468	1343	0.5338	95.6472	1349	0.5194	85.6962	621	0.4684	53.6858	402	0.508	34.2551
Unigene9992_All	2382	3916	0.6394	149.051	14579	0.5882	512.138	7354	0.5898	313.562	3400	0.6902	108.52	4833	0.5705	196.442	4821	0.5714	180.488	22796	0.594	998.72	11877	0.7124	418.472	2346	0.5676	92.3127	3980	0.5924	204.469	5933	0.5684	304.054	1715	0.594	86.8485	4317	0.5898	169.731	5363	0.5869	188.079	4961	0.5743	236.767	8841	0.5852	415.896
[truncated: 5 more columns]

## Sheet: Genotype-common D
Genotype-common transcriptional DEGs results in D data sets
[truncated: 5,958 more rows]
[truncated: 5 more columns]

## Sheet: DEGs related to SVW resistance
Genotype-common transcriptional DEGs related to SVW resistance results in RD-VS-SD and D data sets
[truncated: 1,233 more rows]
