# Supplementary material for: Large-scale transcriptome comparison of sunflower genes responsive to Verticillium dahliae
Source: BMC Genomics. 2017 Jan 6;18:42. doi: 10.1186/s12864-016-3386-7 (PMC5219742; doi:10.1186/s12864-016-3386-7)
Supplement: Additional file 7: Table S8. — DEGs involved in SVW resistance in genotype-common pattern. (XLSX 53 kb) [file 12864_2016_3386_MOESM7_ESM.xlsx]

## Sheet: DEGs involved in SVW resistance
DEGs directly involved in SVW resistance in Genotype-common pattern
Differentially expressed genes directly involved in SVW resistance in Genotype-common pattern showing statistically significant differential expression. The relative expression values, calculated as the logarithm of fold changes (logFCs), in SVW inoculated SI8 and P77 plants at different time points are reported. The logarithm of fold changes (logFCs) derived from the comparisons of the RPKM expr…
NO.	GeneID	log2 Ratio(S6h/SCk)	log2 Ratio(S12h/SCk)	log2 Ratio(S24h/SCk)	log2 Ratio(S2d/SCk)	log2 Ratio(S3d/SCk)	log2 Ratio(S5d/SCk)	log2 Ratio(S10d/SCk)	log2 Ratio(P6h/PCk)	log2 Ratio(P12h/PCk)	log2 Ratio(P24h/PCk)	log2 Ratio(P2d/PCk)	log2 Ratio(P3d/PCk)	log2 Ratio(P5d/PCk)	log2 Ratio(P10d/PCk)	Average logFCs-S18	Average logFCs-P77	Seq. Description	Enzyme Codes	Blast nr
Peroxidase-1	CL4346.Contig1_All	2.98799	2.03014	4.01885	4.42539	2.95534	3.73333	4.48547	0.239681	3.53256	2.93567	2.62695	3.01503	2.39314	2.34322	3.5195	2.44089	Peroxidase	[EC:1.11.1.7]	gi|225439922|ref|XP_002275288.1|/1.90551e-140/PREDICTED: peroxidase 21 [Vitis vinifera]
Peroxidase-2	Unigene19013_All	2.88191	1.65848	1.44548	2.92013	2.27649	1.2345	4.11307	-0.303446	0.561025	1.08315	0.52194	0.290321	0.296255	2.07106	2.36144	0.645757	Peroxidase	[EC:1.11.1.7]	gi|5381253|dbj|BAA82306.1|/2.45949e-141/peroxidase [Nicotiana tabacum]
Peroxidase-3	Unigene6098_All	1.71258	-0.255972	2.0431	2.47628	2.29093	2.27798	3.01709	0.20165	3.29217	3.47095	3.54689	3.57075	3.00044	3.94065	1.93743	3.00336	Peroxidase	[EC:1.11.1.7]	gi|359480902|ref|XP_002267794.2|/2.9418e-124/PREDICTED: peroxidase 47-like [Vitis vinifera]
Peroxidase-4	CL8022.Contig2_All	1.68379	0.968404	-0.139482	0.044951	1.17862	1.75951	0.54974	0.50237	2.07633	1.40435	1.08295	0.673665	0.212095	-0.669547	0.863647	0.754602	Peroxidase	[EC:1.11.1.7]	gi|112363663|gb|ABI16090.1|/3.63541e-32/secretory peroxidase [Helianthus annuus]
Peroxidase-5	Unigene26949_All	1.27458	-0.087911	0.446959	0.0225832	-0.666445	-0.72726	-0.899161	-2.27379	-2.97505	-3.38807	-3.46871	-3.95816	-3.50688	-4.36349	-0.0909507	-3.41916	Peroxidase	[EC:1.11.1.7]	gi|462396766|gb|EMJ02565.1|/4.26974e-139/hypothetical protein PRUPE_ppa007748mg [Prunus persica]
Peroxidase-6	Unigene64408_All	1.24322	1.1271	-0.46141	2.27628	-0.521822	0.798682	-0.0352226	2.18384	3.42028	4.33314	3.00729	3.68009	2.29956	1.06742	0.632403	2.85595	Peroxidase	[EC:1.11.1.7]	gi|462397781|gb|EMJ03449.1|/1.41225e-42/hypothetical protein PRUPE_ppa008831mg [Prunus persica]
Peroxidase-7	Unigene55335_All	1.02082	-0.104224	-1.04637	1.19277	1.73228	1.40135	0.260516	0.287614	-0.0199575	-0.275609	0.101264	-0.239738	0.232876	-1.10435	0.636734	-0.145414	Peroxidase	[EC:1.11.1.7]	gi|462410642|gb|EMJ15976.1|/7.2671e-96/hypothetical protein PRUPE_ppa023679mg [Prunus persica]
Peroxidase-8	CL9538.Contig2_All	0.648855	0.252633	0.249083	2.5049	-0.718219	0.64042	0.604882	1.14077	2.98322	3.662	2.41537	3.41706	2.41177	1.16695	0.597508	2.45673	Peroxidase	[EC:1.11.1.7]	gi|470102676|ref|XP_004287777.1|/9.11688e-60/PREDICTED: peroxidase 64-like [Fragaria vesca subsp. vesca]
Peroxidase-9	Unigene56665_All	0.629633	-0.150432	-1.02845	0.210688	-0.0888624	0.112342	0.0928823	0.467937	1.4969	1.42081	1.19924	0.473641	0.703948	0.195523	-0.0317428	0.851142	Peroxidase	[EC:1.11.1.7]	gi|388504874|gb|AFK40503.1|/2.1174e-32/unknown [Lotus japonicus]
Peroxidase-10	Unigene12622_All	0.31033	0.764532	-0.239018	1.58028	0.478178	0.313255	1.74239	1.2663	2.02498	2.72749	1.13282	1.17175	0.981482	1.55552	0.707135	1.55148	Peroxidase	[EC:1.11.1.7]	gi|51511062|gb|AAU04879.1|/1.45948e-09/peroxidase a [Eucommia ulmoides]
Peroxidase-11	CL8245.Contig1_All	0.243216	0.349494	-0.654055	-0.0191794	0.800106	1.16125	0.616854	1.50237	2.96085	1.9581	1.15485	2.09513	1.38202	0.397567	0.356813	1.63584	Peroxidase	[EC:1.11.1.7]	gi|112363663|gb|ABI16090.1|/2.71332e-43/secretory peroxidase [Helianthus annuus]
Peroxidase-12	Unigene15614_All	0.0809565	-0.31302	-0.299542	-0.226521	-1.55315	-1.54206	-0.728425	0.682999	1.07898	1.35061	0.226161	0.228161	0.780371	-0.416151	-0.654537	0.561589	Peroxidase	[EC:1.11.1.7]	gi|310892577|gb|ADP37429.1|/2.16225e-166/alkaline leaf peroxidase [Cynara cardunculus var. scolymus]
Peroxidase-13	CL11644.Contig2_All	0.0646115	-1.29909	0.35985	-3.05581	-1.86615	-3.12193	-2.74794	-1.86434	-2.96935	-4.40686	-4.01894	-5.20344	-4.42919	-4.02133	-1.66664	-3.84478	Peroxidase	[EC:1.11.1.7]	gi|269856432|gb|ACZ51443.1|/4.07259e-142/peroxidase protein [Mikania micrantha]
Peroxidase-14	CL1395.Contig1_All	-0.26359	0.131177	-0.120427	0.562626	0.0313683	0.472667	0.638762	-0.816159	-0.376186	1.44191	3.80869	3.29415	2.02588	5.62201	0.207512	2.1429	Peroxidase	[EC:1.11.1.7]	gi|125620184|gb|ABN46984.1|/1.25866e-163/cationic peroxidase [Nelumbo nucifera]
Peroxidase-15	Unigene40537_All	-0.368588	-1.57075	-0.356713	-2.88849	-2.62802	-2.57055	-4.57438	-1.62514	-1.32025	-3.38294	-2.81555	-3.61223	-3.82284	-5.05498	-2.13679	-3.09056	Peroxidase	[EC:1.11.1.7]	gi|17066703|gb|AAL35364.1|AF442386_1/4.93697e-52/peroxidase [Capsicum annuum]
Peroxidase-16	Unigene654_All	-0.627915	-1.75084	-0.110149	-3.03271	-2.43262	-2.58586	-3.75925	-1.12256	-1.16619	-2.7706	-2.64424	-3.61085	-4.0214	-3.56817	-2.04276	-2.70057	Peroxidase	[EC:1.11.1.7]	gi|17066703|gb|AAL35364.1|AF442386_1/4.97566e-121/peroxidase [Capsicum annuum]
Peroxidase-17	CL4346.Contig2_All	-1.05753	-1.63409	0.160882	-1.18611	-0.177545	-0.951628	-2.06194	-0.411582	-0.324597	-1.64189	-1.14055	-1.29981	-1.70835	-2.02246	-0.986851	-1.22132	Peroxidase	[EC:1.11.1.7]	gi|225626263|gb|ACN97181.1|/8.68554e-141/peroxidase [Populus trichocarpa]
Peroxidase-18	CL5082.Contig1_All	-1.19379	-1.50413	-0.958421	-3.48927	-2.83292	-2.86339	-4.71897	0.240241	-0.623257	-2.04981	-1.5954	-2.0345	-2.869	-3.19389	-2.5087	-1.73223	Peroxidase	[EC:1.11.1.7]	gi|460412200|ref|XP_004251490.1|/1.13562e-122/PREDICTED: peroxidase 27-like [Solanum lycopersicum]
Peroxidase-19	Unigene13541_All	-1.55755	-1.97668	-0.888604	-3.15207	-2.23154	-2.11128	-4.12221	-0.521033	-0.844115	-1.97974	-1.52962	-2.20093	-2.22929	-4.35835	-2.29142	-1.95187	Peroxidase	[EC:1.11.1.7]	gi|224142233|ref|XP_002324463.1|/2.65997e-60/predicted protein [Populus trichocarpa]
Peroxidase-20	CL7371.Contig2_All	-1.69633	-1.90653	-1.3041	-2.95476	-1.92582	-2.10489	-4.11228	-0.549704	-1.45923	-2.48525	-2.03462	-2.73002	-3.06524	-4.04898	-2.28639	-2.33901	Peroxidase	[EC:1.11.1.7]	gi|224142233|ref|XP_002324463.1|/1.04606e-73/predicted protein [Populus trichocarpa]
Glutathione peroxidase-1	CL881.Contig2_All	0.847105	0.163022	-0.127409	1.01889	-0.509749	0.189266	0.561813	-0.0787087	0.0539583	0.926847	-0.202826	-0.204079	0.0790499	-0.739936	0.306134	-0.0236706	Glutathione peroxidase	[EC:1.11.1.9]	gi|3913793|sp|O23968.1|GPX4_HELAN/3.75417e-52/RecName: Full=Probable phospholipid hydroperoxide glutathione peroxidase; Short=PHGPx; AltName: Full=Glutathione peroxidase 2
Glutathione peroxidase-2	CL6634.Contig2_All	0.727093	-0.120826	0.576064	-0.0541132	0.885602	-0.764748	0.07942	-0.00745778	-0.0126789	-0.889899	-0.339515	-0.489833	-0.0270928	-1.3249	0.189785	-0.441625	Glutathione peroxidase	[EC:1.11.1.9]	gi|462420710|gb|EMJ24973.1|/1.14906e-55/hypothetical protein PRUPE_ppa010584mg [Prunus persica]
Glutathione peroxidase-3	CL881.Contig4_All	0.401428	0.0996212	-0.394915	0.344215	-0.899245	-0.451191	0.262392	-	-	-	-	-	-	-	-0.0910993	-	Glutathione peroxidase	[EC:1.11.1.9]	gi|3913793|sp|O23968.1|GPX4_HELAN/4.10929e-52/RecName: Full=Probable phospholipid hydroperoxide glutathione peroxidase; Short=PHGPx; AltName: Full=Glutathione peroxidase 2
Aquaporin PIP-1	CL307.Contig10_All	-	-	-	-	-	-	-	0.986686	1.9927	1.90763	1.96588	2.41623	2.18839	-4.82483	-	0.947528	Aquaporin PIP	-	gi|255578852|ref|XP_002530280.1|/9.69207e-150/Aquaporin PIP2.1, putative [Ricinus communis]
Aquaporin PIP-2	Unigene25191_All	2.37446	-2.04282	3.61184	3.90221	3.55997	2.99882	3.86708	-0.68123	3.37288	3.0054	2.89181	3.03624	2.73983	2.64779	2.61022	2.43039	Aquaporin PIP	-	gi|349891782|gb|AEQ20672.1|/2.02724e-22/PIP2;1 [Karelinia caspia]
Aquaporin PIP-3	Unigene19943_All	2.30211	-0.457861	3.99255	4.59106	4.0771	3.95133	4.27636	-0.184358	4.51918	4.17845	3.98547	4.24854	3.30059	4.19138	3.24752	3.46275	Aquaporin PIP	-	gi|349891782|gb|AEQ20672.1|/1.60756e-151/PIP2;1 [Karelinia caspia]
Aquaporin PIP-4	Unigene3776_All	1.79634	-0.503664	3.11097	3.18672	3.35101	2.89521	3.17516	0.50916	3.87254	3.20792	3.70773	4.1888	3.15695	3.54083	2.43025	3.16913	Aquaporin PIP	-	gi|459021567|gb|AGG39695.1|/2.65004e-147/aquaporin protein AQU17 [Camellia sinensis]
Aquaporin PIP-5	Unigene19316_All	1.08553	-0.133288	2.62683	3.43224	3.41701	3.06667	3.3579	-0.359112	2.31824	2.16845	2.23878	2.18157	1.62609	2.46718	2.40756	1.80589	Aquaporin PIP	-	gi|349891782|gb|AEQ20672.1|/2.85048e-153/PIP2;1 [Karelinia caspia]
Aquaporin PIP-6	Unigene28794_All	1.07145	0.289373	2.19884	4.1085	3.69762	3.77081	3.81971	-1.25726	3.17538	3.86342	3.83992	3.91852	3.10639	3.79111	2.70804	2.91964	Aquaporin PIP	-	gi|335954641|gb|AEH76327.1|/3.29637e-88/plasma membrane intrinsic protein 1 [Jatropha curcas]
Aquaporin PIP-7	Unigene27735_All	1.0247	1.84297	1.40776	0.65995	0.391878	0.65184	0.525154	1.65236	2.04251	1.65917	0.592251	1.19029	-0.304822	0.707523	0.929179	1.07704	Aquaporin PIP	-	gi|13486938|dbj|BAB40141.1|/5.39656e-20/plasma membrane intrinsic protein 2-1 [Pyrus communis]
Aquaporin PIP-8	Unigene7849_All	1.02082	0.127102	3.58298	5.56578	4.82868	4.27673	5.49727	-	-	-	-	-	-	-	3.55705	-	Aquaporin PIP	-	gi|42572785|ref|NP_974489.1|/3.3172e-25/putative aquaporin PIP1-4 [Arabidopsis thaliana]
Aquaporin PIP-9	Unigene10414_All	1.00419	1.69752	1.4611	0.95274	1.04316	1.15504	0.746513	1.80045	2.25411	1.53238	1.12397	1.32709	0.853868	1.04357	1.15147	1.41935	Aquaporin PIP	-	gi|224104639|ref|XP_002313510.1|/6.47866e-56/aquaporin, MIP family, PIP subfamily [Populus trichocarpa]
Aquaporin PIP-10	Unigene3096_All	0.943345	1.20063	1.26277	0.931113	1.61568	1.70907	0.820388	1.823	1.85701	0.740707	1.37806	1.18824	1.70547	1.20314	1.21186	1.41366	Aquaporin PIP	-	gi|82659447|gb|ABB88840.1|/4.0779e-31/aquaporin [Stevia rebaudiana]
Aquaporin PIP-11	Unigene27629_All	0.857325	0.641675	1.24693	2.10635	2.06314	2.40556	2.66295	0.184773	1.3357	1.30673	0.732745	1.34756	1.30049	1.06515	1.71199	1.03902	Aquaporin PIP	-	gi|170791079|gb|ACB38232.1|/5.646e-158/aquaporin [Gerbera hybrid cultivar]
Aquaporin PIP-12	CL307.Contig7_All	0.819776	1.34446	1.59889	1.02182	1.07947	1.22249	0.369726	2.01392	2.26846	1.77307	1.35932	1.27255	1.0118	1.07503	1.06523	1.53916	Aquaporin PIP	-	gi|296086021|emb|CBI31462.3|/3.60305e-32/unnamed protein product [Vitis vinifera]
Aquaporin PIP-13	Unigene9988_All	0.648222	-0.665969	1.77171	1.9621	1.4814	1.32291	2.24615	0.038034	2.18127	1.91392	1.84844	1.86568	1.67518	1.83494	1.25236	1.62249	Aquaporin PIP	-	gi|349891782|gb|AEQ20672.1|/8.29435e-151/PIP2;1 [Karelinia caspia]
Aquaporin PIP-14	CL307.Contig5_All	-0.301104	1.50561	-1.19838	1.69131	1.74121	1.57629	1.42046	4.00327	4.13077	4.67234	4.6467	6.76189	6.52498	3.84503	0.919344	4.94071	Aquaporin PIP	-	gi|82659447|gb|ABB88840.1|/2.32131e-150/aquaporin [Stevia rebaudiana]
Aquaporin PIP-15	CL307.Contig1_All	-0.663725	-0.964229	0.327566	1.20214	1.62307	1.27121	1.71866	1.2663	1.88174	2.13844	2.29036	2.41134	2.38676	3.84253	0.644955	2.31678	Aquaporin PIP	-	gi|82659447|gb|ABB88840.1|/4.05892e-152/aquaporin [Stevia rebaudiana]
Aquaporin PIP-16	Unigene56523_All	-0.762858	-0.915967	-0.334554	0.494622	0.838625	0.443023	0.0978657	0.812585	0.0279631	0.642596	1.14335	1.16224	1.15963	2.89565	-0.0198919	1.12057	Aquaporin PIP	-	gi|170791079|gb|ACB38232.1|/2.56012e-159/aquaporin [Gerbera hybrid cultivar]
Chitinase-1	CL11200.Contig1_All	3.22112	1.8854	2.51733	3.40351	0.741213	1.72214	3.2726	-0.270625	1.68599	3.79304	2.60091	2.47009	2.79692	2.39792	2.39476	2.21061	Chitinase	[EC:3.2.1.14]	gi|225434060|ref|XP_002274819.1|/3.62461e-105/PREDICTED: endochitinase PR4-like [Vitis vinifera]
Chitinase-2	CL11200.Contig3_All	2.60579	2.71206	1.12355	3.91371	-	-0.423711	-0.257615	-0.685662	2.80303	4.8899	3.31683	3.29361	3.08754	2.81183	1.6123	2.78815	Chitinase	[EC:3.2.1.14]	gi|261824327|gb|ACX94236.1|/1.03312e-34/chitinase [Lactuca sativa]
Chitinase-3	CL219.Contig1_All	0.131855	-2.93179	0.234584	-1.36758	-1.90264	-2.26021	-2.90147	1.43408	-0.312444	0.0983089	-1.52111	-1.68694	-1.80555	-2.58904	-1.57104	-0.911814	Chitinase	[EC:3.2.1.14]	gi|261824327|gb|ACX94236.1|/1.61118e-131/chitinase [Lactuca sativa]
Chitinase-4	Unigene15838_All	-0.362505	-1.19483	0.608979	-0.0456516	-1.35832	-1.24314	-2.57954	0.150839	0.995678	2.59711	0.604633	0.256775	1.509	1.1114	-0.882144	1.03221	Chitinase	[EC:3.2.1.14]	gi|261824327|gb|ACX94236.1|/2.50517e-111/chitinase [Lactuca sativa]
L-ascorbate oxidase-1	CL2487.Contig1_All	2.22246	2.50561	2.19394	5.01324	3.62874	2.74621	7.58536	1.84158	1.11767	2.0457	3.96961	3.02558	1.75496	3.46688	3.69937	2.46028	L-ascorbate oxidase	[EC:1.10.3.3]	gi|225462759|ref|XP_002272618.1|/0/PREDICTED: laccase-14-like [Vitis vinifera]
L-ascorbate oxidase-2	Unigene46922_All	1.05325	1.52565	0.056438	0.968848	-0.325902	0.326311	0.675271	0.349103	0.281983	1.97292	1.44236	0.706578	1.63688	0.660734	0.611409	1.00722	L-ascorbate oxidase	[EC:1.10.3.3]	gi|460378341|ref|XP_004234931.1|/2.35948e-31/PREDICTED: monocopper oxidase-like protein SKS1-like [Solanum lycopersicum]
L-ascorbate oxidase-3	Unigene14188_All	0.967269	0.588459	1.28676	-1.2361	-1.47089	-1.75997	-1.03592	2.57164	1.50543	1.38749	0.649361	-0.143524	-0.190412	-2.11742	-0.380057	0.523223	L-ascorbate oxidase	[EC:1.10.3.3]	gi|359495139|ref|XP_002264394.2|/0/PREDICTED: laccase-14 [Vitis vinifera]
L-ascorbate oxidase-4	CL1219.Contig8_All	0.740716	0.712064	-0.504479	0.925779	-0.258787	0.132683	0.40981	-0.310153	0.541112	1.50868	1.07421	1.18652	1.72358	0.486904	0.308255	0.887264	L-ascorbate oxidase	[EC:1.10.3.3]	gi|218200491|gb|EEC82918.1|/2.06318e-43/hypothetical protein OsI_27845 [Oryza sativa Indica Group]
L-ascorbate oxidase-5	Unigene30619_All	0.697668	1.10734	0.366823	1.0615	-0.903871	0.138168	0.47345	0.255176	0.0275272	1.62012	1.24234	0.720722	1.42229	0.417782	0.420154	0.815136	L-ascorbate oxidase	[EC:1.10.3.3]	gi|460378341|ref|XP_004234931.1|/5.05518e-101/PREDICTED: monocopper oxidase-like protein SKS1-like [Solanum lycopersicum]
L-ascorbate oxidase-6	CL7407.Contig4_All	0.459629	0.515534	0.0598576	1.96549	2.11215	1.20376	1.89463	-3.34863	-0.561934	0.35573	1.83391	1.94484	1.78106	1.23693	1.17301	0.463129	L-ascorbate oxidase	[EC:1.10.3.3]	gi|460388608|ref|XP_004239959.1|/0/PREDICTED: laccase-12-like [Solanum lycopersicum]
L-ascorbate oxidase-7	CL7892.Contig1_All	0.341316	-1.04417	0.096382	-1.38483	-0.87092	-1.50112	-1.40087	2.81391	0.859032	1.42728	-0.163335	0.0938132	-0.18548	-0.44722	-0.823458	0.628285	L-ascorbate oxidase	[EC:1.10.3.3]	gi|350538127|ref|NP_001233816.1|/0/laccase precursor [Solanum lycopersicum]
L-ascorbate oxidase-8	CL7407.Contig3_All	0.224357	-0.917292	-0.0628609	1.74846	2.35503	1.59798	2.3127	-3.68566	-1.54489	0.975626	1.75222	1.86436	1.31636	1.46895	1.03691	0.306708	L-ascorbate oxidase	[EC:1.10.3.3]	gi|224101211|ref|XP_002312187.1|/3.38579e-46/laccase 90b [Populus trichocarpa]
L-ascorbate oxidase-9	CL7407.Contig1_All	0.221736	-0.508487	-0.033989	1.85323	2.27268	1.50839	2.31067	-3.02195	-1.61814	0.683064	1.82854	1.67722	1.49542	1.26054	1.08918	0.329243	L-ascorbate oxidase	[EC:1.10.3.3]	gi|359486369|ref|XP_002273875.2|/3.35571e-113/PREDICTED: laccase-12-like [Vitis vinifera]
L-ascorbate oxidase-10	CL9830.Contig2_All	-0.0847864	-0.481389	0.272582	-0.703127	-0.444177	0.486571	-1.21579	0.302941	0.0658424	-0.970732	-0.567448	-0.00212249	-0.310882	-0.0264869	-0.310017	-0.215555	L-ascorbate oxidase	[EC:1.10.3.3]	gi|462418723|gb|EMJ22986.1|/0/hypothetical protein PRUPE_ppa003860mg [Prunus persica]
L-ascorbate oxidase-11	CL9830.Contig1_All	-0.127699	0.358427	0.407345	0.792243	0.0631407	0.281546	0.803786	0.0403442	0.0716272	0.862746	1.23291	0.839674	1.06791	0.273501	0.368398	0.626959	L-ascorbate oxidase	[EC:1.10.3.3]	gi|470110074|ref|XP_004291312.1|/1.40229e-118/PREDICTED: L-ascorbate oxidase homolog [Fragaria vesca subsp. vesca]
L-ascorbate oxidase-12	Unigene57699_All	-0.35978	-1.07453	-0.897509	0.12711	-0.238029	0.00692367	-0.0442113	-2.61166	0.420176	-0.272301	0.516362	0.107968	0.497823	0.255785	-0.35429	-0.155121	L-ascorbate oxidase	[EC:1.10.3.3]	gi|356495402|ref|XP_003516567.1|/1.09951e-52/PREDICTED: laccase-11-like [Glycine max]
L-ascorbate oxidase-13	CL7407.Contig2_All	-0.487065	-0.936295	-1.73853	0.00180052	0.325334	-0.366856	0.00701538	-1.63162	-1.06374	-0.345213	0.747091	0.638584	0.614176	0.362714	-0.456371	-0.0968588	L-ascorbate oxidase	[EC:1.10.3.3]	gi|460390536|ref|XP_004240885.1|/0/PREDICTED: laccase-12-like [Solanum lycopersicum]
L-ascorbate oxidase-14	Unigene25851_All	-0.60135	-0.807607	0.145646	-1.08375	-0.659058	0.369582	-0.583445	0.257754	-0.268942	-0.266824	-0.773879	-0.324366	0.0595245	-0.99552	-0.459998	-0.330322	L-ascorbate oxidase	[EC:1.10.3.3]	gi|462418723|gb|EMJ22986.1|/1.1653e-163/hypothetical protein PRUPE_ppa003860mg [Prunus persica]
L-ascorbate oxidase-15	Unigene19560_All	-0.704316	-0.0229235	-0.128835	1.2743	1.67749	0.798682	1.10297	-	-0.27734	0.892939	2.28019	2.39256	2.30637	1.98133	0.571052	1.59601	L-ascorbate oxidase	[EC:1.10.3.3]	gi|470143023|ref|XP_004307187.1|/4.86132e-53/PREDICTED: laccase-12-like [Fragaria vesca subsp. vesca]
L-ascorbate oxidase-16	Unigene23129_All	-0.77059	-3.04282	-0.280838	-2.21558	-1.58072	-0.667636	-3.42754	2.08525	0.863888	-1.24266	-3.31253	0.438322	-1.43031	-0.617957	-1.71225	-0.459428	L-ascorbate oxidase	[EC:1.10.3.3]	gi|224080706|ref|XP_002306213.1|/4.46107e-54/predicted protein [Populus trichocarpa]
L-ascorbate oxidase-17	CL10061.Contig1_All	-0.788179	-1.8148	-0.532294	-2.31088	-1.22622	-0.797618	-3.57297	1.77508	0.61088	-0.582493	-1.70839	-0.0291682	-0.701835	-1.04652	-1.57757	-0.240348	L-ascorbate oxidase	[EC:1.10.3.3]	gi|255575031|ref|XP_002528421.1|/0/multicopper oxidase, putative [Ricinus communis]
L-ascorbate oxidase-18	CL4003.Contig2_All	-0.816836	-0.207035	-1.03025	-1.87113	-1.34909	-1.09209	-1.8556	0.316539	0.167804	-1.16728	-1.65246	-0.657349	-1.08294	-1.50249	-1.17458	-0.796881	L-ascorbate oxidase	[EC:1.10.3.3]	gi|350537917|ref|NP_001234829.1|/0/ascorbate oxidase precursor [Solanum lycopersicum]
L-ascorbate oxidase-19	CL13312.Contig1_All	-1.16745	-1.28288	-0.848445	-1.8419	-1.03712	-0.482642	-2.61479	-0.042241	-0.172444	-1.57784	-1.90701	-0.816186	-1.01244	-1.6992	-1.32503	-1.03248	L-ascorbate oxidase	[EC:1.10.3.3]	gi|224113273|ref|XP_002332613.1|/0/predicted protein [Populus trichocarpa]
L-ascorbate oxidase-20	Unigene2988_All	-1.16748	-0.863796	-0.0103035	-2.0889	-0.857512	-0.263967	-2.26372	0.227688	0.00690557	-1.36997	-2.17062	-0.788659	-0.985367	-1.10523	-1.07367	-0.883607	L-ascorbate oxidase	[EC:1.10.3.3]	gi|225447041|ref|XP_002269614.1|/0/PREDICTED: L-ascorbate oxidase homolog [Vitis vinifera]
L-ascorbate oxidase-21	CL3277.Contig3_All	-1.32021	-1.53586	-0.193638	-1.05411	-0.529435	0.613764	-1.33562	-1.46327	-0.0974311	-2.22231	-1.37001	-0.188989	-0.942835	0.0655914	-0.765017	-0.888465	L-ascorbate oxidase	[EC:1.10.3.3]	gi|470131952|ref|XP_004301852.1|/2.31496e-31/PREDICTED: L-ascorbate oxidase homolog [Fragaria vesca subsp. vesca]
L-ascorbate oxidase-22	CL3277.Contig2_All	-1.58224	-0.744472	-0.37755	-1.33328	-0.770109	-0.0590102	-1.91828	-0.261095	-0.0847855	-1.68362	-1.78279	-0.568124	-0.650253	-0.78412	-0.969278	-0.830684	L-ascorbate oxidase	[EC:1.10.3.3]	gi|359496059|ref|XP_002268020.2|/0/PREDICTED: L-ascorbate oxidase homolog [Vitis vinifera]
LRR-1	Unigene291_All	0.605786	1.31975	0.379207	1.23983	1.19797	0.131504	1.39914	1.6169	-0.589284	1.3683	2.12043	0.943114	0.824504	0.291967	0.896169	0.939419	NBS-LRR resistance protein	-	gi|224137346|ref|XP_002327103.1|/8.08646e-60/nbs-lrr resistance protein [Populus trichocarpa]
LRR-2	CL97.Contig3_All	0.0539906	0.255426	0.0548395	0.56273	0.524401	0.127304	0.123475	-1.1007	-0.0974311	2.25247	1.31683	0.0135037	0.842426	0.755251	0.243167	0.568907	NBS-LRR resistance-like protein	-	gi|262752381|gb|ACY69609.1|/7.38299e-105/CC-NBS-LRR resistance-like protein RGC203 [Helianthus annuus]
LRR-3	Unigene57720_All	-0.544773	-0.175461	0.180885	-0.676837	-0.0252973	-0.275612	-0.882106	-1.27062	0.732644	1.49758	1.59436	-1.37881	0.824504	2.1114	-0.342743	0.587293	NBS-LRR	-	gi|47027820|gb|AAT08955.1|/2.21022e-37/CC-NBS-LRR [Helianthus annuus]
LRR-4	CL240.Contig3_All	-0.301104	0.127102	-0.811353	0.0839837	-0.11123	-0.142298	-0.279983	0.603844	-0.366892	0.607762	0.460063	0.206149	0.724969	0.71406	-0.204983	0.421422	LRR receptor-like serine	[EC:2.7.11.1]	gi|356522802|ref|XP_003530033.1|/8.77795e-72/PREDICTED: probable LRR receptor-like serine/threonine-protein kinase At1g07560-like [Glycine max]
LRR-5	Unigene18847_All	-0.161592	-0.308347	-0.404508	-0.366966	-0.309413	-0.445992	-0.421335	-0.577545	-0.14576	0.0476393	0.0587884	-0.141264	0.0273581	0.367865	-0.34545	-0.0518454	LRR receptor-like serine	[EC:2.7.10.1 2.7.11.1]	gi|470128962|ref|XP_004300401.1|/5.28001e-55/PREDICTED: LRR receptor-like serine/threonine-protein kinase FEI 1-like [Fragaria vesca subsp. vesca]
LRR-6	CL9028.Contig5_All	0.246705	0.783618	-0.0866655	0.352991	1.08739	0.636161	0.75456	-1.74152	-0.580182	0.525995	0.641081	0.472224	0.398468	0.977539	0.539251	0.099087	LRR receptor-like serine	[EC:2.7.10.1 2.7.11.1]	gi|460394078|ref|XP_004242632.1|/0/PREDICTED: probable LRR receptor-like serine/threonine-protein kinase At2g23950-like [Solanum lycopersicum]
LRR-7	Unigene17918_All	1.75	1.58451	0.889087	2.32239	1.58921	1.78514	2.10156	-2.70315	-0.578461	0.854344	1.32314	0.856249	1.27665	1.29669	1.71741	0.332208	LRR receptor-like serine	[EC:2.7.10.1 2.7.11.1]	gi|359480667|ref|XP_002272767.2|/0/PREDICTED: probable LRR receptor-like serine/threonine-protein kinase At5g63710-like [Vitis vinifera]
LRR-8	CL2471.Contig3_All	0.995733	-0.0304393	0.835427	1.8557	0.42239	0.994433	2.00853	-2.24553	-1.86759	1.55777	1.2011	1.09208	1.46735	1.11561	1.01168	0.331541	LRR receptor-like serine	[EC:2.7.11.1]	gi|359475350|ref|XP_002282482.2|/1.38069e-145/PREDICTED: uncharacterized protein At4g06744-like [Vitis vinifera]
LRR-9	CL2517.Contig6_All	-1.70853	-2.26522	-1.20987	-3.06357	-3.91414	-3.23107	-2.42754	0.792385	-1.00432	-1.21024	-4.94996	-3.01624	-0.549891	-1.37403	-2.5457	-1.61604	LRR receptor-like serine	[EC:2.7.11.1]	gi|359483612|ref|XP_002272319.2|/3.36116e-153/PREDICTED: LRR receptor-like serine/threonine-protein kinase FLS2-like [Vitis vinifera]
LRR-10	CL2471.Contig1_All	1.92771	1.39389	1.54982	2.51574	1.28037	2.1762	2.53029	-0.753834	-0.144046	2.38725	2.24442	1.84199	2.49562	1.77553	1.91057	1.4067	LRR receptor-like serine	[EC:2.7.11.1]	gi|337733638|gb|AEI72268.1|/8.65658e-118/leucine-rich repeat family protein [Citrus trifoliata]
LRR-11	Unigene27761_All	-1.21421	-1.06691	-0.184884	-1.54795	-1.26901	-1.35412	-1.41576	-0.797717	-0.623456	-0.73112	-1.30494	-1.26318	-1.29064	-1.13554	-1.15041	-1.02094	LRR receptor-like serine	[EC:2.7.11.1]	gi|359475350|ref|XP_002282482.2|/7.3322e-148/PREDICTED: uncharacterized protein At4g06744-like [Vitis vinifera]
LRR-12	Unigene13603_All	1.44351	1.04825	1.25546	0.434406	-1.05849	-0.656371	-0.227241	0.594446	0.92979	2.10446	1.24972	1.02815	1.2227	0.64389	0.319933	1.11045	LRR receptor-like serine	[EC:2.7.11.1]	gi|470105048|ref|XP_004288900.1|/7.54368e-144/PREDICTED: leucine-rich repeat extensin-like protein 4-like [Fragaria vesca subsp. vesca]
LRR-13	CL5321.Contig2_All	-	-	-	-	-	-	-	-1.66429	-0.822483	-1.54297	-0.685129	-0.793851	-1.27811	-1.02396	-	-1.11583	LRR receptor-like serine	[EC:2.7.11.1]	gi|225435788|ref|XP_002283740.1|/0/PREDICTED: LRR receptor-like serine/threonine-protein kinase GSO1 [Vitis vinifera]
LRR-14	CL2471.Contig5_All	1.69644	1.4115	1.52732	2.16682	0.846724	1.3988	2.43286	-2.15751	0.253098	1.31373	1.4672	0.634229	0.885114	0.549728	1.64006	0.420798	LRR receptor-like serine	[EC:2.7.11.1]	gi|460406616|ref|XP_004248758.1|/2.37531e-130/PREDICTED: uncharacterized protein At4g06744-like [Solanum lycopersicum]
LRR-15	CL2471.Contig4_All	0.984298	1.90321	1.19394	1.69131	0.98914	1.41423	3.00542	-2.98944	-0.187087	1.06944	1.19747	0.252865	0.858435	-0.719898	1.59736	-0.0740308	LRR receptor-like serine	[EC:2.7.11.1]	gi|337733638|gb|AEI72268.1|/4.17349e-120/leucine-rich repeat family protein [Citrus trifoliata]

## Sheet: Figure
DEGs directly involved in SVW resistance in Genotype-common pattern
Differentially expressed genes directly involved in SVW resistance in Genotype-common pattern showing statistically significant differential expression. The relative expression values, calculated as the average logarithm of fold changes (logFCs), in SVW inoculated SI8 and P77 plants.
NO.	GeneID	Average logFCs-S18	Average logFCs-P77	Seq. Description
1	CL4346.Contig1_All	3.5195	2.44089	Peroxidase
2	Unigene19013_All	2.36144	0.645757	Peroxidase
3	Unigene6098_All	1.93743	3.00336	Peroxidase
4	CL8022.Contig2_All	0.863647	0.754602	Peroxidase
5	Unigene12622_All	0.707135	1.55148	Peroxidase
6	Unigene55335_All	0.636734	-0.145414	Peroxidase
7	Unigene64408_All	0.632403	2.85595	Peroxidase
8	CL9538.Contig2_All	0.597508	2.45673	Peroxidase
9	CL8245.Contig1_All	0.356813	1.63584	Peroxidase
10	CL1395.Contig1_All	0.207512	2.1429	Peroxidase
11	Unigene56665_All	-0.0317428	0.851142	Peroxidase
12	Unigene26949_All	-0.0909507	-3.41916	Peroxidase
13	Unigene15614_All	-0.654537	0.561589	Peroxidase
14	CL4346.Contig2_All	-0.986851	-1.22132	Peroxidase
15	CL11644.Contig2_All	-1.66664	-3.84478	Peroxidase
16	Unigene654_All	-2.04276	-2.70057	Peroxidase
17	Unigene40537_All	-2.13679	-3.09056	Peroxidase
18	CL7371.Contig2_All	-2.28639	-2.33901	Peroxidase
19	Unigene13541_All	-2.29142	-1.95187	Peroxidase
20	CL5082.Contig1_All	-2.5087	-1.73223	Peroxidase
1	CL881.Contig2_All	0.306134	-0.0236706	Glutathione peroxidase
2	CL6634.Contig2_All	0.189785	-0.441625	Glutathione peroxidase
3	CL881.Contig4_All	-0.0910993	-	Glutathione peroxidase
1	Unigene7849_All	3.55705	-	Aquaporin PIP
2	Unigene19943_All	3.24752	3.46275	Aquaporin PIP
3	Unigene28794_All	2.70804	2.91964	Aquaporin PIP
4	Unigene25191_All	2.61022	2.43039	Aquaporin PIP
5	Unigene3776_All	2.43025	3.16913	Aquaporin PIP
6	Unigene19316_All	2.40756	1.80589	Aquaporin PIP
7	Unigene27629_All	1.71199	1.03902	Aquaporin PIP
8	Unigene9988_All	1.25236	1.62249	Aquaporin PIP
9	Unigene3096_All	1.21186	1.41366	Aquaporin PIP
10	Unigene10414_All	1.15147	1.41935	Aquaporin PIP
11	CL307.Contig7_All	1.06523	1.53916	Aquaporin PIP
12	Unigene27735_All	0.929179	1.07704	Aquaporin PIP
13	CL307.Contig5_All	0.919344	4.94071	Aquaporin PIP
14	CL307.Contig1_All	0.644955	2.31678	Aquaporin PIP
15	Unigene56523_All	-0.0198919	1.12057	Aquaporin PIP
16	CL307.Contig10_All	-	0.947528	Aquaporin PIP
1	CL11200.Contig1_All	2.39476	2.21061	Chitinase
2	CL11200.Contig3_All	1.6123	2.78815	Chitinase
3	Unigene15838_All	-0.882144	1.03221	Chitinase
4	CL219.Contig1_All	-1.57104	-0.911814	Chitinase
1	CL2487.Contig1_All	3.69937	2.46028	L-ascorbate oxidase
2	CL7407.Contig4_All	1.17301	0.463129	L-ascorbate oxidase
3	CL7407.Contig1_All	1.08918	0.329243	L-ascorbate oxidase
4	CL7407.Contig3_All	1.03691	0.306708	L-ascorbate oxidase
5	Unigene46922_All	0.611409	1.00722	L-ascorbate oxidase
6	Unigene19560_All	0.571052	1.59601	L-ascorbate oxidase
7	Unigene30619_All	0.420154	0.815136	L-ascorbate oxidase
8	CL9830.Contig1_All	0.368398	0.626959	L-ascorbate oxidase
9	CL1219.Contig8_All	0.308255	0.887264	L-ascorbate oxidase
10	CL9830.Contig2_All	-0.310017	-0.215555	L-ascorbate oxidase
11	Unigene57699_All	-0.35429	-0.155121	L-ascorbate oxidase
12	Unigene14188_All	-0.380057	0.523223	L-ascorbate oxidase
13	CL7407.Contig2_All	-0.456371	-0.0968588	L-ascorbate oxidase
14	Unigene25851_All	-0.459998	-0.330322	L-ascorbate oxidase
15	CL3277.Contig3_All	-0.765017	-0.888465	L-ascorbate oxidase
16	CL7892.Contig1_All	-0.823458	0.628285	L-ascorbate oxidase
17	CL3277.Contig2_All	-0.969278	-0.830684	L-ascorbate oxidase
18	Unigene2988_All	-1.07367	-0.883607	L-ascorbate oxidase
19	CL4003.Contig2_All	-1.17458	-0.796881	L-ascorbate oxidase
20	CL13312.Contig1_All	-1.32503	-1.03248	L-ascorbate oxidase
21	CL10061.Contig1_All	-1.57757	-0.240348	L-ascorbate oxidase
22	Unigene23129_All	-1.71225	-0.459428	L-ascorbate oxidase
1	CL2471.Contig1_All	1.91057	1.4067	LRR receptor-like serine
2	Unigene17918_All	1.71741	0.332208	LRR receptor-like serine
3	CL2471.Contig5_All	1.64006	0.420798	LRR receptor-like serine
4	CL2471.Contig4_All	1.59736	-0.0740308	LRR receptor-like serine
5	CL2471.Contig3_All	1.01168	0.331541	LRR receptor-like serine
6	Unigene291_All	0.896169	0.939419	NBS-LRR resistance protein
7	CL9028.Contig5_All	0.539251	0.099087	LRR receptor-like serine
8	Unigene13603_All	0.319933	1.11045	LRR receptor-like serine
9	CL97.Contig3_All	0.243167	0.568907	NBS-LRR resistance-like protein
10	CL240.Contig3_All	-0.204983	0.421422	LRR receptor-like serine
11	Unigene57720_All	-0.342743	0.587293	NBS-LRR
12	Unigene18847_All	-0.34545	-0.0518454	LRR receptor-like serine
13	Unigene27761_All	-1.15041	-1.02094	LRR receptor-like serine
14	CL2517.Contig6_All	-2.5457	-1.61604	LRR receptor-like serine
15	CL5321.Contig2_All	-	-1.11583	LRR receptor-like serine
