# Supplementary material for: Large-scale transcriptome comparison of sunflower genes responsive to Verticillium dahliae
Source: BMC Genomics. 2017 Jan 6;18:42. doi: 10.1186/s12864-016-3386-7 (PMC5219742; doi:10.1186/s12864-016-3386-7)
Supplement: Additional file 8: Table S9. — Genotype-specific transcriptional DEGs results in resistant genotype and susceptible genotype. (XLSX 4357 kb) [file 12864_2016_3386_MOESM8_ESM.xlsx]

## Sheet: Genotype-specific DEGs in S18
Genotype-specific transcriptional DEGs results in resistant genotype (S18)
In RD-VS-SD data sets, differentially expressed genes (4112 genes) were specific modulated in S18 (resistant to SVW) after Sunflower Verticillium wilt(SVW) inoculation showing statistically significant differential expression. Expression values of the genes, calculated as reads per kilobase of transcript per million reads mapped (RPKM), in Sunflower Verticillium wilt inoculated resistant genotype…
GeneID	Length	P10d_effective_reads_num(11029734)	P10d_coverage	P10d_RPKM	P12h_effective_reads_num(11950863)	P12h_coverage	P12h_RPKM	P24h_effective_reads_num(9845978)	P24h_coverage	P24h_RPKM	P2d_effective_reads_num(13153024)	P2d_coverage	P2d_RPKM	P3d_effective_reads_num(10328597)	P3d_coverage	P3d_RPKM	P5d_effective_reads_num(11213637)	P5d_coverage	P5d_RPKM	P6h_effective_reads_num(9582376)	P6h_coverage	P6h_RPKM	PCK_effective_reads_num(11915117)	PCK_coverage	PCK_RPKM	S10d_effective_reads_num(10669032)	S10d_coverage	S10d_RPKM	S12h_effective_reads_num(8171724)	S12h_coverage	S12h_RPKM	S24h_effective_reads_num(8191855)	S24h_coverage	S24h_RPKM	S2d_effective_reads_num(8290108)	S2d_coverage	S2d_RPKM	S3d_effective_reads_num(10677706)	S3d_coverage	S3d_RPKM	S5d_effective_reads_num(11970845)	S5d_coverage	S5d_RPKM	S6h_effective_reads_num(8796433)	S6h_coverage	S6h_RPKM	SCK_effective_reads_num(8924321)	SCK_coverage	SCK_RPKM
CL10016.Contig1_All	1137	783	0.905	62.4362	200	0.9455	14.7187	335	0.9402	29.9244	805	1	53.8282	657	0.9428	55.9453	710	0.9437	55.6867	39	0.54	3.57957	424	0.9367	31.2973	767	0.905	63.2281	200	0.905	21.5256	124	0.9015	13.3131	480	0.905	50.9238	1039	0.9428	85.581	808	0.9059	59.3644	224	0.905	22.3965	225	0.8056	22.1741
CL10017.Contig3_All	650	1155	0.4723	161.103	565	0.4569	72.7337	998	0.4462	155.94	3500	0.4969	409.382	2424	0.4938	361.059	2037	0.5108	279.467	182	0.3585	29.2203	1758	0.5215	226.99	3239	0.5154	467.06	1606	0.6338	302.356	749	0.5631	140.665	3103	0.5477	575.848	5384	0.4815	775.736	3396	0.4646	436.445	2482	0.5092	434.092	4116	0.6015	709.556
CL10017.Contig4_All	523	80	0.7419	13.8683	35	0.6941	5.59973	53	0.7113	10.2924	158	0.74	22.9683	135	0.7514	24.9914	160	0.7228	27.2817	30	0.6405	5.98613	81	0.7132	12.9983	218	0.74	39.0688	57	0.7304	13.337	27	0.5086	6.30202	140	0.7438	32.2899	212	0.7495	37.9626	126	0.6692	20.1254	108	0.738	23.4755	132	0.7285	28.2811
CL10017.Contig6_All	613	1968	0.6085	291.071	674	0.5155	92.0026	942	0.5791	156.074	2879	0.6069	357.072	2304	0.5922	363.899	2113	0.6069	307.392	311	0.478	52.9452	2166	0.602	296.551	2575	0.5237	393.724	1341	0.522	267.704	781	0.5546	155.528	2604	0.6313	512.413	4546	0.6003	694.53	2740	0.6264	373.392	2265	0.6558	420.05	3550	0.6427	648.922
CL10017.Contig8_All	543	229	0.849	38.2358	80	0.7072	12.328	97	0.8269	18.1432	338	0.8508	47.3251	266	0.8508	47.4286	268	0.8435	44.0138	29	0.8232	5.57346	177	0.8508	27.3574	395	0.8527	68.1824	148	0.8269	33.354	95	0.8361	21.3571	398	0.8398	88.4144	684	0.8821	117.972	205	0.8766	31.5376	269	0.7514	56.3178	473	0.8564	97.6082
CL10020.Contig1_All	524	100	0.5439	17.3023	36	0.3702	5.74873	53	0.395	10.2727	123	0.4561	17.8463	47	0.458	8.68411	98	0.4714	16.6782	19	0.5267	3.78398	38	0.4885	6.08631	244	0.4828	43.6449	62	0.374	14.4793	64	0.3721	14.9096	141	0.521	32.4584	168	0.4771	30.0262	133	0.4561	21.2029	70	0.5095	15.1866	42	0.4561	8.98137
CL1003.Contig1_All	957	1258	0.6322	119.18	2050	0.674	179.243	776	0.6061	82.3552	908	0.651	72.1354	1081	0.6604	109.364	1072	0.6311	99.8933	2269	0.6437	247.428	2236	0.6698	196.093	770	0.6468	75.4143	1730	0.6322	221.218	1064	0.6426	135.721	523	0.6343	65.9219	544	0.628	53.2364	798	0.6186	69.6572	1748	0.6552	207.646	1536	0.6228	179.847
CL10043.Contig1_All	1100	4	0.1509	0.329687	12	0.1636	0.912829	-	-	-	10	0.2382	0.691165	5	0.2664	0.440084	1	0.1064	0.0810701	-	-	-	3	0.14	0.228892	87	0.5464	7.41313	78	0.5345	8.67737	89	0.5355	9.87677	66	0.4991	7.23754	128	0.5645	10.8978	99	0.5336	7.51827	92	0.5155	9.50799	37	0.4764	3.76907
CL10048.Contig1_All	1842	21	0.2128	1.03363	12	0.241	0.54512	25	0.1868	1.37845	21	0.1944	0.86677	7	0.1667	0.367932	9	0.1118	0.435719	6	0.1547	0.339929	8	0.1906	0.364504	63	0.4902	3.20572	44	0.5494	2.92314	24	0.3512	1.59052	45	0.5228	2.94688	70	0.5282	3.55902	120	0.5233	5.4421	22	0.449	1.35777	21	0.3768	1.27748
CL10059.Contig2_All	903	274	0.8837	27.5105	189	0.7431	17.5136	190	0.7442	21.3701	442	0.7442	37.2142	176	0.7442	18.8705	321	0.9037	31.7008	68	0.897	7.85865	336	0.7508	31.2287	222	0.7442	23.0431	163	0.9037	22.0895	111	0.7065	15.0056	173	0.7442	23.1099	121	0.7431	12.5493	172	0.7464	15.9117	161	0.7453	20.269	278	0.9136	34.497
CL1006.Contig2_All	1487	123	0.9939	7.49944	67	0.8097	3.7702	73	0.7835	4.98601	110	0.7599	5.62414	112	0.7861	7.29232	88	0.7445	5.27746	53	0.8521	3.71956	122	0.8574	6.88574	106	0.8258	6.68144	74	0.7747	6.08986	41	0.7814	3.36582	108	0.6886	8.76098	265	0.7465	16.69	158	0.694	8.87608	94	0.9603	7.18638	58	0.8514	4.37061
CL10061.Contig1_All	1372	134	0.8746	8.85494	458	0.8754	27.9326	165	0.8557	12.2144	101	0.7493	5.59682	254	0.8367	17.9241	173	0.8141	11.2446	823	0.8783	62.5997	299	0.8469	18.2902	22	0.6254	1.50295	57	0.7267	5.08402	139	0.871	12.3674	41	0.7274	3.6047	112	0.793	7.64515	169	0.8477	10.2898	125	0.8761	10.3574	219	0.8571	17.8861
CL10074.Contig1_All	360	272	1	68.5017	371	1	86.2327	333	1	93.947	451	1	95.2464	330	1	88.7504	286	1	70.8463	240	1	69.5722	598	1	139.412	375	1	97.6346	191	1	64.9258	392	1	132.923	285	1	95.4953	445	1	115.766	438	1	101.636	267	1	84.3145	610	1	189.868
CL10074.Contig2_All	310	118	0.971	34.5108	222	1	59.9228	114	1	37.3495	94	0.9677	23.0537	126	0.9645	39.3521	102	0.9258	29.3422	171	1	57.5654	391	1	105.856	140	1	42.3293	94	1	37.1067	251	1	98.8393	89	1	34.6312	212	1	64.0466	131	1	35.3008	143	1	52.4406	433	1	156.513
CL10085.Contig3_All	860	2	0.157	0.210847	1	0.1628	0.0972976	6	0.2686	0.708588	14	0.6477	1.23767	7	0.314	0.788058	2	0.136	0.207389	2	0.2523	0.242694	4	0.4919	0.390358	77	0.9663	8.39203	25	0.636	3.55736	11	0.6884	1.56139	17	0.7814	2.38446	44	0.9581	4.79155	41	0.914	3.98254	25	0.8023	3.30472	8	0.4907	1.04236
CL1009.Contig6_All	1467	334	0.6394	20.642	132	0.604	7.52913	127	0.6067	8.79255	300	0.6128	15.5477	211	0.6053	13.9255	251	0.608	15.258	45	0.5065	3.20117	153	0.5965	8.75312	176	0.6087	11.245	74	0.5794	6.17288	52	0.4813	4.32704	159	0.6142	13.074	179	0.6087	11.4273	152	0.6067	8.65543	59	0.6135	4.5721	71	0.5256	5.42317
CL10092.Contig1_All	473	44	1	8.43386	13	0.7928	2.29976	65	1	13.957	75	0.7928	12.0552	46	0.9852	9.41576	52	0.9873	9.80383	6	0.5687	1.32378	41	1	7.27486	49	0.9873	9.70979	35	0.8816	9.0551	24	0.7442	6.19395	38	1	9.69086	35	0.8668	6.92993	57	1	10.0667	26	0.8541	6.24893	6	0.5222	1.4214
CL10109.Contig1_All	2457	602	0.4656	22.214	302	0.4469	10.285	496	0.4554	20.503	832	0.4542	25.745	679	0.4595	26.7561	591	0.4624	21.4504	226	0.4583	9.59909	315	0.4615	10.7599	774	0.4599	29.5264	467	0.4567	23.2594	343	0.4628	17.0415	743	0.4595	36.4774	1238	0.4591	47.1886	903	0.4619	30.7014	450	0.4668	20.821	218	0.4591	9.94205
CL10116.Contig3_All	832	253	0.7368	27.5697	63	0.7416	6.33604	137	0.7151	16.7239	126	0.7392	11.5139	120	0.7416	13.9642	91	0.7091	9.75375	31	0.6911	3.88835	86	0.6406	8.67515	444	0.744	50.019	148	0.7368	21.7683	235	0.7428	34.4796	310	0.7296	44.9447	366	0.7428	41.1983	340	0.7392	34.1374	143	0.7428	19.5392	138	0.7416	18.5858
CL10123.Contig1_All	1015	15	0.2069	1.33986	7	0.1833	0.577076	4	0.1793	0.400253	17	0.2079	1.27338	16	0.1892	1.5262	13	0.1783	1.14217	2	0.1616	0.205632	12	0.1754	0.99224	64	0.2384	5.91002	15	0.202	1.80847	40	0.3261	4.81074	69	0.2177	8.20017	99	0.1911	9.13463	60	0.2266	4.93811	19	0.2325	2.12805	27	0.3222	2.98073
CL10131.Contig1_All	991	162	0.6458	14.821	101	0.6196	8.52802	110	0.6196	11.2735	152	0.6498	11.6612	167	0.6206	16.3155	167	0.6246	15.0278	214	0.6387	22.5355	219	0.5742	18.5469	113	0.6478	10.6876	64	0.6599	7.90301	73	0.6236	8.99222	134	0.6377	16.3106	151	0.6398	14.27	138	0.6377	11.6327	91	0.6236	10.4391	176	0.6206	19.9005
CL10131.Contig2_All	987	503	0.6505	46.2047	806	0.6525	68.3311	775	0.6393	79.7491	723	0.6586	55.6923	663	0.6525	65.0362	672	0.6403	60.7163	911	0.6596	96.3226	866	0.6464	73.6381	767	0.6565	72.8372	742	0.6444	91.9969	364	0.6434	45.0196	507	0.6515	61.9627	609	0.6525	57.7859	609	0.6717	51.5437	751	0.6606	86.5	1266	0.6657	143.728
CL10132.Contig1_All	793	2187	0.9256	250.041	1521	0.913	160.493	856	0.9382	109.633	2713	0.9294	260.106	1572	0.9319	191.928	1625	0.9685	182.74	462	0.9281	60.7989	1739	0.9521	184.047	2185	0.9685	258.258	568	0.9243	87.6519	573	0.9723	88.2062	1286	0.947	195.617	1402	0.9395	165.576	1661	0.9496	174.973	657	0.9168	94.1858	1406	0.9596	198.672
CL10132.Contig2_All	392	59	0.6429	13.6459	374	0.699	79.8337	110	0.6148	28.5002	175	0.7245	33.9411	171	0.6429	42.2346	204	0.602	46.4085	54	0.6224	14.3759	338	0.6633	72.3656	71	0.6097	16.9765	121	0.6046	37.7734	98	0.6173	30.5181	62	0.6173	19.0786	88	0.6276	21.0242	269	0.6199	57.3246	74	0.7959	21.4605	227	0.6429	64.888
CL10133.Contig1_All	468	22	1	4.26198	47	0.8932	8.40336	27	0.8547	5.85948	28	0.844	4.54869	25	0.8718	5.17193	19	0.6688	3.62044	96	0.9487	21.4068	52	0.8761	9.32522	21	0.8974	4.2058	49	0.9829	12.8126	73	0.9573	19.0412	11	1	2.83522	24	0.8184	4.80272	37	0.9979	6.60436	58	0.9103	14.0888	67	0.9637	16.0418
CL10133.Contig2_All	1574	298	0.9905	17.1651	678	0.972	36.0434	277	0.974	17.8738	297	0.9797	14.3458	342	0.9898	21.0368	353	0.9314	19.9997	654	0.9848	43.3611	500	0.9759	26.6604	251	0.9936	14.9467	536	0.9816	41.6722	418	0.9886	32.4182	200	0.9714	15.3273	241	0.9994	14.3395	369	0.9581	19.5838	439	0.993	31.7069	455	0.9848	32.3915
CL10141.Contig2_All	229	103	0.9083	40.779	155	0.9738	56.6366	95	0.9432	42.1337	73	1	24.236	96	1	40.5877	129	1	50.2352	97	1	44.2041	140	0.9782	51.3091	64	1	26.1951	81	0.7249	43.2848	81	0.952	43.1785	52	0.9389	27.391	69	0.8253	28.2186	123	0.9651	44.8688	66	1	32.7644	124	0.9607	60.6752
CL10147.Contig1_All	605	70	0.9306	10.4901	37	0.924	5.11737	60	0.9669	10.0725	61	1	7.66565	28	0.8	4.48086	45	0.7421	6.63301	36	0.9372	6.20975	53	0.9537	7.35228	60	0.919	9.29546	18	0.6512	3.64086	50	1	10.0886	30	0.6661	5.98144	34	0.8727	5.26315	55	0.9669	7.59421	37	0.9273	6.95248	87	0.8942	16.1135
CL10166.Contig1_All	698	386	0.8954	50.138	913	1	109.45	371	0.841	53.9833	301	0.8754	32.7858	378	1	52.4318	473	0.9542	60.4309	841	1	125.738	708	0.957	85.1294	140	0.7063	18.7996	541	0.9871	94.848	314	0.9484	54.9151	141	0.8754	24.3671	173	0.9857	23.212	348	0.9169	41.6485	571	0.9857	92.9981	370	1	59.3979
CL10166.Contig2_All	214	87	1	36.8587	131	1	51.2222	59	0.9579	28.0014	34	1	12.0792	58	1	26.2405	74	1	30.837	112	1	54.6174	102	1	40.0026	47	1	20.5854	98	1	56.0401	71	1	40.5007	22	0.8785	12.4008	36	1	15.7547	61	1	23.8117	77	1	40.9044	78	0.986	40.8419
CL10179.Contig1_All	531	2	0.3258	0.341484	2	0.3013	0.315164	6	0.3672	1.14762	-	-	-	1	0.2618	0.182333	-	-	-	38	0.968	7.4682	8	0.8663	1.26444	-	-	-	7	0.5348	1.61321	15	0.8757	3.44837	-	-	-	4	0.371	0.705485	-	-	-	13	1	2.78319	14	0.9435	2.95433
CL1018.Contig1_All	1580	46	0.1722	2.63959	-	-	-	10	0.1405	0.642812	22	0.1551	1.05862	10	0.1323	0.612776	14	0.1108	0.790177	-	-	-	-	-	-	23	0.1481	1.36441	-	-	-	10	0.1354	0.772611	29	0.1513	2.21402	35	0.1456	2.07459	21	0.1329	1.11029	2	0.0886	0.143902	-	-	-
CL10209.Contig2_All	581	276	0.9983	43.0693	177	1	25.4916	194	0.9966	33.913	150	0.9776	19.6286	117	0.9897	19.497	166	1	25.4792	315	1	56.5798	365	1	52.7252	211	1	34.0394	194	0.9828	40.8613	740	1	155.48	117	0.9707	24.2912	316	1	50.937	119	0.9948	17.1098	192	1	37.568	829	1	159.883
CL10224.Contig1_All	1742	1925	0.8708	100.188	3154	0.8674	151.501	1422	0.845	82.9073	1820	0.8473	79.4324	2324	0.8553	129.166	2324	0.8628	118.971	3024	0.8599	181.159	3965	0.8817	191.028	1190	0.8525	64.0286	1409	0.8421	98.9804	2493	0.8536	174.7	1153	0.8691	79.8401	1849	0.8576	99.4056	2657	0.8456	127.414	1467	0.8496	95.736	3273	0.8749	210.534
CL10227.Contig2_All	1107	195	0.514	15.9706	73	0.4246	5.51793	92	0.4002	8.44076	204	0.458	14.0106	134	0.4652	11.7197	111	0.4219	8.94188	65	0.4164	6.12763	83	0.4743	6.29263	135	0.4571	11.4304	80	0.3984	8.84359	66	0.4164	7.27803	129	0.4173	14.0567	182	0.4282	15.3973	120	0.4562	9.05542	95	0.4679	9.75595	43	0.3948	4.35257
CL10243.Contig3_All	1346	3096	0.9688	208.541	1237	0.9428	76.8998	2209	1	166.683	3304	0.9569	186.625	2395	0.8492	172.274	1931	0.9116	127.935	1270	0.9458	98.4658	1225	0.8239	76.3823	3431	0.8804	238.919	1090	0.8715	99.0987	1211	0.8291	109.829	2160	0.9584	193.575	3054	0.9324	212.494	2215	0.8351	137.469	1577	0.9294	133.193	764	0.8276	63.6023
CL10250.Contig1_All	204	5	0.7157	2.22216	14	0.9314	5.74247	1	0.6569	0.497864	2	0.7353	0.745374	3	0.7353	1.4238	2	0.652	0.874286	101	1	51.6676	20	0.8725	8.22814	-	-	-	-	-	-	28	1	16.755	1	0.6471	0.591302	-	-	-	-	-	-	4	0.8333	2.22907	34	1	18.6756
CL10250.Contig2_All	239	15	0.7238	5.69021	42	1	14.7046	24	1	10.1989	31	1	9.86139	30	0.9874	12.153	18	0.9791	6.71627	93	1	40.608	37	1	12.9929	16	0.9331	6.27476	90	1	46.082	72	1	36.775	18	1	9.08478	12	0.9833	4.70225	37	0.9582	12.9324	79	1	37.577	77	1	36.1009
CL10264.Contig2_All	1219	130	0.4348	9.66885	75	0.4512	5.14823	110	0.4553	9.16495	174	0.4282	10.8523	84	0.4085	6.67167	84	0.4512	6.1451	82	0.4471	7.02	98	0.4504	6.74721	203	0.6218	15.6087	202	0.6202	20.2784	85	0.5775	8.51203	126	0.5882	12.4683	158	0.5562	12.1388	136	0.6169	9.31988	224	0.6308	20.89	97	0.6046	8.91647
CL10276.Contig1_All	977	4	0.2282	0.371194	17	0.7943	1.45598	16	0.6459	1.66328	10	0.6878	0.77818	9	0.4084	0.89188	9	0.4841	0.821488	155	1	16.5563	126	0.9703	10.8237	25	0.6735	2.39839	65	0.911	8.14151	184	0.9775	22.9901	24	0.8178	2.96317	26	0.7963	2.4923	27	0.6653	2.30858	102	0.9724	11.8686	525	1	60.2129
CL10277.Contig3_All	336	127	1	34.2688	262	1	65.2473	140	1	42.3185	143	1	32.3572	141	1	40.6292	139	1	36.8917	286	1	88.8287	169	1	42.2133	47	1	13.1109	77	1	28.0439	76	1	27.6116	30	1	10.7702	53	1	14.7727	77	1	19.1437	71	1	24.0222	98	1	32.6822
CL10294.Contig2_All	902	2	0.235	0.201029	16	0.3503	1.48427	5	0.1364	0.562995	11	0.2062	0.927172	9	0.1497	0.966039	7	0.1829	0.692062	17	0.3082	1.96684	19	0.2705	1.76786	1	0.1275	0.103913	6	0.1475	0.814012	11	0.3326	1.48869	8	0.2672	1.06985	4	0.1563	0.415313	3	0.3137	0.277837	7	0.2439	0.882236	23	0.1996	2.85724
CL10297.Contig1_All	3065	-	-	-	-	-	-	-	-	-	-	-	-	-	-	-	-	-	-	-	-	-	-	-	-	200	0.4868	6.1161	62	0.4075	2.47541	89	0.4424	3.54468	191	0.4695	7.51697	201	0.4848	6.14169	154	0.433	4.19726	73	0.4473	2.70761	64	0.416	2.33978
CL10331.Contig2_All	1075	123	0.2688	10.3737	182	0.2828	14.1665	118	0.2512	11.1485	68	0.2614	4.80922	112	0.2642	10.0871	113	0.2549	9.37397	175	0.2753	16.9886	148	0.2605	11.5546	71	0.2577	6.19049	74	0.2577	8.42383	62	0.2521	7.04046	41	0.1591	4.60061	46	0.2158	4.00748	105	0.2567	8.15936	135	0.3116	14.2764	99	0.2549	10.3193
CL10335.Contig4_All	1933	84	0.1821	3.93987	82	0.1614	3.54963	93	0.1614	4.88644	76	0.1624	2.98921	77	0.1785	3.85671	107	0.1614	4.93634	23	0.18	1.24172	87	0.1821	3.77737	69	0.1619	3.34574	51	0.1588	3.22868	20	0.1614	1.26304	45	0.1619	2.80815	120	0.1624	5.81395	111	0.1769	4.79696	56	0.1816	3.29344	35	0.178	2.0289
CL10338.Contig1_All	1343	1292	1	87.2211	467	1	29.0966	459	0.9985	34.7119	1758	1	99.5216	1255	0.9993	90.4745	1292	1	85.7907	154	0.9851	11.9666	1020	1	63.742	1581	1	110.339	450	0.9926	41.0037	290	1	26.3597	770	0.997	69.1599	1716	1	119.664	1105	1	68.7324	523	0.9918	44.271	1023	1	85.3541
CL10338.Contig2_All	483	-	-	-	-	-	-	-	-	-	-	-	-	-	-	-	3	0.5756	0.553895	-	-	-	-	-	-	10	0.8261	1.94056	13	0.8427	3.29369	24	0.913	6.06571	9	0.942	2.24768	31	0.9068	6.01086	5	0.3747	0.864765	21	0.9565	4.94271	56	0.9917	12.9917
CL10338.Contig3_All	354	-	-	-	-	-	-	-	-	-	2	0.4153	0.429538	1	0.3983	0.273499	1	0.3701	0.251913	-	-	-	-	-	-	2	0.4633	0.529544	3	0.8898	1.03706	11	0.9831	3.79321	1	0.4096	0.340751	28	0.791	7.40759	-	-	-	11	0.9831	3.53251	19	0.8503	6.01416
CL10352.Contig1_All	1591	531	0.9868	30.2593	210	1	11.0446	553	0.9673	35.3017	667	0.9667	31.8735	471	0.9617	28.6622	612	0.9868	34.3032	121	0.8454	7.93674	315	0.995	16.6166	506	1	29.8095	148	0.9164	11.3836	278	0.934	21.3301	342	0.978	25.9296	484	0.9874	28.4903	530	1	27.8279	242	0.9711	17.2917	156	0.8925	10.987
CL10352.Contig2_All	725	240	1	30.0129	139	1	16.0427	187	1	26.1966	266	1	27.8945	132	1	17.6277	263	1	32.3498	44	1	6.33347	93	1	10.7658	216	1	27.9248	89	1	15.0224	78	0.9697	13.1333	147	1	24.4579	116	1	14.9845	196	1	22.5836	96	1	15.0531	38	1	5.87314
CL10352.Contig3_All	599	117	0.7696	17.709	31	0.7813	4.33048	85	0.7412	14.4123	110	0.7663	13.9618	79	0.7462	12.7691	138	0.7913	20.545	16	0.5459	2.78753	49	0.7195	6.86548	93	0.7496	14.5523	22	0.6578	4.49451	53	0.7279	10.8011	73	0.783	14.7006	125	0.7846	19.5436	75	0.7212	10.4595	40	0.7646	7.59148	32	0.7462	5.98616
CL10358.Contig1_All	2703	53	0.3252	1.77773	18	0.1398	0.557221	37	0.2782	1.39026	43	0.1565	1.20947	28	0.2971	1.00293	49	0.2778	1.6166	39	0.1502	1.50572	25	0.1828	0.776239	98	0.3903	3.39825	19	0.3222	0.860189	48	0.3762	2.16777	77	0.3248	3.43625	94	0.4255	3.2569	66	0.404	2.03973	27	0.3533	1.13556	31	0.3422	1.28511
CL10366.Contig1_All	758	101	0.3905	12.0806	53	0.3958	5.85069	76	0.6003	10.1832	105	0.3496	10.5316	86	0.2322	10.9847	69	0.3905	8.11771	39	0.3628	5.36936	36	0.3879	3.98598	102	0.8338	12.6126	22	0.3892	3.55173	19	0.3615	3.05986	70	0.5303	11.1396	111	0.3918	13.7144	95	0.4367	10.4696	49	0.3747	7.34887	20	0.3905	2.95655
CL10378.Contig2_All	1240	93	0.2653	6.7998	65	0.2653	4.38624	113	0.3242	9.25546	96	0.2742	5.88605	61	0.2702	4.76285	91	0.2669	6.54445	19	0.2645	1.59904	57	0.2669	3.85793	200	0.2718	15.1176	119	0.2677	11.7439	135	0.3008	13.2901	195	0.2815	18.9694	364	0.2903	27.4917	278	0.2766	18.7283	95	0.2766	8.70954	100	0.2806	9.03656
CL10396.Contig2_All	700	34	0.8586	4.40368	72	0.8343	8.60667	47	0.99	6.81932	43	0.9971	4.6703	65	1	8.9903	80	0.8886	10.1917	33	0.8914	4.91975	40	0.8757	4.79583	60	0.8629	8.03393	26	0.8343	4.54529	21	0.8786	3.66217	28	0.8171	4.82503	60	0.8971	8.02741	94	1	11.2177	48	0.87	7.79537	99	0.9714	15.8475
CL10411.Contig3_All	404	35	0.7624	7.85456	17	0.6064	3.52102	2	0.3886	0.502794	8	0.7624	1.50551	28	0.7847	6.7102	21	0.7525	4.63545	20	0.7871	5.16625	13	0.5668	2.70062	78	0.7896	18.0962	13	0.7624	3.93775	8	0.5668	2.41728	26	0.7649	7.76304	14	0.6287	3.2454	34	0.7871	7.03028	20	0.802	5.62784	4	0.3688	1.10944
CL1042.Contig2_All	2861	76	0.1059	2.40841	7	0.065	0.20473	38	0.0804	1.34898	73	0.0902	1.9399	36	0.08	1.21827	32	0.0828	0.997437	10	0.0692	0.364761	41	0.0821	1.20273	51	0.0905	1.67081	6	0.0587	0.256637	5	0.079	0.213339	33	0.0783	1.39135	25	0.0902	0.81836	25	0.0832	0.729957	4	0.1188	0.158941	-	-	-
CL1042.Contig3_All	2971	255	0.0602	7.78166	44	0.0559	1.23923	55	0.0576	1.88019	199	0.0586	5.09243	192	0.0586	6.25687	88	0.0582	2.6414	23	0.0572	0.80789	71	0.0582	2.00566	114	0.0592	3.59648	15	0.0565	0.617838	15	0.0565	0.61632	70	0.0586	2.84207	76	0.0589	2.3957	85	0.0576	2.38996	21	0.0582	0.803545	5	0.0528	0.188578
CL10427.Contig3_All	1174	22	0.4608	1.69899	1	0.1218	0.0712742	26	0.5204	2.24929	5	0.0911	0.3238	7	0.3509	0.577283	12	0.3143	0.911521	14	0.3884	1.24448	9	0.4302	0.643393	63	0.8135	5.02976	32	0.7598	3.33556	72	0.7496	7.48656	84	0.885	8.6308	111	0.8799	8.85476	84	0.747	5.97704	45	0.8135	4.3575	35	0.7198	3.3406
CL10437.Contig2_All	1072	26	0.5205	2.19894	3	0.2323	0.234168	15	0.375	1.42114	20	0.4907	1.41844	9	0.4841	0.812842	13	0.4347	1.08144	5	0.1269	0.486746	11	0.3461	0.861191	51	0.4944	4.45913	19	0.4478	2.16893	4	0.2985	0.455494	36	0.4879	4.05086	15	0.4039	1.31044	39	0.4534	3.0391	15	0.4524	1.59071	7	0.3871	0.731692
CL10450.Contig1_All	1003	161	0.8873	14.5532	100	0.8504	8.34257	129	0.8056	13.0626	222	0.8933	16.8278	122	0.7896	11.7765	110	0.7019	9.78014	76	0.8285	7.9075	88	0.8634	7.36349	115	0.8564	10.7466	39	0.5882	4.75828	47	0.7328	5.72025	99	0.7039	11.9062	106	0.6441	9.89753	107	0.7298	8.91165	60	0.6122	6.80054	28	0.5952	3.12811
CL10452.Contig1_All	924	71	0.8864	6.96661	262	0.8528	23.7263	125	0.7781	13.7398	113	0.7738	9.29781	70	0.8225	7.33474	92	0.7197	8.87911	64	0.7608	7.22828	111	0.7662	10.0821	76	0.8268	7.70933	140	0.7565	18.5414	35	0.7727	4.62396	28	0.6883	3.65532	28	0.7662	2.83797	81	0.7922	7.32299	122	0.9221	15.01	53	0.8333	6.4273
CL10452.Contig2_All	973	24	0.5324	2.23632	194	0.5601	16.6836	141	0.5416	14.718	64	0.5365	5.00082	42	0.5478	4.17922	107	0.5427	9.80674	27	0.5529	2.89586	64	0.5355	5.52038	39	0.5591	3.75688	87	0.555	10.9419	18	0.444	2.25828	13	0.4378	1.61165	48	0.4245	4.62009	56	0.5529	4.80784	42	0.555	4.90716	61	0.5529	7.02493
CL10456.Contig1_All	1173	69	0.7596	5.33318	44	0.6948	3.13874	12	0.387	1.03902	97	0.7997	6.28707	43	0.428	3.54919	57	0.7826	4.33342	45	0.7093	4.00351	55	0.4442	3.9352	188	0.8551	15.0222	19	0.6948	1.98217	10	0.3896	1.04069	104	0.9804	10.6949	66	0.7118	5.26948	55	0.7357	3.91688	22	0.7681	2.13215	17	0.4501	1.62396
CL10463.Contig2_All	1158	164	0.987	12.8402	56	0.8428	4.04651	54	0.7573	4.73616	149	0.9646	9.78255	77	0.9145	6.43785	102	0.8705	7.85498	53	0.7003	4.77633	68	0.8774	4.92836	242	0.9732	19.5876	21	0.6744	2.2192	26	0.6615	2.74083	127	0.9033	13.2292	75	0.9283	6.06561	84	0.8869	6.05963	33	0.8739	3.23966	25	0.7807	2.41911
CL10469.Contig2_All	1461	428	0.9103	26.56	1568	0.9021	89.8042	1210	0.8905	84.1156	634	0.8207	32.9924	548	0.8747	36.3152	587	0.8227	35.8296	3016	0.9637	215.431	1073	0.9172	61.6384	581	0.9103	37.2736	719	0.6694	60.2234	1436	0.6824	119.984	324	0.7406	26.7507	366	0.6112	23.4613	440	0.6612	25.1581	1219	0.6591	94.8521	1730	0.7433	132.685
CL10469.Contig3_All	912	268	0.932	26.6425	629	0.9539	57.7107	410	0.7884	45.6594	294	0.8531	24.5091	253	0.8629	26.8587	231	0.8454	22.5876	1383	0.9243	158.254	481	0.9452	44.2641	347	0.8739	35.6623	597	0.9079	80.1061	1108	0.9496	148.307	188	0.9156	24.8658	294	0.8147	30.1908	355	0.875	32.5169	822	0.9726	102.464	1308	0.9693	160.708
CL10477.Contig1_All	700	541	0.8686	70.0703	901	0.7857	107.703	683	0.86	99.0978	581	0.79	63.1034	465	0.7914	64.3152	718	0.91	91.4703	656	0.8157	97.7986	1055	0.8286	126.49	551	0.8786	73.7783	557	0.8571	97.3741	869	0.7871	151.544	388	0.8629	66.8611	1169	0.87	156.401	635	0.84	75.7794	662	0.8629	107.511	1340	0.95	214.502
CL10482.Contig1_All	502	160	1	28.8969	248	1	41.3379	244	0.9861	49.3659	229	1	34.6822	134	1	25.844	152	1	27.0018	246	1	51.1397	206	1	34.4402	203	1	37.9025	268	1	65.3307	299	1	72.7085	187	1	44.9343	185	1	34.5136	174	1	28.9548	295	1	66.8054	312	1	69.6427
CL10485.Contig1_All	968	503	0.9886	47.1116	253	0.9349	21.8699	339	0.9545	35.5685	565	0.9897	44.3759	399	0.9556	39.9077	369	0.9277	33.9942	127	0.9308	13.6916	304	0.9483	26.3572	682	0.9494	66.0365	146	0.9143	18.4571	241	0.9442	30.392	424	0.9483	52.836	653	0.9535	63.1771	437	0.9463	37.7121	247	1	29.0078	225	0.9401	26.0455
CL10492.Contig1_All	464	23	0.4957	4.49412	9	0.4332	1.62303	4	0.3836	0.875554	20	0.5474	3.27708	21	0.4634	4.38187	12	0.4116	2.30631	21	0.5194	4.72311	23	0.5884	4.16017	13	0.6961	2.62603	27	0.7866	7.12085	11	0.5431	2.89396	23	0.5323	5.97929	13	0.5603	2.6239	12	0.5022	2.16042	35	0.5948	8.57518	67	0.6983	16.1801
CL10492.Contig2_All	608	68	0.8865	10.1401	67	0.9424	9.22087	32	0.8191	5.34549	110	0.8816	13.7551	79	0.9194	12.58	63	0.8141	9.24039	86	0.9786	14.7612	112	0.9243	15.4602	72	0.8914	11.0995	176	0.9276	35.4238	45	0.949	9.03497	64	0.8602	12.6974	56	0.8421	8.62594	49	0.9556	6.73237	137	0.9293	25.6159	244	0.9803	44.9688
CL10500.Contig2_All	1244	306	0.9791	22.3016	33	0.7669	2.2197	55	0.6881	4.49038	26	0.6551	1.58901	52	0.8907	4.04708	133	0.8834	9.53421	43	0.7363	3.60724	48	0.783	3.23834	188	0.8955	14.1649	11	0.541	1.08208	6	0.4325	0.588774	48	0.615	4.65437	146	0.8593	10.9914	77	0.8698	5.17065	22	0.8135	2.01046	4	0.451	0.3603
CL10505.Contig2_All	744	21	0.7245	2.55907	15	0.6129	1.68702	3	0.2204	0.409534	8	0.3925	0.817507	4	0.453	0.52053	9	0.582	1.07876	20	0.6331	2.80533	5	0.547	0.564026	9	0.4879	1.13382	7	0.5484	1.15136	1	0.1505	0.164076	11	0.5349	1.78344	5	0.3642	0.629389	1	0.1935	0.11228	7	0.4731	1.06959	71	0.8051	10.6933
CL10526.Contig1_All	1137	118	0.8162	9.40928	254	0.8426	18.6928	89	0.8751	7.95007	92	0.7942	6.15179	103	0.7696	8.77072	85	0.8012	6.66672	273	0.876	25.057	171	0.8338	12.6223	46	0.6878	3.79204	191	0.8391	20.557	144	0.7159	15.4604	60	0.4398	6.36547	70	0.81	5.7658	87	0.7098	6.39196	126	0.883	12.5981	144	0.8522	14.1915
CL10526.Contig2_All	710	360	1	45.9705	701	1	82.6153	275	1	39.3383	227	1	24.3076	374	1	51.0002	283	1	35.5453	886	1	130.227	551	1	65.1321	215	1	28.3828	444	1	76.5263	359	1	61.724	129	1	21.9165	177	1	23.3473	297	1	34.9441	415	1	66.4482	368	1	58.0784
CL10548.Contig2_All	476	37	1	7.04741	109	1	19.1611	45	1	9.60167	61	1	9.7431	44	1	8.94962	52	1	9.74204	101	1	22.1432	110	1	19.3949	27	0.9286	5.31657	45	1	11.5689	51	1	13.0792	17	0.9307	4.30806	33	1	6.49276	40	1	7.01986	41	1	9.79198	72	1	16.9492
CL10549.Contig1_All	1560	127	0.2917	7.38098	35	0.2551	1.87735	53	0.2538	3.45058	178	0.3327	8.67501	59	0.2821	3.66173	91	0.1782	5.202	9	0.2718	0.602067	34	0.2583	1.82918	169	0.341	10.154	31	0.3013	2.43178	17	0.2635	1.33028	82	0.3519	6.34058	77	0.3038	4.62262	79	0.2712	4.23036	21	0.3147	1.53034	17	0.2506	1.22109
CL10549.Contig2_All	1585	159	0.4517	9.095	23	0.417	1.21423	75	0.4454	4.80588	252	0.4467	12.0878	140	0.4461	8.5518	126	0.4448	7.08916	24	0.4385	1.58019	80	0.4467	4.23606	281	0.4524	16.617	31	0.3527	2.39342	25	0.3767	1.92543	131	0.4498	9.96969	88	0.4221	5.19967	100	0.4366	5.27043	46	0.453	3.2993	20	0.3615	1.41392
CL10549.Contig3_All	1685	244	0.6766	13.1288	34	0.6184	1.68842	112	0.6	6.75086	298	0.9139	13.4459	176	0.7614	10.1128	218	0.6546	11.5375	25	0.5543	1.54834	54	0.5608	2.68965	970	0.6688	53.9569	122	0.5899	8.86026	60	0.4878	4.34679	414	0.6564	29.6374	255	0.6386	14.173	284	0.5988	14.0797	83	0.597	5.59979	21	0.3246	1.39651
CL10551.Contig1_All	2071	68	0.4887	2.9769	82	0.704	3.3131	31	0.4186	1.52028	79	0.4384	2.90016	64	0.5012	2.99198	38	0.493	1.63628	49	0.4756	2.46912	86	0.5567	3.48514	31	0.5152	1.403	53	0.5901	3.13171	78	0.5968	4.59761	75	0.6012	4.36839	125	0.3988	5.65265	102	0.564	4.11429	73	0.5867	4.00716	152	0.5268	8.2241
CL10551.Contig3_All	250	64	1	23.21	191	1	63.9284	105	1	42.657	65	1	19.7673	85	1	32.9183	90	1	32.1038	236	1	98.5142	143	1	48.0062	44	1	16.4963	175	1	85.6612	78	1	38.0866	52	1	25.0901	56	1	20.9783	73	1	24.3926	108	1	49.1108	109	1	48.8553
CL10558.Contig1_All	1790	27	0.5034	1.36756	30	0.4201	1.40239	15	0.2229	0.851098	5	0.1704	0.212369	17	0.4704	0.919506	10	0.2698	0.498196	61	0.6603	3.55634	33	0.6335	1.54726	48	0.638	2.51341	73	0.7732	4.99064	81	0.738	5.52395	45	0.6162	3.03249	49	0.6587	2.56369	57	0.7034	2.66009	88	0.8196	5.58886	106	0.786	6.63556
CL1056.Contig3_All	1342	473	0.614	31.9554	624	0.6431	38.9075	547	0.6356	41.3977	792	0.7325	44.8691	667	0.623	48.1207	434	0.6215	28.8397	475	0.623	36.9375	455	0.6222	28.4551	409	0.5842	28.5658	417	0.623	38.0251	367	0.6475	33.3835	481	0.5872	43.2347	513	0.6207	35.8003	445	0.6252	27.7002	485	0.6326	41.0849	223	0.6326	18.6199
CL10589.Contig1_All	1178	54	0.7852	4.15608	9	0.6469	0.63929	3	0.2453	0.258653	39	0.8132	2.51706	11	0.5993	0.904078	37	0.6978	2.80098	25	0.7003	2.21473	12	0.5671	0.854944	61	0.7869	4.85355	2	0.1256	0.207764	14	0.5806	1.45078	36	0.7275	3.68635	68	0.7903	5.40612	27	0.7801	1.91467	9	0.371	0.868542	8	0.562	0.760973
CL10590.Contig2_All	856	60	0.7979	6.35495	22	0.7465	2.15055	7	0.4942	0.830549	31	0.7477	2.75336	18	0.7523	2.0359	30	0.8131	3.12537	-	-	-	23	0.7675	2.25505	57	0.8762	6.24131	7	0.6425	1.00072	-	-	-	19	0.6086	2.67744	48	0.8423	5.25157	47	0.6963	4.58669	2	0.1729	0.265613	4	0.3621	0.523614
CL10596.Contig2_All	1778	77	0.4972	3.92639	73	0.4679	3.43551	129	0.4826	7.36884	130	0.5247	5.55886	77	0.4567	4.19293	70	0.4286	3.51091	71	0.4612	4.16729	54	0.4843	2.54896	51	0.3386	2.68852	63	0.2559	4.33606	53	0.4516	3.63883	97	0.4111	6.58082	75	0.5017	3.9505	74	0.3988	3.47676	87	0.3892	5.56264	16	0.3195	1.00835
CL106.Contig3_All	1409	176	0.863	11.325	105	0.9127	6.23561	122	0.9021	8.79407	188	0.9368	10.1443	123	0.8978	8.45187	147	0.9106	9.30379	63	0.8616	4.66612	125	0.8609	7.44562	194	0.8907	12.9052	102	0.8048	8.85881	47	0.6721	4.07197	158	0.8481	13.5265	160	0.7871	10.6348	170	0.8786	10.0789	78	0.8091	6.29328	59	0.8538	4.69208
CL10608.Contig2_All	1362	10	0.2276	0.665668	8	0.2283	0.491489	16	0.268	1.19312	21	0.257	1.17224	19	0.304	1.35063	14	0.2695	0.916652	17	0.2159	1.30256	16	0.2254	0.985927	6	0.1028	0.412904	4	0.0984	0.359393	3	0.1072	0.268882	4	0.0771	0.35426	6	0.1167	0.412569	9	0.1035	0.552002	4	0.1138	0.333869	31	0.1043	2.55041
CL10614.Contig2_All	793	153	0.8752	17.4926	32	0.6822	3.37658	66	0.8525	8.45302	166	0.8916	15.9151	131	0.889	15.994	195	0.8903	21.9288	24	0.8247	3.15838	42	0.8197	4.44506	310	0.8903	36.6407	21	0.6696	3.24065	53	0.7201	8.15869	152	0.9105	23.1212	132	0.8878	15.5892	102	0.8562	10.7449	40	0.8121	5.7343	17	0.7894	2.40215
CL10632.Contig1_All	1091	130	0.8763	10.8032	77	0.7837	5.90564	188	0.9019	17.5015	272	0.901	18.9548	143	0.9001	12.6902	159	0.8295	12.9965	47	0.8048	4.49573	114	0.8396	8.76964	117	0.8213	10.0516	107	0.879	12.0018	95	0.6618	10.6296	134	0.8964	14.8156	87	0.7654	7.46821	106	0.8698	8.11627	143	0.9065	14.9006	45	0.7929	4.62182
CL10640.Contig1_All	563	26	0.3552	4.18697	19	0.3037	2.82388	8	0.2877	1.44319	9	0.2948	1.21537	8	0.2877	1.37575	14	0.3925	2.21755	14	0.5133	2.59505	42	0.4227	6.26098	18	0.4316	2.99667	13	0.3428	2.82567	12	0.3623	2.6019	19	0.3144	4.07085	23	0.3872	3.82597	13	0.2895	1.9289	16	0.4369	3.23076	42	0.3712	8.35922
CL10640.Contig2_All	1039	9	0.5361	0.785348	2	0.1338	0.16107	7	0.2762	0.684264	8	0.2522	0.585395	3	0.2743	0.279553	4	0.1963	0.343319	2	0.153	0.200882	12	0.5361	0.96932	6	0.2156	0.541266	8	0.3109	0.942238	2	0.1992	0.234981	3	0.1444	0.348294	4	0.4081	0.360551	12	0.3696	0.964808	-	-	-	113	0.6631	12.1867
CL10641.Contig2_All	968	108	0.7314	10.1154	175	0.7686	15.1274	90	0.7655	9.44296	140	0.7614	10.9958	81	0.7118	8.10155	127	0.7541	11.6999	47	0.7066	5.06698	125	0.7603	10.8377	108	0.7479	10.4574	327	0.7583	41.3389	91	0.7521	11.4758	61	0.7211	7.60141	52	0.6901	5.03095	65	0.751	5.60936	150	0.7665	17.6161	171	0.7686	19.7945
CL10670.Contig1_All	1422	104	0.9852	6.63084	115	0.775	6.76704	131	0.9719	9.35649	124	0.8186	6.62974	90	0.8601	6.12776	132	0.8108	8.27805	160	0.9536	11.7421	150	0.948	8.85306	92	0.8671	6.06406	48	0.8143	4.13074	48	0.9072	4.12059	42	0.661	3.56278	50	0.5844	3.29301	71	0.884	4.17094	43	0.8615	3.43765	12	0.5457	0.945598
CL10671.Contig1_All	212	106	0.9858	45.332	257	0.9906	101.437	236	0.9858	113.062	400	1	143.449	202	0.9906	92.2517	267	0.9858	112.313	114	1	56.1172	280	0.9953	110.847	272	1	120.256	111	1	64.0728	201	0.9764	115.739	196	1	111.522	197	1	87.0267	245	1	96.5396	86	0.9764	46.1165	89	0.9953	47.0413
CL10679.Contig2_All	898	135	0.961	13.6299	248	0.9844	23.1087	174	0.9777	19.6795	162	0.9855	13.7155	128	0.9666	13.8004	178	0.9521	17.6765	209	0.8864	24.2883	245	0.9699	22.8977	109	0.9343	11.3769	133	0.8196	18.1243	158	0.9454	21.4782	84	0.8786	11.2835	117	0.8742	12.202	185	0.8898	17.2096	134	0.9465	16.9637	207	0.9243	25.8297
CL10685.Contig3_All	1131	97	0.3351	7.77578	69	0.3342	5.1049	154	0.328	13.8293	102	0.4536	6.85665	126	0.336	10.7862	81	0.3068	6.38669	52	0.3307	4.79808	67	0.3333	4.9718	85	0.4465	7.04419	133	0.3351	14.3905	43	0.2759	4.64113	57	0.3307	6.07928	82	0.3271	6.79005	55	0.4138	4.06233	45	0.3333	4.52317	154	0.4845	15.2575
CL10687.Contig2_All	1394	42	0.5803	2.73163	69	0.7231	4.14178	37	0.6463	2.69575	58	0.6406	3.16329	58	0.6284	4.02832	46	0.6679	2.94272	41	0.698	3.06936	54	0.6786	3.25112	40	0.627	2.6895	42	0.6887	3.687	52	0.6808	4.55364	33	0.6872	2.85556	49	0.6915	3.29197	103	0.6851	6.17234	45	0.698	3.66981	83	0.7238	6.67176
CL1069.Contig3_All	1459	326	0.9383	20.258	139	0.7594	7.97187	191	0.782	13.2959	294	0.8149	15.3203	167	0.7683	11.082	117	0.7471	7.15128	97	0.695	6.93814	169	0.7087	9.7215	155	0.706	9.95752	94	0.7375	7.88422	96	0.4441	8.03218	142	0.7402	11.7401	157	0.6731	10.0778	121	0.7903	6.92796	142	0.8533	11.0644	64	0.6347	4.91529
CL10698.Contig1_All	235	14	0.9319	5.40126	6	0.6043	2.13641	4	0.6851	1.72875	8	0.583	2.58819	11	0.6979	4.53193	8	0.6809	3.03582	11	0.9234	4.88485	10	0.8255	3.57136	5	0.7617	1.99424	9	0.6851	4.68663	4	0.6383	2.07783	3	0.6298	1.5399	4	0.6596	1.59409	2	0.6426	0.710947	14	0.7617	6.77257	70	0.9702	33.3776
CL10698.Contig2_All	212	1	0.1462	0.42766	-	-	-	2	0.8585	0.958154	2	0.717	0.717247	2	0.6321	0.913383	5	0.9057	2.10323	3	0.6038	1.47677	8	0.6274	3.16706	4	0.8491	1.76848	8	0.9953	4.61786	-	-	-	2	0.75	1.13798	-	-	-	2	0.6321	0.788078	8	0.9811	4.2899	24	1	12.6853
CL10710.Contig2_All	840	71	0.6429	7.66327	31	0.594	3.08804	54	0.5929	6.52913	71	0.5774	6.42619	29	0.5976	3.34255	74	0.5929	7.85608	17	0.5417	2.11201	46	0.6238	4.596	48	0.4702	5.35596	19	0.5	2.76797	28	0.4226	4.06908	39	0.4774	5.60048	29	0.4607	3.23326	54	0.4643	5.37019	22	0.4417	2.9774	13	0.4429	1.73416
CL10713.Contig2_All	2429	23	0.0922	0.85849	16	0.0741	0.55118	24	0.0692	1.00352	28	0.0844	0.876405	22	0.0712	0.876908	24	0.0811	0.881124	21	0.0823	0.902233	27	0.0848	0.932906	39	0.0778	1.50492	11	0.0646	0.554181	13	0.086	0.653331	9	0.0795	0.446946	29	0.0881	1.11813	58	0.0869	1.99469	9	0.0852	0.421219	9	0.0667	0.415183
CL10716.Contig2_All	607	132	1	19.7161	122	1	16.8179	130	1	21.7518	180	1	22.5454	119	1	18.9809	106	1	15.5729	91	1	15.6451	122	1	16.8684	135	1	20.8459	124	1	24.9988	76	0.9934	15.2842	118	0.8814	23.4495	80	0.8929	12.3431	130	1	17.8908	143	1	26.7819	67	1	12.3683
CL10722.Contig1_All	1783	712	0.9596	36.2046	391	0.9663	18.3496	507	0.9445	28.88	754	0.9905	32.151	504	0.9467	27.3677	622	0.9439	31.1095	284	0.9641	16.6224	430	0.9512	20.2404	810	0.9361	42.5803	249	0.9215	17.0897	311	0.9411	21.2925	572	0.9579	38.6976	872	0.9843	45.8023	794	0.9731	37.2001	316	0.9563	20.1479	239	0.931	15.02
CL10752.Contig1_All	244	116	0.9918	43.1026	45	0.9836	15.432	70	1	29.1373	130	0.9918	40.5068	84	0.918	33.331	110	0.9795	40.2028	44	0.9877	18.8187	109	0.9795	37.492	116	0.9631	44.5598	74	0.9836	37.1132	37	0.9385	18.511	54	0.8975	26.6958	80	0.918	30.7059	110	0.9672	37.6598	33	0.9713	15.3751	33	0.9016	15.1548
CL10773.Contig2_All	6891	411	0.6973	5.40748	98	0.5054	1.18999	103	0.4568	1.51809	421	0.6926	4.64488	214	0.6363	3.0067	212	0.6214	2.74351	109	0.5326	1.65071	146	0.5144	1.77817	228	0.5976	3.10118	41	0.3377	0.728095	25	0.2477	0.442869	26	0.2846	0.455125	109	0.5247	1.48138	75	0.4203	0.909189	62	0.4092	1.02283	16	0.2139	0.260173
CL1078.Contig7_All	4282	61	0.1681	1.29157	84	0.1497	1.64147	49	0.1331	1.16223	53	0.12	0.94103	53	0.1345	1.19836	60	0.1364	1.24956	71	0.1415	1.73037	53	0.1623	1.0388	44	0.1086	0.963121	26	0.1369	0.743041	35	0.1453	0.99779	41	0.1518	1.15499	54	0.1305	1.18105	75	0.1609	1.46315	21	0.1476	0.557527	68	0.1667	1.77946
CL10780.Contig2_All	1528	416	0.9843	24.6834	113	0.9005	6.18808	41	0.6518	2.72522	113	0.9195	5.6225	93	0.8946	5.89275	146	0.9705	8.52085	212	0.9758	14.479	162	0.8999	8.89802	277	0.9738	16.9915	66	0.9352	5.28575	74	0.8593	5.91189	110	0.9084	8.68379	278	0.9228	17.039	197	0.9594	10.7701	91	0.949	6.77035	60	0.9418	4.4
CL10793.Contig2_All	1075	123	0.4009	10.3737	75	0.5312	5.83786	43	0.5163	4.06257	64	0.6	4.52633	82	0.6642	7.38523	96	0.4	7.96373	17	0.4874	1.65032	105	0.6065	8.19752	113	0.5284	9.85247	45	0.5767	5.1226	27	0.5042	3.06601	99	0.534	11.1088	139	0.573	12.1096	100	0.4623	7.77082	44	0.507	4.65305	47	0.6465	4.89908
CL10800.Contig4_All	464	72	0.7651	14.0686	45	0.694	8.11513	77	0.7306	16.8544	67	0.7565	10.9782	79	0.7651	16.4842	73	0.7026	14.03	41	0.75	9.22131	52	0.7026	9.40561	105	0.7328	21.2103	27	0.7047	7.12085	41	0.7586	10.7866	62	0.6897	16.1181	53	0.7608	10.6974	93	0.7047	16.7433	49	0.8254	12.0053	30	0.6767	7.24483
CL10808.Contig1_All	494	90	0.9858	16.5177	20	0.8178	3.38769	83	0.8765	17.0644	128	0.9838	19.6996	67	0.9271	13.1313	90	0.8522	16.2468	5	0.4433	1.05626	41	0.9332	6.9656	45	0.8158	8.53809	10	0.7247	2.47719	15	0.7267	3.70665	48	0.9312	11.7207	61	0.8441	11.5644	33	0.7206	5.58036	18	0.7976	4.14228	-	-	-
CL10834.Contig1_All	2637	401	0.9602	13.787	875	0.9772	27.7651	436	0.9344	16.7926	371	0.9704	10.6964	443	0.9826	16.2649	421	0.9666	14.2372	1291	0.9936	51.0908	770	1	24.5066	375	0.9659	13.329	682	1	31.649	480	0.9746	22.2202	270	0.9716	12.3508	283	0.9526	10.0507	429	0.9545	13.5901	736	0.9833	31.7293	675	0.9761	28.6826
CL10842.Contig2_All	1641	59	0.3096	3.25971	66	0.3589	3.3654	92	0.3394	5.69404	257	0.3632	11.9069	75	0.3577	4.42498	119	0.3413	6.46684	25	0.3285	1.58986	48	0.3547	2.4549	91	0.3266	5.19766	45	0.3297	3.35575	36	0.3272	2.67801	60	0.3547	4.41045	50	0.3059	2.85354	105	0.3303	5.3451	94	0.3303	6.51197	37	0.3163	2.52649
CL10848.Contig1_All	2652	32	0.1037	1.09399	22	0.0999	0.694145	30	0.0743	1.14892	29	0.1063	0.831379	19	0.1003	0.693647	20	0.1037	0.672527	25	0.121	0.983769	35	0.1158	1.10763	10	0.0965	0.353428	13	0.0901	0.599869	56	0.1075	2.5777	12	0.0698	0.545818	28	0.0958	0.988796	22	0.0784	0.692986	24	0.1071	1.0288	59	0.1075	2.49289
CL10848.Contig2_All	2682	-	-	-	-	-	-	-	-	-	-	-	-	-	-	-	-	-	-	-	-	-	-	-	-	6	0.0705	0.209685	7	0.088	0.319393	42	0.1186	1.91165	15	0.0981	0.67464	21	0.1063	0.733301	12	0.1107	0.373764	13	0.0805	0.551033	41	0.1156	1.71297
CL10861.Contig3_All	1189	84	1	6.4052	107	0.9975	7.53013	94	0.9907	8.02947	119	0.9823	7.60921	98	0.9975	7.98	82	0.9092	6.15015	154	1	13.5165	104	0.9781	7.34097	145	0.9874	11.4304	231	1	23.7748	169	0.9992	17.3509	169	1	17.1453	130	1	10.2396	96	1	6.74473	272	1	26.0064	111	1	10.4608
CL10861.Contig5_All	300	1004	1	303.422	736	0.9233	205.285	807	1	273.208	1443	0.92	365.695	1133	0.92	365.651	748	0.92	222.348	333	0.9233	115.838	495	0.9133	138.48	680	1	212.453	407	0.9233	166.02	341	0.9933	138.756	791	1	318.05	1351	1	421.751	882	1	245.597	385	0.95	145.892	225	0.9133	84.04
CL10864.Contig1_All	2275	510	0.927	20.3247	113	0.8084	4.15621	330	0.8743	14.7324	1296	0.996	43.311	447	0.8716	19.0233	378	0.927	14.8171	80	0.7319	3.66974	213	0.829	7.85778	1131	0.9982	46.5968	77	0.5543	4.14186	69	0.6673	3.70242	466	0.9147	24.7084	184	0.7604	7.57458	317	0.8963	11.64	90	0.8127	4.49733	70	0.7138	3.4478
CL10866.Contig2_All	1052	450	1	38.7821	376	1	29.907	1488	1	143.658	639	1	46.1806	439	1	40.4024	591	1	50.0986	164	1	16.2688	671	1	53.5314	151	1	13.4535	80	0.9468	9.30595	152	0.9401	17.6378	57	0.8736	6.5358	51	0.7994	4.54022	37	0.8793	2.93806	46	0.884	4.97091	36	0.7966	3.83453
CL10879.Contig1_All	2061	680	0.9296	29.9134	1096	0.8928	44.4973	1983	0.9199	97.7205	3676	0.9102	135.604	1083	0.9238	50.8756	1019	0.9243	44.091	207	0.9393	10.4814	324	0.8768	13.1938	834	0.9204	37.9283	862	0.9267	51.1818	492	0.8981	29.141	796	0.8894	46.5881	430	0.9185	19.5395	398	0.8612	16.1317	571	0.8962	31.4957	136	0.836	7.39411
CL10881.Contig2_All	410	248	0.9805	54.8407	177	0.9707	36.1235	162	0.9829	40.1303	227	0.9293	42.0936	170	0.9659	40.1443	164	0.9683	35.6709	93	1	23.6715	213	0.9585	43.6011	162	0.9902	37.0345	158	0.9	47.1585	95	0.9829	28.2851	92	0.961	27.0672	254	0.9341	58.0192	201	0.9293	40.9532	120	1	33.2729	234	0.9829	63.9524
CL10898.Contig1_All	820	471	1	52.0765	925	1	94.3906	467	0.9378	57.8421	373	0.9	34.5835	492	0.9988	58.0911	505	0.9841	54.9201	1076	0.9976	136.938	746	0.9976	76.3531	356	0.9317	40.6922	696	0.9402	103.868	431	1	64.1625	208	0.9854	30.5977	207	0.9512	23.6417	560	0.95	57.0492	620	1	85.955	565	1	77.2075
CL109.Contig2_All	2068	923	0.7166	40.4656	15	0.3922	0.606934	48	0.3767	2.35739	329	0.604	12.0954	175	0.5982	8.19306	178	0.6286	7.67579	56	0.5455	2.82595	19	0.2611	0.771089	2796	0.6335	126.725	66	0.4545	3.90553	80	0.5667	4.72234	508	0.6194	29.6315	319	0.6117	14.4465	285	0.602	11.5125	48	0.4734	2.63866	28	0.4884	1.51716
CL109.Contig4_All	2228	3596	0.9434	146.332	5428	0.939	203.857	3156	0.9075	143.868	2830	0.9048	96.5708	3268	0.9219	142.012	3263	0.8954	130.604	11026	0.921	516.452	5957	0.9188	224.395	2007	0.8864	84.432	3888	0.908	213.549	4464	0.9152	244.583	1851	0.9004	100.215	2614	0.8864	109.878	3673	0.8945	137.715	4053	0.9376	206.802	5244	0.9408	263.738
CL109.Contig5_All	2345	545	0.513	21.0712	7	0.2256	0.249779	28	0.2307	1.21271	161	0.4755	5.21984	80	0.4507	3.30298	92	0.3838	3.49863	37	0.3608	1.64659	23	0.3638	0.823165	976	0.5173	39.0105	45	0.3561	2.34831	61	0.3932	3.17545	251	0.4951	12.9113	221	0.4503	8.82615	181	0.4426	6.44779	26	0.3514	1.26045	17	0.3416	0.812327
CL109.Contig6_All	2404	837	0.5399	31.5665	19	0.1601	0.661333	37	0.3823	1.56318	386	0.4713	12.2075	132	0.4351	5.31616	135	0.4085	5.00787	40	0.2213	1.73641	28	0.3602	0.977519	1920	0.4967	74.8586	110	0.3478	5.59944	72	0.4455	3.65608	468	0.4671	23.4829	311	0.4601	12.1157	334	0.4426	11.6061	65	0.3731	3.07378	28	0.3827	1.30511
CL109.Contig7_All	1483	4431	0.9676	270.892	7243	0.9683	408.675	3819	0.9454	261.547	5098	0.9609	261.356	4699	0.9474	306.777	4366	0.9447	262.54	13048	0.967	918.184	8244	0.9521	466.55	3792	0.9474	239.664	6186	0.9629	510.452	5126	0.9521	421.944	2996	0.9514	243.692	3806	0.9467	240.353	4741	0.9474	267.057	7894	0.9582	605.131	7244	0.9461	547.346
CL109.Contig8_All	328	486	1	134.338	668	1	170.413	346	1	107.138	363	1	84.1409	421	1	124.27	413	1	112.287	1315	1	418.388	774	1	198.047	245	1	70.0112	544	1	202.96	604	1	224.792	263	1	96.7212	362	1	103.361	544	1	138.548	608	1	210.728	691	1	236.064
CL10905.Contig1_All	1985	84	0.1285	3.83666	104	0.1763	4.38403	92	0.197	4.70726	96	0.2514	3.67693	46	0.2322	2.24365	113	0.1224	5.07658	124	0.3259	6.5191	52	0.13	2.19859	179	0.1441	8.45216	40	0.1199	2.46596	44	0.1184	2.70589	96	0.1244	5.83379	104	0.13	4.90676	72	0.2081	3.03003	57	0.1904	3.26443	30	0.1264	1.6935
CL10909.Contig2_All	372	12	0.7634	2.92465	35	0.7876	7.87274	19	0.7419	5.18742	26	0.7742	5.31379	29	1	7.54768	24	0.8091	5.75336	23	0.8387	6.45226	33	1	7.44514	13	0.8091	3.27548	14	0.7473	4.60544	12	0.8844	3.93782	16	0.6613	5.1882	50	0.7285	12.5878	25	0.7527	5.614	26	0.8065	7.94555	55	0.957	16.567
CL10915.Contig1_All	207	74	1	32.4113	40	0.9807	16.1693	57	0.9082	27.967	78	0.9275	28.6483	54	0.8986	25.257	68	0.9179	29.2949	13	0.8744	6.5539	49	0.8986	19.8668	119	0.9614	53.883	46	0.8841	27.194	30	0.8889	17.6917	91	0.8986	53.0287	109	0.913	49.3149	53	0.9662	21.3885	42	0.8986	23.066	45	1	24.3594
CL10921.Contig1_All	409	14	0.9169	3.10341	4	0.4474	0.818347	3	0.3301	0.744971	7	0.7506	1.30122	7	0.6528	1.65704	6	0.3447	1.30822	9	0.7408	2.29639	2	0.4597	0.410401	7	0.3521	1.60417	5	0.6919	1.496	1	0.1222	0.298466	9	0.3178	2.65436	14	0.978	3.20573	8	0.8606	1.63396	10	0.6553	2.77952	38	0.9267	10.4108
CL10926.Contig1_All	205	2	0.6634	0.884527	253	1	103.268	28	1	13.8722	12	1	4.45043	32	1	15.1131	3	0.7512	1.30503	139	1	70.76	276	1	112.994	4	0.6927	1.82886	123	1	73.4239	136	1	80.9847	15	1	8.82627	21	0.9854	9.59373	9	1	3.66745	64	1	35.4911	502	1	274.394
CL10926.Contig2_All	818	105	0.9572	11.6378	2667	1	272.816	522	1	64.8124	314	1	29.1844	387	1	45.8054	192	0.989	20.9316	1263	1	161.13	2766	1	283.792	54	0.9988	6.1875	1005	1	150.348	1510	1	225.342	217	1	31.9997	498	1	57.0162	353	1	36.0493	854	1	118.686	4983	1	682.594
CL10931.Contig1_All	1631	192	0.8112	10.6729	585	0.7572	30.0125	238	0.8633	14.8205	179	0.8486	8.34398	260	0.7793	15.434	188	0.653	10.2792	495	0.7505	31.6722	650	0.7523	33.4473	122	0.7799	7.01101	234	0.7302	17.5569	263	0.7235	19.6843	189	0.8032	13.9781	455	0.867	26.1264	427	0.6781	21.87	332	0.8547	23.1408	608	0.6818	41.771
CL10931.Contig2_All	650	187	0.9877	26.0833	625	1	80.4577	201	0.8292	31.4068	167	0.9123	19.5334	258	0.8031	38.4295	216	0.8508	29.6342	583	0.9985	93.6013	787	0.9154	101.616	102	1	14.7083	261	0.9154	49.1375	296	1	55.5899	165	0.9969	30.6204	450	1	64.8367	395	0.86	50.7644	344	1	60.1642	885	1	152.565
CL10939.Contig1_All	1155	153	0.9359	12.01	76	0.981	5.50595	101	0.8355	8.88138	163	0.9558	10.7295	142	0.9758	11.9032	173	0.9351	13.3573	62	0.9515	5.60191	108	0.89	7.84772	125	0.7913	10.1439	27	0.6312	2.86067	78	0.7766	8.24386	124	0.9368	12.9503	176	0.8632	14.2709	124	0.8078	8.9684	37	0.6779	3.64178	52	0.6935	5.04483
CL1095.Contig1_All	758	4	0.3945	0.478438	1	0.1504	0.11039	7	0.3549	0.937929	2	0.2388	0.200602	7	0.2058	0.894103	4	0.3931	0.470592	6	0.3668	0.826055	-	-	-	3	0.1939	0.37096	3	0.3905	0.484327	4	0.6438	0.644182	3	0.434	0.47741	8	0.3496	0.988423	1	0.2098	0.110206	5	0.5172	0.749884	18	0.6214	2.6609
CL1096.Contig1_All	1188	5	0.1397	0.381583	1	0.0589	0.0704343	-	-	-	8	0.112	0.511974	2	0.0648	0.162994	-	-	-	1	0.0783	0.0878436	4	0.1229	0.282582	5	0.1751	0.394483	3	0.1128	0.309023	2	0.1187	0.205509	1	0.0926	0.101537	1	0.0522	0.0788326	-	-	-	4	0.0657	0.382769	40	0.1456	3.77284
CL1096.Contig2_All	2076	387	0.9451	16.9012	200	0.9075	8.06127	189	0.8276	9.24646	302	0.9461	11.06	233	0.8646	10.8664	205	0.9066	8.80603	203	0.9191	10.2046	118	0.9287	4.77042	332	0.9249	14.9895	130	0.8454	7.66306	118	0.8815	6.93861	243	0.922	14.1195	235	0.8772	10.6014	190	0.8738	7.64542	198	0.9244	10.8425	460	0.9239	24.8288
CL1096.Contig3_All	1027	21	0.741	1.85389	2	0.1285	0.162952	3	0.1353	0.296683	2	0.1977	0.148059	-	-	-	1	0.1422	0.0868327	6	0.3982	0.609688	5	0.4645	0.408603	3	0.2833	0.273795	13	0.8598	1.54903	4	0.2259	0.475453	9	0.4937	1.05709	6	0.4323	0.547146	5	0.4693	0.406701	8	0.5161	0.88555	288	0.9873	31.4229
CL1096.Contig4_All	1511	480	0.8829	28.8013	98	0.8405	5.42703	80	0.7154	5.37733	137	0.904	6.89335	133	0.9219	8.52208	70	0.7803	4.1313	119	0.8941	8.21882	268	0.8531	14.8858	122	0.8279	7.56781	314	0.9001	25.4303	38	0.6135	3.06999	115	0.8842	9.18064	110	0.9385	6.81789	85	0.7902	4.69926	150	0.8074	11.2855	2531	0.9477	187.695
CL1096.Contig5_All	1485	61	0.2128	3.72425	30	0.2088	1.69042	10	0.2202	0.683935	31	0.2424	1.58712	37	0.2438	2.41231	13	0.1737	0.780675	20	0.2242	1.4055	98	0.2747	5.53862	41	0.231	2.58781	46	0.196	3.79068	5	0.1522	0.411018	28	0.1798	2.27442	30	0.233	1.89198	24	0.1919	1.35008	41	0.2606	3.13871	949	0.2539	71.6085
CL10972.Contig2_All	1730	30	0.6035	1.57221	73	0.7514	3.53084	33	0.7642	1.93735	32	0.5908	1.4063	47	0.7705	2.63033	38	0.7168	1.9588	101	0.7329	6.09259	55	0.7283	2.6682	57	0.7092	3.08819	59	0.6763	4.17342	38	0.6121	2.68136	32	0.6052	2.23123	33	0.7173	1.78645	44	0.6642	2.12462	64	0.8214	4.20559	84	0.7434	5.44074
CL10989.Contig2_All	312	-	-	-	-	-	-	1	0.4487	0.325527	6	0.7372	1.46208	9	0.6795	2.79284	5	0.4712	1.42912	-	-	-	4	0.4647	1.07599	53	0.8397	15.922	8	0.484	3.13777	8	0.7724	3.13006	39	0.6026	15.0782	27	0.5128	8.10459	26	0.7308	6.96136	31	0.8878	11.2954	205	0.9583	73.6248
CL10993.Contig1_All	646	43	1	6.03491	4	0.4505	0.518117	10	0.7755	1.5722	1	0.1796	0.117691	13	0.5604	1.94836	2	0.2214	0.27609	10	0.7539	1.61545	18	0.6873	2.33852	1	0.226	0.145092	2	0.3003	0.378864	-	-	-	-	-	-	3	0.4567	0.434921	-	-	-	1	0.2198	0.175979	40	1	6.93829
CL11.Contig3_All	748	49	0.9947	5.93922	86	0.9853	9.6205	17	0.6123	2.30828	22	0.8556	2.23612	65	1	8.41338	31	0.6337	3.69584	105	1	14.6492	86	0.9987	9.64936	9	0.6029	1.12776	42	0.7099	6.87122	35	0.7059	5.71195	12	0.6337	1.93517	61	0.6778	7.63748	64	0.7259	7.14749	36	0.7233	5.47135	99	0.6965	14.8306
CL11006.Contig1_All	561	-	-	-	-	-	-	-	-	-	-	-	-	-	-	-	3	0.2799	0.476883	-	-	-	1	0.0749	0.149602	9	0.4421	1.50368	6	0.3619	1.3088	4	0.2656	0.870392	9	0.4332	1.93517	4	0.3672	0.667758	13	0.3547	1.93578	7	0.4652	1.4185	68	0.4367	13.5822
CL11008.Contig2_All	498	43	0.6767	7.82842	32	0.5964	5.37677	7	0.5944	1.42761	21	0.5823	3.20601	9	0.5422	1.74973	12	0.5904	2.14885	33	0.6506	6.91531	29	0.6104	4.88732	2	0.2751	0.376423	12	0.3775	2.94875	16	0.5663	3.92201	12	0.6606	2.90664	11	0.4076	2.06864	5	0.5562	0.838718	23	0.5884	5.25039	22	0.3594	4.95015
CL11025.Contig1_All	383	70	0.7598	16.5704	25	0.7598	5.46188	25	0.7546	6.62952	76	1	15.0865	45	0.9869	11.3756	53	0.8381	12.3404	8	1	2.17981	53	0.9869	11.6139	44	0.8042	10.7678	30	1	9.58537	17	1	5.41836	49	0.624	15.4325	64	0.8486	15.6496	38	0.7781	8.2882	27	1	8.01417	12	0.624	3.51081
CL11025.Contig2_All	1027	184	0.9007	16.2436	362	0.9017	29.4944	216	1	21.3611	257	1	19.0255	112	0.9056	10.5586	159	0.9017	13.8064	211	0.9786	21.4407	331	1	27.0495	172	0.9017	15.6976	457	0.9961	54.4543	206	0.9026	24.4858	138	0.9406	16.2087	142	0.9056	12.9491	112	0.9026	9.11009	366	0.9056	40.5139	127	0.9026	13.8566
CL11029.Contig1_All	1070	281	0.7766	23.8099	141	0.7224	11.0265	234	0.7495	22.2113	328	0.7551	23.3058	137	0.8121	12.3964	162	0.8121	13.5016	87	0.728	8.4852	195	0.8579	15.2951	406	0.9206	35.5645	116	0.7841	13.2666	140	0.771	15.9721	254	0.7813	28.6345	430	0.7523	37.6363	280	0.7477	21.86	217	0.757	23.0552	126	0.7514	13.1951
CL11041.Contig2_All	1886	114	0.4417	5.48022	283	0.4486	12.5558	120	0.4427	6.4622	127	0.4496	5.1196	159	0.4528	8.16233	112	0.3701	5.29578	370	0.4464	20.4733	258	0.4502	11.481	95	0.3865	4.72125	179	0.4337	11.6144	123	0.438	7.96125	59	0.4258	3.77355	54	0.3606	2.68148	127	0.3775	5.62519	207	0.4565	12.4773	138	0.4258	8.19903
CL11046.Contig1_All	311	16	0.9904	4.66439	41	0.9936	11.0312	22	1	7.18461	15	1	3.66695	6	0.9807	1.86788	17	0.8939	4.87463	27	1	9.06004	65	0.9486	17.541	24	1	7.23312	37	1	14.5589	65	1	25.5135	23	0.9582	8.92087	23	0.9678	6.92611	25	1	6.71514	21	0.9807	7.67631	165	1	59.4495
CL11046.Contig2_All	1349	10	0.2661	0.672083	42	0.2995	2.60518	9	0.2535	0.677597	6	0.2669	0.338153	11	0.3002	0.789477	3	0.1972	0.198318	21	0.2809	1.62455	43	0.2995	2.67521	7	0.2187	0.486364	39	0.3017	3.53785	60	0.295	5.42947	9	0.255	0.804767	17	0.2513	1.18021	18	0.2669	1.11464	30	0.2787	2.52815	111	0.3321	9.2201
CL11057.Contig3_All	1107	120	0.925	9.82808	158	0.9241	11.9429	82	0.8726	7.52328	85	0.981	5.83775	127	0.8555	11.1075	116	0.9322	9.34467	277	0.9259	26.1131	154	0.9232	11.6755	51	0.8997	4.31815	179	0.9846	19.7875	123	0.9431	13.5636	80	0.9142	8.7173	80	0.841	6.76806	139	0.8591	10.4892	186	0.9232	19.1011	185	0.9322	18.7262
CL11060.Contig1_All	1185	106	0.5932	8.11003	247	0.5654	17.4413	183	0.5122	15.6846	196	0.3738	12.5751	146	0.3781	11.9287	386	0.5046	29.0484	176	0.5376	15.4996	142	0.5629	10.0571	1052	0.7688	83.2094	299	0.6759	30.8773	379	0.8422	39.0426	537	0.735	54.6633	1183	0.73	93.495	1366	0.7814	96.2958	864	0.7865	82.8875	998	0.8236	94.3707
CL11060.Contig2_All	1172	641	0.7952	49.5867	781	0.7312	55.7602	554	0.7056	48.0091	734	0.7986	47.6149	543	0.6903	44.8571	1646	0.7841	125.244	561	0.7875	49.9531	544	0.7466	38.9559	902	0.6877	72.1363	336	0.6493	35.0831	425	0.6527	44.2669	616	0.6715	63.4005	1332	0.7108	106.438	1392	0.773	99.2172	1092	0.7619	105.923	1195	0.7509	114.252
CL11079.Contig2_All	544	205	0.9504	34.1657	95	0.9485	14.6125	92	0.943	17.1763	195	0.943	27.2527	146	0.9412	25.9844	149	0.9982	24.4254	43	0.9614	8.24891	141	0.9559	21.7531	160	0.9522	27.5674	97	0.954	21.8202	57	0.8787	12.7907	142	0.9982	31.4869	200	1	34.4313	159	0.9853	24.4159	86	0.943	17.9719	59	0.9375	12.1528
CL11081.Contig1_All	929	169	0.9085	16.4932	77	0.9107	6.93547	108	0.8902	11.8073	192	0.9117	15.713	141	0.9096	14.6947	194	0.8956	18.6226	95	0.9182	10.6717	99	0.8934	8.94378	267	0.9709	26.9383	62	0.9107	8.16699	49	0.9602	6.4387	151	0.8644	19.6065	137	0.9107	13.8111	179	1	16.0958	154	0.9128	18.8451	57	0.775	6.87518
CL11106.Contig1_All	1507	100	0.6058	6.01619	25	0.4545	1.38812	63	0.5846	4.24589	123	0.6019	6.20535	64	0.6788	4.11174	48	0.5143	2.84041	65	0.5727	4.50119	8	0.4605	0.445532	197	0.6072	12.2526	172	0.5952	13.9669	129	0.5727	10.4495	183	0.6815	14.648	164	0.5766	10.1918	137	0.5919	7.59421	155	0.6038	11.6926	74	0.6417	5.50229
CL11112.Contig1_All	1466	258	0.839	15.9559	160	0.9516	9.13244	177	0.7967	12.2625	393	0.8711	20.3814	207	0.8786	13.6708	223	0.94	13.5651	53	0.7674	3.77284	198	0.897	11.3353	226	0.925	14.4494	141	0.8786	11.7699	101	0.837	8.41018	178	0.8984	14.6462	221	0.9884	14.1182	192	0.9059	10.9406	190	0.9325	14.7337	91	0.5723	6.95556
CL11113.Contig1_All	1005	89	0.5811	8.02895	49	0.5244	4.07972	85	0.5741	8.59002	106	0.5791	8.01889	52	0.5881	5.00952	73	0.5035	6.47754	13	0.2985	1.34991	66	0.594	5.51162	171	0.5821	15.948	143	0.6259	17.4123	110	0.5234	13.3612	120	0.5413	14.4031	162	0.5801	15.0963	121	0.5652	10.0576	137	0.5801	15.497	68	0.5801	7.58172
CL11120.Contig2_All	2393	115	0.519	4.35703	236	0.4739	8.25221	78	0.4354	3.3105	136	0.5023	4.32086	135	0.4697	5.46198	114	0.4563	4.2483	405	0.509	17.662	256	0.4772	8.9784	99	0.4998	3.87764	215	0.504	10.9947	154	0.5036	7.8559	60	0.4576	3.02446	63	0.4396	2.46558	108	0.4718	3.77013	226	0.5061	10.7364	179	0.4747	8.38176
CL11125.Contig1_All	248	35	1	12.7953	74	1	24.9678	43	1	17.6099	31	0.871	9.50352	35	1	13.6639	47	1	16.9005	66	1	27.7728	51	1	17.2592	23	1	8.69263	41	1	20.2311	37	1	18.2124	27	1	13.1326	24	1	9.0632	30	1	10.1052	24	1	11.0015	70	1	31.628
CL11133.Contig1_All	721	1021	1	128.388	2189	1	254.045	1448	0.9667	203.974	1076	1	113.462	991	1	133.075	706	0.9501	87.3219	2278	1	329.72	777	0.975	90.4456	422	0.9778	54.8595	542	0.7822	91.9921	576	1	97.5225	393	0.792	65.7502	656	1	85.21	668	0.9861	77.3956	633	1	99.8072	244	0.9695	37.921
CL11133.Contig2_All	662	676	0.852	92.5814	1648	0.8051	208.305	1245	0.8293	191.008	811	0.8218	93.1402	694	0.8051	101.499	452	0.7946	60.8883	1885	0.8353	297.153	557	0.8097	70.6153	597	0.8278	84.5262	504	0.8066	93.1663	668	0.8202	123.179	322	0.7946	58.6729	496	0.8051	70.1691	583	0.8051	73.5675	644	0.8369	110.591	209	0.7961	35.3764
CL11151.Contig8_All	1074	90	0.973	7.59754	52	0.9311	4.05135	55	0.8957	5.20115	128	1	9.06108	98	1	8.83447	92	0.9804	7.63901	11	0.5633	1.06885	51	1	3.98536	183	1	15.9706	98	1	11.1663	52	0.9264	5.9104	157	1	17.6334	86	0.973	7.49922	109	0.9898	8.47808	91	0.9423	9.63231	39	0.9814	4.06898
CL11162.Contig1_All	2001	122	0.3638	5.52774	155	0.3593	6.48165	89	0.3538	4.51735	147	0.3558	5.58528	71	0.3418	3.43534	133	0.3478	5.92732	157	0.3563	8.18803	92	0.3563	3.85871	98	0.3553	4.59044	171	0.3713	10.4577	99	0.3523	6.03957	99	0.3238	5.96799	58	0.3423	2.71458	85	0.3443	3.54852	158	0.3643	8.97642	138	0.3623	7.72782
CL1117.Contig1_All	1767	344	0.5218	17.6505	114	0.5156	5.39845	152	0.5201	8.73672	355	0.5354	15.2745	232	0.5235	12.7119	262	0.5161	13.2226	113	0.5133	6.67373	188	0.5195	8.92941	522	0.5337	27.6891	75	0.5054	5.19411	115	0.5931	7.94473	293	0.5869	20.0019	255	0.5891	13.5153	208	0.5173	9.83336	123	0.5891	7.91338	87	0.5184	5.51706
CL11171.Contig2_All	1505	1372	0.8877	82.6518	1463	0.9329	81.3408	1147	0.8691	77.4048	1440	0.9203	72.7445	1501	0.9183	96.5612	1707	0.8844	101.146	3358	0.9223	232.847	1326	0.9183	73.945	1460	0.8286	90.9267	661	0.8173	53.7466	706	0.8485	57.2646	730	0.8445	58.5095	1096	0.8439	68.2018	1848	0.9056	102.575	658	0.9203	49.703	591	0.8093	44.0023
CL11177.Contig2_All	969	16	0.42	1.49703	13	0.3199	1.12259	12	0.3375	1.25776	29	0.4035	2.27535	15	0.4427	1.49874	28	0.4861	2.57684	13	0.4747	1.40006	13	0.4118	1.12596	39	0.3622	3.77238	13	0.4778	1.64175	17	0.3529	2.14162	21	0.4231	2.61418	23	0.4881	2.22293	40	0.4603	3.44835	15	0.485	1.75979	2	0.2962	0.231276
CL11200.Contig1_All	1007	966	0.997	86.9726	639	0.9285	53.0973	2268	0.9831	228.747	1326	0.9732	100.113	951	0.996	91.4344	1295	0.9474	114.682	132	0.9265	13.6795	198	0.9364	16.502	543	0.9404	50.5412	159	0.9404	19.3221	247	0.9454	29.9423	462	0.9394	55.3417	94	0.8272	8.74219	208	0.9444	17.2548	432	0.9503	48.7694	47	0.8838	5.2299
CL11200.Contig2_All	1081	901	0.8631	75.5673	784	0.901	60.6864	698	0.8113	65.5799	509	0.9584	35.7986	498	0.9732	44.6028	603	0.8622	49.7445	1446	0.8677	139.595	330	0.8992	25.6206	639	0.8844	55.4052	235	0.8585	26.6029	564	0.864	63.69	844	0.877	94.1795	1522	0.9796	131.859	1090	0.9038	84.2318	368	0.8622	38.7004	259	0.8085	26.8472
CL11201.Contig2_All	290	14	0.7	4.37688	-	-	-	4	0.9552	1.40089	9	0.7379	2.35949	-	-	-	-	-	-	1	0.5138	0.359856	1	0.4103	0.289403	23	1	7.4337	9	0.9414	3.79779	3	0.6138	1.26282	12	1	4.99141	11	1	3.55236	17	1	4.89696	15	0.9655	5.88013	-	-	-
CL11209.Contig1_All	1319	35	0.5481	2.40579	51	0.4102	3.23539	36	0.5072	2.77204	48	0.4056	2.76676	42	0.4958	3.08293	51	0.5231	3.44809	45	0.5042	3.56036	78	0.6035	4.96308	55	0.6126	3.90834	24	0.2616	2.22665	23	0.4738	2.12863	45	0.4602	4.11536	67	0.5155	4.75721	43	0.5989	2.72332	64	0.6164	5.51605	65	0.5087	5.52196
CL11212.Contig1_All	1252	325	0.6214	23.535	167	0.5998	11.1613	227	0.5974	18.4146	379	0.603	23.0149	243	0.6022	18.7915	292	0.6597	20.7985	93	0.603	7.75185	255	0.6773	17.0938	342	0.6086	25.6033	163	0.5998	15.932	112	0.6062	10.9202	217	0.6006	20.9072	363	0.6142	27.1534	312	0.6046	20.8174	170	0.607	15.4361	116	0.6006	10.3819
CL11251.Contig2_All	2248	103	0.8141	4.15409	69	0.6446	2.56835	91	0.6468	4.11137	132	0.7705	4.46429	114	0.8034	4.90984	138	0.8496	5.4744	61	0.5062	2.83179	62	0.6041	2.31471	40	0.7157	1.66778	-	-	-	-	-	-	-	-	-	1	0.0641	0.0416606	26	0.4466	0.966167	-	-	-	-	-	-
CL11252.Contig1_All	611	97	1	14.3935	143	1	19.5837	131	1	21.7757	184	1	22.8955	105	1	16.6382	124	1	18.0981	71	1	12.1267	151	1	20.7414	111	1	17.0277	108	1	21.6306	110	1	21.977	102	1	20.1372	112	1	17.1672	96	1	13.1252	129	1	24.0017	52	0.9885	9.53645
CL11253.Contig4_All	3619	16	0.0608	0.400836	16	0.0448	0.369941	9	0.042	0.252578	24	0.0663	0.504193	18	0.0702	0.481551	29	0.0605	0.7146	9	0.0586	0.259526	18	0.0486	0.417432	5	0.0591	0.129496	7	0.0453	0.236699	5	0.0456	0.168655	5	0.0453	0.166656	24	0.0636	0.621076	23	0.0611	0.530902	5	0.0478	0.157063	1	0.0337	0.0309625
CL11280.Contig3_All	1211	89	0.4269	6.66317	275	0.4476	19.0016	177	0.4434	14.8447	173	0.4674	10.8612	140	0.3741	11.1929	190	0.4302	13.9915	459	0.4674	39.5544	270	0.4013	18.712	94	0.4418	7.27543	166	0.4129	16.7745	195	0.4418	19.6566	106	0.3906	10.5585	122	0.3832	9.43491	211	0.3782	14.555	255	0.4748	23.9381	294	0.4509	27.2037
CL11286.Contig1_All	2666	189	0.9171	6.42742	495	0.9194	15.5362	124	0.6853	4.72392	108	0.871	3.07991	133	0.7269	4.83003	200	0.8286	6.68996	213	0.8751	8.3377	345	0.943	10.8608	127	0.6778	4.46497	303	0.8758	13.9081	60	0.6823	2.74732	54	0.5743	2.44328	153	0.8421	5.37469	142	0.8417	4.44942	203	0.8365	8.65624	152	0.7119	6.38864
CL11286.Contig2_All	791	55	0.7611	6.30407	469	1	49.6132	68	0.9292	8.73119	68	0.8154	6.53592	54	0.7674	6.60961	66	0.804	7.44082	282	0.9469	37.2048	371	1	39.364	97	0.9912	11.494	408	1	63.1204	54	0.976	8.33365	44	1	6.7099	101	0.89	11.9582	81	0.9798	8.55429	284	1	40.8165	189	1	26.7738
CL11293.Contig1_All	1266	40	0.8191	2.86458	56	0.8231	3.70131	25	0.7978	2.00561	37	0.7599	2.22199	41	0.763	3.13551	41	0.7378	2.88804	42	0.7022	3.46212	53	0.8254	3.51353	41	0.7148	3.03546	27	0.7464	2.60985	15	0.6596	1.44636	18	0.7559	1.71506	48	0.8681	3.55083	76	0.8981	5.01482	20	0.8318	1.79593	52	0.8381	4.60251
CL11298.Contig1_All	212	104	1	44.4767	42	1	16.5773	51	1	24.4329	63	1	22.5933	63	1	28.7716	58	1	24.3975	30	1	14.7677	60	1	23.7529	43	1	19.0111	74	1	42.7152	41	1	23.6084	38	1	21.6216	65	1	28.7144	56	1	22.0662	39	1	20.9133	103	1	54.441
CL11298.Contig2_All	1099	613	0.8717	50.5706	580	0.8153	44.1602	315	0.9126	29.1108	532	0.9035	36.8034	463	0.9436	40.7889	347	0.8854	28.1569	415	0.8908	39.4073	704	0.9809	53.7622	497	0.8289	42.3871	994	0.8808	110.681	328	0.8963	36.4329	428	0.9035	46.9771	732	0.9818	62.3786	511	0.8817	38.8417	332	0.7689	34.3426	1893	0.8863	193.009
CL11298.Contig3_All	235	13	1	5.01546	6	1	2.13641	4	0.8681	1.72875	13	1	4.20581	14	1	5.76791	4	0.8723	1.51791	12	1	5.32893	9	0.983	3.21423	5	0.9021	1.99424	42	1	21.871	5	0.7489	2.59729	13	1	6.67291	9	1	3.58671	11	0.8	3.91021	18	0.766	8.70759	88	1	41.9604
CL113.Contig2_All	488	31	0.3484	5.75939	25	0.3607	4.28668	16	0.3504	3.32998	49	0.3668	7.63397	29	0.3791	5.75356	90	0.3791	16.4466	3	0.3074	0.641547	26	0.4303	4.47152	55	0.3627	10.5637	25	0.3607	6.26912	17	0.3463	4.25252	43	0.3484	10.6289	68	0.4631	13.05	74	0.3791	12.6674	26	0.3525	6.05685	22	0.3791	5.05159
CL11310.Contig2_All	492	12	0.3089	2.21132	8	0.374	1.36058	8	0.3049	1.65145	52	0.5081	8.03549	20	0.5244	3.93571	16	0.498	2.90007	15	0.5224	3.18165	10	0.5427	1.70583	11	0.4126	2.09557	8	0.3516	1.98981	5	0.3049	1.24057	10	0.5102	2.45174	15	0.3618	2.85528	17	0.5163	2.88642	17	0.5447	3.92805	62	0.5467	14.1205
CL11313.Contig2_All	382	2	0.4843	0.474681	4	0.3717	0.876188	2	0.322	0.53175	2	0.3403	0.398053	8	0.3586	2.02761	9	0.3482	2.10103	2	0.3482	0.546378	10	0.4005	2.19704	6	0.4058	1.47219	4	0.3743	1.28139	-	-	-	6	0.3848	1.89464	2	0.322	0.49033	10	0.356	2.18681	2	0.3874	0.595196	36	0.4188	10.56
CL11319.Contig1_All	1138	16	0.1485	1.27471	1	0.116	0.073529	1	0.1213	0.0892481	9	0.2944	0.601277	-	-	-	2	0.1142	0.156726	-	-	-	-	-	-	16	0.4033	1.31781	4	0.326	0.430134	5	0.1634	0.536347	12	0.3243	1.27198	20	0.3172	1.64592	7	0.2522	0.513844	1	0.138	0.0998967	-	-	-
CL11325.Contig1_All	1882	52	0.7184	2.50506	183	0.6355	8.1364	62	0.6961	3.3459	82	0.8698	3.3126	72	0.5675	3.704	61	0.8735	2.89044	241	0.8783	13.3636	134	0.7747	5.97567	49	0.8448	2.44035	106	0.8241	6.89243	63	0.8804	4.08638	45	0.7019	2.88425	43	0.7248	2.13979	38	0.721	1.68671	101	0.8443	6.10092	104	0.7194	6.19211
CL11340.Contig1_All	220	40	1	16.4844	164	1	62.3766	98	1	45.2423	69	1	23.8452	75	1	33.0063	48	1	19.4568	170	1	80.6405	80	1	30.5189	8	1	3.40834	31	1	17.2435	30	1	16.6462	13	1	7.12788	50	1	21.2848	47	1	17.8464	46	1	23.77	88	1	44.8213
CL11350.Contig1_All	1409	443	1	28.5054	196	0.9837	11.6398	349	0.9752	25.1568	486	0.9815	26.224	324	0.9709	22.2635	352	0.9808	22.2785	177	0.9695	13.1096	290	0.9603	17.2738	420	0.9766	27.9392	149	0.9468	12.9408	148	0.8999	12.8224	375	0.9546	32.1041	446	0.9858	29.6446	462	0.9773	27.3909	195	0.9702	15.7332	175	0.9886	13.9172
CL11350.Contig2_All	879	242	0.9954	24.961	130	0.9659	12.3753	165	0.9943	19.065	244	0.9989	21.1045	191	0.9966	21.0379	153	1	15.5223	71	0.9374	8.42939	121	0.9954	11.5531	216	1	23.0324	92	0.9966	12.8081	86	0.9613	11.9434	154	0.9909	21.1335	210	0.9966	22.3745	200	0.9932	19.0071	81	0.9784	10.4759	77	0.9488	9.81582
CL11361.Contig1_All	2260	39	0.085	1.56456	31	0.0951	1.14777	59	0.0965	2.65146	68	0.0942	2.28757	71	0.0965	3.04165	42	0.0881	1.65727	10	0.1088	0.461762	59	0.0947	2.19101	93	0.1177	3.857	41	0.1022	2.22004	28	0.0942	1.5124	79	0.0876	4.21656	126	0.0956	5.22137	38	0.0912	1.40459	59	0.0934	2.96782	41	0.1062	2.03283
CL11361.Contig2_All	1336	285	0.4222	19.3408	170	0.4192	10.6474	179	0.375	13.6078	443	0.4416	25.2099	286	0.3728	20.7261	252	0.3907	16.8208	72	0.3735	5.6241	197	0.2725	12.3755	300	0.3825	21.047	101	0.3728	9.25127	73	0.3975	6.67013	185	0.4087	16.7034	246	0.4072	17.2445	193	0.4139	12.0677	129	0.3952	10.9768	83	0.393	6.9614
CL11365.Contig3_All	1500	125	0.5967	7.55533	49	0.488	2.73341	92	0.544	6.22928	167	0.5267	8.46447	107	0.5153	6.90639	99	0.5387	5.88569	25	0.4627	1.7393	63	0.534	3.52493	167	0.542	10.4352	46	0.5733	3.75278	44	0.4787	3.58079	101	0.5533	8.12213	81	0.504	5.05727	113	0.5547	6.29307	54	0.4947	4.09257	36	0.4067	2.68928
CL1137.Contig1_All	1264	581	0.8568	41.6739	201	0.8165	13.3061	298	0.8275	23.9448	482	0.8679	28.9917	339	0.9011	25.9664	487	0.8465	34.3586	119	0.8434	9.82487	351	0.9098	23.3057	750	0.8726	55.6146	191	0.9462	18.4915	174	0.8726	16.8043	484	0.8956	46.189	658	0.9066	48.7529	523	0.9446	34.5645	236	0.8608	21.2255	241	0.8679	21.3646
CL1137.Contig2_All	323	80	1	22.4555	19	0.7245	4.92212	19	0.6378	5.97437	85	1	20.0074	41	1	12.2897	75	1	20.7068	15	0.6811	4.84636	41	0.9659	10.6533	124	1	35.9827	16	0.7523	6.06183	15	0.5511	5.669	131	0.8142	48.9225	94	0.9628	27.2551	69	0.8916	17.8452	25	0.9907	8.79895	21	0.7926	7.2852
CL11372.Contig1_All	261	88	0.751	30.5687	149	0.751	47.769	112	0.7625	43.5832	150	0.7816	43.6943	93	0.7586	34.4986	145	0.7931	49.5429	65	0.7165	25.9896	173	0.7433	55.6298	207	0.7586	74.337	65	0.9157	30.4761	47	0.7586	21.9824	95	0.8123	43.9059	113	0.7816	40.5471	90	0.9195	28.8056	34	0.9119	14.8092	44	0.7471	18.8902
CL11382.Contig1_All	2218	182	0.9103	7.43952	118	0.8706	4.45165	90	0.7714	4.12118	368	1	12.6142	137	0.881	5.98023	207	0.9482	8.32266	124	0.8138	5.83428	115	0.9022	4.35149	731	0.9982	30.8909	113	0.927	6.23452	57	0.6713	3.13712	243	1	13.2155	112	0.9324	4.7291	275	0.8512	10.3573	57	0.7669	2.92151	77	0.5933	3.89004
CL11394.Contig1_All	765	11	0.668	1.30367	30	0.8536	3.28141	14	0.4863	1.85869	22	0.8405	2.18643	8	0.6261	1.01248	12	0.468	1.39886	25	0.6654	3.4104	20	0.8641	2.19417	15	0.7869	1.83783	19	0.6235	3.03933	23	0.9007	3.67015	12	0.6327	1.89217	19	0.6301	2.32602	7	0.583	0.764384	17	0.8105	2.52628	39	0.9569	5.71252
CL1140.Contig3_All	586	17	0.4113	2.63018	8	0.3669	1.14233	3	0.3669	0.519954	7	0.285	0.908186	10	0.4232	1.65219	12	0.3788	1.82615	6	0.2628	1.06851	10	0.4778	1.4322	11	0.3805	1.75942	7	0.3464	1.4618	2	0.3567	0.41663	13	0.4608	2.676	17	0.471	2.7169	4	0.3584	0.570214	8	0.3993	1.55198	-	-	-
CL11412.Contig1_All	3705	163	0.1765	3.98873	6	0.0402	0.135508	7	0.0777	0.191889	36	0.1236	0.738735	33	0.1509	0.862352	37	0.1457	0.890568	5	0.0445	0.140834	27	0.0872	0.611614	293	0.2626	7.41232	1	0.0381	0.0330292	4	0.0794	0.131792	37	0.187	1.20463	65	0.1714	1.64304	19	0.1271	0.428391	7	0.0869	0.214785	2	0.044	0.0604876
CL11412.Contig2_All	2484	584	0.9231	21.3155	53	0.4887	1.78536	33	0.4283	1.34928	115	0.7971	3.51982	92	0.8337	3.58587	142	0.8454	5.09789	33	0.6417	1.3864	68	0.7005	2.29752	994	0.8128	37.5068	32	0.4823	1.57647	32	0.2697	1.57259	208	0.7766	10.1007	211	0.7492	7.95523	159	0.6759	5.34713	31	0.525	1.41874	40	0.4646	1.8044
CL11412.Contig3_All	3697	-	-	-	-	-	-	-	-	-	6	0.0692	0.123389	-	-	-	5	0.0527	0.120607	-	-	-	-	-	-	531	0.1014	13.4623	5	0.0674	0.165503	8	0.0782	0.264155	99	0.0917	3.23017	110	0.0974	2.78654	40	0.0971	0.903828	14	0.0933	0.430499	11	0.0963	0.333402
CL11418.Contig2_All	1029	148	0.966	13.0401	209	0.9718	16.9954	348	0.9932	34.3483	399	1	29.4803	238	0.9592	22.3934	246	0.966	21.3193	58	0.9456	5.88219	142	0.9611	11.5818	211	0.9738	19.2195	227	0.9718	26.9958	274	0.9689	32.5052	183	0.9699	21.4524	128	0.966	11.6498	226	0.967	18.3471	97	1	10.7164	78	0.8533	8.49384
CL1143.Contig2_All	238	11	1	4.19035	14	1	4.92212	40	1	17.0696	28	1	8.94449	22	1	8.94962	22	1	8.24326	12	1	5.26176	18	1	6.34742	43	1	16.9343	34	1	17.4819	11	1	5.64201	27	1	13.6844	15	0.9916	5.9025	52	1	18.2516	57	1	27.2265	9	1	4.23731
CL11430.Contig3_All	1046	145	0.8423	12.5681	152	0.9799	12.1594	147	0.8308	14.2734	130	0.8403	9.449	90	0.9828	8.33047	90	0.8212	7.67298	141	0.8996	14.0674	141	0.9541	11.3133	107	0.8776	9.58798	148	0.847	17.3148	185	0.9025	21.5903	84	0.9809	9.68696	137	0.9034	12.2662	119	0.8308	9.50365	147	0.9933	15.9764	191	0.9962	20.461
CL11443.Contig1_All	278	28	0.8813	9.13163	108	1	32.5072	77	1	28.1311	97	1	26.5278	55	1	19.1548	35	1	11.2273	175	1	65.6931	63	1	19.0194	35	1	11.8004	286	1	125.895	156	1	68.5011	38	0.9496	16.4884	73	1	24.5924	48	1	14.4235	165	1	67.4734	90	1	36.2763
CL11446.Contig2_All	1153	1	0.1509	0.0786331	-	-	-	-	-	-	1	0.0642	0.0659394	-	-	-	20	0.5004	1.54687	-	-	-	1	0.1127	0.0727901	79	0.4085	6.42204	126	0.4258	13.373	31	0.4363	3.28209	52	0.3912	5.44019	84	0.438	6.82295	63	0.3851	4.56443	557	0.4493	54.9186	374	0.4692	36.3469
CL11446.Contig3_All	1062	367	0.7326	31.3312	65	0.5282	5.12141	228	0.6149	21.8048	420	0.6846	30.0676	286	0.6573	26.0736	283	0.5424	23.7638	54	0.5056	5.30635	257	0.6874	20.31	466	0.6299	41.1279	87	0.6111	10.0249	123	0.5367	14.1383	317	0.678	36.006	469	0.7203	41.359	462	0.6648	36.3406	151	0.6638	16.1639	92	0.5876	9.70707
CL11449.Contig3_All	990	3668	0.9646	335.915	7273	1	614.723	4123	0.9657	422.979	3009	0.9606	231.079	3688	0.9606	360.674	3839	0.9535	345.809	6283	0.9717	662.306	5354	1	453.884	2515	0.9515	238.11	4802	0.9525	593.572	4323	0.9677	533.05	1920	0.9545	233.941	2470	0.9566	233.66	4356	0.9919	367.56	3998	0.9636	459.093	4165	0.9576	471.416
CL11456.Contig1_All	1224	3	0.1266	0.222216	1	0.1185	0.0683627	16	0.5801	1.32764	20	0.6822	1.24229	-	-	-	20	0.7271	1.45714	35	0.9485	2.9841	30	0.79	2.05703	26	0.8235	1.99098	4	0.152	0.399912	3	0.107	0.299197	8	0.2639	0.788403	2	0.1863	0.153028	17	0.6299	1.16023	2	0.1152	0.185756	-	-	-
CL11456.Contig2_All	1272	218	0.9104	15.5383	351	0.9725	23.0898	162	0.8923	12.9351	116	0.8805	6.93338	176	1	13.3963	131	0.9898	9.18412	575	0.9843	47.1745	309	1	20.3879	94	0.8789	6.92653	281	0.9135	27.0337	234	0.9717	22.4567	68	0.842	6.44854	82	0.8939	6.03738	117	0.941	7.68376	318	1	28.4206	232	0.9678	20.4374
CL1147.Contig1_All	1198	515	0.8447	38.9749	729	0.7755	50.918	1012	0.7596	85.7956	1062	0.773	67.3972	733	0.7679	59.2387	737	0.7513	54.8611	395	0.7788	34.4086	550	0.803	38.5308	460	0.7696	35.9895	716	0.7713	73.1379	268	0.7412	27.3084	331	0.7621	33.3281	488	0.7404	38.1492	456	0.7529	31.7968	736	0.8573	69.8416	303	0.7796	28.3407
CL1147.Contig2_All	1159	25	0.5738	1.95565	29	0.5255	2.0937	27	0.5177	2.36604	17	0.4219	1.11517	30	0.5324	2.50609	7	0.4892	0.538602	28	0.5056	2.52117	14	0.6091	1.01379	230	0.7446	18.6003	387	0.6471	40.8615	156	0.5324	16.4308	125	0.7023	13.0097	295	0.723	23.8375	203	0.6204	14.6315	298	0.8041	29.2298	134	0.7248	12.9553
CL11474.Contig1_All	1113	26	0.7817	2.11794	19	0.6442	1.42843	30	0.708	2.73758	44	0.7412	3.0056	23	0.6846	2.00074	19	0.4546	1.52234	27	0.6226	2.5316	39	0.8787	2.94084	44	0.6478	3.70538	41	0.7736	4.50791	66	0.8643	7.2388	69	0.8553	7.47814	84	0.8248	7.06816	54	0.7367	4.05297	108	0.9488	11.0312	94	0.9479	9.46362
CL11479.Contig1_All	1200	77	0.9825	5.81761	145	0.9842	10.1108	130	0.9808	11.0028	100	0.9583	6.33568	81	0.9892	6.53525	74	0.9825	5.49926	241	1	20.9586	129	0.9875	9.02215	114	0.9942	8.90428	124	0.9742	12.6452	111	0.9975	11.2917	82	0.9333	8.24276	57	0.9858	4.44852	72	0.8417	5.01218	176	0.9992	16.6734	114	1	10.6451
CL11482.Contig1_All	1982	325	0.5394	14.8667	166	0.501	7.00818	162	0.5035	8.30142	387	0.5484	14.8451	190	0.5141	9.2813	266	0.5161	11.9683	103	0.5035	5.42326	168	0.505	7.11389	365	0.4934	17.2609	97	0.3259	5.989	150	0.3814	9.23858	214	0.3935	13.0242	269	0.3305	12.7107	234	0.3249	9.86251	128	0.3214	7.34175	106	0.3244	5.99276
CL11491.Contig2_All	2592	154	0.5158	5.38667	316	0.4506	10.2012	112	0.4433	4.38858	123	0.4452	3.60782	101	0.4309	3.77264	166	0.4518	5.71119	103	0.4144	4.14695	171	0.4471	5.53685	93	0.4934	3.36297	94	0.4182	4.43792	60	0.4213	2.82575	101	0.4433	4.70031	150	0.4525	5.41974	188	0.4001	6.05896	89	0.4255	3.90345	61	0.4086	2.63706
CL11494.Contig2_All	1273	3	0.183	0.213662	6	0.1508	0.394388	17	0.1579	1.35632	14	0.1728	0.83613	3	0.1438	0.228166	9	0.1438	0.630475	1	0.1084	0.0819782	14	0.1548	0.922999	16	0.1697	1.17806	8	0.1524	0.769038	9	0.1673	0.863042	10	0.1634	0.94757	8	0.1697	0.58855	19	0.1516	1.24681	10	0.1626	0.893028	-	-	-
CL11521.Contig1_All	1195	55	0.9707	4.17282	88	0.8803	6.16191	48	0.7406	4.07957	83	0.8075	5.28062	40	0.7038	3.24079	52	0.8109	3.88051	36	0.7531	3.14385	46	0.9054	3.23066	15	0.5063	1.17652	20	0.6192	2.04809	30	0.7707	3.06458	27	0.7289	2.72543	27	0.7741	2.11601	14	0.5958	0.978668	25	0.5682	2.37829	39	0.7891	3.65697
CL11545.Contig1_All	630	97	0.3825	13.9594	242	0.3476	32.1422	105	0.3238	16.9274	83	0.3254	10.0164	119	0.3333	18.288	142	0.3254	20.1002	222	0.3587	36.7739	179	0.4048	23.8459	63	0.4095	9.37292	146	0.5317	28.3595	149	0.4127	28.8711	53	0.5683	10.1479	58	0.4476	8.62203	111	0.3905	14.7183	124	0.5683	22.3756	129	0.4	22.9443
CL1155.Contig2_All	1744	318	0.4581	16.5316	104	0.4358	4.98985	224	0.4341	13.045	330	0.4237	14.3861	215	0.4398	11.9358	254	0.4541	12.988	37	0.4197	2.21402	133	0.4346	6.4004	384	0.4558	20.6376	118	0.4375	8.27984	49	0.4203	3.42979	157	0.4513	10.8591	265	0.4633	14.2305	241	0.4415	11.5437	76	0.4272	4.95405	55	0.4323	3.53379
CL1157.Contig1_All	1949	282	0.1447	13.1181	453	0.1339	19.4485	539	0.138	28.0878	819	0.1396	31.9482	449	0.1324	22.3045	344	0.1365	15.7398	214	0.1457	11.4585	224	0.1319	9.64579	263	0.1283	12.6479	214	0.136	13.4366	213	0.1329	13.3409	430	0.1478	26.6132	153	0.1319	7.35193	237	0.1416	10.1581	194	0.176	11.3157	96	0.1411	5.5193
CL11572.Contig2_All	1241	426	0.9871	31.1224	230	0.9549	15.508	265	0.9557	21.6878	595	0.9823	36.4518	388	0.946	30.2704	298	0.967	21.414	161	0.9992	13.5388	260	0.9605	17.5834	598	0.9952	45.1652	245	0.9903	24.1591	198	0.9887	19.4765	462	0.9654	44.9066	571	0.9855	43.091	376	0.9468	25.3099	295	0.9492	27.0236	226	0.9476	20.4062
CL11573.Contig1_All	1313	322	0.8294	22.2344	143	0.8355	9.11322	144	0.8637	11.1388	226	0.8919	13.0863	165	0.7365	12.1668	197	0.7433	13.38	86	0.7906	6.83535	156	0.8165	9.97152	285	0.8827	20.3449	82	0.821	7.6425	124	0.8012	11.5286	177	0.8751	16.261	242	0.7936	17.2613	242	0.7296	15.3966	90	0.7334	7.7924	76	0.7258	6.48595
CL11577.Contig1_All	447	67	1	13.5895	113	1	21.153	31	0.962	7.04361	53	0.9866	9.01452	59	1	12.7792	67	1	13.3666	193	1	45.0585	97	1	18.2123	22	0.9396	4.61307	38	0.9955	10.4031	43	1	11.743	13	0.7494	3.50813	29	0.9575	6.07593	75	0.9866	14.0162	44	0.9911	11.1902	64	1	16.0434
CL11588.Contig2_All	1326	75	0.3733	5.12806	29	0.31	1.83002	57	0.3228	4.36589	81	0.3424	4.64425	54	0.316	3.94284	53	0.3348	3.5644	28	0.2783	2.20364	50	0.3183	3.16467	101	0.3409	7.13925	83	0.3069	7.65986	40	0.3281	3.68243	104	0.3643	9.46084	100	0.3688	7.06283	103	0.3695	6.48887	63	0.3567	5.4012	39	0.3258	3.29569
CL11601.Contig2_All	563	26	0.6483	4.18697	22	0.6696	3.26975	43	0.6661	7.75713	21	0.6625	2.83586	10	0.4547	1.71969	30	0.6785	4.75189	32	0.7176	5.93155	38	0.698	5.6647	19	0.7904	3.16315	8	0.6057	1.73887	63	0.7318	13.66	18	0.675	3.85659	13	0.6572	2.1625	15	0.6039	2.22566	37	0.6838	7.47114	182	0.8615	36.2233
CL1162.Contig1_All	1542	58	0.537	3.41019	20	0.4144	1.08529	54	0.6213	3.55673	45	0.5713	2.21872	31	0.3813	1.94642	54	0.5136	3.12293	10	0.3301	0.676772	39	0.4695	2.12267	132	0.8035	8.02351	39	0.5149	3.09504	72	0.6777	5.69988	147	0.7964	11.4993	198	0.7633	12.0255	137	0.6946	7.42184	75	0.6291	5.5293	50	0.6394	3.63338
CL11622.Contig1_All	1999	573	0.5213	25.9882	210	0.5308	8.79037	374	0.5318	19.002	657	0.5338	24.9877	314	0.5333	15.2081	427	0.5293	19.0488	27	0.4227	1.40954	240	0.5298	10.0763	411	0.5358	19.271	189	0.5338	11.5701	138	0.5353	8.42721	315	0.5338	19.0081	197	0.5298	9.22944	267	0.5323	11.1577	158	0.5193	8.98541	92	0.5323	5.15703
CL11622.Contig2_All	853	4544	1	482.975	1114	1	109.279	7094	1	844.663	9271	1	826.327	5560	1	631.08	7175	1	750.112	237	0.9977	28.9952	1136	0.9965	111.771	3452	1	379.312	846	1	121.369	1773	1	253.733	2222	1	314.221	1256	1	137.899	1922	0.993	188.226	1133	0.9988	150.999	166	0.9988	21.8064
CL11622.Contig3_All	1931	3122	0.5365	146.584	537	0.5158	23.2698	3901	0.5158	205.18	5238	0.5313	206.233	3404	0.5189	170.673	3583	0.5194	165.47	133	0.4625	7.1878	739	0.5091	32.1191	2209	0.522	107.223	542	0.5137	34.3481	1099	0.5205	69.4757	1472	0.5153	91.9529	676	0.5106	32.7859	1183	0.5148	51.1773	713	0.5546	41.976	118	0.5075	6.84738
CL11627.Contig2_All	1465	107	0.2328	6.62188	242	0.23	13.8222	125	0.228	8.6659	131	0.2328	6.79842	120	0.228	7.93053	169	0.2273	10.2873	291	0.241	20.7292	197	0.2307	11.2857	48	0.2273	3.07099	86	0.2239	7.18368	55	0.2287	4.58293	54	0.2184	4.44627	39	0.1918	2.49315	50	0.2287	2.85107	74	0.2294	5.74232	87	0.2253	6.65436
CL11644.Contig1_All	1203	419	0.9468	31.5779	941	0.9884	65.4523	771	0.9942	65.0923	473	0.9776	29.893	495	0.9659	39.8381	274	0.9576	20.3113	2280	1	197.786	664	0.9809	46.3238	318	0.8587	24.7763	277	0.9776	28.1774	733	0.9767	74.38	140	0.9734	14.0379	475	0.9626	36.9786	209	0.8587	14.513	1148	1	108.485	337	0.9917	31.3898
CL11647.Contig2_All	474	44	0.9599	8.41607	85	0.9726	15.0052	52	0.9747	11.1421	48	0.8291	7.69905	50	0.8122	10.2129	51	0.8291	9.59501	49	0.9726	10.7881	51	0.9852	9.03012	52	0.8734	10.2825	36	0.8903	9.29417	34	0.8861	8.75625	33	0.8755	8.39799	81	0.8861	16.004	45	0.8586	7.93066	53	0.9662	12.7113	107	0.9705	25.2947
CL11700.Contig1_All	565	-	-	-	-	-	-	-	-	-	-	-	-	-	-	-	-	-	-	-	-	-	-	-	-	1	0.1363	0.165892	-	-	-	-	-	-	3	0.2301	0.64049	-	-	-	-	-	-	1	0.2478	0.201208	13	0.3646	2.57822
CL11715.Contig2_All	1203	849	0.675	63.9848	1406	0.6401	97.7958	1375	0.6143	116.086	1108	0.6218	70.0243	1029	0.6351	82.8149	960	0.6226	71.1638	616	0.6658	53.437	1334	0.6417	93.0662	17	0.1405	1.32452	32	0.1421	3.25515	23	0.1521	2.33389	79	0.5553	7.92139	16	0.3749	1.24559	17	0.148	1.18048	57	0.1829	5.38645	41	0.2768	3.81894
CL11715.Contig3_All	1267	1719	0.9858	123.008	795	0.9921	52.5039	1265	0.9684	101.404	2832	1	169.938	1086	0.9913	82.9873	1564	0.9945	110.081	307	0.9676	25.2865	680	0.97	45.0437	1427	0.9826	105.566	586	0.9842	56.5988	277	0.9763	26.6883	1234	1	117.484	440	0.9724	32.5236	923	0.9968	60.8556	608	0.9818	54.5532	174	0.9692	15.3885
CL11745.Contig1_All	630	326	0.9683	46.915	123	0.8921	16.3367	185	0.8825	29.8244	222	0.8841	26.7909	211	0.9778	32.4265	257	0.8905	36.3786	86	0.8746	14.2457	148	0.846	19.7162	341	0.8302	50.7328	93	0.7111	18.0646	136	0.8317	26.3522	237	0.9683	45.3782	296	0.7492	44.0021	108	0.8063	14.3205	113	0.8778	20.3907	58	0.6079	10.316
CL11745.Contig2_All	895	961	0.8324	97.3499	749	0.7184	70.026	768	0.6939	87.1524	1238	0.8056	105.165	801	0.6793	86.6499	1190	0.6168	118.571	556	0.7944	64.8304	644	0.8168	60.3899	852	0.7542	89.226	124	0.6425	16.9545	156	0.5922	21.2774	245	0.7251	33.0204	348	0.6637	36.4148	195	0.695	18.2006	143	0.8246	18.1638	113	0.5832	14.1475
CL11762.Contig1_All	1133	66	0.7573	5.2814	77	0.835	5.68672	65	0.7352	5.82673	61	0.7308	4.09331	70	0.8014	5.98173	35	0.7184	2.75481	115	0.8147	10.5924	84	0.6955	6.2223	94	0.7193	7.7763	115	0.759	12.4209	84	0.7379	9.05039	48	0.8094	5.11036	55	0.7335	4.54627	98	0.6196	7.22556	114	0.7582	11.4385	106	0.9126	10.4834
CL11768.Contig1_All	904	62	0.7688	6.21811	42	0.7898	3.8876	30	0.7378	3.3705	78	0.7389	6.55995	38	0.7611	4.06981	57	0.7378	5.62289	29	0.7577	3.34778	63	0.7887	5.84889	48	0.6903	4.97677	18	0.4237	2.43663	15	0.7588	2.02554	42	0.7721	5.60429	49	0.7467	5.07633	34	0.7002	3.14185	33	0.6239	4.14991	10	0.3407	1.23953
CL11772.Contig1_All	1100	34	0.4427	2.80234	39	0.5264	2.96669	54	0.3845	4.98588	66	0.4555	4.56169	27	0.4427	2.37646	39	0.4427	3.16173	18	0.4455	1.70768	16	0.4709	1.22076	60	0.39	5.1125	26	0.3745	2.89246	30	0.3855	3.32925	26	0.4327	2.85115	20	0.4073	1.70278	10	0.4409	0.759421	27	0.4545	2.79039	3	0.1891	0.3056
CL11776.Contig1_All	550	12	0.4309	1.97812	14	0.6982	2.12993	9	0.5964	1.66196	10	0.4109	1.38233	8	0.3818	1.40827	7	0.2909	1.13498	10	0.7727	1.89742	18	0.7055	2.7467	3	0.3782	0.51125	11	0.6182	2.44746	13	0.6309	2.88535	2	0.2691	0.438639	4	0.2927	0.681113	2	0.42	0.303768	11	0.9309	2.27365	28	0.9927	5.70453
CL11779.Contig1_All	449	1	0.3653	0.201924	1	0.2851	0.186361	2	0.3163	0.452402	-	-	-	4	0.6102	0.862526	3	0.4388	0.595838	-	-	-	-	-	-	3	0.2695	0.626253	-	-	-	-	-	-	-	-	-	4	0.2851	0.834326	-	-	-	-	-	-	19	0.5969	4.74168
CL11779.Contig2_All	978	15	0.3558	1.39055	3	0.2413	0.256675	-	-	-	-	-	-	10	0.3231	0.989965	4	0.181	0.364733	-	-	-	5	0.3088	0.429075	5	0.2658	0.479188	1	0.135	0.125126	-	-	-	2	0.1697	0.246678	4	0.3016	0.383039	2	0.1452	0.170831	1	0.1483	0.11624	22	0.3303	2.52063
CL11780.Contig1_All	2877	36	0.1512	1.13448	3	0.0507	0.0872534	9	0.1477	0.317719	24	0.1366	0.634229	30	0.1488	1.00958	19	0.146	0.588935	-	-	-	59	0.1491	1.72113	30	0.1498	0.977364	-	-	-	-	-	-	17	0.1505	0.712769	7	0.1331	0.227866	21	0.1429	0.609754	1	0.0528	0.0395142	-	-	-
CL11788.Contig2_All	1736	161	0.8629	8.40836	158	0.9389	7.61567	202	0.9315	11.818	249	0.9332	10.905	125	0.8439	6.97138	175	0.8422	8.98963	153	0.8312	9.19747	122	0.8623	5.8981	178	0.9643	9.61048	136	0.875	9.58684	170	0.9366	11.9541	192	0.9384	13.3411	129	0.8232	6.95924	239	0.8635	11.5007	198	0.9372	12.9661	89	0.8312	5.74467
CL11799.Contig1_All	2050	546	0.9741	24.1476	1148	0.9766	46.8585	429	0.9493	21.2542	775	0.9707	28.7423	534	0.9693	25.2201	637	0.9449	27.7102	898	0.9737	45.714	1369	0.9844	56.0469	620	0.9551	28.3474	790	0.9771	47.1585	243	0.9385	14.4701	441	0.9556	25.9492	508	0.9498	23.2077	507	0.9615	20.66	1357	0.9766	75.2522	1212	1	66.2481
CL11807.Contig1_All	377	30	1	7.21464	95	1	21.0855	51	1	13.7395	29	1	5.84832	25	1	6.42033	11	1	2.60199	179	1	49.5494	33	1	7.3464	12	0.939	2.98342	46	1	14.9315	95	1	30.761	29	1	9.2789	52	1	12.9177	36	1	7.97694	80	1	24.1236	66	1	19.6168
CL11807.Contig3_All	230	1	0.6217	0.394191	16	0.9957	5.82094	14	0.9957	6.18218	6	0.9	1.98334	4	0.987	1.6838	14	0.9739	5.42817	25	0.9826	11.3433	14	0.9826	5.1086	3	0.8522	1.22255	11	0.887	5.85263	20	0.987	10.615	7	0.9826	3.67122	13	1	5.29343	11	0.613	3.99521	14	0.987	6.9198	36	0.9957	17.5388
CL1183.Contig2_All	1299	106	0.5966	7.3983	54	0.4119	3.47845	69	0.3256	5.39487	83	0.3048	4.85784	85	0.3249	6.33532	88	0.4434	6.04125	22	0.2664	1.76742	51	0.4396	3.29506	94	0.2725	6.78256	30	0.3318	2.82617	24	0.2564	2.25538	76	0.3079	7.05739	93	0.4973	6.70495	81	0.438	5.20896	31	0.3734	2.71298	37	0.3741	3.19167
CL11841.Contig1_All	1730	224	0.9988	11.7392	313	1	15.1391	171	1	10.039	309	0.9636	13.5796	306	1	17.1251	183	1	9.43319	498	1	30.0407	459	1	22.2673	206	0.9844	11.1608	273	0.9977	19.3109	172	0.8908	12.1367	149	0.9948	10.3891	162	0.9595	8.76983	354	0.9954	17.0936	217	1	14.2596	947	1	61.3379
CL11841.Contig2_All	1432	220	0.9937	13.9288	286	0.9707	16.7118	208	0.9777	14.7524	176	0.9784	9.34424	288	0.9874	19.4719	204	0.9993	12.704	169	0.9874	12.316	462	0.9853	27.077	154	0.9902	10.0798	194	0.9742	16.5785	184	0.9797	15.6853	116	0.9658	9.77135	338	0.9867	22.1053	273	0.9867	15.9256	147	0.9553	11.6699	558	0.993	43.6632
CL11862.Contig1_All	2060	96	0.6058	4.22512	56	0.6927	2.27469	71	0.6612	3.50052	76	0.6961	2.80492	88	0.667	4.13594	91	0.6748	3.93938	53	0.5286	2.68495	73	0.7189	2.97411	15	0.5466	0.682494	2	0.0879	0.118809	1	0.0709	0.0592585	8	0.351	0.468449	5	0.1675	0.227313	18	0.4791	0.729929	3	0.0714	0.165557	-	-	-
CL1187.Contig1_All	952	192	0.7532	18.2852	36	0.5011	3.16422	37	0.5221	3.94735	34	0.5683	2.71529	24	0.4601	2.4408	50	0.52	4.68367	14	0.479	1.53468	33	0.48	2.90923	139	0.7101	13.6853	7	0.3739	0.899803	16	0.4737	2.05164	40	0.4821	5.06831	122	0.687	12.0018	64	0.6019	5.61589	19	0.5305	2.26887	10	0.4391	1.17703
CL1188.Contig1_All	683	74	0.9063	9.82304	25	0.8843	3.06281	71	0.9561	10.5579	121	0.9356	13.4691	91	0.9136	12.8997	99	1	12.9261	14	0.7042	2.13911	69	0.7877	8.47872	76	0.9034	10.4296	30	0.7921	5.3751	23	0.5798	4.11079	98	0.9766	17.3079	112	0.9663	15.3575	69	0.8477	8.43924	53	0.9649	8.82162	41	0.9209	6.72648
CL11883.Contig1_All	1222	4089	0.9771	303.376	4636	0.9566	317.448	8630	0.9493	717.267	4690	0.9444	291.794	2415	0.9501	191.339	3096	0.9419	225.935	1983	0.9264	169.347	6708	0.973	460.706	5758	0.9681	441.647	4634	0.9394	464.057	5604	0.955	559.815	3256	0.964	321.405	2630	0.955	201.561	3427	0.9771	234.271	5528	0.9484	514.269	9602	0.9648	880.472
CL11883.Contig2_All	937	211	0.8645	20.4163	81	0.7994	7.23346	245	0.8933	26.5563	215	0.8666	17.4451	95	0.9125	9.81618	110	0.8079	10.469	159	0.8613	17.7086	228	0.8645	20.4219	251	0.8997	25.1078	110	0.7791	14.3661	415	0.857	54.0663	76	0.8186	9.78394	27	0.7449	2.69865	70	0.7556	6.2407	234	0.9317	28.3903	910	1	108.824
CL11885.Contig2_All	2270	2543	0.941	101.568	675	0.8916	24.8816	1340	0.9282	59.9543	1837	0.9185	61.5259	1542	0.9181	65.7684	1682	0.9683	66.0775	186	0.852	8.55094	1701	0.9727	62.8898	1330	0.9643	54.9162	132	0.5423	7.11597	188	0.5978	10.11	536	0.8762	28.4825	842	0.7449	34.7383	502	0.7084	18.4737	192	0.6247	9.61543	172	0.5943	8.49039
CL11885.Contig3_All	2323	1106	0.8971	43.1659	343	0.8467	12.3551	567	0.8988	24.7899	584	0.8567	19.1134	764	0.8691	31.8422	693	0.861	26.6034	101	0.7391	4.53732	775	0.8588	27.9998	1773	0.9092	71.5376	477	0.8842	25.1279	664	0.9165	34.8929	1514	0.9328	78.617	2675	0.9483	107.844	1705	0.9023	61.3127	558	0.9074	27.3073	657	0.9066	31.6914
CL11886.Contig1_All	1806	647	0.9197	32.4804	985	0.8826	45.6372	405	0.9247	22.7761	719	0.8771	30.2681	653	0.8793	35.0069	677	0.8704	33.4291	587	0.9867	33.9193	1056	0.8815	49.0736	442	0.8754	22.9393	549	0.9252	37.1998	228	0.9352	15.4111	441	0.9374	29.4551	522	0.9485	27.0692	508	0.9275	23.4975	585	0.9169	36.824	1074	0.8987	66.6364
CL119.Contig1_All	883	27	0.7667	2.77229	29	0.8041	2.74813	164	0.8618	18.8636	98	0.8664	8.438	58	0.8618	6.35954	78	0.8584	7.87748	15	0.7395	1.77279	13	0.8324	1.23562	35	0.8879	3.7152	44	0.9649	6.09787	65	0.8052	8.98608	45	0.8901	6.1474	35	0.7905	3.71218	90	0.9807	8.51446	66	0.974	8.49722	-	-	-
CL11903.Contig1_All	501	76	0.978	13.7534	12	0.8323	2.00421	32	0.9341	6.48714	35	0.9261	5.31135	51	0.9202	9.85578	31	0.8902	5.51795	43	1	8.9569	34	0.9122	5.69564	33	0.9082	6.17378	10	0.5908	2.44258	9	0.8283	2.19292	5	0.6068	1.20385	37	0.9581	6.91649	26	1	4.33522	13	0.3413	2.94984	2	0.5888	0.447319
CL11903.Contig2_All	1306	63	0.8193	4.37353	28	0.8193	1.79397	39	0.866	3.03293	96	1	5.58859	31	0.6708	2.29814	53	0.8806	3.61898	7	0.4609	0.559347	17	0.5865	1.09246	56	0.7473	4.01902	10	0.343	0.937008	12	0.5613	1.12165	24	0.7266	2.2167	42	0.7542	3.01181	24	0.7519	1.53512	10	0.5498	0.870463	2	0.1172	0.171598
CL1191.Contig3_All	871	33	0.5729	3.43503	17	0.5017	1.63317	37	0.5362	4.31444	65	0.6383	5.67374	39	0.5385	4.33516	91	0.6131	9.31701	31	0.5166	3.71424	16	0.4937	1.54171	146	0.5557	15.7112	24	0.4811	3.37194	14	0.5224	1.96213	89	0.6039	12.3257	60	0.5373	6.45142	46	0.5408	4.41179	26	0.4971	3.39351	16	0.3984	2.05839
CL11927.Contig1_All	727	277	0.9849	34.5446	2	0.381	0.230195	1	0.1926	0.139703	19	0.7813	1.98698	28	0.9133	3.72891	56	0.8817	6.86922	1	0.1279	0.143546	11	0.641	1.26987	95	0.9656	12.248	-	-	-	2	0.2724	0.335825	6	0.6726	0.995535	48	0.9739	6.18342	21	0.8886	2.41302	-	-	-	-	-	-
CL11945.Contig2_All	1024	5	0.1777	0.442695	80	0.8633	6.53718	31	0.7832	3.0747	19	0.7207	1.41068	25	0.8799	2.36373	11	0.4502	0.957957	70	0.9121	7.13386	20	0.5342	1.6392	11	0.54	1.00686	168	0.9717	20.0769	19	0.7881	2.26502	5	0.2949	0.588993	21	0.4932	1.92062	10	0.4346	0.815784	9	0.4941	0.999162	46	0.8809	5.03365
CL11955.Contig2_All	277	7	0.6895	2.29115	16	1	4.83327	40	1	14.6663	56	1	15.3703	22	1	7.68956	19	1	6.11684	18	1	6.7814	10	0.8412	3.02986	10	0.9783	3.38373	9	1	3.97602	14	1	6.16973	14	1	6.09661	64	1	21.6383	27	1	8.14253	13	0.9892	5.33528	1	0.556	0.404525
CL11974.Contig2_All	630	164	0.8873	23.6014	356	1	47.2836	114	0.9143	18.3783	172	0.7937	20.7569	257	0.9603	39.4958	246	0.8746	34.8215	271	0.9952	44.8906	421	0.8762	56.0845	106	0.8714	15.7703	142	0.8762	27.5825	127	0.881	24.6083	98	0.7175	18.764	236	0.8746	35.0827	404	0.8889	53.5693	101	0.8111	18.2253	319	0.8952	56.7381
CL11978.Contig3_All	681	1288	0.9046	171.476	2205	0.9956	270.933	1040	0.8091	155.106	886	0.859	98.9147	1169	0.8664	166.198	893	0.8179	116.939	2456	0.9985	376.364	1857	0.906	228.858	1000	0.7944	137.635	1826	0.8194	328.125	1319	0.8135	236.437	597	0.8062	105.747	623	0.812	85.6767	1280	0.8179	157.014	1797	0.8943	299.981	1388	0.8737	228.385
CL11989.Contig3_All	704	-	-	-	2	0.1989	0.237716	1	0.0838	0.144267	-	-	-	7	0.6818	0.962685	7	0.2727	0.886704	-	-	-	1	0.1293	0.119214	48	0.6875	6.39063	13	0.6804	2.25973	28	0.6491	4.85516	54	0.7798	9.25254	59	0.6023	7.84877	73	0.6989	8.66214	46	0.7188	7.42811	11	0.7457	1.75083
CL12017.Contig3_All	1154	102	0.5208	8.01363	78	0.4948	5.65574	117	0.4922	10.2972	89	0.4939	5.86352	69	0.4887	5.78898	126	0.4913	9.73684	29	0.4653	2.62252	71	0.5017	5.16362	54	0.4792	4.38594	21	0.4783	2.2269	24	0.4532	2.53877	69	0.4853	7.21245	79	0.487	6.41126	71	0.4861	5.13958	21	0.4853	2.06874	10	0.4151	0.971
CL12029.Contig1_All	723	98	1	12.2892	230	1	26.6189	91	0.9848	12.7833	182	1	19.1385	135	1	18.0782	109	1	13.4444	285	1	41.1371	306	1	35.521	155	1	20.0941	148	1	25.0501	138	1	23.3001	85	1	14.1814	121	1	15.6736	133	1	15.367	268	1	42.1396	229	1	35.4913
CL1203.Contig3_All	3151	403	0.6357	11.5956	143	0.5665	3.79742	217	0.6271	6.99443	415	0.5811	10.0132	214	0.5728	6.57543	342	0.6144	9.67902	83	0.4998	2.74888	292	0.5709	7.77743	335	0.5354	9.96486	139	0.4891	5.39825	131	0.5992	5.07505	263	0.6043	10.0681	359	0.642	10.6701	295	0.5198	7.82076	180	0.6468	6.49408	116	0.3846	4.1251
CL12033.Contig1_All	1095	94	0.6466	7.78303	114	0.8922	8.71147	110	0.9233	10.2028	71	0.8731	4.92968	69	0.5936	6.1009	52	0.6247	4.2349	217	0.9461	20.681	50	0.7516	3.83228	47	0.7836	4.02308	44	0.8137	4.91728	59	0.7306	6.57742	93	0.7279	10.2449	104	0.9251	8.8949	126	0.7963	9.6124	98	0.9553	10.1743	23	0.5388	2.35363
CL12033.Contig2_All	1119	116	0.8213	9.39859	153	0.8552	11.4409	175	0.8561	15.8836	80	0.8016	5.43543	73	0.7462	6.31614	76	0.8525	6.05671	370	0.9616	34.5063	65	0.8311	4.87512	47	0.4441	3.93679	82	0.8365	8.96747	52	0.8347	5.67272	83	0.7909	8.94721	153	0.815	12.8051	143	0.8177	10.6753	119	0.8588	12.0896	22	0.5317	2.20301
CL1204.Contig2_All	2536	704	0.9507	25.1686	650	0.9341	21.4469	338	0.9282	13.5366	1005	0.9515	30.1294	592	0.9365	22.6012	618	0.9353	21.7317	788	0.9369	32.4268	504	0.9255	16.6795	129	0.8935	4.76777	35	0.5832	1.6889	19	0.5166	0.914581	24	0.567	1.14157	17	0.4405	0.627801	109	0.8162	3.59048	46	0.6498	2.06206	67	0.8269	2.9604
CL12061.Contig3_All	433	66	1	13.8195	85	1	16.426	55	0.9838	12.9008	57	1	10.0083	66	1	14.7576	68	0.9815	14.0047	48	1	11.5686	86	1	16.6691	29	1	6.27748	35	0.9861	9.8916	48	1	13.5323	19	0.9261	5.29304	37	1	8.00269	70	1	13.5047	31	0.9723	8.13893	78	1	20.1851
CL12063.Contig2_All	294	25	0.9762	7.70953	32	0.6939	9.10759	28	0.9932	9.67279	64	1	16.5503	37	0.983	12.1847	16	0.5782	4.85318	18	0.6973	6.38928	31	0.966	8.84945	67	1	21.3601	95	0.9864	39.5424	149	1	61.8667	81	1	33.2336	128	1	40.7741	102	1	28.982	137	1	52.9745	168	1	64.0305
CL12074.Contig1_All	644	350	0.4534	49.2739	1355	0.4488	176.057	716	0.4441	112.919	112	0.5776	13.2223	155	0.4441	23.3026	126	0.4394	17.4477	2517	0.5264	407.872	1809	0.455	235.751	253	0.4457	36.8222	157	0.441	29.8332	1558	0.4565	295.324	48	0.4441	8.99073	269	0.4472	39.1191	280	0.4457	36.3201	223	0.4705	39.3652	1273	0.4534	221.497
CL12074.Contig2_All	624	397	0.7003	57.6821	421	0.6859	56.4545	611	0.6955	99.4484	508	0.7003	61.8947	298	0.6987	46.2371	737	0.6859	105.326	39	0.6587	6.52239	782	0.9311	105.178	450	0.6859	67.5932	265	0.7019	51.9694	636	0.6923	124.42	293	0.6939	56.6399	420	0.6875	63.0357	412	0.6891	55.1554	116	0.7356	21.1333	876	0.7436	157.306
CL12088.Contig1_All	495	133	0.9616	24.3602	127	0.998	21.4684	36	0.8626	7.3865	307	1	47.1528	103	1	20.1461	91	1	16.3942	17	0.8222	3.58402	79	1	13.3944	353	1	66.8412	110	1	27.194	32	0.9111	7.89155	196	1	47.7629	115	0.9434	21.7578	100	0.8485	16.876	37	0.903	8.49748	14	0.4768	3.16919
CL121.Contig12_All	600	-	-	-	1	0.2567	0.13946	-	-	-	1	0.2317	0.126714	-	-	-	-	-	-	-	-	-	1	0.2667	0.139878	1	0.25	0.156215	2	0.2483	0.407911	-	-	-	1	0.2433	0.201043	2	0.2433	0.312177	4	0.25	0.556909	-	-	-	23	0.3667	4.29538
CL12103.Contig1_All	1627	1	0.083	0.0557247	15	0.1942	0.771444	11	0.1069	0.686667	2	0.0867	0.0934581	-	-	-	2	0.099	0.109622	21	0.1199	1.34697	6	0.1045	0.309503	7	0.1709	0.40326	35	0.099	2.63249	64	0.1752	4.80187	19	0.1555	1.40866	32	0.1494	1.84198	27	0.1407	1.38628	46	0.1573	3.21413	100	0.1623	6.88711
CL12116.Contig2_All	1323	134	0.9289	9.1829	151	0.9456	9.55032	132	0.9395	10.1334	278	0.963	15.9757	125	0.9962	9.14764	151	0.9554	10.1782	56	0.9622	4.41728	125	0.9924	7.92961	131	0.9471	9.28082	157	0.9546	14.522	87	0.9516	8.02744	105	0.9539	9.57347	138	0.9327	9.7688	117	0.9456	7.38756	153	1	13.1469	76	0.9494	6.43693
CL12123.Contig2_All	2500	19	0.4816	0.689047	36	0.594	1.20493	37	0.5388	1.50315	13	0.2804	0.395346	8	0.1484	0.309819	11	0.364	0.392379	175	0.8672	7.30508	29	0.4836	0.973553	19	0.4496	0.712342	13	0.288	0.636341	9	0.1676	0.439461	7	0.2144	0.337752	7	0.1688	0.262229	7	0.1772	0.233902	22	0.48	1.00041	28	0.5952	1.255
CL12124.Contig1_All	1163	58	0.7532	4.52151	89	0.7954	6.40341	60	0.8951	5.23978	58	0.7868	3.7916	48	0.9561	3.99595	60	0.834	4.60071	116	0.8263	10.4089	99	0.8323	7.14426	66	0.7283	5.31911	63	0.9157	6.62899	88	0.9536	9.23678	50	0.7137	5.18597	41	0.8332	3.30161	39	0.7859	2.8013	63	0.7498	6.15821	101	0.8177	9.7312
CL12124.Contig2_All	505	22	0.8198	3.94972	43	1	7.12488	19	0.699	3.82123	15	0.798	2.25826	18	0.7901	3.45096	25	0.9663	4.41471	55	1	11.3658	61	1	10.1377	28	0.9188	5.19687	17	0.9802	4.11949	56	1	13.5367	23	1	5.49384	24	1	4.45084	59	1	9.75969	28	0.9188	6.30319	72	1	15.9759
CL12124.Contig3_All	555	159	0.8937	25.974	208	0.8018	31.3596	157	0.7946	28.7308	209	0.791	28.6304	137	0.7928	23.8994	150	0.9423	24.1019	150	0.791	28.2049	172	0.9333	26.0098	109	0.7712	18.4081	88	0.8847	19.4033	133	0.8595	29.2534	113	0.7243	24.5598	141	0.9081	23.7929	127	0.9694	19.1155	115	0.8631	23.5558	196	0.9766	39.572
CL12136.Contig2_All	488	-	-	-	-	-	-	-	-	-	-	-	-	-	-	-	-	-	-	-	-	-	-	-	-	-	-	-	8	0.3053	2.00612	58	0.6496	14.5086	-	-	-	-	-	-	-	-	-	9	0.5225	2.0966	126	0.8238	28.9318
CL12150.Contig1_All	600	33	0.3567	4.98652	73	0.4067	10.1806	54	0.335	9.14079	54	0.2967	6.84253	21	0.43	3.38865	13	0.3933	1.93217	80	0.42	13.9144	84	0.4283	11.7498	18	0.3517	2.81188	52	0.3967	10.6057	114	0.42	23.1938	28	0.365	5.6292	17	0.39	2.6535	10	0.265	1.39227	70	0.4317	13.263	84	0.4067	15.6875
CL12150.Contig2_All	856	34	0.3645	3.60114	84	0.5701	8.21119	71	0.3727	8.42414	31	0.34	2.75336	30	0.3259	3.39317	17	0.2371	1.77104	45	0.472	5.48612	28	0.2009	2.74528	59	0.4778	6.46031	96	0.6005	13.7241	103	0.5853	14.6886	21	0.5175	2.95928	10	0.1916	1.09408	7	0.1834	0.683124	34	0.2068	4.51542	56	0.4836	7.33059
CL12157.Contig8_All	2330	48	0.2	1.86776	33	0.1785	1.18511	66	0.1828	2.87693	154	0.1854	5.02504	83	0.1807	3.4489	47	0.179	1.79885	47	0.1888	2.10508	31	0.1781	1.11663	52	0.179	2.09181	49	0.1854	2.57351	36	0.1785	1.8861	99	0.1854	5.1253	52	0.1798	2.09011	24	0.191	0.86046	54	0.1803	2.6347	17	0.167	0.817557
CL12184.Contig1_All	991	27	0.7255	2.47016	35	0.9243	2.95526	5	0.3784	0.512433	182	0.9354	13.9628	27	0.7457	2.63784	-	-	-	-	-	-	6	0.2765	0.508135	248	0.8759	23.4559	76	0.8819	9.38483	120	0.9122	14.7817	142	0.9839	17.2844	116	1	10.9624	103	0.9324	8.68238	74	0.9516	8.4889	30	0.8537	3.39213
CL12239.Contig1_All	241	41	1	15.4242	106	1	36.8035	46	0.834	19.3857	18	0.9627	5.67845	47	1	18.8816	37	0.888	13.6911	51	0.9959	22.0841	65	0.9917	22.6359	24	0.9461	9.33403	20	0.9959	10.1555	46	1	23.3001	18	1	9.00939	64	1	24.8705	55	0.9959	19.0643	41	0.8921	19.3402	108	1	50.2148
CL12239.Contig3_All	1498	77	0.7203	4.6603	83	0.5935	4.63625	55	0.6055	3.729	34	0.5494	1.72561	50	0.5174	3.23159	47	0.5688	2.79795	56	0.524	3.90124	62	0.5975	3.47361	86	0.6055	5.38098	40	0.6255	3.26764	48	0.5821	3.91153	30	0.3558	2.41573	61	0.6475	3.81364	53	0.534	2.95556	44	0.6195	3.33914	177	0.6081	13.2399
CL12269.Contig1_All	1969	368	0.8695	16.9448	855	0.8705	36.3347	284	0.7796	14.6492	190	0.7989	7.33639	401	0.8771	19.7177	397	0.8497	17.9804	1727	0.8771	91.5321	759	0.8471	32.3517	137	0.7699	6.52154	251	0.804	15.5996	372	0.7628	23.063	140	0.7806	8.57674	256	0.7765	12.1763	600	0.8695	25.4554	202	0.775	11.6627	435	0.8395	24.7553
CL12271.Contig1_All	975	85	0.7056	7.90404	53	0.5497	4.54854	55	0.4985	5.72927	108	0.8051	8.42158	58	0.6995	5.75946	80	0.5887	7.3171	24	0.4985	2.56882	69	0.7549	5.93945	100	0.6113	9.61325	32	0.559	4.01635	18	0.4656	2.25365	44	0.7241	5.44362	96	0.6144	9.22123	62	0.7785	5.31205	17	0.5723	1.98216	16	0.4164	1.83882
CL12274.Contig1_All	483	4	0.3685	0.750841	5	0.47	0.866211	-	-	-	1	0.3188	0.157408	6	0.6542	1.20272	11	0.6211	2.03095	3	0.3561	0.648188	4	0.3085	0.695048	1	0.3043	0.194056	-	-	-	-	-	-	3	0.2981	0.749228	1	0.3168	0.193899	4	0.3623	0.691812	3	0.234	0.706102	21	0.8799	4.87188
CL12285.Contig1_All	809	390	0.4302	43.707	94	0.6069	9.72255	140	0.6737	17.576	327	0.6897	30.7308	215	0.6799	25.7305	350	0.4265	38.581	59	0.5402	7.6108	145	0.5402	15.0425	533	0.6873	61.7524	90	0.6675	13.6138	75	0.5748	11.317	218	0.6934	32.5048	263	0.602	30.4459	360	0.6737	37.1731	118	0.6823	16.5816	80	0.5995	11.0807
CL12288.Contig2_All	2461	299	0.8984	11.0153	102	0.7867	3.46808	125	0.7607	5.15869	231	0.8139	7.13633	148	0.9354	5.82249	209	0.9094	7.57335	135	0.8094	5.72465	168	0.885	5.72927	249	0.883	9.48337	129	0.7855	6.41452	105	0.8033	5.20829	216	0.805	10.5872	231	0.8964	8.79068	225	0.8618	7.63741	127	0.8159	5.86659	94	0.7473	4.27997
CL1229.Contig14_All	449	1422	0.8753	287.136	2476	1	461.429	1171	0.8597	264.882	1157	0.9933	195.912	1670	0.8552	360.105	1587	0.971	315.198	1419	0.882	329.809	2992	1	559.264	650	0.9644	135.688	1363	0.9978	371.48	1483	0.9955	403.193	789	0.9644	211.968	1407	0.9666	293.474	1315	1	244.655	1102	0.9889	279.016	2061	1	514.347
CL1229.Contig6_All	364	686	0.7995	170.867	1596	0.7885	366.887	913	0.7308	254.748	807	0.8022	168.557	953	0.7995	253.484	1064	0.8214	260.672	869	0.7802	249.141	1748	0.8242	403.034	404	0.9396	104.029	904	0.8242	303.916	891	0.7418	298.809	612	0.7445	202.81	813	0.8187	209.176	1159	0.8187	265.985	571	0.8187	178.332	1378	0.8132	424.202
CL1229.Contig7_All	246	203	1	74.8162	541	1	184.019	248	1	102.39	241	1	74.4829	288	1	113.349	307	1	111.29	390	1	165.446	608	1	207.429	111	1	42.2925	249	1	123.866	279	1	138.448	150	1	73.5523	202	1	76.9021	297	1	100.855	242	1	111.834	530	1	241.416
CL1229.Contig8_All	405	293	0.8568	65.5915	417	0.8568	86.1553	157	0.8198	39.3718	252	0.7901	47.3064	280	0.8296	66.9363	213	0.8568	46.9006	222	0.8765	57.2038	511	0.8099	105.893	71	0.7877	16.4315	248	0.8444	74.9347	198	0.8074	59.6799	145	0.7901	43.187	187	0.8543	43.2423	140	0.8716	28.8767	196	0.8691	55.0167	340	0.8667	94.0695
CL12296.Contig1_All	1244	98	0.8939	7.14234	66	0.8175	4.4394	61	0.8416	4.98024	109	0.8601	6.66163	77	0.9437	5.99279	63	0.742	4.51621	45	0.8095	3.77502	72	0.8907	4.85751	68	0.8127	5.12346	60	0.9035	5.90224	62	0.8489	6.084	66	0.9084	6.39976	88	0.9277	6.62498	83	0.9011	5.57356	77	0.9373	7.03661	31	0.4638	2.79233
CL12299.Contig3_All	677	197	0.9911	26.3823	723	1	89.3615	211	0.997	31.6545	142	0.9232	15.9468	351	0.9734	50.1969	303	1	39.9124	213	1	32.8335	1312	1	162.647	7	0.325	0.969135	42	0.7459	7.59184	69	0.7962	12.4417	46	0.7888	8.19613	39	0.8419	5.39508	93	0.8774	11.4754	31	0.5687	5.20555	102	0.7474	16.8825
CL12335.Contig2_All	883	639	0.8029	65.6108	450	0.8199	42.6435	529	0.8381	60.8466	607	0.8256	52.264	472	0.7995	51.7535	597	0.8109	60.293	152	0.8007	17.9643	410	0.8018	38.9695	835	0.9524	88.6341	241	0.8018	33.3997	185	0.8007	25.5758	396	0.8007	54.0971	695	0.8041	73.7133	713	0.7984	67.4534	251	0.7995	32.3152	145	0.7146	18.4006
CL12336.Contig1_All	346	49	0.9509	12.8397	19	0.7225	4.59492	20	0.8815	5.87077	135	0.9884	29.6642	31	0.9191	8.6745	89	0.9538	22.9386	4	0.5405	1.20645	22	0.948	5.3364	271	0.9769	73.4122	6	0.5983	2.12208	10	0.8497	3.52811	103	0.9769	35.9088	43	0.9538	11.639	10	0.7457	2.41434	16	0.9682	5.25699	4	0.5405	1.29541
CL12343.Contig1_All	656	2320	0.9009	320.641	790	0.9192	100.768	1159	0.9314	179.441	3495	0.9345	405.058	2993	0.9299	441.735	2411	0.9055	327.753	370	0.9299	58.8606	1899	0.9893	242.953	3479	1	497.079	1082	0.997	201.841	653	0.8293	121.514	2631	1	483.79	4454	0.939	635.87	2819	1	358.977	1933	0.9345	334.982	2628	0.939	448.897
CL12351.Contig3_All	1293	259	0.8824	18.1609	263	0.9056	17.0199	234	0.8995	18.3805	387	0.9389	22.7555	338	0.9459	25.3091	348	0.891	24.0013	211	0.8886	17.0298	265	0.9644	17.2008	326	0.9637	23.6317	139	0.9026	13.1554	162	0.8902	15.2945	207	0.8917	19.3113	204	0.8848	14.7759	327	0.8824	21.1263	189	0.8677	16.6172	112	0.8778	9.70609
CL12391.Contig1_All	485	74	0.7175	13.8333	162	0.7505	27.9495	83	0.7505	17.3811	82	0.7113	12.8542	96	0.7052	19.1641	104	0.8309	19.1225	43	0.7134	9.25238	91	0.7052	15.7471	180	0.7093	34.7861	115	0.7155	29.0163	44	0.7134	11.0746	161	0.7155	40.0428	155	0.7814	29.9304	140	0.7381	24.1136	101	0.8371	23.6741	50	0.6598	11.5519
CL12392.Contig1_All	1636	66	0.835	3.65759	191	0.9218	9.76902	49	0.7084	3.04196	71	0.9309	3.29951	93	0.8166	5.50375	78	0.816	4.25172	99	0.9499	6.31508	138	0.8875	7.07942	42	0.8295	2.40625	29	0.7115	2.16921	44	0.7885	3.28312	48	0.8185	3.53914	65	0.8606	3.72094	94	0.8185	4.79976	54	0.7995	3.75235	135	0.9028	9.24646
CL12433.Contig1_All	1092	279	0.7711	23.1642	181	0.7399	13.8694	111	0.7051	10.3238	307	0.7399	21.3742	185	0.7537	16.4024	174	0.6877	14.2095	123	0.7363	11.7546	123	0.7152	9.45332	102	0.7372	8.75493	94	0.7079	10.534	100	0.7866	11.1788	169	0.8919	18.6683	254	0.859	21.7838	175	0.7885	13.3872	130	0.8672	13.5336	55	0.7363	5.64371
CL12434.Contig3_All	908	14	0.5529	1.3979	101	0.9262	9.30757	23	0.8051	2.57266	36	0.7423	3.01433	50	0.8899	5.33142	19	0.7974	1.86604	38	0.9108	4.36742	49	0.9086	4.5291	29	0.6652	2.99355	49	0.88	6.60384	33	0.8932	4.43655	30	0.8491	3.98543	49	0.8778	5.05397	34	0.8954	3.12801	22	0.3414	2.75442	76	0.8117	9.37891
CL12442.Contig2_All	1601	56	0.2242	3.17126	141	0.233	7.36934	99	0.2317	6.28037	75	0.2267	3.56159	93	0.233	5.62406	54	0.2249	3.00785	209	0.2255	13.6233	88	0.2255	4.6131	47	0.2249	2.75158	120	0.2399	9.17226	94	0.2448	7.16728	60	0.2261	4.52064	104	0.2261	6.08365	47	0.2261	2.45235	120	0.2417	8.52086	136	0.233	9.51859
CL12460.Contig1_All	2971	1938	0.9973	59.1406	1810	0.9855	50.9773	1059	0.9744	36.2022	807	0.9916	20.6512	1518	1	49.4684	2171	0.9889	65.1644	1478	0.9761	51.9157	1381	0.9943	39.0115	2007	0.9764	63.3169	813	0.9805	33.4868	855	0.9872	35.1302	864	0.9855	35.0793	1244	0.9889	39.2139	3277	1	92.1402	467	0.964	17.8693	712	0.9899	26.8536
CL12469.Contig1_All	864	-	-	-	1	0.1609	0.0968472	3	0.3044	0.352654	-	-	-	-	-	-	-	-	-	21	0.8692	2.53649	5	0.4815	0.485689	3	0.3484	0.325449	-	-	-	1	0.1377	0.141288	1	0.1667	0.139613	4	0.2778	0.433579	3	0.3264	0.290057	6	0.5208	0.789461	23	0.9942	2.9829
CL1247.Contig7_All	1025	354	0.4361	31.3123	245	0.4322	20.0006	218	0.4273	21.601	439	0.439	32.5623	322	0.4322	30.4152	256	0.4322	22.2725	213	0.4449	21.6862	249	0.439	20.3881	397	0.4322	36.3029	91	0.4293	10.8644	143	0.4283	17.0306	255	0.4459	30.0093	327	0.4332	29.8776	287	0.4312	23.3902	90	0.4283	9.98187	269	0.4322	29.4072
CL12470.Contig3_All	526	1696	1	292.331	3092	1	491.875	1318	1	254.49	1862	1	269.134	1675	1	308.31	1156	1	195.986	5391	1	1069.57	2970	1	473.884	1449	1	258.201	2127	1	494.844	3803	1	882.589	1040	1	238.499	1212	1	215.794	1900	1	301.747	3231	1	698.304	2394	1	509.992
CL12490.Contig2_All	1608	46	0.824	2.59362	41	0.7618	2.13353	36	0.7568	2.27383	29	0.7817	1.37115	83	0.8308	4.99748	44	0.5547	2.44017	17	0.7133	1.10329	36	0.6909	1.87896	54	0.8358	3.14762	27	0.523	2.05477	56	0.7537	4.25128	79	0.7979	5.92626	65	0.8595	3.78573	48	0.6455	2.49362	61	0.8731	4.31258	21	0.6915	1.46338
CL125.Contig1_All	1243	400	0.4779	29.1759	299	0.4827	20.128	210	0.4658	17.1589	256	0.4763	15.6583	261	0.4714	20.3296	247	0.4642	17.7206	337	0.4932	28.2934	320	0.4835	21.6063	365	0.4771	27.5231	235	0.461	23.1357	202	0.4586	19.838	241	0.4883	23.3876	264	0.4562	19.8909	299	0.4819	20.0944	215	0.5141	19.6635	464	0.4771	41.8284
CL125.Contig3_All	450	4	0.6044	0.805902	2	0.3111	0.371893	7	0.6822	1.57989	-	-	-	5	0.4244	1.07576	2	0.2822	0.396343	3	0.48	0.695722	6	0.4	1.11903	2	0.2622	0.416574	1	0.3067	0.27194	2	0.5978	0.542544	3	0.4289	0.804171	6	0.3644	1.24871	-	-	-	3	0.6889	0.757883	19	0.6778	4.73114
CL1250.Contig2_All	492	363	0.874	66.8924	879	0.8394	149.494	415	0.8069	85.6691	299	0.8537	46.2041	383	0.8354	75.3689	419	0.7907	75.9456	783	0.8821	166.082	594	0.876	101.326	345	0.6992	65.7248	605	0.8516	150.479	444	0.874	110.163	214	0.8028	52.4673	213	0.8354	40.5449	468	0.878	79.4614	491	0.8699	113.451	461	0.874	104.993
CL12503.Contig1_All	1510	237	0.7232	14.23	465	0.7417	25.7678	473	0.7	31.8145	609	0.7331	30.663	331	0.7106	21.2231	385	0.7212	22.7372	270	0.6927	18.6601	308	0.7311	17.1189	524	0.5974	32.5259	627	0.5987	50.8132	406	0.6252	32.8221	407	0.6225	32.513	363	0.6073	22.514	431	0.5921	23.8438	638	0.6424	48.0327	310	0.5854	23.0043
CL12503.Contig2_All	1356	80	0.691	5.34891	86	0.3879	5.30688	116	0.3879	8.68839	122	0.4698	6.84029	71	0.3702	5.06941	63	0.3739	4.14319	35	0.4462	2.69361	67	0.4344	4.14684	104	0.4425	7.18867	134	0.4757	12.0929	88	0.3916	7.92211	65	0.3857	5.7822	111	0.4041	7.66629	76	0.3717	4.68198	143	0.4491	11.9886	69	0.4381	5.70183
CL12527.Contig3_All	3354	14	0.1491	0.378443	5	0.1014	0.124741	12	0.0954	0.363379	6	0.1491	0.136007	5	0.0856	0.144333	2	0.0748	0.0531766	16	0.1354	0.497833	12	0.1741	0.300275	3	0.0444	0.0838365	7	0.102	0.2554	3	0.0665	0.109188	8	0.0954	0.287718	6	0.0739	0.167537	6	0.0587	0.149439	14	0.1577	0.474524	104	0.2257	3.47452
CL12547.Contig1_All	2388	46	0.1541	1.74646	55	0.1336	1.92721	57	0.1562	2.42427	50	0.1612	1.59188	37	0.1445	1.50012	45	0.1403	1.68047	3	0.1244	0.131103	69	0.1595	2.42503	49	0.1541	1.92325	54	0.1612	2.76723	28	0.1369	1.43134	25	0.1344	1.26283	82	0.142	3.21589	60	0.1394	2.0989	35	0.1541	1.6662	10	0.1336	0.469235
CL12547.Contig5_All	2297	158	0.1132	6.23636	102	0.1014	3.71569	121	0.1071	5.35014	125	0.1054	4.13736	106	0.108	4.4679	96	0.1075	3.72704	18	0.0749	0.817783	92	0.1045	3.36146	60	0.0984	2.4483	47	0.0984	2.50394	35	0.0966	1.86005	81	0.1167	4.25367	112	0.1141	4.56645	63	0.1045	2.29116	66	0.1132	3.26645	30	0.1071	1.46347
CL12548.Contig1_All	1824	40	0.2697	1.98825	11	0.1552	0.504625	26	0.301	1.44774	38	0.2928	1.58392	34	0.2862	1.80473	47	0.244	2.29788	8	0.1891	0.457712	13	0.2253	0.598164	63	0.3109	3.23736	10	0.1601	0.670906	14	0.2061	0.93696	45	0.2527	2.97596	63	0.324	3.23473	53	0.3076	2.42732	29	0.2582	1.80745	5	0.2204	0.307164
CL12586.Contig1_All	737	114	0.5468	14.024	155	0.6038	17.5981	143	0.5156	19.7065	169	0.3189	17.4339	132	0.4858	17.3406	98	0.346	11.858	106	0.4844	15.0095	151	0.327	17.1954	324	0.2931	41.2052	127	0.4925	21.0874	111	0.3758	18.3854	123	0.2795	20.1316	132	0.3691	16.7737	193	0.3745	21.8759	80	0.5102	12.34	66	0.3758	10.0346
CL12594.Contig1_All	329	72	1	19.8414	20	0.8328	5.08668	13	0.8419	4.01318	21	0.8875	4.85286	42	0.8632	12.3598	32	0.8845	8.67376	38	0.8602	12.0535	49	0.8602	12.4998	55	0.8815	15.669	34	0.8967	12.6465	10	0.7842	3.71041	49	0.8571	17.9655	51	1	14.5176	50	0.8875	12.6955	10	0.8328	3.45539	261	1	88.8934
CL12610.Contig2_All	1898	187	0.676	8.93265	159	0.7244	7.00974	339	0.7234	18.1403	346	0.706	13.8597	250	0.7387	12.7527	273	0.6365	12.8268	61	0.6101	3.35398	165	0.7218	7.29608	290	0.7287	14.3211	127	0.7081	8.1883	101	0.6396	6.49595	259	0.6997	16.4605	149	0.6997	7.35211	179	0.6228	7.87829	216	0.6412	12.9375	66	0.6834	3.89648
CL12612.Contig1_All	488	22	0.6967	4.08731	34	1	5.82988	24	1	4.99497	32	0.9775	4.98545	25	1	4.95997	25	1	4.5685	229	1	48.9714	45	1	7.73917	18	0.9201	3.45723	19	0.9139	4.76453	21	0.9959	5.25312	28	0.998	6.92115	38	0.9754	7.29266	32	0.9795	5.47779	182	1	42.398	62	1	14.2363
CL12612.Contig2_All	2183	243	0.9565	10.0922	278	0.9262	10.6559	176	0.8104	8.18842	302	0.9285	10.5179	232	0.8859	10.2895	223	0.9056	9.10971	766	0.9537	36.6186	364	0.9281	13.9942	309	0.9441	13.2672	94	0.7957	5.26939	114	0.836	6.37483	248	0.9276	13.7037	213	0.9546	9.13793	244	0.9244	9.33708	467	1	24.3196	450	0.9551	23.0985
CL12620.Contig2_All	551	126	1	20.7326	126	1	19.1346	119	1	21.9349	130	1	17.9377	129	1	22.6671	140	1	22.6584	43	0.9456	8.14411	88	0.8784	13.4039	155	0.9655	26.3667	121	1	26.8732	75	1	16.616	111	1	24.3003	136	1	23.1158	108	0.9619	16.3737	108	1	22.2826	44	0.8494	8.948
CL12638.Contig1_All	597	252	0.9916	38.2702	249	0.995	34.9	151	0.9698	25.6888	230	0.8945	29.2906	205	0.9782	33.2459	206	0.9229	30.7713	211	0.9933	36.8837	227	0.8961	31.9119	204	0.9749	32.0281	180	1	36.8964	291	0.9715	59.5027	142	0.9749	28.6915	277	0.9966	43.4538	230	1	32.1832	174	0.8878	33.1336	428	1	80.333
CL12652.Contig2_All	1195	286	0.9992	21.6987	211	0.9238	14.7746	355	0.9983	30.1718	186	0.9849	11.8337	195	0.9238	15.7988	339	0.9079	25.2979	122	0.8059	10.6541	289	0.7958	20.297	223	0.8092	17.4909	101	0.8954	10.3428	87	0.8343	8.88728	236	0.9456	23.8223	549	0.9063	43.0256	332	0.9121	23.2084	101	0.9113	9.60831	91	0.754	8.53293
CL12654.Contig2_All	510	32	0.5059	5.68872	20	0.5	3.28141	18	0.7	3.58462	15	0.4902	2.23612	14	0.6294	2.65776	11	0.4765	1.92343	30	0.5078	6.13872	27	0.6137	4.44319	20	0.4804	3.67566	12	0.5961	2.87937	21	0.5804	5.02651	16	0.4745	3.78434	25	0.5784	4.59084	19	0.4843	3.11214	10	0.7118	2.22907	58	0.6725	12.7433
CL12655.Contig2_All	326	30	0.6994	8.34331	20	0.5399	5.13349	16	0.6687	4.98475	27	0.6503	6.29681	27	0.5031	8.01872	21	0.6963	5.74454	6	0.6902	1.9207	35	0.7086	9.01057	47	0.6687	13.5131	10	0.6994	3.75378	13	0.6718	4.86792	21	0.6472	7.77037	17	0.4755	4.88375	44	0.5706	11.2748	12	0.6718	4.18463	9	0.5245	3.0935
CL12667.Contig2_All	937	128	0.3127	12.3853	172	0.397	15.3599	71	0.2668	7.69591	13	0.191	1.05482	48	0.2412	4.95976	81	0.3874	7.70902	243	0.2732	27.0641	422	0.3938	37.7985	203	0.3906	20.3063	35	0.3575	4.57104	130	0.4055	16.9364	16	0.2327	2.05978	56	0.4055	5.5972	60	0.2433	5.34918	37	0.2657	4.48906	218	0.4002	26.07
CL12676.Contig1_All	1764	17	0.1689	0.873746	22	0.1627	1.04358	14	0.1587	0.806066	15	0.1491	0.646498	18	0.1661	0.987945	11	0.1395	0.556093	22	0.1701	1.30152	25	0.1695	1.18944	17	0.1695	0.903286	24	0.1718	1.66494	6	0.1531	0.415212	10	0.1678	0.683819	10	0.0862	0.530913	14	0.161	0.662986	28	0.1786	1.80448	41	0.178	2.60441
CL12682.Contig2_All	936	72	0.4915	6.97416	7	0.3184	0.625782	6	0.3216	0.651053	26	0.4509	2.11189	34	0.3002	3.51691	19	0.2874	1.81022	3	0.2874	0.334482	18	0.3013	1.61398	203	0.5107	20.328	7	0.2821	0.915184	13	0.3686	1.69545	33	0.3686	4.25283	47	0.3376	4.70267	21	0.3697	1.87421	7	0.3782	0.850189	7	0.5267	0.838006
CL12715.Contig1_All	2124	32	0.1695	1.36594	54	0.217	2.12736	32	0.209	1.53016	56	0.2147	2.00451	33	0.2133	1.50424	40	0.2137	1.67942	34	0.2128	1.67052	41	0.209	1.62006	30	0.1704	1.32386	17	0.2128	0.979447	50	0.1681	2.87365	17	0.2081	0.96546	22	0.1982	0.970041	38	0.2128	1.49453	24	0.2133	1.28455	54	0.1714	2.84881
CL12716.Contig2_All	705	109	0.8681	14.0176	43	0.9986	5.10364	97	0.9887	13.9741	136	0.9546	14.6664	96	0.9475	13.1838	98	0.9305	12.3963	32	0.9844	4.73683	92	0.9745	10.9522	74	0.9674	9.83824	32	0.7759	5.55453	46	0.9078	7.96501	85	1	14.5435	81	0.9489	10.7601	70	0.9674	8.29438	41	0.9418	6.61132	22	0.9418	3.4967
CL12721.Contig1_All	1498	481	0.9319	29.1117	340	0.9393	18.9919	436	0.9319	29.5608	600	0.9239	30.4519	530	0.9372	34.2549	417	0.9386	24.8243	289	0.9613	20.1332	433	0.9132	24.2593	582	0.9379	36.4155	220	0.9019	17.972	209	0.8752	17.0315	363	0.8845	29.2304	439	0.9299	27.4457	445	0.8732	24.8155	290	0.9286	22.0079	173	0.8698	12.9407
CL12724.Contig1_All	649	70	0.5994	9.77886	9	0.2958	1.16038	11	0.3898	1.72143	48	0.5146	5.62304	19	0.5963	2.83444	28	0.5331	3.8474	12	0.376	1.92958	38	0.6733	4.91406	84	0.6857	12.1314	22	0.4792	4.14824	11	0.3713	2.06902	30	0.5547	5.57592	37	0.5254	5.33924	24	0.5239	3.08917	25	0.53	4.37914	149	0.7196	25.7257
CL12726.Contig1_All	609	120	0.8834	17.8648	52	0.8456	7.14475	72	0.8227	12.0076	92	0.8374	11.4854	63	0.7898	10.0157	28	0.7783	4.1001	20	0.578	3.4272	45	0.6552	6.2015	122	0.6141	18.7766	47	0.647	9.44424	33	0.5501	6.61476	78	0.8013	15.4496	85	0.6814	13.0714	53	0.775	7.26999	42	0.8489	7.84017	27	0.6486	4.96788
CL12733.Contig2_All	901	26	0.7336	2.61628	28	0.9267	2.60036	40	0.8757	4.50896	19	0.7569	1.60326	22	0.8302	2.36405	22	0.7858	2.17747	38	0.8346	4.40135	50	0.8291	4.65744	22	0.7936	2.28862	11	0.5683	1.49401	8	0.5871	1.08388	41	0.8024	5.48907	46	0.8946	4.7814	46	0.8979	4.26489	33	0.8257	4.16373	8	0.7625	0.994924
CL12749.Contig1_All	1496	139	0.7975	8.424	148	0.7995	8.2781	47	0.7767	3.19086	169	0.7767	8.58874	145	0.7841	9.38415	131	0.7928	7.80896	136	0.8162	9.48711	172	0.7988	9.64936	221	0.8015	13.8464	62	0.6544	5.07162	84	0.6952	6.85434	122	0.7961	9.83712	150	0.7988	9.39035	135	0.7299	7.53837	98	0.7654	7.44711	184	0.8015	13.782
CL12757.Contig2_All	2361	190	0.4041	7.29613	86	0.3355	3.04792	71	0.3482	3.05424	153	0.3761	4.92686	111	0.3494	4.55183	160	0.3537	6.04335	53	0.3083	2.34265	133	0.3592	4.72778	155	0.446	6.15334	45	0.3401	2.3324	57	0.3647	2.94711	97	0.3418	4.95582	109	0.3943	4.32367	157	0.4994	5.55493	67	0.3727	3.22606	39	0.31	1.85094
CL12766.Contig1_All	973	437	1	40.7196	246	1	21.1555	644	1	67.2224	814	1	63.6042	378	1	37.613	596	1	54.6244	36	0.9003	3.86115	264	1	22.7716	338	1	32.5596	142	1	17.8592	118	0.9949	14.8043	301	0.9527	37.3159	148	0.8798	14.2453	191	0.9969	16.3982	149	1	17.4087	28	0.5868	3.22456
CL12766.Contig2_All	817	76	0.7662	8.43386	81	0.7919	8.2959	189	0.9927	23.4953	255	0.776	23.7297	128	0.8641	15.1686	179	0.907	19.5382	19	0.5141	2.42694	69	0.5386	7.08808	38	0.6365	4.3595	57	0.672	8.53766	69	0.6879	10.3097	78	0.6683	11.5163	10	0.7197	1.1463	52	0.7173	5.31688	83	0.7454	11.5491	18	0.8543	2.46874
CL12776.Contig1_All	665	356	0.6947	48.5359	20	0.388	2.51657	42	0.582	6.41459	105	0.6992	12.0044	92	0.6722	13.3944	132	0.6977	17.7013	14	0.5835	2.19702	58	0.6947	7.31995	291	0.7098	41.0153	20	0.6812	3.6804	19	0.8421	3.48778	51	0.6947	9.25099	192	0.6932	27.0397	95	0.6902	11.9338	48	0.7985	8.20565	16	0.6902	2.69602
CL1278.Contig2_All	1038	98	0.342	8.5598	97	0.2543	7.81943	125	0.2447	12.2308	99	0.2543	7.25124	92	0.2553	8.58122	82	0.2524	7.04482	61	0.3295	6.13281	43	0.2582	3.47674	75	0.2592	6.77234	45	0.2563	5.3052	101	0.3189	11.878	72	0.3044	8.3671	67	0.2534	6.04504	69	0.2938	5.55299	88	0.3516	9.63782	14	0.2524	1.51132
CL12784.Contig1_All	2504	81	0.7145	2.93282	69	0.6653	2.30577	47	0.5847	1.90636	44	0.6817	1.33596	40	0.601	1.54662	66	0.6673	2.35052	47	0.5875	1.9588	62	0.6989	2.07806	65	0.6158	2.43307	31	0.5016	1.515	31	0.4812	1.51128	49	0.6406	2.36049	87	0.6653	3.25392	85	0.5811	2.8357	24	0.4597	1.08961	22	0.5799	0.984494
CL12786.Contig2_All	392	78	1	18.0403	44	0.977	9.3922	42	1	10.8819	75	1	14.5462	35	1	8.64452	36	1	8.18974	23	0.9388	6.12306	31	1	6.63708	56	0.9694	13.3899	33	1	10.3018	12	0.9439	3.73691	39	1	12.001	35	1	8.36188	22	0.9337	4.68826	33	0.9745	9.57021	8	0.8597	2.2868
CL12794.Contig1_All	381	57	0.8294	13.5639	36	0.9606	7.90639	28	0.8609	7.46404	77	0.8609	15.3653	38	0.8766	9.65645	40	0.8688	9.36243	29	0.8871	7.94328	45	0.8766	9.91264	66	0.8871	16.2366	45	0.8845	14.4535	28	0.9055	8.97121	44	0.8635	13.9305	64	0.8845	15.7318	66	0.9265	14.4709	50	0.8871	14.919	17	0.8031	4.99976
CL12804.Contig1_All	1994	54	0.4368	2.45529	37	0.3967	1.55266	82	0.4278	4.17667	77	0.5045	2.93589	105	0.4985	5.09827	101	0.492	4.517	6	0.1605	0.314017	54	0.4293	2.27285	88	0.4298	4.13649	40	0.4107	2.45483	19	0.3771	1.16318	63	0.4268	3.81114	104	0.4253	4.88461	65	0.486	2.7231	26	0.4193	1.48232	17	0.3616	0.955319
CL12814.Contig1_All	2152	300	0.4693	12.639	170	0.4726	6.61009	291	0.4442	13.7338	321	0.461	11.3406	294	0.4572	13.2271	301	0.4507	12.4732	117	0.4377	5.67375	233	0.448	9.08689	220	0.4521	9.58198	97	0.428	5.51589	138	0.4428	7.82807	168	0.4438	9.41688	212	0.4089	9.22605	273	0.454	10.5973	107	0.4159	5.65243	74	0.4563	3.85314
CL1282.Contig2_All	785	26	0.3758	3.00288	87	0.6089	9.27364	14	0.2828	1.81134	1	0.1796	0.0968511	16	0.3287	1.97337	3	0.1885	0.340804	162	0.5911	21.5364	183	0.5541	19.5651	21	0.4025	2.50741	27	0.3465	4.20901	100	0.3771	15.5506	7	0.3439	1.07564	4	0.1987	0.477213	11	0.3045	1.17057	95	0.642	13.7577	195	0.3962	27.8349
CL12826.Contig1_All	738	404	0.622	49.6318	199	0.5515	22.563	493	0.5637	67.8472	210	0.5556	21.634	252	0.5596	33.06	310	0.5488	37.4592	108	0.5407	15.2719	218	0.5434	24.7914	252	0.5379	32.0051	71	0.5298	11.773	120	0.5556	19.8492	108	0.5339	17.6525	321	0.5556	40.7353	200	0.5393	22.6386	108	0.626	16.6365	74	0.5718	11.2357
CL1283.Contig3_All	1175	78	0.8894	6.01855	31	0.6894	2.20762	198	0.8298	17.1147	153	0.8409	9.89983	79	0.7498	6.5095	149	0.7762	11.3084	3	0.1183	0.266447	16	0.5421	1.14284	155	0.6868	12.3643	51	0.7013	5.31152	32	0.5345	3.32453	61	0.7217	6.26227	28	0.7362	2.23173	57	0.5728	4.0524	29	0.6077	2.80578	-	-	-
CL1283.Contig5_All	807	50	0.7187	5.61735	28	0.575	2.90326	78	0.5626	9.81663	82	0.4907	7.72529	44	0.5105	5.27883	63	0.7212	6.96178	-	-	-	6	0.228	0.623993	147	0.8885	17.0734	40	0.6196	6.06559	43	0.7138	6.50448	54	0.8265	8.07161	29	0.6171	3.36548	45	0.4139	4.65816	31	0.824	4.36698	1	0.1722	0.138852
CL12834.Contig1_All	2355	72	0.1274	2.77189	74	0.1104	2.62931	84	0.1214	3.62268	134	0.113	4.32602	73	0.1261	3.00117	144	0.1206	5.45287	89	0.1261	3.9439	103	0.1261	3.67069	94	0.1146	3.74121	88	0.1287	4.57276	67	0.1087	3.47297	103	0.1091	5.27577	136	0.1231	5.40842	144	0.1244	5.10795	75	0.1227	3.62046	48	0.1244	2.28389
CL12841.Contig3_All	624	472	0.7756	68.5792	281	0.7404	37.681	351	0.6779	57.1299	533	0.7356	64.9407	338	0.6683	52.4434	365	0.7051	52.1629	191	0.7099	31.943	364	0.6651	48.9574	479	0.5449	71.9492	78	0.6699	15.2966	87	0.5224	17.0197	183	0.7564	35.3758	151	0.742	22.6628	166	0.7708	22.2228	78	0.7051	14.2103	51	0.484	9.15821
CL12842.Contig1_All	2739	263	0.8299	8.7056	149	0.7547	4.55192	142	0.6809	5.26547	220	0.7401	6.10668	192	0.7711	6.78684	227	0.7338	7.39073	53	0.6462	2.01935	184	0.7897	5.63803	231	0.7353	7.90487	113	0.5966	5.04862	103	0.624	4.59053	220	0.6827	9.68881	290	0.6451	9.91581	296	0.6254	9.02765	119	0.5648	4.93911	101	0.5816	4.13194
CL12843.Contig1_All	1312	738	0.8773	50.9985	437	0.814	27.8707	308	0.8087	23.8428	614	0.8407	35.5802	508	0.862	37.4877	395	0.7203	26.8483	197	0.7447	15.6696	476	0.7866	30.4491	990	0.9085	70.7256	229	0.7812	21.3593	87	0.6532	8.09474	275	0.7355	25.2836	489	0.8018	34.9058	663	0.8034	42.2138	146	0.7919	12.6506	159	0.6928	13.5796
CL12852.Contig3_All	205	-	-	-	-	-	-	-	-	-	-	-	-	-	-	-	-	-	-	-	-	-	3	0.7024	1.2282	11	0.8195	5.02937	47	0.9805	28.0563	17	0.8244	10.1231	31	1	18.241	36	0.9561	16.4464	16	0.9171	6.51991	45	0.9512	24.9547	11	0.9073	6.01262
CL12881.Contig1_All	804	30	0.7935	3.38299	13	0.4789	1.35297	29	0.6331	3.66339	24	0.7562	2.2695	34	0.7413	4.09432	24	0.699	2.662	24	0.6604	3.11517	14	0.4104	1.46142	87	0.7761	10.1423	46	0.5149	7.00145	58	0.5522	8.80622	159	0.5547	23.8551	128	0.6269	14.9099	97	0.4739	10.0784	102	0.4428	14.4224	33	0.6318	4.5992
CL1290.Contig1_All	474	898	1	171.764	339	1	59.8442	829	1	177.63	1512	1	242.52	720	1	147.066	689	1	129.627	91	1	20.035	409	1	72.418	1119	1	221.272	447	1	115.403	478	1	123.103	904	1	230.054	954	1	188.492	930	1	163.9	447	0.9979	107.207	169	0.9409	39.9515
CL1290.Contig3_All	1443	718	0.5385	45.1121	326	0.5135	18.9039	442	0.517	31.1098	1676	0.6383	88.3043	696	0.5392	46.6984	409	0.5288	25.2761	104	0.6036	7.52132	482	0.5364	28.0338	1517	0.5135	98.5358	673	0.5336	57.0736	489	0.5461	41.3676	1255	0.6133	104.91	1046	0.5114	67.8871	1189	0.5045	68.8321	694	0.5371	54.6747	308	0.5031	23.9171
CL1290.Contig4_All	1498	1513	0.9533	91.5719	959	0.9519	53.5683	1013	0.9526	68.6813	1922	0.986	97.5475	1081	0.976	69.8671	1297	0.9947	77.2114	400	0.9439	27.866	1521	0.9513	85.2156	1523	0.9326	95.2935	595	0.9846	48.6062	345	0.9486	28.1142	962	0.9546	77.4646	749	0.9873	46.8265	919	0.998	51.2482	786	0.9539	59.6491	283	0.9159	21.169
CL12917.Contig1_All	2403	2	0.0691	0.075459	-	-	-	-	-	-	-	-	-	-	-	-	2	0.114	0.0742215	-	-	-	-	-	-	93	0.5726	3.62747	15	0.3383	0.763878	2	0.0658	0.1016	25	0.4831	1.25495	29	0.4178	1.13023	27	0.3313	0.93861	17	0.3096	0.804245	3	0.1307	0.139892
CL12923.Contig3_All	1254	1327	0.9123	95.9419	1619	0.929	108.031	1010	0.9155	81.8022	897	0.9179	54.3838	693	0.9059	53.505	743	0.9131	52.8378	1731	0.9107	144.054	1435	0.9187	96.0409	1045	0.9067	78.1077	711	0.9067	69.3838	1479	0.9203	143.975	599	0.9075	57.6194	1038	0.9059	77.5214	932	0.9083	62.086	951	0.9187	86.2137	1926	0.9147	172.101
CL12925.Contig3_All	1714	387	0.7567	20.4708	161	0.7106	7.85988	284	0.6966	16.8286	460	0.7666	20.4043	383	0.7579	21.6345	376	0.7485	19.5628	64	0.6144	3.89669	342	0.7491	16.7462	530	0.752	28.9828	250	0.7567	17.8491	207	0.738	14.7427	384	0.7631	27.0247	791	0.7684	43.2203	582	0.7608	28.3653	244	0.769	16.1835	206	0.7001	13.4673
CL12940.Contig2_All	362	14	0.8591	3.50634	10	0.7762	2.31149	16	0.6934	4.48903	18	0.8343	3.7804	2	0.4475	0.534909	8	0.6436	1.97077	-	-	-	5	0.7928	1.15921	79	0.8343	20.4547	44	0.8177	14.8741	41	0.8232	13.8259	84	0.8481	27.9905	106	0.8177	27.4233	80	0.884	18.4611	68	0.8343	21.3547	42	0.779	13.0007
CL12964.Contig2_All	445	113	1	23.0225	158	1	29.7097	67	1	15.2917	94	1	16.0599	111	1	24.1503	131	1	26.2521	160	1	37.5221	167	1	31.4962	48	1	10.1101	37	1	10.1749	44	1	12.0701	63	1	17.0773	146	1	30.7266	129	1	24.2161	43	0.9393	10.985	110	0.9798	27.6986
CL12981.Contig1_All	1987	173	0.6537	7.89375	98	0.5133	4.12695	106	0.4927	5.41813	102	0.4932	3.9028	104	0.6009	5.0675	159	0.5229	7.13597	52	0.4383	2.73107	89	0.535	3.75919	126	0.5043	5.94357	48	0.4997	2.95617	66	0.4454	4.05475	87	0.5526	5.28155	237	0.5476	11.1705	147	0.5284	6.18009	76	0.5199	4.3482	40	0.543	2.25573
CL12999.Contig1_All	1006	158	0.8549	14.2395	93	0.8171	7.73545	47	0.831	4.74505	114	0.828	8.61552	90	0.829	8.6617	105	0.8022	9.30775	62	0.835	6.43162	109	0.838	9.09348	109	0.838	10.1556	28	0.7068	3.40601	79	0.826	9.58621	57	0.8569	6.83466	99	0.839	9.21636	112	0.838	9.30026	54	0.8002	6.10224	39	0.838	4.34402
CL1300.Contig2_All	930	-	-	-	-	-	-	2	0.1527	0.218418	-	-	-	2	0.2903	0.208212	-	-	-	-	-	-	1	0.1495	0.0902441	112	0.5237	11.2878	100	0.5065	13.1584	76	0.5086	9.97582	120	0.5333	15.5646	94	0.5323	9.46601	101	0.5226	9.07222	128	0.5226	15.6466	47	0.5118	5.66291
CL1300.Contig3_All	386	-	-	-	-	-	-	-	-	-	-	-	-	-	-	-	-	-	-	-	-	-	-	-	-	20	0.6943	4.85644	16	0.614	5.07246	21	0.6218	6.64125	12	0.4585	3.75002	12	0.3964	2.91149	6	0.5959	1.29849	6	0.5829	1.76708	1	0.3368	0.290294
CL1300.Contig5_All	344	46	1	12.1237	5	0.8895	1.21622	20	0.9302	5.9049	46	0.9244	10.1666	26	0.9971	7.31768	34	0.9535	8.81402	5	0.4157	1.51684	25	0.9419	6.09935	65	0.9942	17.7105	27	0.9826	9.60487	26	0.9448	9.22641	55	0.9738	19.2861	60	1	16.3348	27	1	6.55663	31	1	10.2446	19	1	6.18899
CL1301.Contig6_All	1585	107	0.4196	6.12054	46	0.3874	2.42845	62	0.4189	3.97286	103	0.4789	4.94063	85	0.3861	5.19216	94	0.2978	5.28874	27	0.2511	1.77771	83	0.4164	4.39492	50	0.4467	2.95676	36	0.3438	2.77945	26	0.3672	2.00245	101	0.3685	7.68656	121	0.3666	7.14954	51	0.2492	2.68792	49	0.2946	3.51447	47	0.4341	3.32272
CL13022.Contig1_All	557	19	0.8564	3.09267	31	1	4.65701	11	0.9425	2.00576	5	0.5494	0.682479	23	0.8941	3.99789	22	1	3.52226	36	0.9336	6.74488	31	0.9318	4.67098	31	1	5.21653	24	0.8707	5.27281	57	0.8636	12.4922	24	0.9066	5.19752	64	0.7971	10.7609	83	1	12.448	34	0.8995	6.93932	79	1	15.8927
CL13043.Contig1_All	1433	470	1	29.7363	274	0.9756	15.9995	465	0.9463	32.957	730	0.9588	38.7303	404	0.9525	27.2957	594	0.9184	36.9653	129	0.8674	9.39443	392	0.977	22.9584	497	0.9086	32.5076	299	1	25.5336	256	0.9679	21.8078	408	0.9714	34.3442	471	0.9763	30.782	531	0.9477	30.9545	291	0.9414	23.0855	189	0.9093	14.7788
CL13049.Contig1_All	1438	7	0.2045	0.441341	4	0.1822	0.232757	5	0.1794	0.353144	9	0.2796	0.475837	8	0.1989	0.538629	2	0.089	0.124029	6	0.3414	0.435431	4	0.1766	0.233455	27	0.3818	1.75987	2	0.0821	0.170199	4	0.1231	0.339562	9	0.3526	0.754959	1	0.096	0.0651273	43	0.4541	2.49796	6	0.1168	0.474336	-	-	-
CL13072.Contig1_All	254	-	-	-	5	0.6299	1.64716	13	0.6457	5.19817	41	0.7559	12.2723	6	0.6654	2.28705	18	0.6063	6.31964	-	-	-	13	0.6654	4.29548	36	0.6693	13.2845	29	0.6693	13.9717	48	0.6693	23.0688	36	0.6811	17.0966	49	0.7441	18.0669	53	0.6732	17.4308	47	0.7677	21.0357	165	0.7559	72.7906
CL13077.Contig1_All	856	653	0.8949	69.1631	100	0.8423	9.77523	213	0.896	25.2724	546	0.8668	48.4946	295	0.8633	33.3662	467	0.9007	48.6515	19	0.7477	2.31636	191	0.8668	18.7267	711	0.7921	77.8522	126	0.7582	18.0129	100	0.7488	14.2608	561	0.8364	79.0549	399	0.8049	43.6537	348	0.8563	33.961	238	0.7699	31.608	48	0.7605	6.28337
CL13077.Contig3_All	774	51	0.8385	5.97399	7	0.7661	0.756759	20	0.509	2.6244	64	0.7597	6.28656	32	0.7661	4.00283	70	0.761	8.06512	2	0.177	0.26966	29	0.7003	3.14455	115	0.9083	13.9262	15	0.5426	2.37157	3	0.239	0.473149	52	0.8579	8.10405	40	0.7506	4.83995	41	0.6486	4.42505	12	0.6111	1.76252	7	0.4018	1.0134
CL13088.Contig1_All	814	108	0.8575	12.0291	152	1	15.625	125	1	15.5965	150	1	14.0101	112	1	13.3215	109	1	11.9414	90	1	11.5384	109	1	11.2384	54	1	6.21791	100	1	15.0336	58	1	8.69804	64	0.9312	9.48408	62	1	7.13328	77	0.984	7.90208	113	1	15.7815	51	0.8538	7.02054
CL13106.Contig1_All	292	-	-	-	-	-	-	-	-	-	-	-	-	-	-	-	-	-	-	1	0.476	0.357391	-	-	-	1	0.4623	0.32099	1	0.2637	0.419086	-	-	-	-	-	-	-	-	-	-	-	-	-	-	-	18	0.6815	6.9074
CL13106.Contig2_All	382	-	-	-	1	0.411	0.219047	-	-	-	-	-	-	-	-	-	2	0.3613	0.466896	-	-	-	1	0.3691	0.219704	1	0.3246	0.245364	-	-	-	-	-	-	-	-	-	-	-	-	-	-	-	4	0.4529	1.19039	21	0.678	6.16
CL13137.Contig1_All	326	52	1	14.4617	4	0.4417	1.0267	8	0.8742	2.49238	6	0.9417	1.39929	10	0.7209	2.96989	15	0.9509	4.10324	3	0.5429	0.960352	6	0.7239	1.54467	27	1	7.76285	2	0.4018	0.750756	4	0.6043	1.49782	20	1	7.40035	21	0.9417	6.03287	10	0.7331	2.56246	3	0.8221	1.04616	-	-	-
CL13161.Contig2_All	579	1661	1	260.091	629	1	90.9019	1163	1	204.006	1387	1	182.126	1281	1	214.205	1208	1	186.055	207	1	37.3094	769	1	111.468	1594	1	258.039	505	0.9102	106.733	575	1	121.229	822	1	171.251	1371	1	221.759	1251	1	180.49	375	1	73.6285	399	1	77.2181
CL1317.Contig2_All	312	20	0.9551	5.8118	34	0.7724	9.11853	15	0.734	4.8829	6	0.7212	1.46208	23	0.7853	7.13727	16	0.8205	4.57319	40	0.9583	13.3793	15	0.8718	4.03495	10	0.5096	3.00414	13	0.5481	5.09888	14	0.766	5.47761	5	0.516	1.9331	4	0.7051	1.20068	15	0.7372	4.01617	26	1	9.47354	29	0.891	10.4152
CL13184.Contig1_All	1539	449	0.8837	26.451	324	0.8726	17.616	284	0.9142	18.7422	429	0.9441	21.193	307	0.8843	19.3134	331	0.8415	19.1797	233	0.8434	15.7995	534	0.883	29.1209	493	0.8609	30.025	376	0.8752	29.8975	216	0.8577	17.133	335	0.911	26.2571	359	0.9019	21.8463	411	0.8687	22.3089	338	0.9155	24.9673	1344	0.9155	97.8556
CL13186.Contig2_All	529	15	0.8544	2.57081	15	0.8866	2.37266	11	0.8091	2.11192	-	-	-	8	0.7921	1.46417	7	0.5198	1.18004	26	0.8677	5.12914	16	0.9622	2.53843	4	0.5803	0.708728	17	0.7335	3.9326	13	0.9452	2.99989	4	0.4877	0.912104	15	0.5671	2.65557	8	0.4083	1.26331	21	0.966	4.51291	66	0.8299	13.9802
CL13202.Contig1_All	831	60	0.8857	6.54614	67	0.8592	6.74644	27	0.9001	3.29992	31	0.7521	2.83619	65	0.9206	7.57305	53	0.8051	5.68759	90	0.935	11.3023	90	0.8075	9.08957	27	0.911	3.04535	20	0.7786	2.9452	66	0.9483	9.69529	32	0.8556	4.64503	70	0.9531	7.88895	65	0.7677	6.53413	32	0.8761	4.37766	94	0.9543	12.6751
CL13212.Contig10_All	1808	210	0.8722	10.5307	273	0.8164	12.6347	180	0.9187	10.1115	203	0.901	8.53635	174	0.9386	9.31772	190	0.8678	9.37149	448	0.9513	25.8587	272	0.9209	12.6262	140	0.9275	7.25779	202	0.9381	13.6722	93	0.891	6.27917	111	0.9098	7.40567	77	0.7566	3.98854	163	0.8761	7.5312	173	0.9015	10.8778	532	0.9878	32.9714
CL13212.Contig12_All	669	-	-	-	-	-	-	-	-	-	-	-	-	-	-	-	-	-	-	-	-	-	-	-	-	32	0.5605	4.48331	106	0.7055	19.3895	83	0.6263	15.145	18	0.6861	3.24553	36	0.6413	5.03963	39	0.6577	4.86983	86	1	14.6139	69	0.8849	11.5571
CL13225.Contig2_All	331	94	1	25.7475	54	0.997	13.6511	68	1	20.8652	100	1	22.9692	73	0.9215	21.3527	89	1	23.9781	44	1	13.8724	59	1	14.9598	102	1	28.8833	50	1	18.4854	23	1	8.48238	82	1	29.8831	114	1	32.2551	105	1	26.4994	27	0.997	9.27319	40	1	13.5412
CL13230.Contig1_All	1617	2397	1	134.398	908	1	46.9869	978	0.9975	61.4285	2606	0.9994	122.529	1278	1	76.5208	1637	0.9932	90.2801	402	1	25.9444	1188	1	61.6607	1716	0.9913	99.4677	847	1	64.1002	701	0.9926	52.9207	1416	1	105.631	1568	0.9975	90.8151	1310	1	67.6763	1010	1	71.0076	560	0.966	38.8064
CL13240.Contig1_All	1552	505	0.3537	29.5009	56	0.3086	3.01924	167	0.328	10.9286	324	0.3254	15.8719	278	0.3389	17.3425	259	0.3196	14.882	28	0.3499	1.88275	162	0.3479	8.76042	397	0.3389	23.9758	74	0.3383	5.8348	76	0.3396	5.97778	218	0.3196	16.9436	362	0.3499	21.8443	248	0.3351	13.3486	94	0.3183	6.88541	97	0.3402	7.00333
CL13246.Contig2_All	910	520	0.8813	51.808	1491	0.8989	137.1	617	0.8824	68.8628	486	0.8978	40.604	813	0.8802	86.4983	746	0.8758	73.1056	1840	0.9637	211.01	1571	1	144.889	297	0.8022	30.5907	581	0.9934	78.1306	703	0.8934	94.3043	409	0.8154	54.2153	861	0.9945	88.6102	983	0.8879	90.2376	583	0.9	72.8317	1376	1	169.435
CL13248.Contig3_All	1755	21	0.6473	1.08487	13	0.3778	0.619822	48	0.5601	2.77783	14	0.4496	0.606492	21	0.665	1.15851	41	0.6712	2.08334	44	0.7795	2.61639	37	0.6182	1.7694	26	0.4735	1.38858	3	0.1447	0.209185	15	0.4553	1.04335	8	0.2644	0.549861	2	0.0798	0.106727	28	0.5436	1.33277	2	0.0855	0.129553	25	0.5977	1.5962
CL13249.Contig2_All	399	74	1	16.8149	41	0.9574	8.59828	51	1	12.9819	82	1	15.6248	86	1	20.8682	88	1	19.6681	16	0.9323	4.18479	72	1	15.1447	95	1	22.3165	37	1	11.3479	38	0.8596	11.6259	91	1	27.5111	127	1	29.8094	103	0.9549	21.5645	49	1	13.961	47	1	13.1993
CL1325.Contig1_All	1883	68	0.3776	3.27411	56	0.6208	2.4885	33	0.5337	1.77994	103	0.5831	4.15874	64	0.5688	3.2907	54	0.4838	2.55739	16	0.4408	0.88674	40	0.4397	1.78284	87	0.633	4.33056	43	0.4817	2.7945	49	0.5003	3.17661	59	0.5672	3.77956	76	0.6559	3.77994	51	0.4918	2.26253	66	0.4631	3.98462	27	0.5316	1.60671
CL13250.Contig2_All	1438	63	0.6996	3.97207	17	0.4242	0.989215	30	0.5376	2.11887	24	0.5605	1.2689	25	0.484	1.68322	31	0.4339	1.92246	28	0.4583	2.03201	33	0.5452	1.926	38	0.5876	2.47685	29	0.7434	2.46789	21	0.7107	1.7827	38	0.5243	3.18761	54	0.7225	3.51687	49	0.7017	2.84651	28	0.5953	2.21357	11	0.3936	0.857154
CL13259.Contig1_All	579	110	0.8774	17.2246	41	0.8497	5.92524	94	0.9033	16.4889	140	0.8895	18.3833	111	0.8446	18.5611	79	0.9223	12.1675	23	0.829	4.14549	67	0.848	9.71176	95	0.9309	15.3787	30	0.7755	6.34058	39	0.9361	8.2225	95	1	19.7918	81	0.9396	13.1017	66	0.9396	9.52227	41	0.8756	8.05005	16	0.8342	3.09647
CL13291.Contig1_All	728	24	0.7596	2.98892	18	0.581	2.06891	14	0.7679	1.95316	28	0.6497	2.92416	9	0.5755	1.19693	9	0.5797	1.10246	30	0.5852	4.30048	26	0.8118	2.99739	9	0.5673	1.15874	5	0.2926	0.840475	53	0.6456	8.88714	6	0.1964	0.994168	7	0.5824	0.90051	4	0.3448	0.458991	2	0.4052	0.312314	29	0.6113	4.46366
CL13312.Contig1_All	1991	1967	1	89.5711	6141	1	258.088	1910	1	97.4324	2031	1	77.5556	3397	1	165.19	3219	1	144.179	5389	1	282.464	6900	1	290.857	946	1	44.5343	1824	0.998	112.109	2471	1	151.502	1256	1	76.0954	2826	1	132.93	4653	1	195.226	2127	1	121.448	4847	1	272.789
CL13317.Contig3_All	529	1248	0.8639	213.892	3368	0.8979	532.742	1364	0.8469	261.878	1194	0.845	171.602	1709	0.845	312.784	2144	0.8469	361.429	3032	0.8507	598.137	3488	0.8526	553.379	878	0.8544	155.566	1344	0.8544	310.907	1374	0.8488	317.065	795	0.862	181.281	1371	0.8828	242.719	2716	0.862	428.893	1206	0.8885	259.17	2684	0.8544	568.528
CL13326.Contig13_All	2474	4	0.0719	0.146587	2	0.0768	0.0676443	-	-	-	-	-	-	-	-	-	2	0.057	0.0720915	3	0.0663	0.126546	-	-	-	103	0.1528	3.90223	55	0.1188	2.7205	27	0.1188	1.33224	72	0.1698	3.51053	91	0.1269	3.4448	75	0.1209	2.53243	58	0.1673	2.66515	36	0.1306	1.63053
CL13357.Contig2_All	693	17	0.7605	2.22408	64	0.9322	7.72765	65	0.7403	9.52623	9	0.6984	0.987378	23	0.596	3.21331	11	0.4993	1.41551	75	0.8817	11.2942	40	0.6768	4.84427	8	0.5253	1.08201	23	0.8961	4.06145	29	0.7302	5.10837	18	0.8947	3.13313	41	0.8427	5.5408	21	0.9711	2.5314	29	0.8961	4.75727	60	0.824	9.70159
CL13384.Contig3_All	255	15	0.9882	5.33318	6	0.9804	1.96885	3	0.5569	1.19487	20	0.9451	5.96299	10	0.9333	3.79681	18	0.9647	6.29486	3	0.6667	1.22774	28	1	9.21551	16	1	5.88105	2	0.5059	0.95979	16	0.9216	7.65945	10	0.7725	4.73042	11	0.9529	4.03994	23	0.9922	7.53465	8	0.9804	3.56651	36	0.9412	15.8193
CL13406.Contig1_All	503	22	0.7117	3.96542	131	0.8549	21.7923	38	0.4831	7.67285	22	0.5905	3.32529	37	0.5368	7.12184	12	0.5726	2.12749	195	0.8569	40.457	142	0.5268	23.6931	8	0.4871	1.49072	15	0.3101	3.6493	61	0.6123	14.804	8	0.5984	1.9185	21	0.6004	3.90997	36	0.5785	5.97874	26	0.6282	5.87623	100	0.992	22.277
CL13406.Contig2_All	486	50	0.823	9.32757	146	0.823	25.1372	72	0.7984	15.0466	50	0.8045	7.82183	64	0.7984	12.7498	21	0.8045	3.85333	283	0.8148	60.7683	162	0.8025	27.9757	4	0.5761	0.771434	24	0.7263	6.04312	63	0.8148	15.8242	17	0.751	4.21942	34	0.7613	6.55186	26	0.7243	4.46902	18	0.7716	4.21046	166	0.8374	38.2734
CL1342.Contig1_All	1200	42	0.3783	3.17324	55	0.335	3.83515	41	0.2183	3.47011	68	0.2208	4.30826	52	0.2867	4.19547	62	0.2183	4.60749	87	0.24	7.56597	99	0.2267	6.92398	115	0.2867	8.98238	107	0.3183	10.9116	79	0.4283	8.03644	71	0.3917	7.13702	87	0.3	6.78985	74	0.3067	5.1514	133	0.3408	12.5998	58	0.2883	5.41591
CL13422.Contig1_All	1530	57	0.8778	3.37768	90	0.8699	4.92212	124	0.881	8.23136	60	0.8301	2.9815	60	0.851	3.79681	59	0.8438	3.43886	236	0.9902	16.0971	67	0.8621	3.67523	33	0.7641	2.02161	65	0.8804	5.19886	35	0.6928	2.79251	39	0.8477	3.07477	65	0.8379	3.97873	65	0.8059	3.54893	82	0.8484	6.09278	22	0.683	1.61122
CL1343.Contig1_All	1404	11	0.2358	0.710331	44	0.1966	2.62232	20	0.2151	1.44679	27	0.2265	1.46208	27	0.2329	1.8619	17	0.2108	1.07978	53	0.2315	3.93945	52	0.2365	3.10841	8	0.2151	0.53407	35	0.1111	3.05061	46	0.1104	3.99953	10	0.1702	0.859157	27	0.1097	1.80102	26	0.2073	1.54697	35	0.1204	2.83396	76	0.2172	6.06557
CL1343.Contig3_All	1673	151	0.7902	8.18306	357	0.7669	17.8555	140	0.7203	8.49911	280	0.749	12.7244	202	0.7191	11.69	168	0.7071	8.95503	421	0.7412	26.2611	365	0.7956	18.3104	186	0.792	10.4206	232	0.8063	16.9699	191	0.7908	13.9365	150	0.7203	10.8152	206	0.7836	11.5317	239	0.7908	11.9338	327	0.8099	22.2201	361	0.7878	24.1789
CL13430.Contig3_All	1714	21	0.6855	1.11082	60	0.7614	2.92915	10	0.3296	0.592557	25	0.6645	1.10893	14	0.5426	0.790817	16	0.5158	0.832459	83	0.9609	5.05352	142	0.9679	6.95311	11	0.36	0.601529	36	0.4358	2.57027	21	0.507	1.49564	9	0.4732	0.63339	13	0.3419	0.710321	28	0.5403	1.36465	16	0.5064	1.06121	89	0.9452	5.81841
CL13431.Contig5_All	970	19	0.8598	1.77589	51	0.9979	4.39946	36	0.8392	3.7694	31	0.9062	2.42977	6	0.4897	0.598878	21	0.7227	1.93064	61	0.9289	6.56274	36	0.7546	3.11482	13	0.7897	1.25616	36	0.8485	4.54169	34	0.9722	4.27883	42	0.8814	5.22297	66	0.9742	6.37227	27	0.7237	2.32524	35	0.8742	4.10194	78	1	9.01047
CL13448.Contig1_All	892	5	0.1603	0.508206	6	0.1895	0.562843	5	0.1469	0.569307	-	-	-	3	0.0785	0.325623	15	0.4787	1.49962	7	0.2556	0.818955	3	0.1278	0.282266	23	0.8969	2.41678	39	0.9058	5.3504	17	0.5291	2.32649	20	0.7926	2.70461	49	0.9731	5.14462	60	0.9271	5.61903	27	0.7904	3.44106	9	0.4697	1.13058
CL13461.Contig1_All	2366	98	0.2743	3.75531	126	0.2418	4.45612	89	0.2422	3.82047	134	0.2498	4.30591	53	0.265	2.1688	74	0.1927	2.78914	72	0.2667	3.17574	77	0.2409	2.73135	74	0.2075	2.93151	78	0.2181	4.03428	58	0.1733	2.99248	67	0.2164	3.41586	67	0.1927	2.65205	77	0.191	2.71864	84	0.2139	4.03606	35	0.1598	1.65759
CL13471.Contig1_All	1988	296	0.8818	13.4993	166	0.8702	6.98703	126	0.8939	6.43717	323	0.923	12.3527	193	0.911	9.39939	201	0.8753	9.0164	66	0.7631	3.46461	135	0.8622	5.69927	421	0.9145	19.8491	113	0.8013	6.95582	70	0.7681	4.29833	262	0.9663	15.8973	327	0.9009	15.4047	202	0.8969	8.48809	98	0.8576	5.60406	274	0.9205	15.444
CL13476.Contig5_All	844	7	0.4325	0.751953	4	0.4277	0.396569	2	0.2796	0.240674	1	0.0427	0.0900807	12	0.4289	1.37657	4	0.4336	0.42264	10	0.5533	1.23647	19	0.6256	1.88935	3	0.3235	0.333161	8	0.1825	1.15994	1	0.1469	0.144636	4	0.2393	0.571686	3	0.1777	0.33289	7	0.3519	0.692837	2	0.2547	0.26939	28	0.6114	3.71741
CL13505.Contig1_All	832	106	0.8522	11.5509	126	0.7308	12.6721	127	0.7488	15.5032	222	0.8882	20.2864	140	0.6791	16.2916	134	0.7139	14.3627	106	0.8053	13.2956	101	0.7392	10.1883	86	0.6562	9.68836	37	0.5216	5.44208	45	0.6406	6.60248	63	0.8101	9.13392	58	0.5156	6.5287	93	0.7079	9.33759	53	0.7428	7.24179	30	0.6166	4.04038
CL13510.Contig3_All	1048	146	0.9885	12.6307	83	0.9981	6.62701	136	0.9408	13.1801	202	0.9962	14.6543	130	0.9847	12.0099	129	0.9494	10.977	89	0.9227	8.86249	108	0.9513	8.64897	148	0.9552	13.2366	82	0.9685	9.575	81	0.8855	9.43499	98	0.9857	11.2799	152	0.98	13.5833	138	0.9771	11	88	0.9857	9.54585	50	0.9103	5.34606
CL1352.Contig2_All	1306	38	0.572	2.638	9	0.4449	0.576634	15	0.356	1.16651	31	0.5214	1.80465	20	0.3882	1.48267	25	0.4464	1.70707	12	0.353	0.958881	21	0.4066	1.34952	36	0.5704	2.58365	32	0.4778	2.99842	19	0.5888	1.77594	41	0.5054	3.78687	56	0.5551	4.01575	54	0.5337	3.45403	21	0.559	1.82797	13	0.2496	1.11539
CL13532.Contig1_All	1668	13	0.4077	0.706614	17	0.3315	0.852813	22	0.2524	1.33958	50	0.3597	2.27902	19	0.2284	1.10285	21	0.3004	1.12273	20	0.2704	1.2513	38	0.2902	1.91201	24	0.3129	1.34862	21	0.2902	1.54067	32	0.2836	2.34192	31	0.3555	2.24184	30	0.2674	1.68441	28	0.2716	1.40229	23	0.3933	1.56756	51	0.3249	3.42609
CL13542.Contig1_All	504	60	0.8353	10.7933	47	0.6786	7.80312	40	0.756	8.06066	78	0.8512	11.7663	40	0.8532	7.68401	71	0.8512	12.5627	19	0.7996	3.93414	60	0.7183	9.99131	72	0.9048	13.3899	55	0.6627	13.3542	20	0.7143	4.84415	58	0.871	13.8815	51	0.8611	9.4768	72	0.9246	11.9338	30	0.8909	6.76681	15	0.7599	3.33492
CL13562.Contig2_All	1060	113	0.9613	9.66513	121	0.9981	9.55169	68	0.9774	6.51545	86	0.9679	6.16832	120	0.9594	10.9606	115	1	9.67488	113	0.9642	11.125	153	0.9717	12.114	56	0.9755	4.95173	35	0.8774	4.04062	56	0.9377	6.44911	60	0.967	6.82787	59	0.9679	5.21277	99	0.8708	7.80197	34	0.75	3.64642	90	0.9679	9.51396
CL13567.Contig2_All	757	27	0.7701	3.23372	15	0.6618	1.65804	23	0.7371	3.08584	73	0.8481	7.33164	17	0.7477	2.17426	16	0.4729	1.88485	2	0.1783	0.275715	20	0.4901	2.21736	86	0.926	10.6482	3	0.2497	0.484966	11	0.7794	1.77384	63	0.93	10.0389	64	0.9141	7.91783	66	0.8573	7.28322	10	0.6314	1.50175	10	0.5852	1.48023
CL13599.Contig5_All	2970	2087	0.8354	63.709	1188	0.836	33.4704	1281	0.8316	43.806	2675	0.8811	68.4765	1940	0.8269	63.2418	1987	0.8209	59.6616	610	0.7515	21.4338	1313	0.8202	37.1031	2267	0.8606	71.5435	877	0.8535	36.1351	797	0.8909	32.7582	1699	0.8663	69.0044	1731	0.867	54.5837	1895	0.8498	53.3001	1155	0.8646	44.2098	665	0.8421	25.0894
CL1360.Contig10_All	2997	212	0.1548	6.41334	216	0.1718	6.0307	165	0.1481	5.59163	226	0.1548	5.73319	149	0.1688	4.81347	161	0.1608	4.79063	87	0.1431	3.02942	212	0.1602	5.93678	119	0.1598	3.72165	49	0.1195	2.00076	47	0.1481	1.91438	106	0.1722	4.26637	75	0.1625	2.34367	102	0.1655	2.84308	78	0.1548	2.9587	25	0.1188	0.934713
CL13617.Contig1_All	1169	4982	1	386.388	2483	1	177.731	3589	1	311.817	7669	1	498.768	4509	0.9692	373.443	4619	0.9607	352.36	2360	0.9718	210.68	2486	0.9615	178.479	5768	0.988	462.472	3719	0.9974	389.312	3477	1	363.085	4916	0.9632	507.268	3049	0.9829	244.267	3874	1	276.835	3986	1	387.629	1807	1	173.208
CL13625.Contig5_All	2907	253	0.3901	7.89061	130	0.3736	3.74196	102	0.3867	3.56366	128	0.3897	3.34764	113	0.3918	3.7635	137	0.3925	4.20271	59	0.3939	2.11804	118	0.3667	3.40674	336	0.4114	10.8335	66	0.332	2.77834	102	0.4059	4.28324	160	0.3842	6.63918	206	0.3877	6.63658	179	0.3798	5.14379	116	0.3725	4.53635	84	0.3791	3.23787
CL1364.Contig2_All	3722	1728	0.5457	42.0923	603	0.5304	13.5563	1146	0.5462	31.2715	2004	0.5454	40.9351	1077	0.5486	28.0155	1451	0.5502	34.7652	177	0.5032	4.96276	1115	0.5395	25.142	2052	0.5425	51.6745	888	0.5231	29.196	841	0.5266	27.5827	1930	0.5505	62.5491	1859	0.5481	46.7762	1513	0.5465	33.9577	868	0.5548	26.5116	644	0.5486	19.3881
CL1364.Contig4_All	339	291	1	77.8266	26	0.7729	6.41763	1	0.3392	0.2996	-	-	-	26	1	7.42561	19	0.5369	4.99813	43	0.9705	13.2372	1	0.4513	0.247572	24	0.9971	6.6357	18	0.9941	6.49769	56	0.9646	20.1654	148	0.9912	52.6625	75	0.9735	20.7197	43	1	10.596	11	1	3.68881	166	1	54.8698
CL13662.Contig1_All	411	28	0.9708	6.17662	3	0.399	0.610773	7	0.4282	1.72981	11	0.7786	2.03482	9	0.8467	2.12011	1	0.3674	0.216976	1	0.365	0.253913	1	0.2457	0.204202	50	0.9878	11.4026	6	0.3455	1.78647	13	0.9294	3.86117	15	0.8589	4.4024	21	0.7737	4.78519	10	0.7932	2.03251	4	0.764	1.1064	1	0.1192	0.272636
CL13664.Contig1_All	741	33	0.946	4.03767	215	0.973	24.2785	104	0.9906	14.2546	43	0.9933	4.41189	72	1	9.40747	43	0.9204	5.17492	308	1	43.377	223	1	25.2574	12	0.9123	1.51788	83	0.9757	13.7071	177	1	29.159	24	0.9784	3.9069	96	0.9987	12.1332	101	1	11.3862	126	1	19.3306	314	1	47.4828
CL13666.Contig1_All	552	42	0.7681	6.89835	35	0.9493	5.30554	61	1	11.2236	57	0.9746	7.85073	37	0.9601	6.48965	56	1	9.04696	61	0.9764	11.5323	32	0.8478	4.86533	39	0.8768	6.62217	30	0.9167	6.65072	90	0.9692	19.9031	59	1	12.893	42	0.9764	7.12578	64	1	9.68537	56	1	11.533	12	0.971	2.43594
CL13671.Contig1_All	821	14	0.7259	1.54604	8	0.3764	0.815357	8	0.5895	0.989664	11	0.6492	1.01865	13	1	1.53306	14	0.6967	1.52068	17	0.6833	2.16089	14	0.7223	1.43115	7	0.3764	0.799153	13	0.3203	1.9377	11	0.2278	1.63556	13	0.3301	1.91003	7	0.2375	0.798504	5	0.2095	0.508747	6	0.2509	0.83081	28	0.4105	3.82155
CL13672.Contig1_All	4508	68	0.2116	1.3676	21	0.1823	0.389795	56	0.1934	1.26167	102	0.2751	1.72025	74	0.2478	1.5893	89	0.2571	1.7606	25	0.1908	0.578739	101	0.2764	1.88035	99	0.2422	2.05838	49	0.1925	1.33014	25	0.1497	0.676977	58	0.2212	1.55197	75	0.2096	1.55811	76	0.2473	1.40833	77	0.2731	1.94178	111	0.2491	2.75908
CL13677.Contig1_All	2308	89	0.9073	3.49614	99	0.8644	3.58922	84	0.8349	3.69645	79	0.7474	2.60235	78	0.8436	3.27203	97	0.8601	3.74791	115	0.8995	5.19983	112	0.8406	4.07271	36	0.643	1.46198	83	0.7886	4.40077	124	0.8124	6.55849	52	0.8133	2.71774	80	0.8549	3.24621	95	0.9211	3.43845	84	0.8752	4.13749	542	0.9233	26.3141
CL1369.Contig4_All	3056	501	0.5422	14.8634	265	0.5514	7.25593	403	0.591	13.3935	596	0.5524	14.8275	425	0.5553	13.4646	506	0.574	14.7656	98	0.5236	3.34657	316	0.5229	8.67832	418	0.5003	12.8203	220	0.484	8.80959	219	0.5586	8.74799	348	0.4977	13.7362	264	0.5651	8.09045	378	0.4732	10.3327	261	0.4699	9.70914	130	0.447	4.76667
CL1369.Contig5_All	913	156	0.9628	15.4913	72	0.8653	6.59876	153	0.9606	17.0201	245	0.9628	20.4019	156	0.9606	16.5429	175	0.9562	17.0931	75	0.8521	8.57269	105	0.9332	9.65206	155	0.8927	15.9124	92	0.8839	12.3311	111	0.897	14.8412	142	0.8729	18.7611	103	0.885	10.5655	147	0.8576	13.45	85	0.9365	10.5838	48	0.8039	5.89108
CL137.Contig1_All	576	9	0.691	1.41663	119	1	17.2872	209	0.9115	36.8523	176	0.9201	23.2308	63	0.8438	10.5895	36	0.8733	5.57357	9	0.7639	1.6306	22	0.7812	3.20555	12	0.7639	1.95269	38	1	8.07323	40	0.8733	8.47726	20	0.8455	4.18839	9	0.6406	1.46333	15	0.842	2.17542	33	0.908	6.51306	2	0.3889	0.389074
CL1371.Contig1_All	3973	15	0.254	0.342301	1	0.0347	0.0210612	10	0.1696	0.255636	15	0.2653	0.287043	12	0.1847	0.29243	8	0.2009	0.179566	4	0.1082	0.105067	3	0.0181	0.063373	63	0.7176	1.48627	10	0.252	0.308012	6	0.1173	0.184353	81	0.7974	2.45927	43	0.488	1.01361	11	0.2454	0.231286	25	0.3884	0.715344	3	0.0367	0.0846111
CL13712.Contig2_All	967	62	0.8769	5.813	94	1	8.13396	113	0.9866	11.8684	67	0.9824	5.26772	76	0.9866	7.60932	96	0.9411	8.85316	76	0.9814	8.20189	122	0.9845	10.5885	57	0.9328	5.52489	34	0.8552	4.30268	83	0.9245	10.4778	44	0.9007	5.48866	68	0.9286	6.58574	92	0.9255	7.94761	60	0.9442	7.05372	149	1	17.2657
CL13718.Contig2_All	2072	758	0.9411	33.1676	231	0.8682	9.32874	93	0.8523	4.55863	497	0.9165	18.2365	342	0.8388	15.9807	257	0.8871	11.0611	17	0.542	0.856221	183	0.9242	7.41247	1462	0.9445	66.1352	80	0.819	4.72483	27	0.5985	1.59071	234	0.9204	13.6228	239	0.9281	10.8026	295	0.9262	11.8934	152	0.9324	8.33964	14	0.3451	0.757117
CL13729.Contig2_All	1632	43	0.3903	2.38882	31	0.3756	1.58943	54	0.4081	3.36058	80	0.4013	3.72687	36	0.3787	2.1357	46	0.2702	2.51357	17	0.2212	1.08707	41	0.3168	2.10846	77	0.421	4.42227	23	0.3137	1.72462	18	0.2849	1.34639	36	0.3891	2.66086	56	0.4038	3.21359	48	0.3358	2.45695	12	0.3683	0.8359	8	0.2157	0.549281
CL13734.Contig1_All	763	1006	1	119.539	521	0.9122	57.1365	897	0.9227	119.401	1186	1	118.177	978	1	124.1	1041	0.9751	121.669	164	0.9122	22.4309	596	0.9869	65.5577	955	1	117.315	447	0.9187	71.6918	313	0.962	50.0769	707	0.9882	111.772	1040	1	127.653	930	0.9987	101.82	575	0.9174	85.6716	345	0.9201	50.6663
CL13737.Contig2_All	392	66	0.7041	15.2649	61	0.7143	13.021	160	0.7041	41.4548	149	0.7653	28.8985	92	0.9005	22.7227	76	0.7168	17.2894	58	0.7041	15.4408	61	0.6939	13.0601	90	0.7041	21.5195	66	0.7066	20.6037	89	0.7066	27.7154	91	0.7143	28.0024	152	0.7857	36.3145	176	0.7092	37.5061	84	0.7092	24.3605	60	0.7041	17.151
CL13758.Contig1_All	1612	102	0.7568	5.73681	55	0.6445	2.85495	92	0.8579	5.79647	136	0.8672	6.41429	89	0.8939	5.34544	106	0.7686	5.86401	33	0.7438	2.13637	94	0.7246	4.89401	115	0.7407	6.68664	47	0.7463	3.56795	52	0.8555	3.93782	73	0.6998	5.46258	85	0.7934	4.93828	85	0.6011	4.40483	91	0.7996	6.41756	23	0.5025	1.59878
CL1376.Contig1_All	2199	330	0.884	13.6058	557	0.9909	21.1949	192	0.94	8.86783	263	0.91	9.09295	284	0.8877	12.5041	275	0.9332	11.1522	836	0.9814	39.6742	457	0.9304	17.4419	279	0.9395	11.892	524	0.9509	29.1603	369	0.9513	20.4842	175	0.9468	9.59959	236	0.945	10.051	274	0.985	10.4088	510	0.9472	26.3656	454	0.9363	23.1343
CL13768.Contig2_All	1495	167	0.6595	10.1277	281	0.6609	15.7277	84	0.5545	5.70662	77	0.5431	3.91583	194	0.608	12.5637	121	0.5592	7.21768	161	0.7171	11.2386	101	0.6455	5.66998	57	0.6167	3.57362	187	0.5391	15.3069	84	0.4294	6.85892	58	0.3759	4.67979	177	0.5472	11.088	134	0.598	7.48753	65	0.3973	4.94271	192	0.5592	14.3908
CL13776.Contig1_All	1465	2040	0.9857	126.249	2751	1	157.128	1677	0.9843	116.262	1899	0.9604	98.5512	1866	0.9823	123.32	2152	0.9843	130.996	2208	0.9891	157.285	4441	1	254.416	1059	0.9563	67.7537	1216	0.9863	101.574	2390	1	199.149	972	0.9891	80.0329	2335	0.9884	149.27	3205	0.9911	182.753	1245	0.9884	96.6107	3473	1	265.639
CL13776.Contig2_All	1455	6389	1	398.112	8680	0.9979	499.18	7548	1	526.878	8127	1	424.66	6920	1	460.47	7201	1	441.35	7324	1	525.306	8468	0.9973	488.449	6673	0.9931	429.866	5255	1	441.973	9999	1	838.902	3688	0.9979	305.751	5260	1	338.567	7812	1	448.512	6023	0.9986	470.591	10736	0.9986	826.807
CL13792.Contig2_All	300	43	0.9233	12.9952	28	0.98	7.80976	24	0.84	8.12515	54	1	13.6851	32	1	10.3273	42	1	12.4848	17	1	5.91363	28	1	7.83319	63	1	19.6831	6	0.6133	2.44746	26	0.9633	10.5796	47	0.9733	18.898	57	1	17.7941	56	0.9967	15.5934	17	1	6.44201	14	0.96	5.22916
CL13808.Contig4_All	652	7	0.2715	0.973387	6	0.2485	0.770024	12	0.2638	1.86928	8	0.2868	0.932861	18	0.2914	2.67291	4	0.2239	0.547099	8	0.3067	1.28047	10	0.3006	1.28722	14	0.3083	2.01259	10	0.2791	1.87689	14	0.3067	2.62119	20	0.3144	3.70017	18	0.2975	2.58551	11	0.2914	1.40935	15	0.3037	2.61539	-	-	-
CL13810.Contig1_All	547	143	0.8172	23.7019	284	0.8026	43.4442	70	0.5777	12.9973	94	0.6892	13.0652	168	0.7989	29.7359	170	0.8044	27.715	175	0.841	33.387	244	0.8026	37.4373	109	0.6453	18.6773	69	0.6197	15.4365	89	0.7898	19.8619	113	0.7952	24.919	187	0.7605	32.0167	352	0.7861	53.7564	46	0.7495	9.56013	168	0.8044	34.4149
CL13813.Contig2_All	728	160	0.9505	19.9262	92	0.9396	10.5744	112	1	15.6253	241	1	25.1687	125	0.9464	16.6241	152	1	18.6194	65	0.9396	9.3177	130	0.9464	14.987	154	0.967	19.8273	83	1	13.9519	54	0.9505	9.05483	155	0.9505	25.6827	165	0.967	21.2263	153	1	17.5564	86	0.9615	13.4295	64	1	9.85084
CL13819.Contig9_All	459	47	0.4771	9.28368	9	0.3268	1.64071	6	0.3377	1.32764	37	0.3813	6.12863	17	0.366	3.58587	19	0.3442	3.69143	4	0.3203	0.90944	16	0.4815	2.92556	35	0.4009	7.14711	8	0.3551	2.13287	16	0.3638	4.25525	37	0.4183	9.72364	56	0.3508	11.4261	38	0.3573	6.91586	11	0.4205	2.72442	12	0.3878	2.9295
CL1382.Contig9_All	1690	45	0.3515	2.41413	22	0.429	1.08927	27	0.3284	1.62263	56	0.4621	2.51928	40	0.3698	2.29156	38	0.3645	2.00517	58	0.4645	3.58153	21	0.3444	1.04288	45	0.2485	2.49575	22	0.1787	1.59302	32	0.271	2.31143	18	0.2385	1.28477	19	0.2497	1.0529	44	0.3799	2.17491	30	0.2663	2.01803	8	0.2207	0.53043
CL13825.Contig3_All	2679	3	0.0646	0.101527	2	0.0526	0.0624681	4	0.1068	0.151645	6	0.0773	0.170276	3	0.075	0.108419	-	-	-	2	0.0575	0.0779084	8	0.0642	0.250622	7	0.1247	0.244906	1	0.0291	0.0456787	6	0.0743	0.273399	7	0.1079	0.315185	9	0.0567	0.314624	17	0.1153	0.530092	16	0.1232	0.678954	72	0.1508	3.01151
CL13852.Contig1_All	1369	269	0.9372	17.8149	285	0.7816	17.4198	159	0.6896	11.796	115	0.7772	6.38659	190	0.7933	13.4372	226	0.7473	14.7217	341	0.8086	25.9943	298	0.8196	18.269	82	0.7699	5.61417	166	0.8539	14.8385	189	0.8422	16.853	127	0.767	11.1903	189	0.756	12.9295	140	0.7173	8.54279	120	0.794	9.96486	240	0.8999	19.6441
CL13861.Contig4_All	1312	26	0.7058	1.7967	-	-	-	9	0.3659	0.696706	9	0.3072	0.521535	14	0.5198	1.03312	29	0.705	1.97114	-	-	-	-	-	-	11	0.4215	0.785839	2	0.1151	0.186545	-	-	-	12	0.5922	1.10328	16	0.516	1.14211	8	0.343	0.509368	-	-	-	-	-	-
CL13864.Contig1_All	1553	6	0.282	0.35028	4	0.1597	0.215521	6	0.2537	0.392393	9	0.5409	0.440601	8	0.3445	0.498743	3	0.1108	0.172267	10	0.3715	0.671978	9	0.3329	0.486377	3	0.0934	0.181061	8	0.3851	0.630384	-	-	-	3	0.2878	0.233018	11	0.3342	0.663351	5	0.329	0.268951	-	-	-	34	0.103	2.4532
CL13873.Contig1_All	460	26	0.8304	5.12449	40	0.8435	7.27617	43	0.9957	9.49406	6	0.5457	0.991671	31	0.95	6.52473	24	0.8239	4.65272	30	0.7565	6.80597	55	0.8304	10.0347	3	0.6674	0.611277	12	0.6413	3.19234	35	0.9848	9.28812	18	0.8304	4.72014	19	0.7957	3.86828	14	0.5239	2.54241	17	0.9239	4.20131	65	0.9543	15.8336
CL13887.Contig3_All	330	21	0.9576	5.76953	20	1	5.07127	44	1	13.5419	35	1	8.06359	30	1	8.80169	54	1	14.5926	2	0.4606	0.632474	33	1	8.3927	48	1	13.6333	20	1	7.41656	14	1	5.17883	16	1	5.84852	14	0.897	3.97316	33	1	8.35363	20	0.9576	6.88985	3	0.7273	1.01867
CL13894.Contig1_All	1751	42	0.1782	2.17469	19	0.1902	0.907963	23	0.1873	1.33408	44	0.1805	1.91047	13	0.1593	0.718813	26	0.1999	1.32416	27	0.1816	1.60918	19	0.1496	0.910687	30	0.1788	1.60587	19	0.1571	1.32786	8	0.1542	0.557727	29	0.1708	1.9978	43	0.1862	2.29988	13	0.0948	0.620201	13	0.165	0.844016	75	0.1947	4.79954
CL13907.Contig31_All	562	120	0.9751	19.3589	257	0.9947	38.2646	118	0.895	21.3249	79	0.9858	10.6872	136	0.9733	23.4294	140	0.9342	22.2149	377	1	70.0054	191	0.9947	28.5232	81	0.927	13.509	186	0.9929	40.5007	141	1	30.6267	62	1	13.3075	52	0.8808	8.66541	150	0.9324	22.2962	163	0.9448	32.972	160	0.9804	31.9013
CL13912.Contig3_All	1091	61	0.7104	5.06921	28	0.4262	2.1475	35	0.5683	3.25825	78	0.6627	5.43556	50	0.6627	4.43715	82	0.714	6.70259	53	0.7296	5.06965	21	0.506	1.61546	101	0.7104	8.67704	19	0.7369	2.13116	40	0.6819	4.47562	56	0.6966	6.1916	28	0.6691	2.40356	37	0.439	2.83304	29	0.6077	3.02181	12	0.4895	1.23248
CL1392.Contig7_All	2981	290	0.1124	8.82005	456	0.104	12.7998	311	0.0956	10.5959	261	0.1	6.65661	257	0.0983	8.34699	241	0.0986	7.20956	945	0.112	33.0824	307	0.1047	8.64327	303	0.1057	9.52699	427	0.103	17.5288	404	0.1087	16.5439	213	0.101	8.61901	221	0.105	6.94308	256	0.102	7.17386	663	0.113	25.284	393	0.1027	14.7725
CL1392.Contig9_All	1556	234	0.8258	13.6346	196	0.8683	10.5402	145	0.7551	9.46454	263	0.8477	12.8505	164	0.8246	10.2045	211	0.8329	12.0928	221	0.8875	14.8221	144	0.8721	7.76702	153	0.7879	9.2163	48	0.6909	3.77501	49	0.5778	3.84418	136	0.7635	10.5431	120	0.7725	7.2226	128	0.6626	6.87188	59	0.5765	4.31058	34	0.5341	2.44847
CL13923.Contig3_All	1169	118	0.8127	9.15171	107	0.7562	7.65896	96	0.7399	8.34061	88	0.8589	5.72325	51	0.6869	4.22391	53	0.7006	4.0431	140	0.7793	12.498	155	0.9401	11.128	125	0.8657	10.0224	30	0.6997	3.14046	153	0.9085	15.977	45	0.5552	4.64342	55	0.7117	4.40626	68	0.7802	4.85925	40	0.8631	3.8899	82	0.9076	7.86003
CL13928.Contig3_All	380	407	1	97.1059	995	1	219.099	312	0.9105	83.3896	387	0.9711	77.4287	479	0.9737	122.042	498	0.9079	116.869	550	0.9421	151.045	811	0.9553	179.118	196	0.9842	48.3445	350	0.9605	112.712	404	0.9737	129.782	236	0.9658	74.9149	279	0.9368	68.7611	440	0.9763	96.7262	295	0.9579	88.2535	552	0.9632	162.772
CL13934.Contig2_All	408	105	0.9338	23.3327	94	0.9926	19.2783	63	0.9608	15.6827	108	0.9853	20.1251	75	0.9853	17.7975	133	0.9902	29.07	84	0.9828	21.4855	63	0.9289	12.9593	89	0.9534	20.4458	51	0.9877	15.2966	61	0.9461	18.251	100	0.9853	29.5651	134	0.9902	30.7586	116	0.9877	23.7505	58	0.9706	16.1607	53	0.8676	14.5559
CL13950.Contig1_All	253	163	0.9842	58.412	40	0.8458	13.2294	51	0.8103	20.4734	154	0.9684	46.278	109	0.9684	41.7123	75	0.9407	26.4359	49	0.7036	20.2117	84	0.9802	27.8651	371	1	137.445	29	0.6008	14.027	94	0.9684	45.355	179	0.9802	85.3439	268	0.8142	99.2056	190	0.9763	62.7348	68	0.9802	30.555	36	0.9684	15.9443
CL13950.Contig2_All	1245	2828	0.8313	205.942	663	0.8731	44.56	1408	0.9004	114.861	1943	0.8627	118.653	1661	0.8386	129.169	1746	0.8112	125.063	197	0.8313	16.5129	572	0.8329	38.5592	3018	0.9382	227.209	777	0.845	76.3727	612	0.8908	60.0067	1631	0.8659	158.024	2337	0.902	175.797	1767	0.8313	118.561	552	0.8177	50.4038	325	0.8241	29.2509
CL13950.Contig3_All	471	297	0.9958	57.1703	123	0.9745	21.8517	221	0.966	47.6554	272	1	43.9058	240	0.9788	49.3343	253	0.9958	47.9019	111	0.9533	24.594	191	0.9703	34.0341	535	0.9766	106.465	162	1	42.0901	128	0.9533	33.1747	263	0.9788	67.3557	359	0.9745	71.3831	383	1	67.9287	215	1	51.8933	139	0.9597	33.0688
CL13968.Contig1_All	446	34	0.9821	6.91161	148	0.991	27.7669	99	0.9507	22.5445	48	0.926	8.1824	82	0.9664	17.8007	34	0.5919	6.79826	151	1	35.3321	155	0.9888	29.1675	18	0.8901	3.78279	78	0.9933	21.4016	53	0.9731	14.5064	31	0.87	8.3843	71	0.9103	14.9089	78	0.9753	14.6095	141	1	35.94	154	0.9843	38.6911
CL13980.Contig3_All	4996	28	0.1557	0.508125	15	0.1075	0.251229	32	0.1493	0.650532	43	0.1451	0.654366	19	0.1455	0.368205	33	0.1411	0.58904	24	0.1005	0.501321	43	0.1737	0.72235	49	0.1471	0.919282	34	0.1607	0.832804	30	0.1365	0.733021	67	0.1549	1.61768	85	0.1527	1.59338	45	0.1487	0.752429	33	0.1759	0.750905	26	0.1631	0.583144
CL13983.Contig2_All	1173	49	0.7084	3.78733	80	0.7835	5.7068	44	0.6718	3.80974	54	0.9113	3.50002	49	0.7195	4.04442	25	0.578	1.90062	69	0.867	6.13872	128	0.7783	9.15827	30	0.6641	2.39717	59	0.8645	6.15517	75	0.7127	7.80515	38	0.8517	3.90774	73	0.7852	5.82837	42	0.6564	2.99107	63	0.7886	6.10571	141	0.913	13.4693
CL13986.Contig8_All	1406	444	0.958	28.6307	86	0.7895	5.11816	229	0.825	16.5421	386	0.894	20.8726	234	0.9424	16.1135	245	0.8428	15.5394	54	0.7112	4.00807	151	0.8613	9.0135	385	0.8983	25.6655	167	0.8357	14.5351	101	0.8798	8.76908	156	0.9516	13.3838	168	0.9011	11.1904	135	0.8762	8.02091	135	0.8834	10.9155	69	0.7987	5.49906
CL13986.Contig9_All	845	150	0.8379	16.0942	66	0.7065	6.53564	95	0.7941	11.4185	158	0.9574	14.2159	127	0.8272	14.5514	173	0.7905	18.2576	42	0.8615	5.18704	105	0.8189	10.4288	85	0.7988	9.42838	50	0.7905	7.24102	26	0.5846	3.75608	59	0.7893	8.42239	35	0.7763	3.87912	67	0.7822	6.62359	39	0.8	5.24688	17	0.5515	2.25433
CL13995.Contig1_All	1443	1994	0.9439	125.283	772	0.9362	44.7664	867	0.9342	61.023	2008	0.9411	105.797	1279	0.9439	85.8149	1103	0.9148	68.1652	476	0.9404	34.4245	981	0.9418	57.0564	1408	0.8656	91.4558	446	0.8517	37.8229	526	0.8413	44.4977	1048	0.8711	87.6062	1821	0.8711	118.186	1202	0.8614	69.5846	573	0.8552	45.1421	543	0.8607	42.1656
CL13997.Contig4_All	3162	145	0.3539	4.15758	81	0.2672	2.1435	153	0.3213	4.9144	142	0.3694	3.41429	121	0.3416	3.70495	145	0.3178	4.0894	32	0.2385	1.05612	102	0.2691	2.70732	194	0.3017	5.75062	85	0.2837	3.2896	125	0.2985	4.82576	190	0.2992	7.24822	230	0.2878	6.81221	194	0.2789	5.12525	131	0.3235	4.7098	67	0.2966	2.37431
CL1400.Contig1_All	1075	75	0.8558	6.3254	58	0.7684	4.51461	65	0.7237	6.1411	73	0.8679	5.16284	59	0.8521	5.31376	72	0.8112	5.97279	79	0.8223	7.66912	49	0.7535	3.82551	52	0.8484	4.53388	124	0.7563	14.1156	60	0.5712	6.81335	31	0.7005	3.47851	48	0.7898	4.18172	72	0.7851	5.59499	144	0.974	15.2282	50	0.7358	5.21178
CL14008.Contig1_All	1766	16	0.4994	0.821418	78	0.4909	3.69577	172	0.722	9.89188	237	0.4689	10.2031	50	0.4966	2.74118	51	0.6506	2.57533	21	0.658	1.24095	6	0.0906	0.285143	34	0.6404	1.80453	19	0.6099	1.31659	23	0.4943	1.58985	24	0.4354	1.63931	25	0.5221	1.32578	17	0.4207	0.804143	27	0.7469	1.73807	1	0.0798	0.0634504
CL14030.Contig2_All	1413	115	0.8146	7.37888	167	0.8287	9.88952	186	0.8224	13.3694	234	0.8931	12.5906	243	0.8393	16.6503	195	0.833	12.3068	236	0.8365	17.43	88	0.8981	5.22688	169	0.8422	11.2104	100	0.8379	8.66052	25	0.6575	2.15981	216	0.8401	18.4396	315	0.9214	20.8781	403	0.833	23.8253	148	0.8677	11.9073	17	0.5768	1.34813
CL14030.Contig3_All	564	2	0.2908	0.321504	15	0.4255	2.22542	7	0.3652	1.26055	11	0.7411	1.48282	13	0.523	2.23163	10	0.4238	1.58115	14	0.3883	2.59045	6	0.5195	0.89284	16	0.3777	2.65898	24	0.4965	5.20737	7	0.5248	1.51508	2	0.4486	0.427751	6	0.3191	0.996309	6	0.3812	0.888684	11	0.766	2.21721	25	0.3848	4.9669
CL1405.Contig1_All	1418	12	0.5409	0.767255	2	0.0987	0.11802	1	0.0945	0.071625	6	0.1135	0.321699	4	0.299	0.273113	24	0.4986	1.50934	5	0.1953	0.367977	5	0.1008	0.295934	40	0.5254	2.64398	59	0.7736	5.09169	22	0.6946	1.89393	30	0.7172	2.55202	41	0.7419	2.70788	39	0.6693	2.29754	90	0.7433	7.21539	17	0.4443	1.34338
CL1405.Contig3_All	1376	126	0.9615	8.30208	374	1	22.7433	226	0.9542	16.6813	224	0.9876	12.3767	182	0.9942	12.8059	159	0.9629	10.3046	434	0.9942	32.9153	244	0.9688	14.8824	85	0.9142	5.78996	181	0.9128	16.0971	101	0.907	8.96026	75	0.9404	6.5748	133	0.9578	9.05222	99	0.9651	6.01024	239	0.9738	19.7457	94	0.9586	7.65481
CL1409.Contig2_All	1969	91	0.7095	4.19016	71	0.6719	3.01726	26	0.454	1.34112	64	0.7131	2.4712	64	0.7217	3.14697	62	0.5967	2.80802	75	0.7029	3.97505	115	0.6968	4.90178	109	0.6902	5.18867	93	0.7324	5.77994	88	0.8558	5.45575	57	0.744	3.49196	123	0.7456	5.85034	176	0.7618	7.46693	137	0.7786	7.90985	200	0.8573	11.3818
CL1413.Contig1_All	927	67	0.9385	6.55285	39	0.7238	3.52035	86	0.8792	9.42236	117	0.9417	9.59579	72	0.8716	7.51989	93	0.8209	8.94657	17	0.6483	1.9138	52	0.8749	4.70788	106	0.8749	10.7177	24	0.7551	3.16824	37	0.8695	4.87236	57	0.8565	7.41711	66	0.7799	6.66786	52	0.8274	4.68596	30	0.931	3.67904	22	0.603	2.6593
CL1424.Contig1_All	2204	42	0.5363	1.72772	5	0.255	0.189828	12	0.2768	0.552982	84	0.5372	2.89762	21	0.4882	0.9225	22	0.3258	0.890153	-	-	-	6	0.1411	0.228476	52	0.5445	2.2114	6	0.2196	0.333139	2	0.118	0.110774	12	0.2423	0.656764	12	0.3621	0.509908	28	0.4632	1.06126	7	0.2831	0.36106	1	0.0631	0.0508409
CL1436.Contig1_All	827	39	0.9129	4.27557	22	0.7255	2.22596	88	0.8077	10.8073	94	0.9964	8.64165	27	0.7848	3.16094	43	0.8525	4.63678	1	0.1657	0.126189	28	0.8295	2.84154	25	0.549	2.83341	41	0.74	6.06687	39	0.792	5.75674	43	0.7594	6.27195	33	0.8573	3.73706	34	0.5502	3.43438	28	0.8343	3.84898	8	0.3482	1.08395
CL1440.Contig1_All	1835	289	0.2371	14.279	157	0.2229	7.1592	250	0.224	13.8371	314	0.2272	13.0097	213	0.2229	11.2383	242	0.2245	11.7607	144	0.2305	8.18942	274	0.2262	12.5319	25	0.1079	1.27696	-	-	-	-	-	-	4	0.0801	0.262944	-	-	-	17	0.1967	0.773906	-	-	-	-	-	-
CL1442.Contig4_All	2571	4337	0.9677	152.94	4491	0.9786	146.164	3444	0.972	136.051	5355	0.9747	158.355	4011	0.9701	151.046	4913	0.9615	170.411	2998	0.9669	121.69	2955	0.9701	96.4622	4093	0.9677	149.216	3119	0.9739	148.457	2586	0.9665	122.785	2864	0.9697	134.373	2500	0.9673	91.0668	4633	0.965	150.534	2296	0.965	101.523	1551	0.9494	67.5981
CL1455.Contig1_All	887	111	0.5874	11.3458	39	0.6528	3.6791	40	0.6731	4.58013	120	0.6674	10.2857	46	0.6212	5.02103	87	0.5378	8.7468	21	0.6077	2.47071	28	0.4419	2.64933	54	0.628	5.70618	9	0.4081	1.24167	20	0.5919	2.75248	19	0.6359	2.58386	37	0.5795	3.90661	32	0.5547	3.01371	10	0.389	1.28165	4	0.3799	0.505314
CL1455.Contig2_All	959	-	-	-	-	-	-	7	0.1752	0.741345	-	-	-	-	-	-	17	0.2023	1.58083	-	-	-	-	-	-	105	0.2847	10.2623	16	0.243	2.04168	22	0.2795	2.80041	59	0.3212	7.42118	46	0.2461	4.49222	59	0.2815	5.13935	10	0.2471	1.18543	6	0.2096	0.701064
CL1458.Contig1_All	1740	46	0.3454	2.39686	4	0.1707	0.192359	16	0.3253	0.933925	8	0.2034	0.349555	38	0.3437	2.11443	23	0.2402	1.17878	4	0.0868	0.239904	3	0.158	0.144702	68	0.4322	3.66298	5	0.0983	0.351647	15	0.2787	1.05235	46	0.3264	3.18896	60	0.3667	3.22942	50	0.4454	2.40047	7	0.1885	0.457343	5	0.1672	0.321992
CL1470.Contig2_All	924	198	0.868	19.428	77	0.6396	6.973	63	0.5844	6.92484	200	0.8171	16.4563	98	0.776	10.2686	120	0.8442	11.5814	30	0.5195	3.38825	95	0.619	8.62886	79	0.7803	8.01365	49	0.6223	6.48949	62	0.8074	8.19101	87	0.8128	11.3576	108	0.8323	10.9465	81	0.6515	7.32299	33	0.645	4.06009	29	0.6364	3.51683
CL1481.Contig2_All	2428	1690	0.8184	63.1063	639	0.7323	22.0218	811	0.7121	33.9245	1723	0.7554	53.9524	1257	0.7586	50.1239	1319	0.7348	48.4451	476	0.7385	20.459	1009	0.7677	34.8774	1057	0.7924	40.8039	609	0.7397	30.6941	487	0.6573	24.4849	1053	0.7607	52.3142	1257	0.8373	48.4851	1106	0.7887	38.0524	688	0.7376	32.2131	426	0.7521	19.6601
CL1481.Contig6_All	268	172	1	58.1874	52	1	16.2356	71	1	26.907	144	1	40.8509	123	1	44.4354	102	1	33.9406	23	0.9179	8.95612	68	1	21.2949	98	1	34.2741	47	1	21.461	42	0.944	19.1308	134	1	60.3128	151	1	52.7672	89	1	27.7415	68	1	28.8448	57	1	23.8322
CL1485.Contig2_All	2137	1	0.0763	0.0424258	-	-	-	-	-	-	-	-	-	-	-	-	-	-	-	-	-	-	-	-	-	217	0.1315	9.51766	27	0.1006	1.54613	49	0.0997	2.79904	155	0.1338	8.74917	269	0.1044	11.7888	150	0.1029	5.86357	52	0.1437	2.76626	71	0.109	3.72288
CL1490.Contig3_All	557	33	0.8923	5.37148	107	1	16.0742	47	0.9803	8.57006	25	0.912	3.41239	55	1	9.56018	26	0.8905	4.16267	78	0.9533	14.6139	86	1	12.9582	24	0.8241	4.0386	53	1	11.6441	22	0.9013	4.82153	13	0.6409	2.81532	43	0.9533	7.22995	38	0.8707	5.69906	71	0.9874	14.4909	64	1	12.8751
CL1504.Contig1_All	970	52	0.9237	4.86034	37	0.7454	3.19176	75	0.8103	7.85291	31	0.7454	2.42977	78	0.7464	7.78541	146	0.7351	13.4225	23	0.8825	2.47447	33	0.732	2.85525	8	0.5773	0.773024	25	0.6485	3.15395	5	0.4155	0.62924	58	0.8577	7.21267	115	0.8959	11.1032	39	0.7454	3.35868	50	0.7454	5.85992	14	0.566	1.61726
CL1509.Contig2_All	688	64	0.5102	8.43386	15	0.4767	1.82433	6	0.3852	0.885735	8	0.4491	0.884048	8	0.5015	1.1258	6	0.3503	0.777708	35	0.5	5.30892	7	0.436	0.853908	44	0.5102	5.99431	65	0.5567	11.5614	44	0.5116	7.80696	62	0.5509	10.8703	57	0.561	7.75905	30	0.5029	3.64257	46	0.5509	7.60086	91	0.5174	14.821
CL1511.Contig1_All	494	142	0.67	26.0613	40	0.4008	6.77538	58	0.3583	11.9246	139	0.4069	21.3925	115	0.6397	22.5387	24	0.3725	4.33249	63	0.4028	13.3088	128	0.7024	21.7463	150	0.6559	28.4603	53	0.6397	13.1291	32	0.6437	7.90753	98	0.4393	23.9298	121	0.6721	22.9393	99	0.6498	16.7411	99	0.4453	22.7825	354	0.7267	80.2973
CL1517.Contig3_All	916	11	0.5098	1.08876	-	-	-	-	-	-	-	-	-	3	0.3461	0.317091	-	-	-	1	0.1463	0.113928	-	-	-	35	0.6103	3.58136	25	0.5906	3.33988	19	0.6223	2.53207	31	0.6845	4.08231	46	0.6856	4.7031	39	0.655	3.55668	19	0.5993	2.35804	7	0.5622	0.856303
CL1520.Contig1_All	1666	32	0.3247	1.74145	40	0.3439	2.00903	44	0.3367	2.68237	47	0.3451	2.14485	43	0.3427	2.49892	40	0.3181	2.14111	63	0.3427	3.94632	47	0.3439	2.36769	43	0.3079	2.41918	73	0.3427	5.36209	54	0.3277	3.95673	39	0.3439	2.82377	37	0.3439	2.07993	26	0.3241	1.30369	99	0.3439	6.75544	31	0.3409	2.08503
CL1524.Contig3_All	579	9	0.6459	1.40929	2	0.5026	0.289036	2	0.2539	0.350827	4	0.5682	0.525238	11	0.6114	1.83939	10	0.5233	1.54019	9	0.4922	1.62215	7	0.4283	1.01466	21	0.6269	3.39951	3	0.361	0.634058	9	0.6287	1.8975	18	0.3903	3.75002	8	0.5233	1.294	18	0.3592	2.59698	6	0.4784	1.17806	-	-	-
CL1526.Contig1_All	996	41	0.7892	3.73215	89	0.991	7.47707	75	0.9538	7.64792	27	0.9137	2.061	63	0.9779	6.12407	25	0.9116	2.23838	94	0.9729	9.84907	94	0.9689	7.92082	27	0.8745	2.54085	52	0.9378	6.38896	75	0.9689	9.1922	18	0.8072	2.17998	36	0.8785	3.38505	40	0.8504	3.35487	40	0.9398	4.56556	101	0.9779	11.3628
CL1526.Contig3_All	364	41	0.9231	10.2122	37	0.9011	8.50552	14	0.9148	3.90632	27	0.989	5.63945	10	0.739	2.65985	27	0.9148	6.61479	10	0.8544	2.86698	38	0.9121	8.76161	31	1	7.98243	32	0.9313	10.7581	12	0.9423	4.02437	14	1	4.63945	41	0.9478	10.5488	40	1	9.17981	19	0.7088	5.93397	61	1	18.7782
CL1533.Contig1_All	257	61	1	21.5195	125	1	40.6984	48	0.9844	18.9692	22	0.9961	6.50825	61	1	22.9803	81	1	28.1064	58	1	23.5517	142	1	46.3721	17	0.7549	6.19999	43	1	20.4749	32	1	15.1997	13	0.965	6.10169	86	1	31.3392	30	1	9.75132	18	0.9689	7.96219	82	1	35.7524
CL1547.Contig1_All	1478	115	0.9838	7.05437	44	0.8586	2.49103	64	0.841	4.39791	121	0.9926	6.22423	49	0.954	3.20982	63	0.8356	3.80119	29	0.4628	2.04762	49	0.9662	2.78242	60	0.9357	3.80497	56	0.9235	4.6366	17	0.5338	1.40408	72	0.9729	5.87622	56	0.906	3.54843	27	0.6583	1.52604	43	0.9465	3.30741	158	0.9939	11.9786
CL1547.Contig2_All	1499	130	0.9827	7.86279	26	0.7245	1.45135	24	0.7005	1.62611	41	0.7338	2.07949	55	0.936	3.55238	62	0.9293	3.68845	16	0.511	1.1139	39	0.6411	2.18356	157	0.986	9.81687	91	0.9353	7.42893	48	0.9046	3.90893	103	0.9453	8.28849	86	0.8359	5.37302	127	0.9206	7.07746	50	0.7578	3.79194	230	0.9907	17.193
CL1548.Contig2_All	402	27	0.7214	6.08937	7	0.4652	1.45704	20	0.6791	5.05295	73	0.7065	13.8061	42	0.7114	10.1154	39	0.6592	8.65151	-	-	-	22	0.7164	4.59302	122	0.7289	28.4452	14	0.6692	4.26175	13	0.9005	3.94762	44	0.9627	13.2028	78	0.995	18.1715	74	0.7164	15.3773	21	0.7065	5.93864	11	0.7363	3.06614
CL1557.Contig1_All	1192	53	0.3918	4.0312	108	0.4379	7.58138	61	0.5621	5.1975	86	0.4555	5.48525	44	0.4337	3.57384	76	0.2592	5.68579	84	0.4606	7.3541	95	0.5763	6.68881	57	0.3733	4.48202	58	0.4589	5.9544	48	0.4983	4.91567	20	0.4077	2.02392	28	0.4421	2.1999	43	0.4497	3.01347	75	0.4597	7.15284	61	0.4505	5.73427
CL1560.Contig3_All	1137	48	0.8074	3.8275	116	0.9402	8.53686	78	0.7854	6.96747	78	0.8223	5.21565	110	0.9472	9.36679	50	0.8953	3.9216	44	0.8865	4.03849	156	0.9938	11.515	40	0.8514	3.29742	78	0.8531	8.395	67	0.788	7.19336	54	0.8303	5.72892	67	0.8945	5.51869	86	0.8259	6.31849	108	0.8408	10.7983	126	0.9024	12.4175
CL1565.Contig1_All	1003	430	1	38.8689	2819	1	235.177	1924	1	194.825	1859	1	140.914	797	1	76.9336	836	1	74.3291	600	1	62.4277	601	1	50.2893	362	1	33.8285	1575	1	192.161	879	1	106.981	486	1	58.4487	457	1	42.6714	422	1	35.1469	1192	1	135.104	343	1	38.3193
CL1576.Contig2_All	2862	346	0.7505	10.9608	189	0.7628	5.52577	268	0.7579	9.51056	273	0.8103	7.25216	213	0.805	7.20557	240	0.7446	7.47817	63	0.7166	2.29719	151	0.7736	4.42801	319	0.7589	10.4471	147	0.7994	6.28542	101	0.6971	4.30794	161	0.7694	6.78572	299	0.8103	9.78416	250	0.7694	7.29702	143	0.7645	5.68015	82	0.7006	3.21047
CL1588.Contig1_All	2818	105	0.2119	3.37818	203	0.2278	6.02776	98	0.1938	3.53204	103	0.1927	2.77889	66	0.2087	2.26757	116	0.1952	3.67088	138	0.2044	5.11052	230	0.2225	6.84997	130	0.2005	4.32392	161	0.2072	6.99151	58	0.1902	2.51249	71	0.2072	3.03919	137	0.1909	4.55304	131	0.1849	3.88334	152	0.2314	6.13191	164	0.2172	6.5212
CL1591.Contig1_All	1258	20	0.6948	1.4414	44	0.8951	2.92666	40	0.8506	3.22939	21	0.7838	1.26915	29	0.8482	2.23191	47	0.9014	3.33174	55	0.903	4.56256	22	0.8347	1.46772	22	0.6272	1.63914	14	0.5763	1.36186	10	0.5199	0.970369	59	0.8561	5.65733	49	0.8267	3.64785	33	0.7552	2.19133	55	0.8744	4.97022	11	0.4817	0.979799
CL1612.Contig1_All	1117	16	0.5049	1.29868	17	0.3366	1.27349	24	0.5264	2.18222	24	0.5157	1.63355	20	0.3769	1.73355	30	0.4915	2.39509	8	0.2319	0.747418	35	0.4978	2.62976	106	0.5962	8.89463	30	0.5416	3.28666	24	0.4297	2.62286	47	0.5416	5.07557	52	0.513	4.35986	48	0.5354	3.58974	24	0.5058	2.4426	15	0.3876	1.50474
CL1615.Contig1_All	1118	228	0.5796	18.4896	174	0.5707	13.0229	180	0.5564	16.352	250	0.5689	17.0009	185	0.5886	16.021	286	0.5707	22.8128	77	0.5635	7.18746	147	0.5572	11.0351	283	0.5707	23.7257	63	0.5644	6.89581	94	0.5662	10.2637	184	0.5733	19.8525	341	0.5805	28.565	242	0.5707	18.0821	65	0.5698	6.60944	74	0.5698	7.41677
CL1620.Contig1_All	2848	832	0.9533	26.4861	930	0.9638	27.324	789	0.9586	28.137	1017	0.9842	27.1491	710	0.9589	24.1367	847	0.9424	26.5214	813	0.9702	29.7905	1218	0.9796	35.8929	819	0.9617	26.9537	673	0.9494	28.9175	822	0.9477	35.233	550	0.9466	23.295	542	0.9459	17.823	792	0.9919	23.2306	767	0.9529	30.616	1305	0.9529	51.3447
CL163.Contig1_All	2023	56	0.1191	2.50973	32	0.1033	1.32359	34	0.1068	1.70696	47	0.1053	1.76635	24	0.1236	1.14861	47	0.1231	2.07184	19	0.1157	0.980132	43	0.1359	1.78392	47	0.0989	2.17759	48	0.1261	2.90357	23	0.1038	1.38787	35	0.1137	2.08695	35	0.1181	1.6203	47	0.1394	1.94078	70	0.1206	3.93365	19	0.1033	1.0524
CL1632.Contig3_All	1918	143	0.9301	6.75962	65	0.6434	2.83573	71	0.7179	3.75968	91	0.8895	3.60717	59	0.9004	2.97826	68	0.8743	3.16165	84	0.8144	4.57043	65	0.658	2.84424	142	0.951	6.93928	57	0.6131	3.63674	78	0.8571	4.96437	119	0.9552	7.48408	150	0.9437	7.32428	69	0.6856	3.00522	102	0.9291	6.04568	40	0.8358	2.33688
CL164.Contig27_All	267	26	0.9213	8.82871	12	0.8876	3.76072	13	0.9213	4.94508	15	0.9363	4.27124	20	0.7978	7.25233	15	0.9775	5.00995	5	0.9139	1.95427	15	0.8127	4.715	39	0.9588	13.6908	16	0.8052	7.33323	16	0.779	7.3152	12	0.8015	5.42138	17	1	5.96293	27	1	8.44749	6	1	2.55466	2	0.5581	0.839351
CL1641.Contig1_All	786	-	-	-	1	0.173	0.106458	1	0.1031	0.129217	8	0.1908	0.773823	10	0.1985	1.23179	11	0.1807	1.24803	1	0.1374	0.132771	6	0.2214	0.640664	1	0.1781	0.119248	3	0.201	0.467073	22	0.1743	3.41679	1	0.1959	0.153468	3	0.1845	0.357454	6	0.2188	0.637682	2	0.1959	0.289268	19	0.2163	2.70867
CL1644.Contig2_All	1315	9	0.2525	0.620514	6	0.1262	0.381791	5	0.1384	0.386176	9	0.3103	0.520345	11	0.3452	0.809889	5	0.1346	0.339077	6	0.1529	0.476159	15	0.3468	0.957342	37	0.3802	2.63725	15	0.3612	1.39589	6	0.1992	0.556985	15	0.3673	1.37596	5	0.1293	0.356095	10	0.3004	0.635257	69	0.4418	5.96509	40	0.3932	3.40847
CL1662.Contig1_All	2450	73	0.542	2.70142	82	0.6188	2.80058	37	0.46	1.53383	40	0.4678	1.24128	45	0.6727	1.7783	34	0.4478	1.23756	39	0.5167	1.66121	56	0.6094	1.91833	33	0.4131	1.26248	70	0.5363	3.49638	34	0.4522	1.69407	28	0.4914	1.37858	57	0.4976	2.17887	22	0.4416	0.750122	51	0.6069	2.36645	71	0.4229	3.24726
CL1665.Contig1_All	673	109	0.4428	14.6841	29	0.3596	3.60565	22	0.3477	3.32008	74	0.3744	8.35971	51	0.312	7.33692	56	0.3522	7.42039	28	0.3997	4.3418	54	0.4116	6.73411	85	0.4042	11.838	29	0.3492	5.27314	28	0.3804	5.0788	80	0.4368	14.3389	67	0.3551	9.32356	58	0.3819	7.19926	24	0.416	4.05405	19	0.4086	3.16347
CL1666.Contig2_All	244	92	1	34.1848	46	0.873	15.775	66	0.8648	27.4723	109	0.9959	33.9634	73	1	28.9662	63	0.8525	23.0252	62	0.8443	26.5173	78	0.8566	26.8291	100	1	38.4136	61	1	30.5933	31	0.8197	15.5092	67	0.8975	33.1226	68	0.9098	26.1	101	1	34.5785	69	0.8975	32.1479	34	0.8975	15.614
CL1701.Contig2_All	2929	-	-	-	-	-	-	-	-	-	-	-	-	11	0.1021	0.363607	5	0.0823	0.152231	-	-	-	11	0.0857	0.315192	18	0.1215	0.576007	39	0.1349	1.62941	45	0.1321	1.87547	42	0.1048	1.7297	91	0.1215	2.90967	46	0.0877	1.31194	34	0.1369	1.31963	91	0.1349	3.48134
CL1701.Contig3_All	2975	50	0.4847	1.52377	73	0.4824	2.05323	99	0.4558	3.37979	34	0.4528	0.868893	40	0.4097	1.30176	36	0.2666	1.07912	42	0.4461	1.47329	65	0.4995	1.8337	28	0.3203	0.882157	28	0.3509	1.15175	32	0.3341	1.31305	12	0.3119	0.486557	19	0.3213	0.59812	44	0.3721	1.23549	46	0.4447	1.75778	75	0.4114	2.82487
CL1705.Contig2_All	684	1	0.2237	0.13255	-	-	-	-	-	-	-	-	-	2	0.1915	0.283095	5	0.4152	0.65188	30	0.9985	4.57712	1	0.2208	0.1227	3	0.1988	0.411093	-	-	-	29	0.7646	5.17559	-	-	-	-	-	-	-	-	-	1	0.2237	0.166202	22	0.7822	3.60405
CL1726.Contig2_All	766	20	0.453	2.36721	15	0.6802	1.63856	5	0.2833	0.662952	57	0.9556	5.65745	69	0.8238	8.72126	39	0.9112	4.54035	6	0.4112	0.817428	1	0.1736	0.109565	57	0.8042	6.97463	50	0.8512	7.98781	21	0.8473	3.34663	29	0.7089	4.56677	43	0.6906	5.25729	57	0.9452	6.21615	71	0.9648	10.5371	10	0.5914	1.46284
CL1727.Contig1_All	1032	881	0.9089	77.3983	1739	0.9089	141	893	0.906	87.8846	753	0.9012	55.474	922	0.9012	86.4988	942	0.9283	81.4001	2219	0.9109	224.39	1473	0.907	119.791	704	0.9593	63.9393	1204	0.9826	142.769	1149	0.9835	135.912	522	0.9448	61.0142	580	0.9506	52.6345	1046	0.939	84.6695	1259	0.9806	138.688	1184	0.9826	128.557
CL1728.Contig3_All	1055	82	0.7526	7.04687	48	0.6152	3.80706	53	0.5498	5.10228	71	0.6787	5.11659	63	0.5896	5.78158	46	0.5204	3.88829	40	0.5536	3.95671	31	0.5735	2.4661	71	0.6455	6.30784	50	0.7033	5.79968	31	0.5791	3.58696	46	0.5991	5.25951	61	0.6265	5.41501	109	0.6796	8.63076	24	0.5251	2.58614	22	0.5441	2.33666
CL1731.Contig1_All	1983	128	0.7489	5.85224	90	0.71	3.7977	84	0.6263	4.30227	139	0.6762	5.32925	121	0.7171	5.90774	114	0.6939	5.12667	86	0.645	4.52587	93	0.7438	3.93606	267	0.7176	12.6201	84	0.6798	5.18374	56	0.6409	3.44733	117	0.7181	7.1171	133	0.7408	6.28132	127	0.7181	5.35003	79	0.6929	4.52895	53	0.6253	2.99487
CL1739.Contig9_All	1433	115	0.7362	7.2759	153	0.7118	8.934	82	0.6057	5.81178	185	0.7174	9.81522	115	0.6943	7.76981	160	0.7537	9.95697	106	0.7537	7.71945	257	0.7599	15.0518	92	0.6699	6.01751	183	0.716	15.6276	86	0.6281	7.32605	73	0.6776	6.14492	122	0.6971	7.97326	130	0.7104	7.57831	331	0.7132	26.2588	216	0.7537	16.8901
CL174.Contig2_All	766	35	0.7089	4.14261	32	0.7063	3.4956	52	0.6645	6.89471	58	0.6971	5.7567	45	0.6345	5.68778	21	0.6097	2.4448	25	0.6345	3.40595	29	0.7089	3.17739	58	0.6984	7.09699	54	0.6945	8.62683	57	0.7037	9.08372	60	0.7037	9.44849	17	0.6775	2.07846	15	0.5548	1.63583	93	0.7115	13.8022	47	0.7076	6.87534
CL1758.Contig1_All	1230	47	0.7016	3.4644	92	0.9057	6.25869	62	0.7593	5.1195	67	0.8228	4.14137	62	0.8618	4.88029	61	0.7919	4.42261	97	0.8268	8.22988	79	0.9114	5.39043	32	0.7496	2.43848	29	0.8016	2.88522	54	0.852	5.35928	32	0.7415	3.13823	32	0.7106	2.4365	74	0.8098	5.02576	54	0.6959	4.99094	79	0.8902	7.19692
CL1771.Contig3_All	371	255	1	62.3162	643	1	145.023	354	1	96.9104	191	1	39.1412	306	1	79.8557	302	1	72.5916	601	1	169.055	515	1	116.502	146	1	36.8854	386	1	127.321	333	1	109.569	160	1	52.0219	206	1	52.0014	419	1	94.3442	281	1	86.1045	398	1	120.208
CL1771.Contig4_All	370	704	1	172.507	1520	1	343.75	679	1	186.384	567	1	116.508	690	1	180.554	695	1	167.508	1417	1	399.664	1100	1	249.513	410	1	103.862	979	1	323.793	875	1	288.685	363	1	118.344	445	1	112.637	863	1	194.843	654	1	200.941	798	1	241.672
CL1776.Contig2_All	268	617	1	208.73	1850	1	577.614	1318	1	499.484	1580	1	448.226	669	1	241.685	683	1	227.269	501	1	195.088	428	1	134.033	826	1	288.882	1965	1	897.251	1401	1	638.148	686	1	308.766	796	1	278.164	635	1	197.931	1556	1	660.037	559	1	233.723
CL1776.Contig3_All	1237	9016	0.9588	660.814	21480	0.9547	1453	19176	0.9426	1574.45	25555	0.9507	1570.65	10310	0.9523	806.952	12095	0.9386	871.946	8572	0.9483	723.168	7648	0.945	518.895	11919	0.9402	903.119	15012	1	1485.1	15798	0.9766	1559.01	10892	0.9523	1062.13	11044	0.9345	836.139	10147	0.9361	685.241	16127	1	1482.1	7764	0.9361	703.3
CL1779.Contig2_All	737	16	0.5997	1.96828	20	0.3297	2.27072	10	0.3189	1.37808	12	0.3243	1.23791	10	0.464	1.31368	24	0.4071	2.904	35	0.5115	4.95595	32	0.4003	3.64405	1	0.2035	0.127177	12	0.3094	1.99251	11	0.3609	1.82198	4	0.4654	0.654685	10	0.4274	1.27073	6	0.3799	0.680078	15	0.4288	2.31375	28	0.4803	4.25711
CL1790.Contig1_All	2458	86	0.3263	3.17213	72	0.3202	2.45105	50	0.3165	2.06599	69	0.3129	2.13423	56	0.3352	2.20579	53	0.3251	1.92286	175	0.3568	7.4299	102	0.3206	3.48273	47	0.2966	1.79222	89	0.3409	4.43093	67	0.3609	3.32744	19	0.2408	0.93242	67	0.2754	2.55279	53	0.2669	1.80123	113	0.3629	5.22625	84	0.3238	3.82932
CL1802.Contig2_All	845	1100	0.8604	118.024	3824	0.9598	378.671	2800	0.9053	336.544	2636	0.8757	237.172	1310	0.9006	150.097	1574	0.8888	166.112	1495	0.8615	184.634	1258	0.9136	124.947	1633	0.8249	181.136	3302	0.8592	478.197	2352	0.8556	339.78	1124	0.8426	160.454	1298	0.8568	143.86	1496	0.858	147.894	2675	0.9219	359.882	1157	0.7053	153.427
CL1802.Contig3_All	822	1104	1	121.768	4292	1	436.907	2779	1	343.366	2831	1	261.844	1386	1	163.249	1287	0.9915	139.624	1296	1	164.536	1066	1	108.84	1081	1	123.262	2165	0.9757	322.309	1660	1	246.521	908	0.9818	133.246	823	0.8564	93.767	1168	1	118.699	1948	0.9015	269.408	704	0.972	95.9678
CL1802.Contig4_All	313	549	1	159.024	2673	1	714.587	1748	1	567.203	1631	1	396.172	828	1	256.121	667	1	190.036	781	1	260.396	747	1	200.299	1028	1	307.839	1749	1	683.804	1969	1	767.926	766	1	295.205	1048	1	313.573	749	1	199.9	2059	1	747.834	738	1	264.202
CL1802.Contig5_All	1418	38275	0.9986	2447.23	87912	1	5187.67	72155	0.9979	5168.11	90523	0.9951	4853.52	43797	0.9937	2990.38	41806	0.9958	2629.15	30380	0.9979	2235.83	32344	0.9979	1914.34	54340	0.9965	3591.85	69523	0.9972	5999.83	70940	1	6107.07	39941	1	3397.68	43859	0.9986	2896.71	41880	0.9944	2467.21	69353	0.9986	5560.1	32489	0.9993	2567.35
CL1802.Contig6_All	209	2485	1	1077.99	4824	1	1931.35	4133	1	2008.45	5409	1	1967.64	2498	1	1157.19	2476	1	1056.47	1758	1	877.808	1850	1	742.894	2920	1	1309.52	4788	1	2803.46	4430	1	2587.47	2307	1	1331.5	2843	1	1273.95	2283	1	912.504	4608	1	2506.45	1771	1	949.505
CL1802.Contig7_All	793	81	0.2774	9.26076	339	0.2825	35.7707	277	0.2547	35.4771	233	0.2699	22.3387	141	0.2774	17.2149	157	0.2661	17.6555	117	0.2825	15.3971	87	0.2522	9.20763	130	0.4603	15.3654	310	0.5183	47.8382	201	0.5195	30.9414	167	0.5221	25.4029	110	0.4956	12.991	126	0.4994	13.2731	248	0.5271	35.5526	115	0.5359	16.2499
CL1807.Contig2_All	903	156	0.9823	15.6629	302	0.9856	27.9847	343	0.9812	38.5787	352	0.9646	29.6367	162	0.9845	17.3694	181	0.9823	17.8749	125	0.9701	14.446	129	0.9679	11.9896	214	0.9701	22.2127	330	0.9922	44.7211	244	0.9801	32.9853	133	0.9347	17.7666	125	0.9059	12.9642	111	0.9025	10.2686	230	0.9834	28.9557	103	0.9712	12.7813
CL1814.Contig1_All	1307	612	0.6312	42.4532	402	0.6021	25.7366	521	0.6037	40.4859	723	0.6312	42.0569	566	0.6106	41.9276	671	0.6021	45.7826	155	0.5991	12.3761	617	0.6503	39.6197	387	0.6174	27.753	248	0.6542	23.22	141	0.6121	13.1693	284	0.6167	26.2109	446	0.6274	31.9581	375	0.6113	23.9679	332	0.6251	28.8773	134	0.6029	11.4883
CL1827.Contig10_All	1165	254	0.3674	19.7671	78	0.2627	5.60234	154	0.2386	13.4257	189	0.3322	12.3342	144	0.3545	11.9673	156	0.2618	11.9413	27	0.3433	2.4186	121	0.3391	8.71688	259	0.2876	20.8377	81	0.2584	8.50835	79	0.267	8.27788	167	0.2704	17.2914	272	0.3365	21.8658	256	0.2704	18.3565	94	0.333	9.17266	78	0.3511	7.50228
CL1827.Contig14_All	394	467	1	107.462	134	0.8756	28.4583	118	1	30.4177	384	1	74.0985	200	1	49.1465	201	1	45.4939	53	0.9315	14.038	177	1	37.7032	530	1	126.082	104	0.9137	32.3016	102	1	31.6025	275	1	84.1931	418	1	99.3578	374	1	79.2959	139	0.9848	40.1062	104	0.9975	29.5775
CL1827.Contig15_All	201	218	1	98.3321	70	1	29.1409	94	1	47.4977	161	1	60.8982	101	1	48.6501	148	1	65.6628	17	1	8.82632	86	1	35.9091	226	1	105.387	45	0.99	27.397	57	1	34.6176	159	1	95.4203	195	1	90.8575	200	1	83.1207	81	1	45.8123	44	1	24.5291
CL1827.Contig2_All	243	131	1	48.8765	66	0.6091	22.7268	109	0.7243	45.5577	166	1	51.9369	110	1	43.8273	149	0.9259	54.6806	20	1	8.58916	79	1	27.2849	291	0.7613	112.244	70	0.8313	35.2515	72	1	36.1696	149	1	73.9639	249	1	95.9655	207	1	71.1605	62	1	29.0054	55	1	25.3619
CL1827.Contig7_All	2176	323	0.7307	13.4579	25	0.4591	0.961351	126	0.6484	5.88102	298	0.7289	10.4119	203	0.6921	9.03225	141	0.642	5.77848	10	0.2638	0.479588	125	0.6365	4.82117	266	0.7652	11.4577	33	0.4159	1.85584	18	0.4315	1.00979	121	0.6369	6.70759	141	0.721	6.06851	129	0.6006	4.95229	59	0.6062	3.08238	17	0.4366	0.875417
CL1827.Contig8_All	1064	158	0.3524	13.4633	53	0.3289	4.16807	61	0.3073	5.82277	112	0.3242	8.00296	81	0.3299	7.37059	63	0.3017	5.28022	19	0.3289	1.86354	69	0.3412	5.44263	168	0.3327	14.7993	42	0.3421	4.83052	30	0.3346	3.44189	98	0.3355	11.1103	94	0.3308	8.27386	92	0.3346	7.22306	50	0.3797	5.34222	23	0.328	2.42221
CL1841.Contig1_All	1975	582	0.9104	26.7172	88	0.8299	3.72835	210	0.9509	10.7992	394	0.9884	15.1671	252	0.9099	12.3536	195	0.8481	8.80483	45	0.7782	2.37778	154	0.8618	6.54418	490	0.8922	23.2543	72	0.797	4.4612	72	0.8162	4.45024	287	0.9048	17.5289	227	0.8704	10.7642	174	0.7559	7.35965	100	0.7818	5.75607	52	0.8785	2.95027
CL1844.Contig1_All	962	83	0.738	7.82236	54	0.6933	4.69699	57	0.6809	6.01784	80	0.7225	6.32251	102	0.7245	10.2656	80	0.7225	7.41598	12	0.5967	1.30177	25	0.7017	2.18106	106	0.7235	10.3278	53	0.5478	6.74197	78	0.7256	9.89777	85	0.6985	10.6582	70	0.7235	6.81467	57	0.7277	4.94966	65	0.7245	7.68125	22	0.6809	2.56255
CL1847.Contig2_All	549	16	1	2.6423	15	0.8597	2.28623	4	0.6011	0.739995	21	0.8179	2.90818	14	0.6758	2.46896	15	0.6539	2.43653	19	0.8379	3.61167	20	0.6339	3.05745	12	0.3734	2.04873	5	0.6102	1.11451	6	0.898	1.33413	17	0.9308	3.73522	15	0.6485	2.55883	16	0.7978	2.43457	9	0.5756	1.86365	35	0.9344	7.14366
CL1860.Contig1_All	1826	260	0.8149	12.9094	63	0.8428	2.88696	192	0.8724	10.6793	316	0.9179	13.1571	195	0.8806	10.3393	164	0.7711	8.00934	26	0.5958	1.48593	125	0.8176	5.74528	314	0.9129	16.1177	80	0.8045	5.36137	65	0.8111	4.34541	203	0.8965	13.4102	366	0.8883	18.7716	177	0.9085	8.09744	123	0.8554	7.65769	68	0.8576	4.17285
CL1862.Contig1_All	820	40	0.6963	4.42264	72	0.7561	7.34716	57	0.8402	7.05996	98	0.878	9.08629	75	0.8866	8.85536	64	0.8683	6.96017	40	0.7354	5.09065	43	0.8524	4.40105	57	0.7463	6.51532	67	0.5817	9.99879	28	0.6659	4.16833	68	0.7439	10.0031	100	0.8951	11.4211	121	0.7463	12.3267	43	0.8098	5.9614	31	0.678	4.23616
CL1863.Contig1_All	4481	27	0.06	0.546291	1	0.0341	0.0186735	8	0.0426	0.181324	14	0.0542	0.237535	20	0.0453	0.432129	17	0.0589	0.33832	-	-	-	12	0.0424	0.224754	38	0.0611	0.794847	3	0.0341	0.0819281	8	0.0513	0.217938	14	0.0551	0.376871	11	0.0518	0.2299	7	0.0556	0.130496	3	0.0694	0.0761096	24	0.0348	0.600152
CL187.Contig4_All	1329	87	0.7637	5.93512	48	0.6208	3.02216	82	0.7336	6.26657	100	0.7276	5.7207	100	0.6915	7.28507	109	0.6704	7.314	58	0.6757	4.55439	88	0.6922	5.55724	177	0.6501	12.4831	76	0.6772	6.99802	65	0.5478	5.97044	68	0.6772	6.17197	114	0.6539	8.03345	159	0.6968	9.99418	90	0.7728	7.69859	40	0.6734	3.37256
CL189.Contig5_All	2028	373	0.6341	16.6754	264	0.6741	10.8927	117	0.6632	5.85948	139	0.5769	5.211	180	0.6775	8.59336	220	0.6208	9.67405	187	0.6499	9.62278	247	0.7091	10.2219	300	0.5957	13.8653	239	0.6874	14.4217	208	0.5809	12.5203	303	0.6356	18.0225	350	0.6228	16.163	218	0.6603	8.97974	265	0.6889	14.855	666	0.7115	36.7986
CL1897.Contig4_All	1573	8	0.1488	0.461101	31	0.1481	1.64905	30	0.1494	1.93702	16	0.1475	0.773331	3	0.0928	0.184651	13	0.1265	0.737001	287	0.2193	19.0406	10	0.1462	0.533547	28	0.1481	1.66842	55	0.1481	4.27878	43	0.1443	3.33701	17	0.1411	1.30365	4	0.1195	0.238151	5	0.1049	0.265532	11	0.1456	0.794982	21	0.1634	1.49594
CL1900.Contig1_All	641	561	0.8783	79.3487	5849	0.8721	763.527	3555	0.869	563.278	1652	0.8877	195.941	745	0.7379	112.527	746	0.7785	103.785	2630	0.858	428.178	451	0.7582	59.05	790	0.83	115.517	3244	0.8643	619.311	1838	0.8768	350.03	714	0.8783	134.363	545	0.752	79.627	719	0.8502	93.7014	2395	0.8861	424.757	184	0.7379	32.1651
CL1904.Contig2_All	2459	2696	0.8276	99.4023	1352	0.8011	46.0065	1711	0.8105	70.6696	3122	0.8288	96.527	2729	0.8223	107.449	2639	0.817	95.7049	603	0.8194	25.5909	1527	0.8272	52.1173	3033	0.863	115.608	1416	0.8621	70.4679	1210	0.8475	60.0682	2256	0.8678	110.668	3491	0.8654	132.958	3418	0.852	116.115	1214	0.8304	56.1246	1176	0.7967	53.5887
CL1915.Contig1_All	1583	97	0.3582	5.55553	76	0.4037	4.01729	67	0.4056	4.29868	145	0.4081	6.96404	90	0.3437	5.50453	92	0.3392	5.18275	40	0.5047	2.63697	82	0.3443	4.34745	77	0.3582	4.55916	58	0.3266	4.48367	24	0.2249	1.85075	46	0.3468	3.50523	61	0.3468	3.60887	75	0.3449	3.95782	33	0.3178	2.36988	21	0.29	1.48649
CL1919.Contig3_All	1563	95	0.6424	5.51061	75	0.7364	4.01516	123	0.7236	7.99259	155	0.7345	7.53958	100	0.6807	6.19441	87	0.6104	4.96379	90	0.7338	6.00911	63	0.7147	3.38285	226	0.7614	13.5527	103	0.7492	8.06426	90	0.7703	7.02913	153	0.7396	11.8079	120	0.7025	7.19026	80	0.7473	4.27569	91	0.6839	6.61875	47	0.5854	3.36949
CL1923.Contig3_All	1440	105	0.7389	6.61092	139	0.7139	8.07706	71	0.6639	5.00768	152	0.8069	8.02519	123	0.7361	8.26992	169	0.7771	10.4659	111	0.7604	8.04428	137	0.7486	7.98472	103	0.6868	6.70424	81	0.7403	6.88349	61	0.6	5.17113	70	0.7792	5.86375	157	0.7403	10.2108	182	0.7528	10.5581	70	0.7097	5.52623	163	0.7396	12.6838
CL1939.Contig3_All	3404	487	0.7368	12.971	303	0.6924	7.44824	256	0.7474	7.63821	467	0.7368	10.4304	273	0.7065	7.76483	298	0.7206	7.80693	267	0.7309	8.18556	322	0.7092	7.93904	439	0.7306	12.0879	194	0.671	6.97427	167	0.6633	5.98887	372	0.7723	13.1824	409	0.7165	11.2527	412	0.7429	10.1107	247	0.6957	8.24899	169	0.6707	5.56317
CL1945.Contig1_All	2656	88	0.3938	3.00393	60	0.4251	1.89027	56	0.349	2.14142	108	0.4424	3.09151	69	0.407	2.51524	53	0.4062	1.77951	134	0.4691	5.26506	105	0.395	3.3179	85	0.3987	2.99962	73	0.4657	3.36342	75	0.4292	3.44708	84	0.4401	3.81497	50	0.3972	1.76305	82	0.4413	2.57906	126	0.4477	5.39307	164	0.4857	6.91896
CL1946.Contig2_All	1828	20	0.6537	0.991948	175	0.884	8.01055	125	0.8753	6.94504	18	0.6067	0.748636	53	0.8315	2.8071	37	0.7123	1.80501	392	0.9803	22.3788	75	0.802	3.44339	48	0.703	2.46116	133	0.8725	8.90352	110	0.9579	7.34572	29	0.4956	1.91365	37	0.6603	1.8956	33	0.6171	1.50804	167	0.8873	10.3856	100	0.8616	6.12983
CL1947.Contig1_All	612	1	0.2533	0.148144	3	0.268	0.410176	4	0.2222	0.663819	7	0.5556	0.869603	5	0.2729	0.791001	-	-	-	12	0.4314	2.04624	22	0.5098	3.01698	2	0.2484	0.306305	15	0.5359	2.99934	3	0.2647	0.598394	10	0.4837	1.97101	4	0.2729	0.612112	3	0.2974	0.409492	4	0.2696	0.743023	31	0.5997	5.6759
CL1954.Contig4_All	3134	402	0.3392	11.6295	154	0.268	4.11171	192	0.3095	6.22219	400	0.328	9.70366	257	0.3382	7.93949	362	0.3264	10.3006	43	0.1765	1.43185	208	0.3513	5.57014	408	0.322	12.2021	103	0.2856	4.02184	158	0.3172	6.15426	306	0.3437	11.7777	383	0.3481	11.4452	326	0.3137	8.68948	121	0.299	4.38914	109	0.283	3.8972
CL1954.Contig6_All	906	43	0.9371	4.30304	143	0.9879	13.2071	119	0.9382	13.3401	131	1	10.993	71	0.9558	7.58733	58	0.9492	5.70891	29	0.9448	3.34039	48	0.989	4.44646	83	0.9757	8.58667	114	0.9393	15.398	73	0.9316	9.83586	95	1	12.6484	97	0.9514	10.0269	80	0.9481	7.37627	86	0.9625	10.791	37	0.8212	4.57613
CL1960.Contig1_All	1046	71	0.7113	6.15406	26	0.4943	2.0799	32	0.4828	3.10713	47	0.5717	3.41618	26	0.63	2.40658	34	0.5813	2.89868	25	0.6635	2.49422	75	0.6893	6.01771	57	0.6635	5.10761	33	0.5239	3.86072	19	0.3595	2.21738	37	0.5908	4.26687	40	0.891	3.58138	25	0.5335	1.99657	23	0.6444	2.49971	101	0.8442	10.8197
CL1960.Contig2_All	884	36	0.6154	3.6922	27	0.6652	2.55571	5	0.2749	0.574459	8	0.4468	0.688038	14	0.629	1.53333	29	0.6753	2.92549	13	0.431	1.53468	30	0.664	2.8482	23	0.4186	2.43866	40	0.6968	5.53725	10	0.4253	1.38091	30	0.5294	4.09363	40	0.5826	4.2377	33	0.7195	3.11844	13	0.4333	1.6718	96	0.7885	12.1687
CL1967.Contig2_All	1564	-	-	-	3	0.1816	0.160504	-	-	-	2	0.0914	0.0972227	2	0.1873	0.123809	-	-	-	-	-	-	3	0.2436	0.160985	3	0.1049	0.179787	10	0.1368	0.782437	9	0.1515	0.702463	3	0.1023	0.231379	5	0.0965	0.299402	3	0.0946	0.160236	9	0.202	0.654183	23	0.1125	1.64784
CL1976.Contig3_All	437	111	1	23.0291	252	1	48.2525	159	1	36.9536	141	1	24.5308	152	1	33.676	153	1	31.2222	152	1	36.2985	229	1	43.9801	92	1	19.7325	97	1	27.1629	142	1	39.6666	99	1	27.3271	150	1	32.1464	230	1	43.9665	87	1	22.6324	231	1	59.2319
CL1982.Contig4_All	3612	201	0.3798	5.04526	114	0.3472	2.64094	85	0.3037	2.39008	156	0.3638	3.28361	153	0.3549	4.10112	85	0.314	2.09858	106	0.3499	3.06256	154	0.363	3.57828	120	0.3674	3.11393	83	0.3195	2.81201	101	0.3497	3.41343	128	0.3524	4.27466	136	0.3289	3.52625	114	0.3137	2.63653	126	0.3411	3.96567	201	0.3477	6.23553
CL1990.Contig3_All	1147	979	0.5545	77.3845	456	0.544	33.2661	810	0.6914	71.7237	1148	0.6774	76.0944	819	0.6443	69.132	1371	0.5388	106.593	266	0.5248	24.2017	871	0.5597	63.7318	855	0.6356	69.8679	431	0.6085	45.9833	447	0.5301	47.5731	986	0.551	103.694	1408	0.6861	114.964	1201	0.5161	87.4691	572	0.687	56.6926	484	0.4542	47.2832
CL1993.Contig10_All	387	131	0.9432	30.6899	503	1	108.757	235	0.9612	61.6734	199	0.9612	39.0946	182	0.969	45.5322	294	0.9561	67.747	241	0.9948	64.988	400	0.9819	86.7463	114	0.9664	27.6102	253	0.9767	80.0011	201	0.9897	63.402	132	0.9638	41.1436	183	0.9742	44.2856	278	0.9793	60.008	135	0.9612	39.6567	402	0.9742	116.396
CL1993.Contig6_All	608	471	0.5066	70.2348	1053	0.6135	144.919	443	0.5395	74.0016	396	0.5806	49.5183	474	0.5806	75.4803	536	0.5345	78.6167	587	0.5789	100.754	979	0.6102	135.139	178	0.6036	27.4405	354	0.4885	71.2502	416	0.6036	83.5233	238	0.6069	47.2186	304	0.4737	46.8265	567	0.5789	77.9031	242	0.6365	45.2486	618	0.5444	113.896
CL1993.Contig8_All	590	19	0.4424	2.91969	57	0.4678	8.08395	32	0.4339	5.50857	52	0.4729	6.70079	27	0.4	4.43068	55	0.4763	8.31312	38	0.6051	6.72138	61	0.5102	8.6772	88	0.4559	13.98	236	0.4746	48.9493	227	0.4847	46.9669	138	0.4593	28.2141	245	0.4797	38.8898	306	0.5119	43.3256	132	0.5119	25.434	410	0.5136	77.8676
CL1993.Contig9_All	542	131	0.5055	21.9133	234	0.4705	36.1258	121	0.4188	22.674	121	0.417	16.9731	150	0.4982	26.7948	138	0.3764	22.7056	159	0.4391	30.6143	310	0.4779	48.0025	80	0.3875	13.8346	110	0.3616	24.8359	178	0.4446	40.0902	89	0.4631	19.8075	123	0.4041	21.2534	205	0.4797	31.5958	84	0.4686	17.6187	206	0.4373	42.5885
CL2004.Contig2_All	700	23	0.6629	2.97896	9	0.46	1.07583	3	0.2886	0.435276	38	0.9386	4.12724	13	0.35	1.79806	25	0.6443	3.1849	10	0.6486	1.49083	11	0.58	1.31885	24	0.9157	3.21357	10	0.5943	1.74819	2	0.2686	0.348778	11	0.8043	1.89555	19	0.8471	2.54201	31	0.8286	3.69946	9	0.5914	1.46163	3	0.48	0.480229
CL2006.Contig1_All	1501	31	0.7049	1.87247	12	0.4111	0.668962	15	0.3611	1.01497	19	0.3398	0.962382	36	0.5063	2.3221	42	0.3358	2.4953	19	0.521	1.32099	16	0.4277	0.894625	22	0.4077	1.37378	13	0.3105	1.05986	4	0.2458	0.32531	16	0.3618	1.28582	28	0.3997	1.74703	10	0.3318	0.556538	11	0.4304	0.833116	1	0.0486	0.0746525
CL2012.Contig1_All	1216	-	-	-	5	0.4013	0.344062	1	0.097	0.0835233	-	-	-	-	-	-	375	0.9145	27.5012	2	0.1447	0.171642	4	0.3002	0.276076	1667	0.9359	128.492	1238	0.9375	124.587	743	0.9334	74.5887	1368	0.9531	135.704	2233	0.9729	171.98	2050	0.9408	140.83	1194	0.9589	111.626	732	0.8923	67.4532
CL2024.Contig2_All	1148	53	0.2221	4.18571	38	0.1716	2.76976	90	0.1986	7.96236	41	0.1568	2.71529	52	0.1829	4.38551	88	0.1838	6.83588	19	0.1777	1.72718	38	0.2143	2.77807	39	0.1986	3.18418	17	0.1533	1.81215	35	0.2195	3.72172	13	0.1638	1.36597	56	0.1995	4.56844	63	0.1838	4.58431	15	0.1551	1.4854	8	0.1672	0.78086
CL2025.Contig1_All	203	21	1	9.37904	43	1	17.7245	44	1	22.0139	40	1	14.9809	32	1	15.262	33	0.9606	14.4968	68	1	34.9574	108	1	44.6508	26	1	12.0047	43	1	25.9214	34	1	20.4456	22	1	13.0727	57	1	26.2967	20	1	8.23018	40	1	22.4005	122	1	67.3424
CL2025.Contig2_All	439	-	-	-	8	0.3371	1.52485	5	0.3235	1.15677	1	0.3212	0.173185	5	0.3371	1.10272	1	0.3052	0.203137	4	0.328	0.950872	14	0.3964	2.67649	7	0.3189	1.49454	3	0.344	0.836263	3	0.369	0.834208	-	-	-	1	0.3121	0.213333	1	0.3098	0.190288	3	0.3303	0.776873	16	0.3394	4.08395
CL2025.Contig5_All	202	45	1	20.1974	117	1	48.4658	43	0.9257	21.6201	68	1	25.5936	80	1	38.344	54	1	23.8394	120	1	61.995	182	1	75.6174	82	1	38.0485	86	1	52.0995	130	1	78.5615	59	1	35.2323	126	1	58.4173	51	1	21.0908	126	1	70.9108	309	1	171.408
CL2029.Contig10_All	2050	13	0.1371	0.574943	25	0.1195	1.02044	4	0.0707	0.198174	18	0.1098	0.667564	25	0.121	1.18071	15	0.0888	0.652516	35	0.1117	1.78173	13	0.0868	0.53222	7	0.0766	0.320051	2	0.0659	0.119388	15	0.0805	0.893213	8	0.0956	0.470734	23	0.098	1.05074	21	0.1259	0.855738	2	0.0698	0.11091	25	0.0941	1.3665
CL2030.Contig1_All	1903	423	0.9406	20.1529	67	0.8529	2.94603	83	0.877	4.42976	101	0.9023	4.03512	149	0.917	7.58064	270	0.969	12.6526	117	0.8907	6.41614	94	0.8875	4.14563	299	0.9648	14.7268	30	0.6579	1.92916	51	0.7604	3.27152	87	0.8282	5.51468	296	0.9275	14.5672	179	0.9164	7.85759	37	0.8135	2.21033	40	0.5691	2.3553
CL2038.Contig1_All	2021	635	0.6957	28.4867	273	0.6517	11.3031	353	0.6145	17.7398	636	0.716	23.9257	515	0.669	24.6717	460	0.6462	20.2976	103	0.5354	5.3186	375	0.6437	15.5728	495	0.6546	22.9569	340	0.5675	20.5873	258	0.6868	15.5837	559	0.7155	33.3646	570	0.6428	26.4138	507	0.6413	20.9564	285	0.665	16.0314	230	0.6071	12.7522
CL2049.Contig1_All	1794	111	0.8266	5.60965	220	0.9236	10.2613	69	0.8372	3.90632	78	0.8211	3.30557	87	0.864	4.69521	105	0.8411	5.2194	259	0.9627	15.0662	163	0.9036	7.62547	83	0.9253	4.33641	139	0.8896	9.48154	186	0.8874	12.6563	61	0.874	4.10154	153	0.9448	7.98714	106	0.9298	4.93581	125	0.9521	7.92102	176	0.8874	10.993
CL2059.Contig2_All	1717	79	0.3891	4.1715	99	0.3821	4.82465	37	0.343	2.18863	83	0.346	3.67521	85	0.3378	4.793	84	0.3797	4.36277	73	0.3256	4.4369	128	0.3838	6.25664	89	0.3663	4.85842	24	0.3477	1.71052	64	0.3588	4.55017	80	0.3692	5.6203	91	0.3704	4.96356	86	0.3547	4.18411	41	0.3133	2.71461	124	0.3547	8.09238
CL2059.Contig3_All	1112	59	0.8768	4.81041	57	0.911	4.28915	45	0.9308	4.11007	32	0.8138	2.18786	46	0.8948	4.00508	84	0.9406	6.7364	45	0.9173	4.22313	81	0.9173	6.11339	49	0.9478	4.13015	26	0.9299	2.86124	20	0.714	2.19555	30	0.7806	3.25429	30	0.8894	2.52661	40	0.6799	3.0049	27	0.8444	2.76028	110	0.9218	11.0844
CL206.Contig16_All	3925	77	0.1215	1.77863	28	0.092	0.596924	30	0.1101	0.776288	78	0.1251	1.51088	45	0.1549	1.11002	48	0.1187	1.09057	27	0.1195	0.717878	35	0.1187	0.748394	94	0.1195	2.24473	39	0.1259	1.21594	53	0.1506	1.64837	101	0.1187	3.104	101	0.1152	2.40993	94	0.1516	2.00061	56	0.1014	1.62197	41	0.1149	1.17049
CL2070.Contig3_All	2853	10	0.0999	0.317785	1	0.0322	0.0293291	23	0.251	0.81878	11	0.1668	0.293133	13	0.1549	0.441164	-	-	-	7	0.1342	0.256049	27	0.1886	0.794262	22	0.2569	0.722763	37	0.2447	1.58703	37	0.1872	1.58313	34	0.259	1.43753	23	0.2296	0.755002	26	0.2783	0.761284	29	0.2562	1.15555	60	0.2667	2.35654
CL2072.Contig4_All	1970	102	0.5838	4.69428	59	0.4832	2.50603	40	0.5244	2.06222	107	0.5371	4.12945	80	0.5736	3.93172	70	0.4782	3.16873	37	0.3797	1.96003	66	0.5797	2.81177	210	0.6289	9.99144	59	0.4959	3.66498	59	0.5249	3.65598	108	0.5746	6.61298	183	0.5528	8.69975	111	0.5665	4.70687	55	0.5822	3.17388	57	0.5609	3.24215
CL2073.Contig2_All	2490	67	0.4317	2.43955	80	0.4305	2.68838	52	0.3847	2.12102	69	0.4141	2.1068	68	0.4494	2.64404	51	0.4044	1.82652	78	0.4321	3.26905	76	0.4165	2.56163	91	0.4394	3.42545	92	0.4261	4.52142	55	0.4402	2.69638	39	0.4153	1.88932	52	0.402	1.95581	55	0.4414	1.84518	96	0.3988	4.38294	44	0.4353	1.98006
CL2094.Contig2_All	287	89	1	28.1153	194	1	56.5615	74	1	26.1873	97	1	25.6959	135	1	45.5418	74	1	22.9934	143	1	51.9973	193	1	56.4387	64	1	20.9013	40	0.8676	17.0555	96	1	40.8326	62	1	26.0585	80	1	26.1054	142	1	41.3315	55	1	21.7858	144	1	56.2219
CL2099.Contig2_All	1052	984	0.8707	84.8036	2088	1	166.079	1736	0.9496	167.6	2692	1	194.551	1692	0.9648	155.72	1904	0.9496	161.4	709	0.9458	70.3327	1311	0.9249	104.59	1105	0.8821	98.4513	2172	0.9734	252.656	823	0.9458	95.4997	1323	0.9629	151.699	1218	0.9087	108.431	1342	0.943	106.564	2652	1	286.583	898	0.9658	95.6501
CL2104.Contig5_All	2537	395	0.2523	14.116	63	0.2503	2.07788	91	0.1833	3.64302	277	0.2357	8.30106	167	0.2412	6.37316	184	0.2444	6.46771	30	0.2109	1.23404	109	0.2128	3.60585	241	0.2373	8.90372	49	0.2002	2.36353	49	0.1498	2.35773	149	0.1967	7.08444	187	0.2002	6.90308	119	0.231	3.91834	87	0.2306	3.89845	54	0.0867	2.38505
CL2105.Contig1_All	563	7	0.5435	1.12726	21	0.5364	3.12113	2	0.2274	0.360797	7	0.5329	0.945288	10	0.6536	1.71969	11	0.6075	1.74236	11	0.4512	2.03897	22	0.6128	3.27956	23	0.6323	3.82908	-	-	-	8	0.4085	1.7346	8	0.4316	1.71404	6	0.3481	0.998079	7	0.4032	1.03864	1	0.1155	0.201923	17	0.8632	3.38349
CL2112.Contig1_All	558	33	0.6129	5.36185	74	0.6685	11.0968	57	0.6631	10.3748	23	0.5878	3.13378	31	0.5842	5.37881	18	0.5806	2.87668	60	0.6219	11.2213	64	0.6183	9.62604	15	0.2724	2.5196	27	0.6004	5.92128	52	0.6272	11.3759	9	0.267	1.94558	49	0.6165	8.22402	45	0.6165	6.7368	38	0.629	7.74182	135	0.6613	27.1097
CL2119.Contig2_All	4539	152	0.4959	3.03612	134	0.2111	2.47028	152	0.4265	3.40114	241	0.4261	4.03674	112	0.2203	2.389	143	0.3866	2.8095	48	0.3994	1.10359	131	0.5226	2.42222	168	0.4933	3.46916	74	0.4177	1.99507	72	0.4358	1.93638	114	0.458	3.02959	128	0.4842	2.64102	136	0.4437	2.50296	95	0.3963	2.37934	48	0.3003	1.18497
CL2125.Contig4_All	1463	91	0.4983	5.63939	48	0.3739	2.74535	38	0.2816	2.63803	80	0.3609	4.15738	50	0.3951	3.30891	58	0.3233	3.53539	46	0.3712	3.28126	39	0.2932	2.23729	69	0.3971	4.42059	14	0.1818	1.17104	49	0.3083	4.08855	76	0.2994	6.26627	75	0.4327	4.80108	74	0.3903	4.22535	23	0.311	1.78722	21	0.2891	1.60842
CL213.Contig1_All	736	233	0.4864	28.7021	7	0.4035	0.795831	3	0.1957	0.413985	6	0.3546	0.619795	22	0.413	2.89403	33	0.413	3.99843	14	0.4022	1.98508	11	0.2378	1.25434	663	0.4728	84.4327	19	0.4158	3.15909	3	0.4144	0.497578	64	0.4511	10.4892	126	0.4226	16.033	50	0.4375	5.67502	12	0.4443	1.85352	1	0.1984	0.152246
CL213.Contig3_All	749	111	0.3178	13.4362	1	0.1869	0.111717	1	0.1762	0.1356	5	0.251	0.507531	7	0.2136	0.904846	18	0.239	2.14311	11	0.2897	1.53263	4	0.1989	0.448208	360	0.3244	45.0501	1	0.1068	0.163382	2	0.219	0.325961	19	0.2684	3.05993	47	0.3164	5.87676	19	0.2817	2.11908	1	0.1949	0.151779	-	-	-
CL213.Contig6_All	763	661	0.8231	78.5438	20	0.4548	2.19334	8	0.3919	1.06489	21	0.6199	2.09252	42	0.6383	5.32946	106	0.7012	12.389	35	0.7955	4.78708	35	0.6265	3.84986	1098	0.806	134.882	12	0.6225	1.92461	25	0.6278	3.99975	90	0.768	14.2285	236	0.7903	28.9674	86	0.6409	9.41562	26	0.4928	3.87384	6	0.3984	0.881153
CL213.Contig7_All	584	394	1	61.1672	40	0.8065	5.73123	25	0.9555	4.34779	57	0.9709	7.42056	62	0.9401	10.2787	145	1	22.1416	67	0.9589	11.9726	44	0.8185	6.32327	1372	1	220.199	28	0.7688	5.86721	30	0.7671	6.27085	102	1	21.0682	224	1	35.9217	116	1	16.5928	41	0.8955	7.98113	11	0.8236	2.11059
CL2152.Contig2_All	418	28	0.7656	6.07319	71	0.6818	14.2129	66	0.7632	16.0365	47	0.8254	8.54862	26	0.6746	6.02221	47	0.8301	10.0271	75	0.7703	18.7246	40	0.8254	8.03129	22	0.6627	4.93312	56	0.8301	16.3945	51	0.9258	14.894	18	0.6746	5.19441	22	0.5933	4.92911	18	0.61	3.59726	38	0.8828	10.3348	64	0.8134	17.1565
CL2156.Contig3_All	341	82	1	21.8019	114	0.9589	27.9738	88	1	26.2101	178	1	39.6862	65	0.9912	18.4552	155	1	40.5351	51	0.956	15.6078	89	0.9384	21.9047	108	1	29.6855	67	0.9003	24.044	63	0.9091	22.553	65	0.9413	22.9932	123	0.9648	33.781	166	0.9619	40.6658	64	0.9413	21.3363	49	0.783	16.1015
CL217.Contig1_All	1576	3	0.2589	0.172584	1	0.0844	0.0530939	-	-	-	8	0.2037	0.38593	2	0.1758	0.122866	-	-	-	-	-	-	-	-	-	311	0.9492	18.4961	69	0.7005	5.35771	51	0.6275	3.95031	242	0.9549	18.5225	173	0.856	10.2804	151	0.8058	8.00379	85	0.9105	6.13135	34	0.5482	2.41739
CL217.Contig2_All	1584	469	0.9861	26.8443	87	0.8434	4.59584	110	0.7557	7.05308	392	0.9975	18.815	243	0.9602	14.8528	403	0.9924	22.6884	28	0.6414	1.84472	85	0.7816	4.50366	79	0.4211	4.67463	33	0.5101	2.54944	14	0.4451	1.07892	97	0.548	7.3868	60	0.548	3.54746	54	0.488	2.84783	52	0.6944	3.732	1	0.0896	0.0707407
CL2170.Contig6_All	1252	394	0.73	28.5316	8	0.3067	0.534671	7	0.3411	0.567852	10	0.4065	0.607254	45	0.615	3.4799	106	0.647	7.55014	34	0.5887	2.83401	36	0.5863	2.41324	264	0.7324	19.764	-	-	-	17	0.4225	1.65753	23	0.6142	2.21597	170	0.6542	12.7165	78	0.6086	5.20434	9	0.3442	0.817206	12	0.5887	1.07399
CL2170.Contig7_All	1230	91	0.7439	6.70766	6	0.3602	0.408175	6	0.2285	0.495436	1	0.1138	0.0618115	8	0.4707	0.629714	49	0.7228	3.55258	58	0.7325	4.92096	37	0.4976	2.52463	158	0.7439	12.04	7	0.387	0.696433	6	0.3016	0.595475	9	0.2626	0.882627	41	0.5228	3.12177	39	0.6837	2.64871	6	0.2764	0.554549	3	0.126	0.273301
CL2173.Contig2_All	1463	5	0.1832	0.309857	9	0.177	0.514753	3	0.1627	0.208266	10	0.1613	0.519673	5	0.1586	0.330891	1	0.0991	0.060955	3	0.1435	0.213995	9	0.177	0.516297	3	0.1668	0.192199	8	0.1695	0.669163	2	0.162	0.16688	1	0.0902	0.0824509	2	0.0998	0.128029	5	0.1613	0.285497	2	0.1722	0.15541	21	0.175	1.60842
CL2173.Contig3_All	825	68	0.5867	7.47291	63	0.5661	6.3898	54	0.5285	6.64785	59	0.2812	5.43716	41	0.4242	4.81159	77	0.3721	8.3232	120	0.583	15.1794	52	0.3491	5.28994	94	0.3988	10.6795	131	0.4339	19.4314	83	0.6158	12.2812	53	0.4327	7.74929	52	0.4097	5.90298	51	0.5055	5.16406	50	0.4061	6.88985	100	0.4339	13.5822
CL2173.Contig4_All	1546	98	0.2529	5.74714	164	0.2309	8.87636	43	0.2393	2.82488	84	0.2458	4.1309	70	0.1986	4.38376	45	0.1889	2.59571	165	0.2296	11.1378	58	0.1966	3.14862	46	0.2458	2.78884	173	0.2561	13.6938	117	0.2516	9.23834	35	0.2458	2.73085	67	0.2439	4.0587	73	0.2303	3.94447	68	0.1966	5.00026	126	0.251	9.13242
CL218.Contig3_All	1254	3	0.1778	0.2169	29	0.1276	1.93509	10	0.126	0.809923	4	0.1148	0.242514	8	0.1172	0.617662	4	0.1348	0.284457	46	0.2026	3.82813	11	0.1754	0.736202	9	0.1172	0.672698	10	0.1252	0.975863	22	0.1738	2.14162	3	0.1683	0.288578	11	0.1786	0.821518	6	0.1276	0.399695	25	0.2464	2.2664	44	0.1667	3.9317
CL218.Contig4_All	1288	72	0.3059	5.06817	91	0.3649	5.91189	83	0.288	6.54491	46	0.3269	2.71529	95	0.3533	7.14112	72	0.3121	4.98506	149	0.3579	12.0725	113	0.3354	7.36316	52	0.3261	3.7841	29	0.3253	2.7553	85	0.3253	8.05603	27	0.3106	2.52864	82	0.3082	5.96239	54	0.2904	3.5023	57	0.3059	5.03098	121	0.3012	10.5268
CL220.Contig2_All	2095	68	0.7714	2.94279	9	0.3403	0.359467	4	0.1647	0.193918	8	0.3217	0.290322	17	0.3461	0.78564	26	0.5399	1.10673	9	0.3088	0.448317	14	0.4792	0.560849	35	0.6998	1.56588	-	-	-	16	0.5995	0.932296	15	0.6544	0.863668	38	0.6363	1.69872	30	0.5924	1.19622	19	0.3952	1.03101	3	0.1995	0.160458
CL2203.Contig5_All	1142	15	0.2644	1.19086	6	0.2785	0.439629	18	0.2426	1.60084	29	0.2312	1.93066	20	0.2102	1.6956	25	0.2399	1.95221	9	0.197	0.822438	15	0.289	1.10237	41	0.2881	3.36506	32	0.2417	3.42902	18	0.2802	1.92408	46	0.2391	4.85883	44	0.3205	3.60835	34	0.2312	2.48707	43	0.2732	4.28051	11	0.2093	1.07932
CL2214.Contig1_All	1344	117	0.9725	7.89263	193	0.9955	12.016	169	0.974	12.7711	222	0.9814	12.5582	128	0.9115	9.22082	117	0.9487	7.76319	338	1	26.2449	170	0.997	10.6158	60	0.91	4.18434	113	0.9643	10.2888	169	0.9985	15.3499	86	0.9092	7.71861	99	0.9554	6.89855	58	0.9115	3.60499	208	0.9911	17.5937	112	1	9.33778
CL2221.Contig4_All	301	262	1	78.9169	161	1	44.7569	251	1	84.6932	361	1	91.1833	242	1	77.8408	286	1	84.7331	93	1	32.2436	153	1	42.6606	599	1	186.524	302	1	122.78	292	1	118.422	394	1	157.895	451	1	140.324	362	1	100.466	239	1	90.2661	183	1	68.1255
CL2230.Contig2_All	846	57	0.9303	6.10857	166	0.9681	16.4187	79	0.9279	9.48414	43	0.883	3.86431	61	0.9586	6.98101	51	0.9645	5.37593	51	0.9468	6.2911	109	0.9622	10.8133	41	0.9704	4.54243	107	0.9799	15.4775	13	0.6927	1.87582	34	0.9019	4.84784	60	0.9586	6.64206	55	0.9764	5.43085	55	0.9752	7.3907	47	0.9905	6.22519
CL2233.Contig5_All	548	50	0.9763	8.27226	78	0.9781	11.9101	54	0.854	10.0082	47	0.9526	6.52066	66	0.9945	11.6606	41	0.9745	6.67201	29	0.9526	5.52261	64	0.9799	9.80169	22	0.8449	3.76285	23	0.6259	5.1361	28	0.812	6.23728	34	0.9726	7.48408	52	0.9708	8.88679	43	0.9106	6.55486	36	0.9781	7.46819	9	0.8723	1.84029
CL2233.Contig8_All	1048	302	0.9132	26.1265	496	0.9656	39.6024	426	0.9151	41.2847	488	0.9246	35.4024	365	0.8807	33.7202	321	0.8912	27.3148	198	0.7557	19.7165	251	0.9485	20.1008	163	0.9074	14.5781	200	0.834	23.3537	172	0.916	20.0348	181	0.9046	20.8333	272	0.9141	24.3069	249	0.8845	19.8478	267	0.8893	28.963	96	0.8884	10.2644
CL2233.Contig9_All	1658	417	0.9988	22.8027	769	1	38.8099	650	0.971	39.8171	692	0.9656	31.7319	483	0.9723	28.2047	568	0.9698	30.5504	301	0.9698	18.9456	308	0.9698	15.5908	453	0.971	25.6088	235	0.9698	17.3448	147	0.9596	10.8231	709	1	51.5824	975	0.971	55.0734	723	0.9704	36.4275	211	0.9753	14.4674	141	0.9698	9.52926
CL2236.Contig1_All	1649	480	0.8654	26.391	44	0.7362	2.23271	147	0.7665	9.05394	543	0.8338	25.0353	124	0.8702	7.28047	161	0.7617	8.7068	49	0.7047	3.101	122	0.8411	6.20927	266	0.8532	15.1194	72	0.8211	5.34316	66	0.758	4.88586	326	0.8866	23.8472	84	0.7532	4.77068	183	0.883	9.27055	164	0.8278	11.3062	36	0.6264	2.44628
CL2254.Contig1_All	874	1	0.1762	0.103735	-	-	-	1	0.0641	0.116206	-	-	-	5	0.1682	0.553882	2	0.151	0.204067	-	-	-	-	-	-	24	0.5206	2.5738	30	0.5297	4.20045	35	0.6076	4.88849	51	0.6167	7.0388	46	0.5698	4.92911	30	0.5835	2.86738	21	0.5721	2.7315	9	0.5572	1.15387
CL2266.Contig2_All	3922	3838	0.5347	88.7222	1170	0.5377	24.962	1766	0.5334	45.7324	3639	0.5377	70.5422	2682	0.5382	66.2079	2368	0.537	53.8428	588	0.5158	15.6458	1542	0.5076	32.9973	3193	0.5087	76.3073	801	0.4771	24.9926	638	0.4852	19.8578	2615	0.5084	80.4274	3799	0.5087	90.716	2625	0.5084	55.911	873	0.4827	25.3046	728	0.5071	20.7993
CL2266.Contig4_All	3533	1486	0.6779	38.1338	627	0.6337	14.8499	745	0.6369	21.4168	1447	0.647	31.1386	1143	0.6592	31.3228	1190	0.6417	30.037	360	0.6459	10.6337	876	0.6391	20.8095	1377	0.6499	36.5313	462	0.6346	16.0024	469	0.6419	16.2049	1056	0.6544	36.0546	1570	0.6663	41.6177	1266	0.6493	29.934	473	0.6567	15.2199	504	0.6417	15.985
CL2268.Contig2_All	516	8	0.5581	1.40564	86	0.4225	13.946	65	0.4109	12.794	14	0.3081	2.06278	10	0.407	1.87633	15	0.2946	2.59236	96	0.4961	19.4155	24	0.3236	3.90358	2	0.2849	0.363292	11	0.2965	2.60873	87	0.3411	20.582	6	0.3333	1.40262	28	0.3508	5.08195	6	0.2926	0.971352	26	0.3682	5.72819	49	0.343	10.6407
CL2275.Contig3_All	1657	91	0.4315	4.97913	66	0.417	3.3329	83	0.4544	5.08741	118	0.4623	5.41419	55	0.4647	3.21365	59	0.4725	3.17529	65	0.4762	4.09372	80	0.4381	4.052	100	0.5057	5.65656	45	0.3989	3.32335	66	0.4617	4.86227	78	0.475	5.67822	85	0.4261	4.80417	94	0.4339	4.73893	39	0.5051	2.67569	28	0.3404	1.89348
CL2286.Contig1_All	1394	80	0.5732	5.2031	81	0.5875	4.86209	59	0.4555	4.29863	79	0.5395	4.30863	73	0.5983	5.07013	65	0.6506	4.15819	84	0.5904	6.28845	104	0.6987	6.26141	84	0.5811	5.64796	180	0.7482	15.8014	50	0.4864	4.3785	46	0.533	3.98047	93	0.703	6.24802	90	0.622	5.3933	167	0.642	13.6191	142	0.7755	11.4143
CL2287.Contig4_All	2064	35	0.1502	1.53742	88	0.3847	3.56758	37	0.313	1.82068	110	0.5281	4.05189	51	0.3266	2.39232	41	0.0799	1.77144	56	0.0804	2.83143	58	0.4201	2.35841	91	0.4443	4.13244	122	0.5465	7.2333	111	0.4898	6.56494	65	0.423	3.79877	130	0.5378	5.89869	106	0.4535	4.29014	171	0.4976	9.41846	171	0.5388	9.28349
CL2288.Contig2_All	1797	1074	0.5576	54.1865	245	0.4558	11.4082	330	0.4969	18.6512	2310	0.527	97.7323	738	0.5353	39.7619	733	0.5136	36.3755	107	0.4953	6.21387	186	0.5348	8.68693	1342	0.4624	69.997	70	0.261	4.7669	89	0.3233	6.04588	383	0.4574	25.7093	143	0.2738	7.45264	623	0.458	28.9611	171	0.2604	10.8179	9	0.2176	0.561202
CL2288.Contig3_All	476	11	0.9874	2.09518	-	-	-	9	0.4097	1.92033	16	0.8908	2.55557	18	0.8571	3.66121	6	0.8046	1.12408	11	0.9244	2.41164	9	0.5378	1.58686	11	0.9601	2.16601	7	0.8298	1.79961	8	0.9139	2.05164	9	0.6681	2.28074	7	0.645	1.37725	11	0.8319	1.93046	12	0.4244	2.86594	43	0.7374	10.1225
CL2288.Contig4_All	546	36	1	5.97785	414	1	63.4466	116	1	21.5778	93	1	12.9498	131	1	23.2294	24	0.9451	3.91987	1799	1	343.847	128	1	19.6752	53	0.9872	9.09826	293	1	65.6691	303	1	67.7435	40	0.9322	8.83705	36	1	6.17493	40	1	6.11987	785	1	163.445	223	1	45.7654
CL2289.Contig2_All	2127	550	0.9328	23.4439	432	0.9412	16.9948	679	0.9379	32.4223	436	0.9375	15.5845	478	0.9492	21.758	581	0.9295	24.3592	151	0.8966	7.4086	735	0.9539	29.0016	356	0.921	15.6876	206	0.8383	11.8518	286	0.9168	16.4141	380	0.9492	21.5504	1078	0.984	47.465	652	0.9835	25.6068	182	0.9351	9.72741	516	0.9267	27.1836
CL2289.Contig3_All	704	1	0.2145	0.128784	16	0.2912	1.90173	5	0.3864	0.721337	8	0.4616	0.863956	4	0.456	0.550106	5	0.446	0.63336	-	-	-	2	0.3338	0.238429	14	0.4574	1.86393	7	0.4403	1.21678	1	0.1989	0.173398	20	0.4517	3.42687	17	0.8892	2.26151	13	0.8082	1.54257	2	0.2259	0.322961	-	-	-
CL2301.Contig1_All	224	19	0.8259	7.69025	5	0.7009	1.86777	15	0.8571	6.80118	21	1	7.12764	14	0.7277	6.05116	3	0.8839	1.19434	4	0.7277	1.86354	9	1	3.37207	13	1	5.43964	3	0.7098	1.63893	18	0.875	9.8094	16	0.7679	8.61612	14	0.8973	5.85332	10	0.9018	3.7293	10	0.7812	5.07511	-	-	-
CL2308.Contig2_All	565	109	0.9009	17.4909	55	0.8973	8.14545	63	0.8372	11.3249	114	0.8796	15.3402	82	0.8301	14.0515	82	0.9062	12.9425	71	0.9575	13.114	91	0.8708	13.5174	79	0.9487	13.1055	48	0.7009	10.3963	39	0.6425	8.42624	67	0.8124	14.3043	66	0.9097	10.94	100	0.9504	14.7852	92	0.8726	18.5111	30	0.7115	5.94974
CL2316.Contig2_All	1502	57	0.8209	3.44065	24	0.5679	1.33703	16	0.5133	1.08191	60	0.8342	3.03708	68	0.8748	4.38326	81	0.8236	4.80915	18	0.5573	1.25063	29	0.534	1.62043	94	0.8895	5.86588	9	0.4927	0.733262	7	0.4521	0.568913	14	0.6205	1.12434	16	0.6332	0.997636	53	0.781	2.94769	12	0.3795	0.908249	5	0.2889	0.373014
CL2335.Contig3_All	2185	45	0.513	1.86722	43	0.4943	1.64671	21	0.3918	0.976133	28	0.422	0.974274	56	0.4897	2.48139	40	0.5094	1.63253	25	0.2961	1.19403	31	0.2952	1.19073	143	0.5492	6.13422	41	0.6055	2.29625	42	0.519	2.34647	106	0.6325	5.85186	132	0.7103	5.65776	150	0.633	5.73476	55	0.6247	2.86157	48	0.6307	2.46158
CL2342.Contig1_All	240	2	0.5708	0.755533	-	-	-	2	0.5792	0.846369	-	-	-	1	0.5625	0.403411	-	-	-	-	-	-	-	-	-	-	-	-	-	-	-	-	-	-	-	-	-	-	-	-	-	-	-	-	-	-	26	1	12.1391
CL2359.Contig4_All	2449	587	0.6321	21.7312	500	0.5521	17.0837	822	0.5888	34.0898	712	0.6088	22.1037	464	0.6096	18.3437	669	0.61	24.3608	176	0.6162	7.49982	412	0.5468	14.1192	479	0.608	18.3325	381	0.5561	19.0381	399	0.6325	19.8885	372	0.5949	18.3229	443	0.6145	16.9409	421	0.6113	14.3605	429	0.5553	19.9142	182	0.5508	8.32736
CL2364.Contig4_All	716	12	0.3757	1.51951	7	0.4427	0.818061	3	0.3087	0.425549	5	0.5726	0.530923	5	0.3883	0.676107	5	0.3617	0.622745	4	0.4944	0.583007	11	0.5489	1.28938	3	0.2947	0.39272	13	0.3785	2.22186	2	0.2696	0.340985	5	0.2975	0.842358	6	0.3003	0.784802	2	0.2835	0.233342	5	0.3687	0.793872	25	0.3757	3.91248
CL2373.Contig2_All	2792	103	0.5007	3.3447	159	0.5279	4.76521	317	0.5193	11.5315	263	0.5236	7.16168	163	0.4953	5.65237	146	0.5394	4.66327	400	0.5741	14.951	223	0.5179	6.70334	44	0.452	1.47711	65	0.4871	2.84895	426	0.5021	18.6257	85	0.5466	3.67234	99	0.519	3.32079	118	0.4842	3.53055	192	0.5236	7.8177	510	0.5777	20.4682
CL2373.Contig4_All	1055	13	0.4284	1.11719	20	0.3972	1.58627	50	0.4237	4.81347	31	0.4227	2.234	16	0.3697	1.46834	22	0.382	1.85962	37	0.2701	3.65996	18	0.3886	1.43193	9	0.2853	0.799586	20	0.3668	2.31987	91	0.3962	10.5295	23	0.3706	2.62975	7	0.2635	0.621395	24	0.3773	1.90035	29	0.4455	3.12492	71	0.272	7.54103
CL2375.Contig1_All	461	21	0.8351	4.13003	28	0.692	5.08227	11	0.7267	2.42344	14	0.6139	2.30888	17	0.8026	3.57032	6	0.6356	1.16066	45	0.7701	10.1868	12	0.8547	2.18465	13	0.538	2.64312	41	0.7787	10.8835	20	0.7983	5.29599	5	0.7332	1.3083	16	0.7766	3.25043	3	0.5119	0.54362	42	0.8764	10.3572	7	0.6985	1.70146
CL2380.Contig2_All	657	76	0.7686	10.4878	94	0.6773	11.9719	104	0.8219	16.0772	120	0.6164	13.8864	50	0.6667	7.36823	80	0.726	10.8587	95	0.5145	15.0899	65	0.6804	8.30328	76	0.7321	10.8423	67	0.7032	12.4795	38	0.6971	7.06051	81	0.6758	14.8717	51	0.6423	7.26987	60	0.8539	7.62889	102	0.7671	17.6493	26	0.5129	4.43438
CL2380.Contig3_All	807	272	0.9331	30.5584	317	0.917	32.869	270	0.9306	33.9806	304	0.9269	28.6401	297	0.9145	35.6321	270	0.9839	29.8362	238	0.9318	30.7773	223	0.9331	23.1917	300	0.9343	34.8436	307	0.9839	46.5534	208	0.9356	31.4635	293	0.9306	43.7959	259	0.9294	30.0572	268	0.9083	27.7419	335	0.9306	47.1916	158	0.9318	21.9386
CL2382.Contig4_All	1027	291	0.4742	25.6896	370	0.4654	30.1462	143	0.4547	14.1419	288	0.4684	21.3205	255	0.4713	24.0397	239	0.4684	20.753	300	0.4693	30.4844	466	0.4917	38.0818	190	0.4674	17.3404	62	0.4567	7.38767	131	0.4615	15.5711	109	0.4966	12.8025	143	0.4654	13.0403	394	0.4645	32.048	50	0.4664	5.53469	165	0.4625	18.0027
CL2382.Contig9_All	994	13	0.168	1.18575	-	-	-	5	0.1378	0.510887	1	0.1268	0.0764871	2	0.1368	0.194806	7	0.166	0.628008	1	0.1368	0.104988	4	0.1398	0.337734	14	0.1922	1.32013	32	0.2465	3.93958	39	0.2525	4.78956	21	0.2062	2.54843	37	0.2485	3.48608	20	0.1811	1.68081	27	0.2475	3.08795	44	0.2465	4.96011
CL2402.Contig3_All	263	113	1	38.9545	91	1	28.9525	77	1	29.7356	178	1	51.4563	96	1	35.3406	178	1	60.3556	44	1	17.4592	83	1	26.4865	285	1	101.57	59	1	27.4525	50	1	23.2077	81	1	37.1509	97	1	34.5412	109	1	34.6215	64	1	27.6642	27	1	11.5036
CL2410.Contig1_All	1128	103	0.3183	8.27872	150	0.3236	11.1271	64	0.3635	5.76251	62	0.3067	4.17885	62	0.4583	5.32159	79	0.297	6.24556	217	0.3511	20.076	141	0.3289	10.4909	74	0.3369	6.1489	108	0.3324	11.7166	122	0.4335	13.2029	43	0.3129	4.59832	54	0.2996	4.48339	55	0.3174	4.07313	105	0.3794	10.5821	139	0.4832	13.808
CL2410.Contig3_All	1865	395	0.4681	19.2023	629	0.4552	28.221	252	0.4182	13.7234	301	0.4617	12.2705	360	0.4611	18.6888	256	0.4515	12.2409	1239	0.482	69.3297	607	0.4649	27.3157	214	0.4552	10.755	446	0.4547	29.2646	347	0.4735	22.7127	165	0.4542	10.672	194	0.4257	9.74193	298	0.4461	13.3479	534	0.4912	32.5504	415	0.4349	24.9341
CL2420.Contig2_All	770	15	0.7701	1.76618	115	0.987	12.4971	45	0.9429	5.93558	23	0.8714	2.27097	39	0.9688	4.9038	37	0.8883	4.28513	45	0.974	6.09886	93	0.987	10.1366	15	0.861	1.82589	48	0.9545	7.62846	35	0.8455	5.54875	24	0.8377	3.75976	55	0.9909	6.68951	101	0.9805	10.9574	22	0.9558	3.24807	109	0.9909	15.8621
CL2424.Contig2_All	1402	45	0.2896	2.91004	11	0.229	0.656516	52	0.3131	3.76701	49	0.2974	2.65719	29	0.2924	2.00267	25	0.286	1.59018	22	0.1298	1.63758	24	0.3288	1.4367	23	0.2582	1.53764	23	0.2832	2.00755	11	0.2147	0.957773	28	0.1997	2.40907	35	0.3053	2.33799	33	0.3466	1.96626	13	0.1897	1.05412	6	0.1648	0.479544
CL2429.Contig2_All	713	36	0.3829	4.57771	23	0.5049	2.69922	12	0.5638	1.70936	23	0.5652	2.45252	7	0.2959	0.950533	19	0.5358	2.37639	18	0.4614	2.63457	10	0.2931	1.1771	40	0.7742	5.2583	14	0.2959	2.40284	1	0.1669	0.17121	27	0.5652	4.56787	29	0.7952	3.80917	12	0.4151	1.40594	13	0.4937	2.07275	4	0.2665	0.62863
CL2434.Contig3_All	232	40	0.9655	15.6317	85	1	30.6571	37	0.7457	16.1978	39	0.9741	12.7806	52	0.9828	21.7007	36	1	13.8378	48	0.9698	21.5914	56	1	20.2582	10	0.9612	4.04005	28	0.9698	14.7692	38	0.9655	19.9946	29	1	15.0782	55	1	22.2022	51	1	18.3636	19	0.8233	9.3102	77	1	37.1901
CL2440.Contig1_All	1264	2384	0.966	170.999	3846	0.6843	254.603	1824	0.6614	146.561	5246	0.6922	315.541	2656	0.5467	203.442	3651	0.9699	257.584	2277	0.5609	187.993	8422	0.7476	559.203	2950	0.9573	218.751	4734	0.981	458.319	1643	0.9573	158.675	1917	0.962	182.943	1578	0.9628	116.918	2687	0.9771	177.581	12250	0.9842	1101.75	5579	0.966	494.577
CL2440.Contig3_All	1380	3420	0.9913	224.689	5966	0.9812	361.747	3478	0.9812	255.972	7680	0.9877	423.113	4791	0.9812	336.129	5491	0.9862	354.835	2770	0.9877	209.473	11942	0.9877	726.273	1584	0.9819	107.585	4719	0.9804	418.463	1279	0.9884	113.138	1496	0.9855	130.765	980	0.979	66.5073	1931	0.9768	116.89	7944	0.9862	654.415	4346	0.9819	352.887
CL2457.Contig2_All	697	91	0.7418	11.8371	111	0.7274	13.3257	124	0.7159	18.0688	196	0.7317	21.3795	118	0.7374	16.3911	174	0.6844	22.2623	112	0.7001	16.7692	88	0.7131	10.5962	156	0.7217	20.9781	71	0.7202	12.4656	66	0.7188	11.5592	106	0.7088	18.3448	107	0.7059	14.3772	147	0.7131	17.6181	56	0.7317	9.13374	48	0.7202	7.71673
CL2459.Contig1_All	1614	251	0.518	14.0995	192	0.5074	9.95402	195	0.505	12.2708	329	0.5204	15.4977	332	0.5136	19.9156	278	0.5198	15.3601	112	0.518	7.24171	243	0.5056	12.6358	310	0.5204	18.0025	100	0.5087	7.58198	119	0.5074	9.00039	202	0.5105	15.0969	338	0.5155	19.6126	248	0.5081	12.8358	129	0.5254	9.08614	101	0.5019	7.01201
CL2461.Contig1_All	572	204	0.9248	32.3347	154	0.8916	22.5281	122	0.8724	21.6623	253	0.8864	33.6278	210	0.8881	35.5453	143	0.8706	22.2943	113	0.8881	20.6162	261	0.8899	38.2954	142	0.8741	23.2684	111	0.8776	23.7472	65	0.9266	13.8719	102	0.8934	21.5102	103	0.8759	16.8641	95	0.8689	13.874	126	0.8671	25.0419	259	0.8829	50.7374
CL2461.Contig2_All	843	797	0.72	85.7168	646	0.7011	64.1218	432	0.7034	52.0472	709	0.7438	63.943	675	0.8553	77.5238	514	0.8138	54.3737	529	0.7746	65.487	849	0.7414	84.5243	704	0.7034	78.2745	671	0.7782	97.405	300	0.7082	43.4422	427	0.7153	61.0998	406	0.7972	45.1046	547	0.7367	54.2045	395	0.7402	53.2676	1039	0.7177	138.106
CL2471.Contig1_All	1526	206	0.4764	12.239	59	0.3139	3.23518	281	0.3794	18.7022	340	0.4187	16.9394	202	0.4895	12.8161	345	0.3788	20.1613	31	0.3342	2.11999	65	0.3663	3.57487	221	0.517	13.5742	77	0.4384	6.17479	86	0.4672	6.87958	170	0.4967	13.438	93	0.4744	5.70756	194	0.4928	10.6199	120	0.5262	8.93964	32	0.3139	2.34974
CL2471.Contig4_All	1532	222	0.1377	13.138	348	0.1181	19.0073	685	0.1103	45.4122	1000	0.1142	49.6267	408	0.1201	25.7846	674	0.1064	39.2333	40	0.1038	2.72476	395	0.1142	21.6391	384	0.1103	23.4935	137	0.107	10.9433	84	0.1077	6.69327	120	0.107	9.44849	95	0.111	5.80747	143	0.1044	7.79745	78	0.143	5.78801	40	0.1038	2.92567
CL2471.Contig5_All	1430	1977	0.8804	125.345	1744	0.849	102.05	2997	0.8734	212.859	4453	0.9	236.751	1963	0.842	132.905	2536	0.8566	158.149	263	0.7944	19.1932	1459	0.8839	85.629	1659	0.8469	108.739	626	0.8517	53.5704	680	0.8175	58.0484	1072	0.8566	90.4271	553	0.7804	36.2169	909	0.8112	53.101	821	0.8965	65.268	257	0.7608	20.1383
CL248.Contig17_All	1733	52	0.3006	2.72044	43	0.292	2.07621	70	0.2874	4.10242	81	0.3006	3.55354	64	0.2839	3.57553	42	0.2949	2.16125	6	0.2412	0.36131	36	0.2926	1.74343	28	0.1985	1.51438	17	0.2701	1.20043	24	0.2891	1.69056	60	0.2943	4.17631	56	0.2793	3.0263	32	0.2879	1.54251	25	0.2799	1.63997	15	0.2926	0.969879
CL2483.Contig3_All	312	93	1	27.0249	19	1	5.09565	27	1	8.78922	19	1	4.62992	47	1	14.5848	49	1	14.0054	13	1	4.34826	54	1	14.5258	146	1	43.8605	32	1	12.5511	39	1	15.2591	133	1	51.4206	237	1	71.1403	174	1	46.5875	75	1	27.3275	60	1	21.5487
CL2502.Contig1_All	822	54	1	5.95603	58	1	5.90414	35	0.5852	4.32451	33	0.9197	3.05222	60	0.9988	7.06705	35	0.781	3.79708	65	1	8.25217	70	0.9465	7.14707	23	0.899	2.62259	31	0.9903	4.61505	63	0.871	9.35592	14	0.8394	2.05445	35	0.6375	3.98766	50	0.9392	5.08128	43	0.9611	5.94689	93	1	12.6776
CL2502.Contig3_All	3140	539	0.9252	15.563	659	0.9726	17.5613	494	0.9468	15.9786	363	0.9236	8.78924	370	0.9073	11.4086	372	0.95	10.5649	1085	0.9742	36.0601	993	0.9777	26.5412	406	0.9672	12.1191	432	0.9717	16.8361	867	0.9341	33.706	313	0.9264	12.0242	509	0.9408	15.1813	632	0.935	16.8137	465	0.9529	16.8351	1461	0.9627	52.1369
CL2502.Contig4_All	878	86	0.9112	8.88053	144	1	13.7236	96	0.9579	11.105	88	0.9818	7.62013	83	0.9829	9.15255	108	0.8554	10.9694	111	1	13.1934	187	1	17.8751	63	0.9692	6.72544	52	0.9248	7.24762	110	0.9658	15.2938	47	0.9043	6.45718	75	0.9875	7.99998	80	0.8952	7.61151	67	0.9749	8.67508	215	1	27.439
CL251.Contig2_All	679	54	0.8778	7.21039	214	0.9764	26.3721	123	0.9647	18.3982	81	0.9735	9.06963	87	0.9691	12.4053	85	0.975	11.1636	358	0.9558	55.0225	128	0.9529	15.8213	36	0.8321	4.96944	170	0.9794	30.6384	134	0.9205	24.0909	61	0.9956	10.8368	90	0.9337	12.4135	91	0.9278	11.1956	303	0.9971	50.7302	178	0.9705	29.3748
CL2514.Contig1_All	723	176	0.9295	22.0704	253	0.9917	29.2808	147	0.9115	20.65	255	0.9862	26.8149	243	0.9281	32.5407	159	0.9737	19.6116	186	1	26.8474	337	1	39.1195	177	1	22.9462	115	0.9668	19.4646	144	1	24.3132	134	0.8866	22.3566	300	1	38.8602	193	0.9281	22.2995	198	0.9336	31.133	357	0.9267	55.3292
CL2514.Contig2_All	454	102	0.9978	20.3694	154	0.9009	28.3835	109	0.9868	24.3844	138	0.9978	23.1099	114	0.9868	24.3113	88	1	17.2854	107	0.9604	24.5954	143	0.9031	26.4352	96	1	19.8194	43	0.8855	11.5904	54	0.8965	14.5196	68	0.8965	18.0673	134	1	27.6421	109	0.9736	20.0561	59	0.9581	14.7737	202	1	49.8563
CL2517.Contig6_All	1408	10	0.4276	0.643921	14	0.3842	0.832005	10	0.4155	0.721337	1	0.0952	0.0539973	3	0.2848	0.20629	18	0.4822	1.14005	39	0.6612	2.8906	28	0.7067	1.669	14	0.5185	0.931967	12	0.5234	1.04295	25	0.7415	2.16748	7	0.2131	0.599702	5	0.3018	0.332575	9	0.3849	0.533968	19	0.603	1.53407	63	0.843	5.01375
CL2517.Contig8_All	3066	11	0.1693	0.325279	11	0.2808	0.300207	6	0.1683	0.198756	4	0.104	0.0991887	3	0.0626	0.0947344	4	0.1354	0.116343	13	0.3297	0.442484	7	0.2022	0.191614	12	0.138	0.366846	9	0.1585	0.359217	3	0.0952	0.119445	1	0.0444	0.039343	4	0.1279	0.122183	9	0.1879	0.245214	14	0.2361	0.519098	24	0.2355	0.87713
CL2523.Contig1_All	1585	62	0.8776	3.54648	234	0.9842	12.3534	99	0.9426	6.34376	119	0.9016	5.70811	81	0.8486	4.94783	78	0.9804	4.38853	180	0.9552	11.8514	143	0.9987	7.57196	90	0.8385	5.32216	90	0.9186	6.94864	131	0.9401	10.0893	32	0.8461	2.43535	47	0.8328	2.77709	100	0.9237	5.27043	104	0.9331	7.45929	118	0.9754	8.34214
CL2529.Contig1_All	2022	2496	1	111.918	5413	1	224.005	2215	1	111.259	2173	0.9921	81.7058	2520	0.9951	120.664	2989	0.9901	131.825	7944	0.9995	410.001	4256	1	176.653	1425	0.9357	66.0555	3036	1	183.741	3064	1	184.98	1119	0.9906	66.7558	1596	0.9505	73.922	2832	1	117	2402	1	135.047	3457	0.9975	191.577
CL2545.Contig2_All	934	64	0.5161	6.21252	101	0.4979	9.04847	64	0.5	6.95944	80	0.4904	6.51205	63	0.6627	6.53059	59	0.4989	5.63325	88	0.5332	9.83247	104	0.5289	9.34519	45	0.4593	4.51586	57	0.5086	7.46817	66	0.4572	8.62611	45	0.4604	5.81173	68	0.454	6.81843	72	0.5428	6.43963	59	0.5021	7.18123	114	0.4615	13.6767
CL2547.Contig4_All	1124	161	0.3559	12.9866	31	0.3532	2.30779	164	0.3496	14.819	159	0.3523	10.7549	184	0.3568	15.8493	178	0.3496	14.1224	17	0.2838	1.57837	102	0.3541	7.61615	90	0.3505	7.50501	22	0.2865	2.3952	40	0.3541	4.34422	59	0.3541	6.33178	83	0.3514	6.91566	124	0.3541	9.21575	39	0.3523	3.9445	24	0.3488	2.3926
CL2569.Contig1_All	879	16	0.5654	1.65031	26	0.9078	2.47506	20	0.9283	2.31091	20	0.7656	1.72988	11	0.5154	1.21161	8	0.5085	0.811624	9	0.7372	1.06851	38	0.8658	3.62824	14	0.7315	1.49284	13	0.8089	1.80984	43	0.7349	5.97169	12	0.6621	1.64677	33	0.9352	3.51599	16	0.5245	1.52057	24	0.8726	3.10396	54	0.9511	6.88382
CL2574.Contig1_All	497	69	1	12.5872	151	1	25.4227	151	0.9457	30.8576	129	1	19.7337	92	0.9738	17.9221	120	1	21.5317	99	0.9638	20.7877	113	1	19.082	54	0.998	10.1839	91	1	22.4064	108	0.9879	26.5268	71	0.992	17.2322	70	1	13.1906	50	0.9899	8.40405	92	0.9819	21.0438	105	1	23.6732
CL2584.Contig4_All	971	-	-	-	10	0.5469	0.86175	2	0.2791	0.209195	1	0.0875	0.0782988	-	-	-	7	0.1504	0.642884	117	0.8558	12.5746	6	0.4428	0.518601	-	-	-	-	-	-	14	0.6241	1.76006	3	0.2358	0.372685	-	-	-	1	0.1442	0.0860312	25	0.7487	2.92694	16	0.5633	1.8464
CL2591.Contig1_All	2319	423	0.9836	16.5377	100	0.806	3.60828	215	0.9681	9.41627	337	0.9823	11.0485	208	0.9909	8.68403	279	0.9828	10.7289	34	0.7012	1.53005	271	0.9836	9.80777	982	0.9832	39.6904	156	0.9599	8.23209	79	0.9146	4.15857	343	0.9935	17.8416	570	0.9832	23.0195	539	0.994	19.4162	89	0.9435	4.36297	145	0.9388	7.00635
CL2591.Contig2_All	252	6	0.877	2.15867	2	0.5357	0.664095	2	0.9484	0.806066	25	1	7.54247	2	0.4603	0.768401	8	0.9802	2.83102	-	-	-	3	0.8016	0.999131	33	1	12.2741	-	-	-	-	-	-	19	1	9.09479	16	1	5.94623	6	0.996	1.98896	-	-	-	-	-	-
CL2599.Contig6_All	2672	96	0.689	3.25739	121	0.7541	3.78922	91	0.6912	3.45896	84	0.6957	2.39011	117	0.7373	4.23944	102	0.6164	3.40422	197	0.7403	7.69408	128	0.7294	4.02045	98	0.7564	3.43767	174	0.8043	7.96891	139	0.8039	6.35033	60	0.5876	2.70866	72	0.7025	2.52359	97	0.7863	3.03257	110	0.7406	4.68004	206	0.8237	8.63884
CL260.Contig3_All	887	271	1	27.7001	96	0.832	9.05625	159	0.9966	18.206	463	1	39.6855	229	1	24.996	292	1	29.3571	39	1	4.58847	163	1	15.4229	237	1	25.0438	51	0.9684	7.03611	31	0.9154	4.26634	241	1	32.7743	130	0.9696	13.7259	226	0.9256	21.2843	101	1	12.9447	41	0.8331	5.17947
CL2603.Contig2_All	1901	78	0.3787	3.72004	138	0.3861	6.07432	53	0.2699	2.83162	104	0.3961	4.15935	77	0.3751	3.92164	70	0.3519	3.28375	144	0.3493	7.9051	134	0.3903	5.91595	37	0.3919	1.82429	94	0.3609	6.05107	44	0.2409	2.82545	29	0.2799	1.84016	23	0.232	1.1331	52	0.2599	2.28505	98	0.3866	5.86054	75	0.3256	4.42083
CL2603.Contig3_All	1674	34	0.2909	1.84144	105	0.3112	5.24849	49	0.3082	2.97291	41	0.2861	1.8621	32	0.2897	1.85077	55	0.2718	2.92995	118	0.3142	7.3562	72	0.31	3.60976	35	0.3005	1.95969	83	0.3256	6.06749	41	0.3082	2.98983	16	0.2826	1.15293	21	0.2575	1.17486	46	0.2551	2.2955	84	0.2784	5.7045	56	0.2395	3.7485
CL2604.Contig1_All	461	127	1	24.9769	109	1	19.7846	182	1	40.097	448	1	73.8842	127	1	26.6724	171	1	33.0787	20	1	4.52747	46	0.8351	8.37449	360	1	73.1942	59	1	15.6616	45	0.8156	11.916	144	1	37.6792	36	1	7.31347	35	0.9978	6.34223	44	1	10.8504	8	0.7722	1.94453
CL2604.Contig3_All	551	125	1	20.5681	94	0.922	14.275	205	0.9238	37.7871	537	1	74.0964	162	0.9946	28.4657	229	0.902	37.0627	7	0.6788	1.32579	74	0.9165	11.2715	316	0.9238	53.754	79	1	17.5453	53	0.9982	11.742	184	1	40.2815	44	0.784	7.47865	50	0.7913	7.58043	51	0.9129	10.5223	16	0.9129	3.25382
CL2607.Contig1_All	744	94	0.8884	11.4549	86	0.7728	9.67222	77	0.8212	10.5114	112	0.8858	11.4451	93	0.8737	12.1023	79	0.7997	9.46908	54	0.9126	7.57439	142	0.8938	16.0183	110	0.8858	13.8578	119	0.9355	19.5731	94	0.7997	15.4231	56	0.8978	9.07935	89	0.8898	11.2031	70	0.8831	7.8596	95	0.8831	14.5159	356	0.9315	53.6169
CL2607.Contig2_All	1074	697	0.8417	58.8388	428	0.8436	33.3457	315	0.8501	29.7884	500	0.8445	35.3949	436	0.8073	39.3044	275	0.8538	22.834	419	0.9143	40.7133	746	0.8464	58.2957	392	0.9013	34.2103	761	0.8901	86.7095	275	0.892	31.2569	418	0.851	46.9474	466	0.8482	40.6353	434	0.838	33.7568	421	0.8985	44.5627	2328	0.8762	242.887
CL2607.Contig3_All	978	291	0.863	26.9767	165	0.8476	14.1171	205	0.7679	21.289	220	0.8507	17.1024	214	0.8701	21.1852	148	0.7894	13.4951	82	0.8088	8.74987	318	0.9233	27.2891	331	0.9397	31.7223	601	0.8957	75.2007	276	0.9264	34.4499	337	0.9438	41.5653	476	0.8446	45.5817	354	0.8497	30.2371	385	0.863	44.7523	1048	0.9519	120.074
CL2619.Contig1_All	1934	114	0.5486	5.34421	187	0.6562	8.0907	126	0.6737	6.61691	120	0.6163	4.71736	93	0.4814	4.6557	109	0.6551	5.02601	228	0.6329	12.3028	105	0.6236	4.55653	78	0.6075	3.78019	146	0.6231	9.2381	117	0.5124	7.38494	56	0.6246	3.49278	45	0.5408	2.1791	102	0.5595	4.40574	125	0.6303	7.34762	145	0.5507	8.4011
CL2630.Contig2_All	588	47	0.7636	7.24695	47	0.8946	6.68838	32	0.8146	5.52731	70	0.9422	9.05097	60	0.8554	9.87945	81	0.9167	12.2846	23	0.7024	4.08204	46	0.7585	6.56572	75	0.8878	11.9553	47	0.8878	9.78153	38	0.9252	7.88904	63	0.8673	12.9242	73	0.9201	11.627	83	0.8776	11.7917	37	0.7755	7.15349	26	0.7347	4.95474
CL2632.Contig1_All	663	241	0.8416	32.9563	589	0.9035	74.3366	1145	0.9336	175.401	841	0.9955	96.4399	518	0.9201	75.6441	793	0.8793	106.663	142	0.9186	22.3512	336	0.9201	42.5331	338	0.9321	47.7835	365	0.9804	67.3699	494	0.8974	90.956	407	0.9186	74.0493	185	0.6742	26.1325	411	0.9186	51.7849	386	0.9382	66.1862	183	0.8718	30.9288
CL2635.Contig2_All	809	5	0.3152	0.560346	12	0.3535	1.24118	3	0.199	0.376629	4	0.3511	0.375912	13	0.4141	1.5558	3	0.1879	0.330694	5	0.3931	0.644983	16	0.4747	1.65987	12	0.424	1.3903	7	0.403	1.05885	3	0.3634	0.452679	3	0.2027	0.447314	6	0.3968	0.694584	8	0.4079	0.82607	7	0.3832	0.983655	98	0.4339	13.5738
CL265.Contig19_All	202	53	1	23.7881	24	1	9.9417	29	1	14.581	31	1	11.6677	33	1	15.8169	26	1	11.4782	16	1	8.266	45	1	18.6966	71	1	32.9444	28	1	16.9626	24	1	14.5037	44	1	26.2749	44	1	20.3997	67	1	27.7076	23	1	12.944	15	0.9406	8.32079
CL2656.Contig1_All	367	59	0.9428	14.5754	87	0.9455	19.836	78	0.9128	21.5859	52	0.8556	10.7724	61	0.9728	16.0925	81	0.9864	19.6821	118	0.9455	33.5539	138	0.951	31.5584	54	0.9401	13.7912	42	0.9401	14.0046	52	0.9455	17.2964	40	0.951	13.1472	50	0.951	12.7593	81	0.9455	18.4372	34	0.8828	10.5319	100	0.9482	30.5322
CL2668.Contig4_All	2042	597	0.6538	26.5066	329	0.6371	13.4816	423	0.6024	21.039	598	0.6445	22.2649	542	0.6415	25.6982	403	0.6072	17.5996	99	0.5632	5.05948	348	0.6352	14.3029	188	0.6386	8.62933	140	0.5558	8.38994	72	0.5705	4.30422	125	0.621	7.38404	187	0.6293	8.57646	196	0.6278	8.01817	80	0.6033	4.45377	70	0.5921	3.8412
CL2672.Contig2_All	2014	991	0.9786	44.6117	1099	0.9702	45.6603	566	0.9727	28.5429	976	0.9762	36.8438	971	0.9583	46.6787	978	0.9702	43.3045	449	0.9757	23.2656	800	0.9638	33.3374	500	0.9762	23.2694	402	0.9578	24.426	371	0.9444	22.487	602	0.9747	36.0559	965	0.9777	44.8735	1282	0.9523	53.1745	344	0.9563	19.4175	394	0.9722	21.9211
CL2678.Contig2_All	1705	102	0.6569	5.42389	111	0.5666	5.44753	115	0.5701	6.85038	100	0.6152	4.45913	108	0.6411	6.13279	110	0.5202	5.75336	88	0.5912	5.38623	107	0.617	5.26697	130	0.6082	7.14651	94	0.5848	6.74667	64	0.61	4.58219	77	0.593	5.44761	87	0.6199	4.77878	149	0.5947	7.30024	90	0.6176	6.00083	42	0.563	2.76026
CL2696.Contig1_All	612	-	-	-	-	-	-	-	-	-	-	-	-	-	-	-	-	-	-	1	0.2206	0.17052	-	-	-	-	-	-	-	-	-	1	0.2288	0.199465	1	0.2565	0.197101	-	-	-	-	-	-	-	-	-	27	0.4722	4.94353
CL2697.Contig2_All	709	194	0.591	24.8079	89	0.5219	10.5038	212	0.5529	30.369	332	0.5557	35.6013	104	0.591	14.2019	144	0.5275	18.1121	57	0.5712	8.38987	119	0.5275	14.0865	193	0.5684	25.5144	100	0.7532	17.26	170	0.5289	29.2698	113	0.5444	19.2253	100	0.5684	13.2092	168	0.5684	19.7942	56	0.5614	8.97915	58	0.5303	9.16656
CL2698.Contig1_All	1983	752	0.9168	34.3819	741	0.9491	31.2677	798	0.9975	40.8716	1074	0.9904	41.1771	757	0.9566	36.96	906	0.9112	40.7436	711	0.9919	37.4174	577	0.9854	24.4205	459	0.9758	21.6953	1033	0.9486	63.7476	746	0.9864	45.9234	882	0.9818	53.652	723	0.9813	34.1458	590	0.9531	24.8545	1711	0.9914	98.0891	471	0.9339	26.6148
CL27.Contig3_All	701	121	0.9643	15.6496	148	0.9101	17.6663	184	0.9686	26.6588	321	0.9772	34.8146	133	0.9686	18.3693	214	0.9629	27.2238	70	0.9344	10.4209	124	0.9643	14.8459	149	0.9672	19.9225	120	0.9458	20.9483	88	0.8046	15.3244	147	0.98	25.2953	126	0.9772	16.8335	157	0.9615	18.7093	135	0.9629	21.8932	58	0.9372	9.27118
CL2711.Contig1_All	2014	2413	1	108.626	4213	1	175.038	1966	1	99.1437	2961	1	111.777	2879	1	138.402	2826	1	125.131	2357	1	122.131	5365	1	223.569	1607	1	74.7879	1558	1	94.6661	2429	1	147.226	1489	1	89.1816	3270	1	152.058	4221	1	175.078	1823	1	102.901	4414	1	245.583
CL2716.Contig6_All	3871	12	0.0876	0.281056	4	0.0811	0.0864644	1	0.0328	0.0262372	3	0.0731	0.0589213	6	0.0408	0.150068	5	0.0522	0.115186	5	0.0958	0.134795	9	0.0731	0.195129	-	-	-	1	0.0354	0.0316128	6	0.0788	0.189211	1	0.0354	0.0311614	5	0.0801	0.120968	-	-	-	4	0.079	0.117471	11	0.0989	0.318416
CL2723.Contig10_All	2031	10	0.0931	0.446401	25	0.1334	1.02998	32	0.1448	1.60023	27	0.1526	1.01071	20	0.127	0.953408	25	0.1709	1.0977	14	0.1585	0.719358	17	0.127	0.702491	30	0.1334	1.38448	33	0.1349	1.98834	42	0.1492	2.52439	4	0.067	0.237569	9	0.1246	0.415006	17	0.1462	0.699221	31	0.1595	1.73518	9	0.1093	0.496544
CL2723.Contig7_All	2022	18	0.1395	0.807098	53	0.138	2.19329	57	0.1385	2.86309	51	0.1726	1.91762	36	0.1345	1.72377	39	0.137	1.72003	35	0.1409	1.8064	18	0.1291	0.747125	25	0.1335	1.15887	50	0.1583	3.02604	50	0.134	3.01861	11	0.1281	0.656223	17	0.1409	0.78739	17	0.1246	0.702333	58	0.1449	3.26092	12	0.1617	0.665005
CL2732.Contig2_All	1184	32	0.3074	2.45038	65	0.3378	4.5937	65	0.3235	5.57574	47	0.3226	3.01801	12	0.2872	0.981269	10	0.2787	0.753185	236	0.3767	20.8011	39	0.3378	2.76449	71	0.326	5.62059	49	0.3218	5.06443	48	0.3581	4.94888	43	0.3421	4.38083	18	0.2753	1.42378	10	0.3463	0.705543	36	0.3514	3.45656	17	0.3767	1.60887
CL2735.Contig1_All	2069	88	0.1286	3.85618	137	0.117	5.54065	172	0.117	8.44324	110	0.1208	4.0421	83	0.1397	3.88397	83	0.1247	3.57743	38	0.1257	1.91668	56	0.1083	2.27159	73	0.1218	3.30702	140	0.1368	8.28045	44	0.116	2.59603	32	0.1203	1.86565	64	0.1426	2.89695	35	0.1155	1.41313	81	0.1566	4.45059	25	0.1126	1.35396
CL2735.Contig2_All	2115	231	0.8681	9.90231	562	0.8662	22.2345	400	0.8572	19.2084	1013	0.8846	36.4144	312	0.8671	14.2825	297	0.7972	12.5227	122	0.853	6.01972	116	0.7773	4.60309	426	0.8775	18.8788	435	0.8809	25.169	191	0.8095	11.024	287	0.8605	16.3686	262	0.8293	11.6015	269	0.8671	10.6247	383	0.8889	20.5865	69	0.8014	3.65564
CL2754.Contig1_All	924	86	0.8777	8.43843	44	0.6883	3.98457	67	0.8658	7.36451	98	0.842	8.06359	41	0.882	4.29606	70	0.8225	6.75584	43	0.8323	4.8565	60	0.8225	5.44981	132	0.8874	13.3899	56	0.7781	7.41656	37	0.8431	4.88818	75	0.8734	9.79105	91	0.8301	9.22341	83	0.8063	7.5038	66	0.9048	8.12017	34	0.8485	4.12317
CL2755.Contig3_All	1466	107	0.9441	6.61736	101	0.9209	5.76485	62	0.6801	4.29535	93	0.6937	4.82307	47	0.749	3.10401	88	0.925	5.35306	43	0.9243	3.06099	123	0.9591	7.04162	192	0.9475	12.2756	76	0.9372	6.34404	168	0.8718	13.9892	104	0.8622	8.55735	149	0.8738	9.51863	201	0.8806	11.4535	75	0.8622	5.81595	177	0.9495	13.529
CL2757.Contig3_All	1357	6	0.1599	0.400873	27	0.4517	1.66489	10	0.1783	0.748447	15	0.406	0.8404	19	0.3861	1.3556	9	0.3007	0.591447	1	0.0987	0.0769036	5	0.2336	0.309237	8	0.2845	0.552567	29	0.437	2.6152	35	0.448	3.14852	7	0.3014	0.62224	16	0.3957	1.10424	21	0.3803	1.29275	29	0.5343	2.42947	64	0.5586	5.28476
CL2766.Contig18_All	1397	321	1	20.8326	101	0.8912	6.04959	162	0.9671	11.7777	431	0.9864	23.4561	268	0.9707	18.5736	293	0.9399	18.7036	10	0.4094	0.747017	186	0.8547	11.1742	355	1	23.8181	64	0.9141	5.60622	44	0.8153	3.8448	248	0.9427	21.4139	228	0.9642	15.2848	214	0.9599	12.7965	87	0.8661	7.07972	34	0.6793	2.72714
CL2768.Contig2_All	1503	131	0.8177	7.90219	107	0.7013	5.95697	79	0.6607	5.33838	159	0.7764	8.0429	123	0.7924	7.92328	98	0.7591	5.81461	22	0.682	1.52753	81	0.8104	4.52301	138	0.7791	8.60588	129	0.7858	10.5031	52	0.7259	4.2234	111	0.8097	8.90848	130	0.7578	8.1004	122	0.8197	6.78072	110	0.7465	8.32007	49	0.652	3.6531
CL2780.Contig2_All	3061	2055	0.9477	60.8672	609	0.9595	16.6477	956	0.9438	31.7202	1711	0.9673	42.4973	1269	0.9441	40.1381	1579	0.9458	46.0015	330	0.9435	11.2506	1025	0.9516	28.1036	1808	0.9523	55.3618	486	0.9566	19.4294	514	0.9007	20.4983	1204	0.9856	47.4464	1513	0.9925	46.2911	1599	0.9503	43.6375	571	0.9441	21.2064	483	0.9621	17.6811
CL2783.Contig1_All	1681	79	0.2986	4.26083	82	0.2909	4.08175	34	0.257	2.05425	43	0.3159	1.9448	45	0.3308	2.59181	47	0.2826	2.49335	188	0.3635	11.6712	87	0.2873	4.34363	24	0.2612	1.33819	82	0.2933	5.96942	54	0.2504	3.92142	26	0.3111	1.86572	23	0.1975	1.28139	46	0.2516	2.28594	84	0.3105	5.68074	79	0.298	5.26604
CL2783.Contig2_All	1450	236	0.791	14.7564	369	0.7572	21.2941	222	0.7276	15.5498	167	0.6931	8.75634	163	0.749	10.8837	195	0.7634	11.9928	557	0.7903	40.088	322	0.7903	18.6376	194	0.7683	12.5403	353	0.7924	29.7915	247	0.7703	20.7944	135	0.7703	11.2307	165	0.7931	10.6571	253	0.7683	14.5756	406	0.791	31.8311	303	0.7814	23.4153
CL2785.Contig1_All	1950	197	0.8462	9.15939	184	0.8959	7.89558	83	0.7667	4.32299	173	0.9262	6.74506	162	0.9518	8.04339	101	0.8708	4.61892	219	0.8344	11.7202	149	0.8159	6.41288	207	0.8133	9.94972	113	0.8626	7.09137	71	0.7872	4.44469	219	0.8333	13.5472	199	0.7877	9.55742	118	0.8892	5.05502	194	0.8303	11.3099	69	0.7867	3.96496
CL2788.Contig1_All	2057	49	0.4978	2.15972	35	0.4759	1.42375	41	0.4205	2.02437	112	0.6811	4.1396	51	0.5348	2.40046	47	0.507	2.03759	37	0.4968	1.87713	27	0.5095	1.10162	117	0.6184	5.33122	81	0.6573	4.81878	67	0.5892	3.97611	70	0.5712	4.10491	63	0.5139	2.86832	54	0.6184	2.19298	97	0.6636	5.36082	117	0.5829	6.37348
CL2803.Contig1_All	925	321	0.9427	31.4629	605	0.8476	54.7286	240	0.8368	26.3518	226	0.8422	18.5755	351	0.8497	36.7387	420	0.8649	40.4912	650	0.8778	73.3328	539	0.8476	48.9045	142	0.7968	14.3887	284	0.8043	37.5719	194	0.8054	25.6022	156	0.9589	20.3434	310	0.8368	31.3864	471	0.8692	42.5358	412	0.8389	50.6348	481	0.9741	58.2677
CL2806.Contig1_All	1329	186	0.9345	12.6889	429	0.9842	27.0105	1124	0.997	85.8979	119	0.9157	6.80764	322	0.9436	23.4579	421	0.9368	28.2495	441	0.9255	34.629	240	0.9345	15.1561	37	0.6253	2.60947	129	0.9187	11.8782	40	0.8962	3.67412	76	0.9293	6.89808	616	0.9383	43.4088	232	0.9255	14.5827	258	0.9579	22.0693	79	0.8623	6.66081
CL2814.Contig2_All	734	28	0.6798	3.45857	38	0.6008	4.332	93	0.53	12.8685	131	0.7834	13.5691	38	0.6185	5.01241	41	0.6335	4.98128	27	0.455	3.83879	20	0.5204	2.28684	56	0.688	7.151	19	0.594	3.1677	30	0.6185	4.98934	45	0.7289	7.39531	32	0.6662	4.08297	31	0.5899	3.5281	59	0.673	9.13796	3	0.3093	0.457984
CL284.Contig2_All	1066	140	0.9343	11.9071	54	0.6614	4.23874	82	0.8208	7.81264	148	0.8799	10.5555	93	0.8668	8.44665	104	0.9503	8.70021	46	0.6811	4.50326	94	0.909	7.40069	150	0.9991	13.1889	63	0.9062	7.23219	65	0.8527	7.44344	117	0.8574	13.2394	138	0.9081	12.1239	131	0.9531	10.2657	83	0.9034	8.85145	57	0.7955	5.9916
CL2841.Contig2_All	1206	366	0.6219	27.515	182	0.6086	12.6277	223	0.6119	18.7801	336	0.6045	21.182	282	0.6095	22.6392	346	0.6095	25.5848	127	0.6294	10.9896	281	0.6269	19.5551	299	0.6194	23.238	116	0.6095	11.7706	179	0.6086	18.1186	265	0.6119	26.5056	345	0.6119	26.7913	363	0.6119	25.144	226	0.6294	21.3037	140	0.6294	13.0079
CL2851.Contig1_All	697	86	0.7489	11.1867	176	0.7016	21.1291	88	0.7245	12.823	115	0.7288	12.5441	125	0.6915	17.3634	102	0.6714	13.0503	141	0.7145	21.1112	196	0.7518	23.6007	146	0.868	19.6334	39	0.7016	6.84728	57	0.7245	9.98297	95	0.7834	16.4411	209	0.9297	28.0825	243	0.7834	29.1238	109	0.9154	17.7782	209	0.8422	33.5999
CL2851.Contig2_All	741	164	0.9001	20.066	259	0.9271	29.2471	166	0.9271	22.7526	266	0.9123	27.2922	244	0.9109	31.8809	182	0.8475	21.9032	352	0.9568	49.5737	372	0.919	42.1334	179	0.915	22.6417	53	0.7638	8.75274	100	0.7773	16.474	159	0.8839	25.8832	291	0.9136	36.7787	310	0.919	34.9477	151	0.8691	23.1661	298	0.8543	45.0633
CL2851.Contig3_All	386	95	0.9948	22.3137	164	1	35.5514	84	0.9974	22.1021	142	0.9974	27.9689	139	0.9974	34.8647	99	0.9845	22.8719	288	1	77.8632	319	1	69.3594	174	1	42.251	34	0.9974	10.779	77	0.9974	24.3512	125	0.9974	39.0627	315	1	76.4267	363	1	78.5587	152	1	44.7661	260	1	75.4763
CL2865.Contig2_All	2574	67	0.4732	2.35994	64	0.4922	2.08052	70	0.4274	2.76204	91	0.4728	2.68786	70	0.4316	2.63298	72	0.451	2.49447	45	0.4068	1.82444	84	0.4145	2.73888	81	0.5412	2.94952	54	0.4103	2.56727	50	0.4145	2.37126	83	0.4429	3.88964	125	0.4674	4.54803	78	0.434	2.5314	59	0.5148	2.60577	44	0.5109	1.91544
CL2874.Contig2_All	1898	140	0.225	6.68755	98	0.1976	4.32047	100	0.186	5.35112	194	0.2018	7.77105	150	0.197	7.65163	104	0.1992	4.88642	69	0.216	3.79385	127	0.2208	5.61577	119	0.2181	5.87659	54	0.2034	3.48164	56	0.2165	3.60172	87	0.1965	5.52921	100	0.225	4.9343	134	0.215	5.89772	57	0.2234	3.41407	49	0.1839	2.89284
CL289.Contig1_All	891	132	0.7284	13.4317	20	0.6813	1.87825	48	0.6633	5.47148	208	0.7093	17.7484	74	0.7172	8.04105	94	0.6981	9.40814	2	0.2346	0.23425	47	0.7048	4.42713	151	0.697	15.8845	51	0.7048	7.00453	38	0.7071	5.20623	189	0.7329	25.5873	112	0.716	11.7723	98	0.7071	9.18805	51	0.7026	6.50708	21	0.697	2.64099
CL289.Contig2_All	960	150	0.7073	14.1663	53	0.6635	4.61961	84	0.6417	8.88688	197	0.7458	15.6016	90	0.6771	9.07674	120	0.7448	11.1471	7	0.2854	0.760946	68	0.7458	5.94483	79	0.6635	7.71313	27	0.6312	3.44175	21	0.6073	2.67034	117	0.6604	14.7013	28	0.6635	2.73155	44	0.6604	3.82875	29	0.6438	3.43416	7	0.4031	0.817056
CL2895.Contig1_All	1242	176	0.7496	12.8477	90	0.814	6.06348	106	0.7576	8.66813	118	0.8237	7.22329	87	0.8921	6.78198	109	0.6369	7.82633	71	0.6876	5.96573	119	0.6908	8.04131	195	0.8639	14.7159	89	0.7641	8.76909	60	0.715	5.89722	108	0.7681	10.4892	108	0.789	8.14375	172	0.8076	11.5686	64	0.7101	5.85803	63	0.6401	5.68387
CL2925.Contig1_All	650	4	0.2231	0.557932	5	0.3338	0.643661	2	0.1815	0.312506	4	0.4815	0.467866	21	0.7554	3.12798	8	0.3523	1.09756	11	0.4954	1.76606	15	0.6554	1.93678	128	1	18.4574	53	1	9.97812	43	0.8338	8.07556	108	1	20.0424	102	0.9877	14.6963	73	0.9969	9.38177	73	1	12.7674	37	0.8277	6.37842
CL2931.Contig3_All	1174	346	0.9804	26.7204	655	0.977	46.6846	431	0.8501	37.2864	412	0.9072	26.6811	332	0.9813	27.3797	381	0.9796	28.9408	880	0.9787	78.2242	588	1	42.035	320	0.9736	25.548	611	0.862	63.6883	334	0.9727	34.7293	219	0.9634	22.5017	213	0.9642	16.9916	317	0.9796	22.5562	554	0.9966	53.6457	476	0.9736	45.4322
CL2935.Contig4_All	2074	83	0.3939	3.62831	13	0.3684	0.524488	36	0.3042	1.76293	32	0.3635	1.17305	39	0.2768	1.8206	36	0.298	1.54792	19	0.2859	0.95603	34	0.3722	1.37585	16	0.284	0.72308	5	0.1432	0.295017	14	0.1962	0.824019	18	0.2213	1.0469	28	0.1461	1.26436	32	0.2522	1.28889	15	0.1504	0.822197	4	0.1456	0.216111
CL2941.Contig1_All	1515	37	0.633	2.21424	36	0.7327	1.98834	65	0.8218	4.35754	48	0.6152	2.40881	48	0.6832	3.06752	46	0.7538	2.70769	25	0.6746	1.72208	52	0.6667	2.88066	41	0.798	2.53657	39	0.7003	3.1502	24	0.7327	1.93382	34	0.7611	2.70711	22	0.5894	1.35998	30	0.6647	1.65418	44	0.7413	3.30167	11	0.4983	0.813589
CL2943.Contig1_All	363	15	0.9697	3.74645	31	0.6061	7.14588	18	0.6143	5.03625	22	0.708	4.60777	24	0.9284	6.40123	19	0.8017	4.66767	47	0.8733	13.5119	27	0.876	6.2425	13	0.6226	3.35669	80	0.6309	26.9693	72	0.9311	24.2127	35	0.9036	11.6306	42	0.6804	10.8359	29	0.9036	6.6737	65	0.9532	20.3564	73	0.741	22.5341
CL2955.Contig1_All	1586	477	1	27.2678	138	0.9773	7.28076	271	0.9716	17.3543	593	0.966	28.4267	204	0.9414	12.4533	194	0.8348	10.9082	67	0.901	4.40858	228	0.9836	12.0652	99	0.7547	5.85069	48	0.7188	3.7036	70	0.7573	5.38781	105	0.7673	7.98594	86	0.7314	5.07829	127	0.7125	6.68922	61	0.6929	4.3724	33	0.6892	2.3315
CL2955.Contig3_All	672	184	1	24.8247	64	0.9881	7.96914	116	1	17.5319	244	0.9955	27.6055	63	0.9464	9.07674	64	0.9807	8.49306	10	0.9062	1.55295	100	0.9583	12.4891	41	0.8854	5.7186	33	0.8527	6.0094	26	0.8542	4.72304	82	0.8676	14.7192	87	1	12.1247	54	0.9315	6.71274	43	0.8601	7.27432	19	0.8021	3.16817
CL2958.Contig3_All	589	49	1	7.54251	122	0.9762	17.3319	60	0.9983	10.3461	55	1	7.0994	88	1	14.4653	92	0.7997	13.9292	102	1	18.0722	78	1	11.1143	34	1	5.41051	43	1	8.93387	39	0.9779	8.0829	27	0.8031	5.52953	36	0.798	5.72413	46	1	6.52406	20	0.9864	3.86018	78	1	14.839
CL2963.Contig1_All	210	6	0.9	2.5904	25	0.881	9.96142	6	1	2.90184	13	0.9524	4.7065	5	0.9476	2.3052	7	1	2.97257	23	1	11.4297	18	0.8952	7.19374	4	0.7571	1.78532	30	1	17.4819	10	0.9238	5.81297	10	0.819	5.74408	4	0.7	1.78387	6	0.7381	2.38675	11	0.9524	5.95479	32	1	17.0748
CL2963.Contig3_All	695	47	0.9209	6.13124	156	0.9583	18.7819	63	0.9022	9.20655	105	0.9309	11.4863	34	0.905	4.73645	53	0.9424	6.80056	81	0.9741	12.1626	115	0.964	13.8872	15	0.6288	2.02293	94	0.9266	16.5512	73	0.9525	12.822	37	0.9007	6.4218	18	0.8691	2.42555	38	0.9439	4.56745	91	1	14.885	235	0.9928	37.8885
CL2967.Contig2_All	760	69	1	8.23134	20	0.7368	2.202	42	0.7829	5.61276	100	0.9092	10.0037	20	0.6658	2.54786	43	1	5.04555	13	0.5684	1.78508	31	0.9539	3.42334	199	0.9961	24.5423	32	0.8408	5.15256	15	0.8263	2.40933	69	0.8934	10.9515	56	0.9724	6.90075	73	1	8.02388	23	0.8132	3.44039	19	0.825	2.80133
CL2967.Contig3_All	1236	102	0.979	7.48198	15	0.6561	1.01549	36	0.8819	2.95818	87	0.9846	5.3515	39	0.7629	3.05495	37	0.7015	2.66954	28	0.6246	2.3641	33	0.8722	2.24077	252	0.9806	19.1098	37	0.8002	3.66328	26	0.7249	2.56787	86	0.9417	8.39305	90	0.9709	6.8194	96	1	6.48826	25	0.8819	2.2994	33	0.8285	2.99172
CL2977.Contig1_All	2722	80	0.3178	2.66463	39	0.18	1.19888	59	0.2502	2.20143	76	0.1811	2.12275	41	0.2432	1.45833	77	0.2645	2.52264	30	0.255	1.15016	65	0.2987	2.00413	48	0.2869	1.65283	34	0.255	1.52854	21	0.2241	0.941779	40	0.3222	1.7726	56	0.2458	1.92673	64	0.3086	1.96412	55	0.3097	2.29704	92	0.3626	3.78725
CL2985.Contig1_All	1514	68	0.537	4.0721	21	0.3441	1.16063	30	0.5317	2.0125	70	0.611	3.51517	49	0.4822	3.13349	47	0.4782	2.76838	12	0.3771	0.827146	51	0.4967	2.82713	198	0.6268	12.2578	53	0.5251	4.28387	37	0.504	2.98328	78	0.5588	6.21453	153	0.5852	9.46428	68	0.4848	3.75196	63	0.6361	4.73051	38	0.5502	2.81244
CL2989.Contig1_All	3086	65	0.1011	1.90964	37	0.1121	1.00324	46	0.0992	1.51392	59	0.105	1.45355	76	0.106	2.38438	72	0.0982	2.08061	22	0.0865	0.743967	40	0.1063	1.08784	110	0.1095	3.34096	53	0.1034	2.10168	49	0.1099	1.93829	68	0.1073	2.65799	81	0.1099	2.45817	87	0.106	2.35504	37	0.1099	1.36301	31	0.104	1.12562
CL3002.Contig2_All	625	82	0.6384	11.8951	126	0.6048	16.8691	86	0.6032	13.9752	89	0.5968	10.8264	77	0.552	11.928	77	0.5424	10.9866	81	0.6704	13.5248	188	0.6064	25.2452	36	0.5312	5.3988	38	0.5472	7.44029	28	0.6048	5.46885	27	0.5712	5.21103	66	0.568	9.88976	77	0.5744	10.2917	38	0.5872	6.91189	103	0.6112	18.4664
CL3006.Contig3_All	573	21	0.9599	3.32277	26	0.8499	3.79682	36	0.8063	6.381	62	0.8866	8.22643	32	0.6754	5.40697	36	0.6824	5.60275	24	0.8063	4.37103	34	0.8325	4.97996	81	0.9808	13.2497	28	0.7609	5.97984	12	0.5934	2.55649	57	0.897	11.9994	61	0.6806	9.97005	45	0.74	6.56044	25	0.6876	4.95997	19	0.6684	3.71556
CL3008.Contig2_All	878	27	0.4043	2.78807	19	0.5273	1.81076	26	0.279	3.0076	68	0.4271	5.88828	30	0.4134	3.30815	18	0.1936	1.82823	24	0.3747	2.85262	36	0.4294	3.4412	11	0.1925	1.17428	11	0.1982	1.53315	5	0.1731	0.695174	17	0.2654	2.33558	38	0.2073	4.05332	52	0.3929	4.94748	44	0.2244	5.69707	67	0.3599	8.55077
CL3013.Contig3_All	1735	316	0.8934	16.5129	470	0.9089	22.6673	303	0.9026	17.7372	514	0.8836	22.5236	376	0.887	20.982	361	0.8807	18.555	302	0.8761	18.165	418	0.8841	20.2199	197	0.8697	10.6425	205	0.6259	14.4591	230	0.5395	16.1825	217	0.5925	15.0869	284	0.6352	15.33	327	0.6156	15.7443	223	0.6271	14.6116	477	0.6847	30.8066
CL3015.Contig4_All	894	45	0.4664	4.56363	29	0.4642	2.71432	20	0.5134	2.27213	31	0.6588	2.63632	30	0.5872	3.24895	25	0.4978	2.49377	45	0.3982	5.25293	35	0.5526	3.28573	17	0.4362	1.78232	8	0.3512	1.09506	12	0.1857	1.63856	8	0.4094	1.07942	3	0.2729	0.314272	16	0.264	1.49506	19	0.3926	2.41607	34	0.3848	4.26154
CL3060.Contig4_All	911	695	0.3754	69.1674	2	0.191	0.183701	-	-	-	-	-	-	343	0.3348	36.4531	161	0.3139	15.7602	533	0.3721	61.057	474	0.3589	43.6678	364	0.3227	37.4505	4	0.1756	0.537314	3	0.0626	0.401995	1	0.0659	0.13241	5	0.0527	0.514012	247	0.3326	22.6492	3	0.0615	0.374366	2	0.0516	0.246001
CL3062.Contig1_All	2264	3764	0.6943	150.733	6812	0.7058	251.767	3093	0.6908	138.754	2622	0.6913	88.0503	3305	0.6939	141.336	3309	0.6864	130.339	8439	0.7292	388.993	5598	0.693	207.519	2327	0.6842	96.3374	5607	0.6837	303.068	3723	0.6939	200.74	1727	0.6793	92.0144	2173	0.6913	89.8888	3221	0.6948	118.847	5060	0.727	254.078	4405	0.6961	218.019
CL3062.Contig2_All	664	543	0.991	74.1424	917	1	115.559	468	0.9985	71.5845	347	0.9895	39.7316	398	1	58.0328	481	0.9458	64.5997	1243	1	195.357	909	1	114.894	375	0.997	52.9344	1015	1	187.061	481	1	88.429	264	0.9955	47.9596	287	0.9955	40.4796	439	1	55.2296	818	1	140.049	699	0.9985	117.96
CL3062.Contig3_All	1120	116	0.3982	9.3902	344	0.4036	25.7005	108	0.3679	9.7937	87	0.3714	5.90576	115	0.3795	9.94119	121	0.3634	9.63432	386	0.4152	35.9663	234	0.4286	17.5347	77	0.3777	6.44388	260	0.3741	28.4081	106	0.3786	11.5533	78	0.3634	8.40072	87	0.3688	7.27484	112	0.3741	8.35363	211	0.417	21.417	186	0.4134	18.6089
CL3062.Contig4_All	663	86	0.5596	11.7603	199	0.54	25.1154	111	0.4842	17.004	79	0.5294	9.05916	72	0.5415	10.5142	180	0.4947	24.211	324	0.6305	50.9986	152	0.5686	19.2412	32	0.5204	4.52388	72	0.27	13.2894	45	0.2821	8.28546	18	0.4661	3.27491	17	0.276	2.40136	71	0.5173	8.94582	53	0.2956	9.08774	54	0.2805	9.12652
CL307.Contig1_All	1236	1523	0.3827	111.716	759	0.2864	51.3835	958	0.3471	78.7206	1529	0.343	94.051	1334	0.3827	104.495	1575	0.3528	113.636	253	0.3099	21.3614	891	0.3738	60.5008	4041	0.3762	306.44	482	0.2735	47.7216	1183	0.3746	116.838	2195	0.3746	214.218	3785	0.36	286.794	3325	0.3422	224.723	639	0.3212	58.7727	1027	0.3568	93.1058
CL307.Contig8_All	1265	2132	0.3826	152.803	1628	0.3083	107.687	2572	0.2206	206.501	2484	0.3542	149.292	2460	0.3099	188.28	3247	0.3518	228.9	503	0.3415	41.4958	2001	0.3502	132.757	5142	0.3455	380.993	646	0.2988	62.4926	1207	0.298	116.475	2092	0.3075	199.485	3966	0.3375	293.619	3720	0.2949	245.656	710	0.3447	63.806	997	0.2964	88.314
CL3072.Contig10_All	2825	55	0.2319	1.76514	39	0.3019	1.15517	36	0.2559	1.29427	52	0.2821	1.39946	59	0.3526	2.02205	58	0.3536	1.83089	41	0.3278	1.51458	66	0.3069	1.96077	93	0.3405	3.0856	85	0.3235	3.68203	51	0.314	2.20379	84	0.3434	3.58675	93	0.3388	3.08309	89	0.3327	2.63176	63	0.3409	2.53522	35	0.3016	1.38827
CL3097.Contig1_All	1003	494	0.9033	44.6541	617	0.8604	51.4736	375	0.7946	37.9727	631	0.7059	47.8303	488	0.7737	47.1061	351	0.8584	31.2076	387	0.7507	40.2658	744	0.8913	62.2549	353	0.8156	32.9875	614	0.8215	74.9124	313	0.8903	38.0944	358	0.7149	43.0548	478	0.8664	44.6323	409	0.8275	34.0642	423	0.8903	47.9438	1424	0.9123	159.087
CL3097.Contig2_All	1026	-	-	-	-	-	-	-	-	-	2	0.1374	0.148203	-	-	-	4	0.1384	0.347669	-	-	-	-	-	-	40	0.4834	3.65416	1	0.0848	0.119272	-	-	-	16	0.4211	1.8811	1	0.1423	0.0912798	61	0.4591	4.96658	-	-	-	2	0.1384	0.218428
CL3097.Contig3_All	1032	29	0.5029	2.54773	105	0.5484	8.51354	67	0.5019	6.59381	57	0.5417	4.19923	39	0.5155	3.65884	37	0.5	3.19724	75	0.5504	7.58418	79	0.5262	6.42464	32	0.5349	2.90633	81	0.5426	9.60487	42	0.468	4.96807	31	0.5029	3.62345	19	0.4826	1.72423	61	0.5426	4.93771	58	0.5484	6.38913	199	0.5572	21.6072
CL3102.Contig2_All	1016	-	-	-	8	0.1457	0.658866	7	0.1427	0.699754	5	0.1378	0.374154	2	0.1427	0.190588	5	0.1348	0.438864	9	0.2018	0.924433	11	0.2096	0.908658	1	0.1398	0.0922532	4	0.1821	0.481784	1	0.1476	0.12015	6	0.1929	0.712356	1	0.1388	0.0921782	2	0.1427	0.164442	11	0.1565	1.23081	22	0.1437	2.42635
CL3103.Contig4_All	2049	63	0.2518	2.78762	34	0.1884	1.38847	32	0.184	1.58617	64	0.2177	2.37472	49	0.2279	2.31533	65	0.2118	2.82895	36	0.2704	1.83353	82	0.2284	3.35872	81	0.2279	3.70525	31	0.1894	1.85142	50	0.1996	2.97883	63	0.2128	3.70884	91	0.2094	4.15931	55	0.202	2.24231	29	0.2601	1.60898	27	0.2138	1.47654
CL3112.Contig3_All	890	353	0.9326	35.96	137	0.9202	12.8805	213	0.9169	24.307	454	0.8742	38.7829	293	0.9236	31.874	370	0.8764	37.0736	86	0.9303	10.0841	198	0.9202	18.6714	131	0.873	13.7961	25	0.8629	3.43745	88	0.8517	12.0701	131	0.9258	17.755	146	0.9202	15.3633	102	0.7775	9.57382	39	0.8798	4.98159	50	0.882	6.29513
CL3143.Contig2_All	443	144	0.921	29.4709	424	1	80.0872	152	0.9413	34.8483	134	0.9481	22.9972	166	0.9616	36.2796	208	1	41.871	517	1	121.791	363	1	68.7709	114	0.9865	24.1199	264	1	72.9267	247	1	68.063	104	0.9842	28.3184	98	0.9842	20.7178	143	1	26.9654	192	1	49.2709	246	1	62.2238
CL3153.Contig7_All	1321	2	0.1173	0.137266	-	-	-	-	-	-	-	-	-	-	-	-	-	-	-	-	-	-	-	-	-	-	-	-	-	-	-	-	-	-	-	-	-	-	-	-	-	-	-	-	-	-	12	0.1484	1.0179
CL3171.Contig2_All	1793	119	0.4456	6.0173	87	0.4228	4.06013	92	0.4283	5.21133	160	0.454	6.78444	89	0.4228	4.80583	81	0.4294	4.02864	41	0.4138	2.38633	97	0.4345	4.54039	83	0.4356	4.33883	43	0.4099	2.93477	59	0.3358	4.01689	80	0.4094	5.38207	92	0.3949	4.8054	87	0.4222	4.05335	70	0.411	4.43824	30	0.3514	1.87485
CL3171.Contig3_All	237	50	1	19.1274	14	0.9747	4.94288	5	0.9409	2.14271	9	0.9241	2.88714	28	0.9789	11.4385	9	0.6456	3.38647	12	1	5.28396	19	0.9705	6.72832	61	0.9536	24.1244	19	0.7131	9.81051	13	0.8861	6.69596	41	1	20.8677	34	0.7384	13.4355	56	0.903	19.7385	35	0.9578	16.7885	11	0.8101	5.20079
CL3175.Contig1_All	619	680	1	99.5986	237	1	32.0375	108	1	17.7204	702	1	86.2225	201	1	31.4387	228	0.9241	32.8472	334	1	56.3096	112	0.9515	15.1855	1537	1	232.733	182	1	35.9805	124	1	24.4539	319	1	62.1641	266	1	40.2451	457	1	61.6738	154	1	28.2829	56	0.9548	10.1373
CL3178.Contig2_All	393	22	0.9746	5.07534	60	1	12.775	33	0.9517	8.5283	26	1	5.02985	24	1	5.91258	20	0.9898	4.53828	49	1	13.0116	38	0.972	8.11508	8	0.4555	1.90797	43	1	13.3894	63	1	19.5689	16	1	4.91097	57	1	13.5833	23	0.972	4.88889	84	1	24.2985	127	1	36.2106
CL3196.Contig7_All	446	165	0.917	33.5416	172	0.9081	32.2697	165	0.8879	37.5742	192	0.8632	32.7296	127	0.9439	27.5694	168	0.8251	33.5914	97	0.926	22.6967	108	0.7265	20.3231	19	0.4978	3.99295	-	-	-	1	0.1345	0.273705	8	0.6502	2.16369	1	0.2242	0.209984	18	0.4888	3.37142	-	-	-	-	-	-
CL32.Contig2_All	852	40	0.284	4.25653	14	0.1631	1.37496	32	0.1585	3.81462	16	0.1585	1.42776	20	0.1749	2.27274	25	0.1655	2.6167	1	0.1514	0.122486	25	0.1667	2.46265	19	0.2523	2.09021	3	0.1573	0.430892	5	0.1655	0.716388	17	0.1643	2.40685	22	0.1878	2.41827	18	0.1725	1.76485	4	0.1655	0.53372	1	0.162	0.131518
CL3202.Contig2_All	895	138	0.9207	13.9795	96	0.7397	8.9753	83	0.6939	9.41881	123	0.7464	10.4486	89	0.7218	9.62777	120	0.7866	11.9567	81	0.7911	9.44471	136	0.8994	12.7532	182	0.7866	19.06	63	0.6793	8.61398	57	0.5989	7.77445	101	0.7754	13.6125	135	0.7877	14.1264	124	0.6291	11.5737	77	0.6983	9.7805	53	0.6849	6.63556
CL3205.Contig4_All	731	-	-	-	-	-	-	-	-	-	-	-	-	1	0.1956	0.132447	1	0.1847	0.121993	-	-	-	1	0.2161	0.114811	22	0.6799	2.82085	34	0.6731	5.69178	58	0.9042	9.68564	7	0.5896	1.1551	56	0.8851	7.17452	31	0.6498	3.54258	26	0.6785	4.04342	107	0.6799	16.4018
CL3205.Contig5_All	1048	141	0.5544	12.1981	164	0.5277	13.0943	161	0.5296	15.6029	133	0.5315	9.64861	101	0.5353	9.3308	117	0.541	9.95584	207	0.5334	20.6127	185	0.5697	14.8154	47	0.5468	4.2035	22	0.4389	2.5689	96	0.5229	11.1822	31	0.4704	3.56813	72	0.5372	6.43418	44	0.4609	3.50725	28	0.4781	3.03732	174	0.5553	18.6043
CL3210.Contig4_All	517	97	1	17.0105	125	1	20.2311	60	1	11.787	113	1	16.6174	113	0.9865	21.1615	70	0.9942	12.0743	130	1	26.241	64	1	10.3894	96	1	17.4043	107	1	25.3268	36	0.8588	8.50021	50	1	11.6659	63	1	11.4123	62	0.9516	10.0179	180	1	39.58	57	1	12.354
CL3234.Contig1_All	2495	451	0.5523	16.3886	156	0.5571	5.23184	221	0.5768	8.99628	483	0.6505	14.7181	280	0.5731	10.8654	345	0.5824	12.3311	92	0.5214	3.84808	176	0.5307	5.9203	602	0.6164	22.6152	146	0.6104	7.16092	150	0.6044	7.33903	394	0.6257	19.0487	543	0.6297	20.3822	465	0.6565	15.5689	196	0.596	8.93056	161	0.6092	7.2307
CL325.Contig2_All	3468	38	0.4328	0.993435	15	0.2915	0.36192	11	0.2336	0.322147	57	0.4703	1.2496	18	0.316	0.502519	31	0.3532	0.797143	3	0.1104	0.0902753	15	0.2837	0.363006	73	0.4089	1.97296	14	0.1909	0.494009	9	0.1257	0.316797	62	0.3976	2.15651	36	0.346	0.972177	70	0.3786	1.68614	21	0.2581	0.688389	15	0.1909	0.48466
CL3253.Contig2_All	1417	72	0.6803	4.60678	99	0.674	5.8461	49	0.6415	3.5121	90	0.5815	4.82889	64	0.6514	4.37289	91	0.7262	5.72697	92	0.6112	6.77555	151	0.7841	8.94353	28	0.5992	1.85209	40	0.6768	3.45443	57	0.6824	4.91047	27	0.6916	2.29844	60	0.7579	3.96555	79	0.5053	4.65728	42	0.7092	3.36956	91	0.7142	7.19609
CL3260.Contig1_All	1097	476	0.9654	39.3401	923	0.9717	70.4038	465	0.9717	43.0514	719	0.9572	49.8307	543	0.9544	47.9239	547	0.9572	44.4666	835	0.9736	79.434	1091	0.9772	83.468	450	0.9289	38.4486	256	0.9098	28.5575	311	0.9526	34.6076	373	0.9572	41.0149	855	0.9672	72.9931	1016	0.9572	77.3682	402	0.9572	41.6594	763	0.9617	77.9368
CL3260.Contig2_All	1064	396	0.9539	33.7434	709	0.9521	55.7578	412	0.9539	39.3275	658	0.953	47.0174	523	0.9568	47.5903	548	0.9662	45.9296	721	0.9558	70.7164	972	0.9765	76.6702	439	0.968	38.6721	142	0.9521	16.3318	245	0.9126	28.1088	335	0.9633	37.979	854	0.984	75.1689	863	0.9633	67.7555	414	0.9671	44.2336	698	0.9709	73.5087
CL3271.Contig1_All	1548	58	0.4974	3.39697	82	0.4851	4.43245	36	0.4587	2.36196	74	0.4864	3.63442	55	0.4606	3.43994	58	0.4451	3.34126	47	0.3669	3.1685	71	0.4819	3.84936	24	0.4438	1.45317	-	-	-	-	-	-	5	0.3488	0.389618	-	-	-	17	0.4367	0.917388	-	-	-	-	-	-
CL3277.Contig1_All	1790	2079	0.9827	105.302	4391	0.9972	205.263	1490	0.986	84.5424	1749	0.9721	74.2867	2836	0.9994	153.395	2743	0.995	136.655	5056	0.9961	294.768	5722	0.9994	268.285	639	0.9726	33.4598	1620	0.9972	110.751	1890	1	128.892	959	0.9827	64.6257	2117	0.9966	110.762	3049	0.9922	142.292	1786	1	113.428	3696	0.9994	231.368
CL3277.Contig3_All	264	93	1	31.9385	90	1	28.5259	17	0.9773	6.54013	41	1	11.8074	73	1	26.7718	47	0.9621	15.8762	28	1	11.0683	96	1	30.5189	36	0.9811	12.7813	24	0.947	11.1248	61	1	28.2061	34	0.947	15.5351	63	1	22.349	156	1	49.3624	30	1	12.9185	76	1	32.2578
CL3279.Contig2_All	378	48	1	11.5129	157	1	34.7543	53	1	14.2405	48	0.9603	9.65437	80	1	20.4907	74	1	17.458	136	1	37.5469	175	1	38.8551	45	1	11.1582	96	1	31.0789	79	1	25.5125	62	1	19.7852	82	1	20.3163	128	1	28.2874	78	1	23.4583	185	1	54.8409
CL328.Contig1_All	1576	5005	0.9778	287.927	2341	0.9816	124.293	4116	0.981	265.253	4778	0.9816	230.496	3419	0.9784	210.04	3534	0.974	199.97	1159	0.9778	76.7457	2538	0.9797	135.157	4044	0.9759	240.508	1722	0.9778	133.71	2152	0.9727	166.688	2581	0.981	197.548	2494	0.9905	148.205	2615	0.9816	138.609	2830	0.9822	204.138	1153	0.9708	81.9781
CL3281.Contig2_All	1352	107	0.9793	7.17533	25	0.5962	1.54726	35	0.7678	2.62925	84	0.9327	4.72364	57	0.7788	4.08185	52	0.767	3.42989	9	0.4142	0.694692	20	0.7249	1.24152	149	0.9342	10.3296	41	0.7226	3.71102	12	0.5969	1.08348	117	0.9704	10.4388	47	0.8247	3.25569	55	0.878	3.3983	41	0.7241	3.44747	5	0.409	0.414398
CL331.Contig5_All	316	42	0.9937	12.0503	38	0.9873	10.0623	28	1	8.99937	53	0.9019	12.7516	31	0.9715	9.49802	32	1	9.0306	10	0.8418	3.30248	84	1	22.3097	30	0.9873	8.89834	27	1	10.4559	25	0.8639	9.65763	17	0.9968	6.48936	57	1	16.8931	72	1	19.0336	26	0.8671	9.35362	70	1	24.8219
CL3312.Contig1_All	2062	591	0.5718	25.9857	203	0.4704	8.23774	241	0.4927	11.8705	424	0.485	15.6333	316	0.4694	14.8374	346	0.4656	14.9638	101	0.4423	5.11163	232	0.4699	9.4428	1153	0.4927	52.4102	239	0.4879	14.1839	276	0.5276	16.3395	526	0.5567	30.7707	755	0.5664	34.291	494	0.4855	20.0131	377	0.4918	20.7848	208	0.4447	11.3031
CL3313.Contig3_All	778	50	0.581	5.82674	50	0.6054	5.37763	55	0.6041	7.18	64	0.437	6.25424	48	0.4113	5.97338	42	0.491	4.81419	68	0.4987	9.12129	69	0.5527	7.4434	44	0.5488	5.30088	57	0.5668	8.96565	26	0.3907	4.07954	41	0.3586	6.35688	16	0.3663	1.92603	35	0.2545	3.75806	72	0.4974	10.5207	23	0.527	3.31263
CL3316.Contig2_All	363	-	-	-	-	-	-	8	0.9091	2.23833	-	-	-	33	1	8.80169	14	0.9146	3.43934	-	-	-	1	0.2893	0.231204	159	1	41.0549	51	0.9311	17.1929	67	1	22.5313	90	0.9752	29.9072	91	0.9587	23.4778	78	0.9862	17.9499	48	0.9917	15.0324	19	0.8815	5.86505
CL3344.Contig2_All	821	252	0.9659	27.8287	633	0.9428	64.5151	323	1	39.9577	342	1	31.6707	326	0.944	38.4444	428	0.9099	46.4894	690	0.9927	87.7067	638	0.9927	65.2198	182	0.9367	20.778	307	0.8904	45.7595	353	0.9708	52.4867	200	0.9622	29.3851	246	0.9659	28.0617	370	0.9744	37.6473	256	0.9866	35.4479	488	0.9659	66.6042
CL3344.Contig3_All	1275	354	0.9576	25.1726	684	0.9592	44.8897	356	0.9537	28.3583	312	0.9482	18.6045	334	0.9529	25.3627	393	0.9671	27.4875	713	0.9639	58.3588	743	0.9631	48.908	197	0.9271	14.4821	331	0.9592	31.769	444	0.9663	42.5099	204	0.9435	19.3001	270	0.9733	19.8324	501	0.9467	32.8248	322	0.9671	28.7104	581	0.9647	51.0612
CL3347.Contig2_All	2278	-	-	-	-	-	-	-	-	-	-	-	-	64	0.0931	2.7201	7	0.104	0.27403	13	0.101	0.595548	10	0.0834	0.368424	59	0.0803	2.42758	39	0.0759	2.09506	26	0.0825	1.39328	28	0.1032	1.48267	23	0.108	0.945575	55	0.0953	2.0169	37	0.0922	1.84647	71	0.1036	3.49244
CL3350.Contig1_All	1499	852	0.7572	51.5315	735	0.7392	41.0286	609	0.7452	41.2626	926	0.7498	46.966	637	0.7578	41.143	593	0.7652	35.2782	289	0.7632	20.1198	530	0.7625	29.674	259	0.6551	16.1947	166	0.5677	13.5517	120	0.5357	9.77231	237	0.5977	19.0716	257	0.6571	16.0566	255	0.6604	14.2106	138	0.6378	10.4658	107	0.5237	7.99847
CL3350.Contig4_All	1453	389	0.214	24.2727	355	0.2285	20.4439	342	0.2244	23.9057	473	0.2264	24.7497	298	0.2257	19.8568	328	0.2209	20.1308	149	0.2416	10.7016	291	0.2299	16.8085	269	0.2189	17.3525	150	0.2023	12.6332	104	0.1975	8.73747	204	0.2264	16.9357	246	0.2051	15.8559	277	0.1851	15.9254	151	0.214	11.8142	92	0.223	7.09491
CL3350.Contig5_All	3029	340	0.5028	10.1769	263	0.515	7.26536	379	0.5276	12.7081	368	0.5365	9.23683	280	0.4879	8.94988	511	0.5243	15.0444	170	0.5589	5.85702	236	0.5395	6.53905	291	0.4691	9.00469	182	0.4969	7.3529	68	0.4147	2.74048	268	0.4794	10.6727	335	0.4645	10.3578	264	0.419	7.28081	153	0.4747	5.7423	92	0.4361	3.4034
CL3367.Contig1_All	1901	150	0.475	7.15392	243	0.5155	10.6961	222	0.506	11.8607	213	0.4997	8.51867	179	0.5092	9.11653	167	0.4929	7.83408	262	0.5024	14.3829	223	0.5018	9.8452	189	0.5055	9.31869	259	0.5066	16.6726	284	0.5145	18.237	193	0.515	12.2466	298	0.505	14.681	275	0.5055	12.0844	315	0.5092	18.8374	427	0.5145	25.1693
CL3367.Contig6_All	1190	336	0.9059	25.5993	727	0.9118	51.1197	585	0.963	49.9287	603	0.9605	38.5252	520	0.9059	42.3073	443	0.9084	33.1979	534	0.9706	46.8297	693	0.9034	48.8751	462	0.9218	36.389	738	0.9689	75.8919	663	0.9697	68.0118	428	0.916	43.3847	747	0.9689	58.7889	613	0.9664	43.0317	791	0.9748	75.5654	963	0.9681	90.6785
CL3367.Contig8_All	1066	154	0.9653	13.0978	589	1	46.2337	361	0.9869	34.3947	327	0.9925	23.322	322	1	29.2454	297	1	24.8458	291	0.9916	28.488	509	1	40.074	141	1	12.3976	338	1	38.8013	253	0.9822	28.9722	208	1	23.5367	366	1	32.1548	258	0.9906	20.218	319	0.9859	34.0194	468	0.9934	49.1942
CL3372.Contig2_All	1558	21	0.5372	1.22204	25	0.6271	1.34268	12	0.3999	0.782267	10	0.346	0.487986	9	0.4474	0.559286	11	0.4718	0.62962	32	0.7574	2.14343	22	0.5815	1.18511	1	0.0899	0.06016	20	0.5379	1.5709	9	0.5854	0.705168	10	0.3813	0.774234	7	0.2612	0.420778	17	0.328	0.9115	18	0.6573	1.3134	208	0.9782	14.9596
CL3374.Contig1_All	464	3	0.6336	0.58619	10	0.6401	1.80336	5	0.5711	1.09444	-	-	-	5	0.3793	1.0433	1	0.306	0.192192	15	0.6466	3.37365	14	0.6293	2.53228	3	0.5776	0.606008	4	0.4375	1.05494	29	0.847	7.62953	1	0.2845	0.259969	13	0.8448	2.6239	4	0.5388	0.72014	3	0.8211	0.735016	55	0.9246	13.2822
CL3381.Contig2_All	1452	290	0.5751	18.1078	167	0.522	9.62389	147	0.5172	10.2823	274	0.595	14.3469	227	0.5992	15.1362	272	0.6074	16.7054	140	0.5985	10.0621	208	0.5599	12.0226	345	0.564	22.2704	56	0.4132	4.71963	77	0.5647	6.47354	158	0.6054	13.1259	193	0.5482	12.4484	285	0.6322	16.3966	39	0.4614	3.05345	57	0.3809	4.39879
CL3396.Contig1_All	711	175	0.962	22.3153	11	0.6428	1.29456	33	0.7328	4.71396	51	0.834	5.4535	21	0.834	2.85962	48	0.7792	6.0204	21	0.7567	3.08231	8	0.5471	0.944326	317	0.9536	41.7893	14	0.5246	2.4096	8	0.3432	1.37353	64	0.9072	10.858	67	0.8889	8.82525	34	0.661	3.9947	8	0.6231	1.27913	6	0.4909	0.945598
CL3396.Contig2_All	825	1170	1	128.578	51	0.9309	5.1727	97	0.9091	11.9415	384	0.8558	35.3876	226	0.9939	26.5224	227	0.937	24.5372	37	0.9321	4.68031	99	1	10.0712	1502	1	170.644	46	0.8739	6.82323	167	0.9309	24.7104	543	0.9503	79.3936	741	0.9915	84.1175	408	0.9152	41.3125	77	0.8861	10.6104	82	0.9236	11.1374
CL3397.Contig3_All	613	881	0.9576	130.302	724	0.9315	98.8277	1324	0.956	219.366	1708	0.9445	211.837	941	0.9462	148.624	953	0.9462	138.639	277	0.9233	47.157	663	0.956	90.7726	494	0.9331	75.5338	500	0.9315	99.815	260	0.9152	51.7763	469	0.9315	92.2895	304	0.9184	46.4446	573	0.9299	78.0853	804	1	149.104	258	0.9266	47.1611
CL3397.Contig6_All	668	585	1	79.3989	490	1	61.3791	773	1	117.529	1019	1	115.977	495	1	71.7443	629	1	83.9707	205	1	32.0261	369	1	46.3609	406	1	56.9672	330	1	60.4538	166	1	30.3354	342	1	61.7575	218	0.9895	30.5634	391	1	48.8962	464	1	78.9651	176	1	29.523
CL3405.Contig1_All	1995	172	1	7.81665	278	1	11.6601	490	0.99	24.9456	405	1	15.4343	225	0.9564	10.9194	141	0.9073	6.30274	405	1	21.1855	116	0.9228	4.87997	553	1	25.9811	385	0.996	23.6159	361	0.9985	22.0893	301	1	18.1997	271	0.9955	12.7218	223	0.9474	9.33764	409	1	23.3063	61	0.7815	3.42619
CL3405.Contig4_All	5221	3223	0.9854	55.9682	1551	0.9111	24.8576	2464	0.9538	47.9323	3496	0.9807	50.9087	2267	0.9625	42.0394	1873	0.9265	31.9917	1844	0.9559	36.8582	1335	0.9552	21.46	3708	0.9527	66.5673	1377	0.9274	32.275	1571	0.9215	36.7316	2173	0.9954	50.2049	2614	0.9188	46.8893	2232	0.9582	35.7121	1700	0.9776	37.0159	725	0.86	15.56
CL3410.Contig2_All	2162	116	0.3113	4.86449	71	0.3501	2.74792	92	0.3154	4.32189	124	0.3427	4.36054	109	0.3316	4.88123	87	0.3506	3.58853	55	0.315	2.65481	107	0.3464	4.15365	114	0.3821	4.94224	46	0.3094	2.60369	50	0.407	2.82314	102	0.377	5.69094	115	0.4223	4.98155	103	0.358	3.97976	86	0.401	4.52206	46	0.2997	2.38411
CL3414.Contig1_All	1434	122	0.5	7.7134	20	0.493	1.16703	17	0.3821	1.20404	28	0.3794	1.48451	28	0.4819	1.89046	6	0.3696	0.373126	29	0.387	2.11045	79	0.5014	4.62359	36	0.4812	2.35303	40	0.4128	3.41348	10	0.3229	0.851272	45	0.4721	3.78533	28	0.4303	1.82865	45	0.4512	2.62143	29	0.4121	2.29902	478	0.507	37.3511
CL3414.Contig2_All	1331	227	0.4087	15.4626	72	0.4027	4.52642	29	0.3997	2.2129	93	0.4005	5.31226	100	0.3997	7.27412	54	0.3974	3.61801	84	0.3989	6.5861	159	0.402	10.0258	146	0.4005	10.2813	84	0.3621	7.72303	34	0.3381	3.11831	150	0.4012	13.5942	130	0.3576	9.14718	107	0.3997	6.71554	72	0.3944	6.14961	1009	0.423	84.945
CL3414.Contig5_All	1137	20	0.3157	1.59479	4	0.2559	0.294375	2	0.1293	0.178653	1	0.1047	0.0668673	5	0.3175	0.425763	-	-	-	3	0.1592	0.275352	14	0.3668	1.0334	4	0.1302	0.329742	8	0.2674	0.861025	5	0.1909	0.536818	8	0.2524	0.84873	8	0.3052	0.658949	9	0.3456	0.661237	5	0.1847	0.499923	84	0.3562	8.27835
CL3417.Contig1_All	872	10	0.5401	1.03972	25	0.6732	2.39897	21	0.594	2.44593	8	0.5642	0.697506	13	0.5298	1.4434	26	0.711	2.65895	43	0.6881	5.14611	35	0.6009	3.36863	1	0.1778	0.107488	2	0.3463	0.280672	-	-	-	9	0.4094	1.24499	9	0.5516	0.966603	4	0.2729	0.383194	18	0.7064	2.34666	24	0.6743	3.08404
CL342.Contig6_All	863	124	0.5886	13.027	377	0.5875	36.5537	139	0.562	16.3586	229	0.5852	20.1743	195	0.5852	21.8767	122	0.5608	12.6067	915	0.6002	110.646	158	0.5921	15.3655	205	0.5886	22.2648	527	0.591	74.7285	227	0.5886	32.1094	120	0.5886	16.773	167	0.5736	18.1229	177	0.5817	17.1332	519	0.5979	68.3675	298	0.562	38.6928
CL343.Contig2_All	443	23	0.4582	4.70716	10	0.3454	1.88885	10	0.4334	2.29265	6	0.4379	1.02973	6	0.4221	1.31131	7	0.3318	1.40912	5	0.4063	1.17786	12	0.4447	2.27342	3	0.3476	0.634735	2	0.3363	0.552475	3	0.3634	0.826676	1	0.3702	0.272293	5	0.395	1.05703	3	0.3499	0.565709	1	0.2709	0.25662	22	0.4492	5.56473
CL3432.Contig1_All	579	128	0.487	20.0432	64	0.4318	9.24916	78	0.4508	13.6822	123	0.4335	16.1511	84	0.4525	14.0462	74	0.4197	11.3974	33	0.4421	5.94788	86	0.4214	12.4658	80	0.4663	12.9505	25	0.418	5.28382	29	0.4784	6.11417	53	0.4439	11.0417	56	0.4542	9.05798	43	0.4473	6.2039	46	0.4525	9.03177	14	0.4404	2.70941
CL3442.Contig6_All	949	17	0.353	1.62412	3	0.2719	0.264518	8	0.2866	0.85618	7	0.4594	0.560798	6	0.2234	0.61213	13	0.4542	1.2216	2	0.1928	0.219933	5	0.3098	0.442187	29	0.5985	2.86422	7	0.3161	0.902647	8	0.3246	1.02906	30	0.549	3.81325	12	0.5869	1.18423	27	0.5416	2.37669	10	0.3899	1.19792	-	-	-
CL3457.Contig1_All	423	4	0.3546	0.857343	2	0.4704	0.395631	-	-	-	2	0.3404	0.359471	2	0.3499	0.457771	-	-	-	4	0.4988	0.986839	1	0.3499	0.198409	20	0.74	4.43164	8	0.6927	2.31439	3	0.435	0.865762	5	0.4232	1.42584	5	0.5437	1.10701	3	0.3144	0.592456	6	0.5556	1.61252	38	0.695	10.0663
CL3457.Contig2_All	436	204	0.844	42.4208	230	0.9977	44.141	174	0.7271	40.5325	272	1	47.4304	221	0.7362	49.0755	171	0.7339	34.9754	347	1	83.0558	290	0.7202	55.823	291	0.9862	62.5578	470	0.9977	131.916	291	0.8647	81.475	230	0.8761	63.6328	365	0.7248	78.4022	288	0.9885	55.1799	249	0.9839	64.9241	1027	0.9885	263.942
CL3457.Contig3_All	290	-	-	-	-	-	-	-	-	-	-	-	-	3	0.5	1.00157	-	-	-	1	0.5966	0.359856	-	-	-	-	-	-	1	0.5069	0.421977	-	-	-	1	0.5241	0.415951	8	0.6448	2.58353	-	-	-	2	0.6379	0.784017	18	0.6793	6.95504
CL3460.Contig1_All	1696	441	0.8673	23.5748	202	0.7895	9.96612	250	0.7936	14.9712	499	0.7972	22.3691	350	0.7966	19.9802	338	0.7907	17.7723	148	0.7783	9.10673	329	0.8072	16.2806	450	0.8774	24.8692	164	0.8325	11.8333	122	0.8491	8.78116	359	0.888	25.5334	357	0.875	19.7135	376	0.7883	18.5198	188	0.8054	12.6016	123	0.8007	8.12651
CL3462.Contig4_All	1549	792	0.7366	46.3563	782	0.7289	42.2431	495	0.683	32.456	1252	0.734	61.4508	781	0.7172	48.8156	881	0.7269	50.7199	870	0.7631	58.6131	1517	0.7463	82.1932	999	0.7224	60.449	697	0.7172	55.064	512	0.6869	40.3493	560	0.7314	43.609	695	0.7437	42.0199	983	0.7063	53.0124	1158	0.705	84.9866	1222	0.6934	88.3984
CL3467.Contig4_All	1474	164	0.9946	10.0874	32	0.6764	1.81657	45	0.9749	3.10067	66	0.8813	3.40425	63	0.8039	4.13811	61	0.8521	3.69051	25	0.6506	1.76998	39	0.8379	2.22059	103	0.9355	6.5496	27	0.7042	2.24157	13	0.6628	1.07662	81	0.9043	6.62868	104	0.9627	6.60782	86	0.9261	4.87389	31	0.6696	2.39088	12	0.4871	0.912239
CL3474.Contig2_All	816	310	0.4449	34.4434	-	-	-	-	-	-	29	0.3689	2.70198	15	0.2782	1.77975	19	0.2757	2.07643	2	0.2047	0.25578	5	0.1949	0.514259	253	0.348	29.0607	-	-	-	4	0.2022	0.598394	83	0.3027	12.2695	92	0.4191	10.5589	45	0.2181	4.60678	1	0.1814	0.139317	1	0.1777	0.13732
CL3496.Contig1_All	1995	299	0.9945	13.5882	319	0.8291	13.3798	397	0.9524	20.211	434	0.982	16.5395	333	0.9163	16.1607	308	0.9293	13.7677	247	0.8526	12.9205	207	0.7885	8.70821	351	0.9303	16.4907	231	0.9534	14.1695	167	0.8486	10.2186	257	0.9183	15.5392	341	0.9093	16.0079	374	0.9589	15.6604	214	0.9343	12.1945	82	0.7469	4.6057
CL3496.Contig4_All	1155	569	1	44.6648	640	1	46.3659	521	1	45.8139	667	1	43.9054	511	1	42.8349	522	1	40.3034	202	1	18.2514	446	1	32.4082	300	1	24.3453	330	1	34.9638	244	0.9342	25.7885	321	0.9325	33.5245	652	0.9359	52.8674	563	0.9333	40.7194	207	1	20.3743	122	0.9203	11.8359
CL3503.Contig2_All	1132	42	0.379	3.36386	60	0.3083	4.43512	29	0.3057	2.60191	25	0.3145	1.67907	36	0.2933	3.07904	24	0.303	1.89068	51	0.3657	4.70165	50	0.3136	3.70702	50	0.2968	4.13998	71	0.3286	7.67535	51	0.3251	5.49973	9	0.2385	0.959038	28	0.2553	2.31651	35	0.2447	2.58284	106	0.3772	10.6452	29	0.3065	2.87062
CL3520.Contig1_All	1123	111	0.488	8.96145	111	0.4319	8.27073	139	0.528	12.5712	87	0.431	5.88998	59	0.4595	5.08664	61	0.4399	4.84399	119	0.4274	11.0584	90	0.4159	6.72612	50	0.4737	4.17316	10	0.1647	1.0897	58	0.1915	6.30472	36	0.203	3.8669	16	0.1754	1.33433	15	0.2493	1.1158	30	0.2066	3.03693	53	0.2066	5.28836
CL3520.Contig2_All	968	35	0.2862	3.27814	48	0.2572	4.14922	27	0.344	2.83289	38	0.2479	2.98458	7	0.2056	0.700134	7	0.2221	0.644876	86	0.3698	9.2715	54	0.2717	4.68188	66	0.249	6.39063	45	0.2593	5.68884	140	0.2748	17.6551	55	0.2603	6.85373	56	0.3626	5.41795	34	0.25	2.93413	46	0.281	5.40226	166	0.2686	19.2158
CL3523.Contig1_All	477	1414	1	268.761	553	0.9874	97.008	748	1	159.266	1620	1	258.209	1002	1	203.38	867	1	162.089	115	0.9727	25.1597	790	1	138.999	2634	1	517.574	306	1	78.5036	549	1	140.499	799	1	202.054	1112	1	218.328	1050	1	183.885	334	1	79.6015	230	1	54.0299
CL3523.Contig2_All	1559	4424	0.9346	257.279	3256	0.923	174.759	4927	0.9237	320.98	7566	1	368.973	4231	1	262.758	4581	0.9217	262.04	1675	0.9211	112.123	2403	0.9217	129.363	6622	0.9275	398.124	1566	0.9198	122.923	3825	0.9307	299.504	3140	0.9403	242.954	3567	0.923	214.279	4192	0.9205	224.621	1020	0.9339	74.3785	1094	0.9198	78.6314
CL3524.Contig1_All	1317	69	0.9742	4.75005	58	0.8557	3.68505	138	0.9172	10.6423	99	0.9157	5.7151	86	0.9165	6.32225	77	0.6234	5.21385	23	0.59	1.82251	60	0.8922	3.82355	114	0.9172	8.11324	47	0.8778	4.36715	43	0.7684	3.98566	73	0.9537	6.68616	55	0.9089	3.9111	81	0.9499	5.13777	68	0.8724	5.86971	15	0.574	1.27623
CL3528.Contig1_All	954	18	0.5304	1.71064	28	0.6468	2.4559	9	0.37	0.958154	20	0.6834	1.59388	9	0.5545	0.913383	14	0.7222	1.30868	9	0.2275	0.984512	12	0.6069	1.05569	23	0.5398	2.25972	28	0.6908	3.59167	16	0.6006	2.04734	31	0.7977	3.9197	16	0.5031	1.5707	29	0.5545	2.53936	38	0.6226	4.52823	118	0.7778	13.8598
CL3538.Contig1_All	1226	70	0.4462	5.17658	53	0.3197	3.61731	90	0.3736	7.45578	86	0.3589	5.33313	37	0.2879	2.92193	89	0.3059	6.47371	15	0.2471	1.27681	78	0.3679	5.33956	221	0.3842	16.8957	47	0.2896	4.69131	9	0.2643	0.896127	57	0.3605	5.60821	53	0.3638	4.04862	81	0.345	5.51912	38	0.3148	3.5236	21	0.3393	1.91935
CL3538.Contig2_All	1225	410	0.9706	30.3447	570	0.9755	38.9349	838	0.9714	69.4783	247	0.9714	15.3298	353	0.9706	27.8996	457	0.9731	33.2685	113	0.9257	9.62652	445	0.9959	30.4878	235	0.969	17.9807	328	0.9714	32.766	88	0.9706	8.76929	179	0.9706	17.6261	606	0.9706	46.3296	298	0.9706	20.3215	123	0.9314	11.4146	86	0.8776	7.8666
CL3544.Contig2_All	429	155	0.704	32.7574	63	0.5967	12.2881	84	0.5501	19.8867	138	0.5618	24.4566	124	0.6131	27.9849	90	0.5618	18.7085	56	0.6247	13.6225	102	0.5431	19.9547	201	0.711	43.9151	91	0.5688	25.958	76	0.5828	21.6259	149	0.6317	41.8956	169	0.6084	36.8936	135	0.5897	26.2876	112	0.7436	29.6793	63	0.6993	16.4554
CL3547.Contig1_All	691	88	0.7062	11.5462	39	0.8915	4.72267	41	0.6845	6.02625	82	0.8828	9.02215	68	0.8915	9.52773	40	0.644	5.16221	31	0.699	4.68177	50	0.7381	6.07287	125	0.8799	16.9554	45	0.6643	7.96931	41	0.5311	7.24308	69	0.8871	12.0451	109	0.6889	14.7731	135	0.9059	16.3204	41	0.8452	6.74527	33	0.686	5.35132
CL3548.Contig2_All	939	216	0.7764	20.8556	141	0.7529	12.5648	412	0.8711	44.5628	396	0.7764	32.063	336	0.8509	34.6443	550	0.8498	52.2337	67	0.7646	7.44622	178	0.754	15.9095	167	0.7391	16.6696	147	0.8094	19.1575	93	0.7338	12.0902	129	0.7625	16.5716	87	0.7487	8.67712	78	0.7764	6.93912	183	0.7785	22.1554	11	0.4931	1.31266
CL3551.Contig1_All	1279	344	0.9085	24.385	774	0.9883	50.6374	281	0.9922	22.314	319	0.975	18.9625	515	0.9953	38.9848	465	0.9773	32.4217	351	1	28.6394	978	0.9977	64.1756	179	0.9953	13.1177	320	0.9773	30.6172	262	1	25.0062	194	0.9179	18.2966	393	0.9773	28.7769	660	0.9421	43.1071	231	0.9203	20.5322	673	0.9898	58.9616
CL3551.Contig2_All	344	15	0.6686	3.95337	109	1	26.5136	46	1	13.5813	31	1	6.85137	50	0.9797	14.0725	70	1	18.1465	36	0.6424	10.9212	113	1	27.569	22	0.9738	5.99431	26	0.718	9.24914	20	1	7.09724	27	1	9.46771	62	1	16.8793	96	1	23.3125	22	1	7.27039	130	1	42.3457
CL3552.Contig2_All	875	27	0.7429	2.79763	47	0.8434	4.49459	97	0.8206	11.2591	41	0.8377	3.56246	22	0.6217	2.4343	14	0.7189	1.42683	138	0.8549	16.4588	34	0.7874	3.26116	5	0.312	0.535596	10	0.4206	1.39855	65	0.8411	9.06824	3	0.2526	0.413574	14	0.5691	1.49845	5	0.4903	0.47735	52	0.8377	6.75599	47	0.7886	6.01887
CL3552.Contig5_All	875	8	0.4834	0.828928	26	0.6366	2.48637	69	0.648	8.00907	18	0.6206	1.56401	13	0.7337	1.43845	25	0.6891	2.54792	138	0.8446	16.4588	68	0.8491	6.52233	5	0.2594	0.535596	1	0.1634	0.139855	76	0.7726	10.6029	5	0.5771	0.68929	4	0.3383	0.428128	4	0.264	0.38188	8	0.592	1.03938	38	0.5977	4.86632
CL3553.Contig1_All	1446	146	0.6784	9.15418	91	0.6238	5.26591	125	0.6072	8.77976	169	0.6577	8.88572	169	0.6321	11.3156	159	0.7068	9.80578	127	0.6148	9.16563	298	0.6909	17.2962	122	0.6853	7.908	44	0.5692	3.72367	37	0.5166	3.12357	74	0.6466	6.1731	93	0.601	6.02333	77	0.592	4.44834	191	0.6521	15.0161	108	0.6404	8.36913
CL3553.Contig3_All	1384	11	0.4892	0.720596	175	0.8952	10.5804	25	0.7803	1.83462	18	0.685	0.988805	16	0.5997	1.11929	39	0.8201	2.51294	68	0.8988	5.12743	98	0.8743	5.94281	5	0.2789	0.338617	41	0.5108	3.62522	11	0.2962	0.970229	3	0.19	0.261472	17	0.4364	1.15036	7	0.3382	0.42251	38	0.5441	3.12134	6	0.3866	0.48578
CL3561.Contig2_All	825	41	0.3952	4.50573	42	0.4509	4.25987	29	0.3709	3.57014	46	0.4352	4.23914	37	0.377	4.34217	17	0.423	1.83759	51	0.4352	6.45124	47	0.3673	4.7813	43	0.383	4.88528	66	0.4873	9.78986	42	0.383	6.2146	59	0.3636	8.62656	69	0.3855	7.8328	43	0.4824	4.35401	73	0.4182	10.0592	83	0.5867	11.2732
CL3564.Contig2_All	588	57	0.7959	8.78886	47	0.8112	6.68838	13	0.6293	2.24547	17	0.6327	2.19809	20	0.8384	3.29315	34	0.8146	5.1565	33	0.7959	5.85684	55	1	7.85031	13	0.5323	2.07224	19	0.7551	3.95424	32	0.8163	6.6434	28	0.8537	5.74408	37	0.8248	5.89314	39	0.7432	5.54067	29	0.7687	5.60679	66	0.8231	12.5774
CL3574.Contig1_All	2159	96	0.1464	4.03138	129	0.1329	4.99963	59	0.1163	2.7755	63	0.1227	2.21851	44	0.1278	1.97314	50	0.1167	2.06524	220	0.139	10.634	102	0.138	3.96506	85	0.1241	3.69013	79	0.1227	4.47776	85	0.1311	4.806	41	0.1292	2.29071	112	0.1237	4.85833	81	0.1204	3.13406	107	0.1422	5.6341	167	0.1385	8.6674
CL3574.Contig3_All	1432	53	0.1809	3.35558	26	0.118	1.51926	18	0.1075	1.27665	26	0.1327	1.3804	21	0.1054	1.41983	19	0.1271	1.18322	63	0.1473	4.59118	63	0.1781	3.69232	23	0.1152	1.50543	23	0.1131	1.96549	32	0.1439	2.72788	31	0.1264	2.61131	66	0.1131	4.31641	39	0.155	2.27508	55	0.1446	4.36629	72	0.1187	5.63397
CL3574.Contig5_All	1172	55	0.6954	4.25471	87	0.8515	6.21144	70	0.8601	6.06613	42	0.7995	2.72456	37	0.6485	3.05656	40	0.7739	3.04359	303	0.948	26.98	87	0.7432	6.23008	29	0.8857	2.31924	52	0.9061	5.42953	78	0.9778	8.12428	26	0.6809	2.676	48	0.9283	3.83562	32	0.7517	2.28085	133	0.9522	12.9008	139	0.9206	13.2896
CL3587.Contig2_All	627	11	0.6093	1.5906	6	0.2727	0.800727	4	0.3732	0.647938	9	0.3365	1.09131	6	0.386	0.926494	10	0.5486	1.42228	6	0.6093	0.998644	5	0.2472	0.669274	136	1	20.3304	38	0.941	7.41656	24	0.941	4.67263	79	1	15.1985	94	0.9888	14.0405	66	1	8.79329	43	0.6571	7.7964	35	0.9011	6.25497
CL3598.Contig2_All	2298	172	0.1523	6.78599	46	0.1349	1.67498	62	0.134	2.7402	104	0.1379	3.44079	111	0.1362	4.67662	103	0.131	3.99706	56	0.1458	2.54311	87	0.1497	3.17739	95	0.1458	3.87479	32	0.1227	1.70407	49	0.1227	2.60294	107	0.1353	5.6166	111	0.1362	4.52371	125	0.1327	4.54397	50	0.1323	2.47351	42	0.1236	2.04797
CL3599.Contig2_All	678	389	0.9159	52.0181	997	0.8746	123.046	527	0.8835	78.9445	366	0.8083	41.0417	476	0.8038	67.9729	460	0.8068	60.5037	1348	0.8097	207.485	705	0.8864	87.2692	322	0.8171	44.5145	668	0.8864	120.568	552	0.8304	99.3864	240	0.8038	42.6994	255	0.8083	35.2235	408	0.826	50.2696	545	0.8112	91.3819	642	0.9071	106.104
CL3601.Contig1_All	1808	526	0.8872	26.3768	13	0.5398	0.601652	90	0.7577	5.05575	157	0.8413	6.602	113	0.8446	6.05116	98	0.786	4.83372	10	0.3628	0.577203	16	0.4425	0.742717	164	0.8921	8.50199	28	0.4768	1.89516	26	0.6062	1.75547	99	0.7931	6.60506	164	0.8501	8.49508	116	0.8125	5.35963	14	0.3197	0.880284	5	0.2201	0.309882
CL3608.Contig4_All	1436	184	0.8078	11.6171	118	0.7138	6.87588	95	0.8447	6.71909	155	0.8795	8.20638	120	0.6838	8.09069	117	0.8001	7.26582	105	0.9018	7.63065	150	0.9861	8.76675	123	0.7674	8.02834	82	0.8022	6.98788	74	0.6518	6.29064	117	0.7939	9.82814	110	0.7263	7.17398	160	0.8043	9.30766	119	0.8517	9.42076	202	0.7827	15.7624
CL3609.Contig1_All	1667	19	0.3743	1.03336	-	-	-	4	0.1146	0.243706	40	0.6155	1.82431	16	0.4589	0.929272	10	0.3143	0.534956	-	-	-	5	0.1602	0.251731	28	0.6869	1.57434	3	0.114	0.220228	-	-	-	19	0.3221	1.37486	14	0.4187	0.786529	30	0.5579	1.50335	8	0.2478	0.545567	1	0.021	0.0672186
CL361.Contig12_All	4495	255	0.4031	5.14334	189	0.3159	3.5183	425	0.3622	9.60286	402	0.3833	6.7994	253	0.3566	5.44941	327	0.3631	6.48741	61	0.3135	1.41621	167	0.3693	3.11809	316	0.3491	6.5892	132	0.3284	3.59361	161	0.3215	4.37234	261	0.3597	7.00407	248	0.2928	5.16707	278	0.3023	5.16643	237	0.3826	5.99394	69	0.3126	1.72006
CL361.Contig5_All	4497	2	0.0683	0.040322	5	0.0767	0.0930353	1	0.0296	0.0225849	7	0.06	0.118345	64	0.3376	1.37789	30	0.2935	0.594911	18	0.2188	0.417711	10	0.1679	0.186629	497	0.62	10.3588	154	0.5428	4.19068	171	0.5003	4.64185	326	0.5791	8.74449	456	0.6531	9.49651	250	0.5579	4.644	240	0.5808	6.06711	86	0.439	2.14289
CL3613.Contig1_All	1030	167	0.9641	14.6999	66	0.934	5.36176	160	0.9476	15.777	357	0.9456	26.3515	133	0.9476	12.5018	223	0.8039	19.3073	11	0.5777	1.11451	93	0.9621	7.57787	370	0.9505	33.6697	113	0.9379	13.4254	80	0.932	9.48136	252	0.9485	29.5123	193	0.9456	17.5486	235	0.9515	19.0593	117	0.9437	12.9134	36	0.8019	3.91643
CL3622.Contig4_All	713	122	0.805	15.5133	118	0.7952	13.8482	66	0.777	9.40147	103	0.7896	10.983	107	0.7812	14.5296	131	0.7321	16.3846	78	0.8149	11.4165	273	0.7896	32.1347	28	0.7335	3.68081	40	0.7574	6.86526	55	0.7798	9.41653	45	0.7728	7.61312	66	0.7812	8.66915	70	0.7419	8.20132	41	0.6802	6.53714	125	0.805	19.6447
CL3631.Contig1_All	245	1	0.5755	0.370057	7	0.9469	2.39074	8	1	3.31639	2	0.9592	0.620638	8	0.5673	3.16142	6	0.7878	2.18393	10	0.7592	4.25952	2	0.5796	0.685118	9	0.9755	3.44311	6	0.9265	2.99689	12	0.9714	5.97906	3	0.6286	1.47705	6	1	2.29354	2	0.6041	0.681929	2	0.3878	0.92802	28	0.9878	12.8061
CL3633.Contig1_All	726	74	0.7452	9.24124	92	0.7837	10.6036	55	0.7769	7.69427	113	0.7782	11.8336	50	0.8209	6.66795	52	0.7245	6.38734	211	0.8733	30.33	105	0.8678	12.1382	58	0.7906	7.48801	61	0.7369	10.282	92	0.781	15.4692	76	0.7755	12.6275	112	0.8058	14.4479	63	0.7507	7.24902	89	0.8678	13.9363	142	0.7755	21.9168
CL3637.Contig1_All	1079	160	0.4801	13.4442	643	0.4467	49.8644	588	0.4606	55.3474	268	0.4402	18.8837	350	0.4708	31.4055	345	0.4059	28.5135	447	0.4615	43.2328	594	0.4643	46.2026	508	0.4476	44.1283	1042	0.4476	118.177	863	0.4634	97.6354	506	0.493	56.5677	1098	0.4662	95.3022	879	0.4977	68.0523	816	0.4773	85.973	1405	0.4699	145.908
CL3640.Contig2_All	757	483	0.2867	57.8477	284	0.2933	31.3923	503	0.288	67.4859	846	0.2853	84.9667	452	0.2853	57.8098	521	0.2616	61.3755	56	0.2365	7.72003	343	0.2827	38.0277	416	0.284	51.5077	66	0.2576	10.6693	92	0.2853	14.8358	175	0.2787	27.8857	217	0.2668	26.8464	175	0.2853	19.3116	60	0.2536	9.0105	52	0.2563	7.69719
CL3641.Contig1_All	294	-	-	-	1	0.3367	0.284612	-	-	-	1	0.4932	0.258599	1	0.4252	0.329315	5	0.5034	1.51662	7	0.6122	2.48472	2	0.4694	0.570932	-	-	-	-	-	-	5	0.7993	2.07606	-	-	-	5	0.466	1.59274	1	0.3265	0.284137	9	0.619	3.48007	15	0.8912	5.71701
CL3641.Contig2_All	665	8	0.3624	1.09069	34	0.6842	4.27817	15	0.5383	2.29092	17	0.6722	1.94358	12	0.6045	1.7471	10	0.3835	1.34101	53	0.8316	8.31727	20	0.8015	2.52412	5	0.3699	0.704731	13	0.3444	2.39226	38	0.7278	6.97557	4	0.3444	0.725568	1	0.2241	0.140832	1	0.197	0.125618	22	0.7955	3.76092	82	0.8617	13.8171
CL3644.Contig2_All	2467	3691	0.8091	135.647	1778	0.8075	60.3064	2334	0.7994	96.0888	3799	0.8091	117.078	2952	0.8066	115.853	3225	0.7929	116.577	825	0.8079	34.8989	1762	0.8095	59.943	4355	0.8099	165.46	1060	0.7977	52.5803	1684	0.8058	83.3279	3284	0.8099	160.573	4594	0.8091	174.399	4329	0.8083	146.586	1118	0.8018	51.5188	1422	0.8018	64.5885
CL3644.Contig3_All	217	64	1	26.7396	52	1	20.0514	46	1	21.5298	86	1	30.131	73	1	32.5703	71	1	29.1778	18	1	8.65644	31	1	11.9896	55	1	23.7563	18	1	10.1508	10	1	5.62546	52	1	28.9057	28	1	12.0843	43	1	16.5533	16	1	8.38212	7	0.7558	3.61462
CL366.Contig6_All	265	95	1	32.5022	48	0.9887	15.1564	48	0.9811	18.3966	149	0.9887	42.7479	53	0.9774	19.3637	79	0.9811	26.5849	23	0.9962	9.05751	40	0.9849	12.6682	104	0.9962	36.7843	39	1	18.0096	59	0.9811	27.1784	110	0.9962	50.071	118	1	41.7021	96	1	30.2622	41	0.9849	17.5886	34	1	14.3767
CL3660.Contig3_All	2451	192	0.7515	7.1022	94	0.6246	3.20911	191	0.5904	7.91464	370	0.6659	11.4771	169	0.6377	6.67578	118	0.6038	4.29331	108	0.572	4.59841	53	0.521	1.81482	359	0.7242	13.7286	95	0.5745	4.74315	117	0.5838	5.8272	217	0.6377	10.6796	210	0.6491	8.02413	176	0.6426	5.99853	166	0.6161	7.69942	32	0.5361	1.46296
CL3661.Contig1_All	1355	12	0.3196	0.802929	4	0.1587	0.247014	11	0.4044	0.824507	5	0.1867	0.280547	7	0.2376	0.50017	13	0.2923	0.855574	18	0.3845	1.38631	11	0.3144	0.681326	22	0.586	1.5218	35	0.5247	3.16093	34	0.4716	3.06307	27	0.5358	2.40361	13	0.2679	0.898517	23	0.5432	1.41796	27	0.5572	2.26526	10	0.4708	0.826962
CL3666.Contig2_All	1730	74	0.7162	3.87811	3	0.2052	0.145103	91	0.5694	5.3424	92	0.6578	4.04312	27	0.6075	1.51104	37	0.5682	1.90726	18	0.3532	1.08581	67	0.6734	3.25035	51	0.6075	2.76312	12	0.3295	0.848831	13	0.4908	0.917308	20	0.359	1.39452	95	0.5405	5.1428	55	0.6064	2.65578	27	0.5405	1.77423	5	0.285	0.323854
CL3671.Contig3_All	441	289	1	59.4147	704	1	133.578	386	1	88.8976	326	1	56.2022	392	1	86.061	450	0.9977	90.9971	806	1	190.732	676	1	128.65	229	1	48.6712	427	1	118.488	401	0.9977	111	155	0.9932	42.3968	202	1	42.8978	499	1	94.5229	302	1	77.8506	373	1	94.7753
CL3675.Contig3_All	465	41	1	7.99403	78	0.9247	14.036	60	0.9054	13.1051	61	0.9505	9.97358	35	0.9118	7.28742	53	0.9355	10.1643	47	0.9269	10.548	54	1	9.74636	9	0.6968	1.81411	19	0.5591	5.0002	9	0.6215	2.36269	12	0.5011	3.11292	25	0.6323	5.03511	30	0.6108	5.38944	10	0.5957	2.44478	42	0.5785	10.1209
CL3683.Contig1_All	350	115	1	29.7896	337	1	80.568	123	1	35.6926	105	1	22.8084	121	1	33.4716	96	1	24.46	578	1	172.34	236	1	56.5908	73	1	19.5492	272	1	95.1015	272	1	94.8678	75	1	25.8484	60	0.9686	16.0548	129	1	30.7891	294	1	95.4933	195	1	62.4297
CL3689.Contig6_All	1484	847	0.9191	51.7469	543	0.9178	30.6173	898	0.9542	61.4587	1175	0.9178	60.1975	663	0.9191	43.2552	536	0.9023	32.2095	649	0.9016	45.6392	407	0.9178	23.0177	510	0.9036	32.2115	76	0.8491	6.26709	188	0.8982	15.4647	145	0.8834	11.7862	126	0.8619	7.95168	292	0.8363	16.4371	83	0.8484	6.35825	60	0.7817	4.53046
CL3691.Contig1_All	2302	128	0.6234	5.04127	250	0.8362	9.08731	226	0.8367	9.97113	174	0.765	5.7467	169	0.7081	7.10788	156	0.7867	6.04328	170	0.7637	7.70673	163	0.7841	5.9427	126	0.752	5.13027	279	0.808	14.8315	172	0.7667	9.12097	103	0.6816	5.39724	100	0.7832	4.06834	119	0.7081	4.31834	303	0.8997	14.9634	149	0.7971	7.2528
CL3699.Contig2_All	1732	81	0.6432	4.24006	63	0.6438	3.04364	54	0.5537	3.16655	86	0.6992	3.77507	56	0.6824	3.13039	54	0.6172	2.78035	38	0.6813	2.28962	54	0.5525	2.61666	70	0.69	3.78813	52	0.6109	3.67402	30	0.608	2.11442	55	0.5312	3.83049	73	0.6813	3.94727	58	0.6415	2.7974	41	0.5306	2.6911	21	0.5572	1.35861
CL3716.Contig2_All	1508	191	0.5643	11.4833	174	0.5623	9.65492	234	0.5053	15.76	143	0.5265	7.20957	140	0.5133	8.98846	173	0.5318	10.2305	255	0.5265	17.6468	317	0.5623	17.6425	167	0.5723	10.3798	199	0.5597	16.1487	377	0.5643	30.5181	86	0.5305	6.87918	129	0.4993	8.01144	144	0.5623	7.97694	314	0.565	23.6713	681	0.5716	50.6023
CL3716.Contig4_All	1669	8	0.1965	0.434579	18	0.2576	0.902437	20	0.2265	1.21707	4	0.2127	0.182212	8	0.269	0.464079	8	0.1827	0.427452	48	0.2684	3.00132	36	0.3751	1.81029	1	0.0905	0.0561589	11	0.2606	0.806534	26	0.2582	1.90167	-	-	-	-	-	-	4	0.1228	0.200207	8	0.2385	0.544913	50	0.278	3.3569
CL3720.Contig1_All	533	312	0.8499	53.0716	51	0.5779	8.00652	24	0.7955	4.57325	56	0.9343	7.98795	17	0.5178	3.08802	85	0.9456	14.2215	45	0.803	8.81073	49	0.6886	7.71562	414	0.8537	72.8028	57	0.5947	13.0868	10	0.5497	2.29029	50	0.576	11.3157	103	0.5985	18.0981	41	0.5947	6.42587	80	0.5985	17.063	24	0.5947	5.04555
CL3729.Contig2_All	1817	1547	0.5971	77.1917	752	0.5762	34.6309	936	0.5817	52.3193	1469	0.59	61.4669	1007	0.59	53.6578	862	0.5834	42.3064	1243	0.59	71.3909	531	0.5856	24.5268	2071	0.5856	106.832	422	0.5823	28.4213	370	0.5823	24.8579	724	0.5779	48.0644	918	0.5828	47.3162	914	0.5812	42.021	557	0.596	34.8493	329	0.5817	20.2892
CL3744.Contig3_All	1144	88	0.8217	6.97416	26	0.5848	1.90173	627	0.9231	55.6651	164	0.8759	10.8991	14	0.5822	1.18484	102	0.8488	7.95111	29	0.7421	2.64545	25	0.6923	1.83407	711	0.9441	58.253	450	0.8986	48.1363	327	0.9545	34.8931	763	0.903	80.4523	703	0.8785	57.5508	870	0.9283	63.5285	522	0.8881	51.8726	243	0.8881	23.8015
CL3748.Contig1_All	822	28	0.6825	3.08831	11	0.5109	1.11975	15	0.7445	1.85336	51	0.8114	4.71707	15	0.736	1.76676	44	0.6375	4.77347	4	0.5401	0.507826	6	0.326	0.612606	22	0.7603	2.50857	8	0.5414	1.19098	5	0.382	0.742533	19	0.7628	2.78819	23	0.6557	2.62046	15	0.5742	1.52438	9	0.3917	1.2447	2	0.3394	0.272636
CL3750.Contig1_All	503	47	0.8191	8.47159	49	0.8628	8.15134	51	0.8191	10.2978	57	0.7992	8.61552	98	0.8569	18.8633	34	0.8171	6.02788	18	0.5646	3.73449	32	0.7078	5.33929	28	0.8191	5.21753	19	0.829	4.62245	26	0.8549	6.30991	30	0.7833	7.19438	51	0.8091	9.49564	42	0.841	6.9752	39	0.839	8.81434	2	0.3062	0.44554
CL3750.Contig4_All	469	44	0.4947	8.50579	62	0.7164	11.0616	38	0.5928	8.22909	50	0.5267	8.10535	72	0.5075	14.8634	39	0.4968	7.41558	20	0.4158	4.45025	30	0.5053	5.36846	38	0.597	7.59426	14	0.6333	3.65293	11	0.452	2.86311	19	0.5458	4.88676	29	0.467	5.79092	21	0.5864	3.74043	18	0.5416	4.36308	-	-	-
CL3751.Contig3_All	2623	96	0.2634	3.31824	175	0.2406	5.58265	151	0.2673	5.84682	134	0.2722	3.88401	126	0.2585	4.65083	105	0.2676	3.56981	111	0.2604	4.41623	173	0.2493	5.53541	80	0.2737	2.85869	86	0.2646	4.01224	118	0.2501	5.49163	81	0.2714	3.725	104	0.2775	3.71327	94	0.2726	2.99368	107	0.2734	4.63745	143	0.2795	6.10889
CL3759.Contig3_All	2537	1	0.0568	0.0357367	6	0.1699	0.197893	2	0.0449	0.0800665	7	0.1218	0.209774	2	0.1186	0.0763252	16	0.2475	0.56241	-	-	-	-	-	-	20	0.339	0.738898	4	0.1206	0.192942	4	0.1289	0.192467	20	0.3642	0.950932	9	0.2412	0.332234	39	0.4198	1.28416	6	0.2121	0.268859	-	-	-
CL3761.Contig2_All	837	63	0.8829	6.82417	52	0.8303	5.19851	22	0.7073	2.66955	289	0.9857	26.2511	78	0.8793	9.02252	97	0.8614	10.3347	3	0.2079	0.374044	102	0.816	10.2277	247	0.8746	27.6596	113	0.902	16.5211	6	0.3465	0.875071	90	0.8722	12.9705	37	0.7682	4.13998	23	0.7885	2.2955	28	0.6547	3.803	1	0.1768	0.133875
CL3765.Contig2_All	734	104	0.5191	12.8461	97	0.5218	11.058	154	0.5245	21.3091	94	0.5204	9.73657	91	0.5109	12.0034	68	0.5232	8.26164	26	0.5082	3.69661	95	0.5204	10.8625	57	0.5245	7.2787	14	0.4932	2.33409	22	0.4523	3.65885	31	0.4578	5.09455	63	0.5218	8.03834	74	0.5259	8.42191	69	0.6308	10.6868	16	0.6185	2.44258
CL3766.Contig2_All	357	3	0.4566	0.761883	2	0.3389	0.468773	-	-	-	-	-	-	-	-	-	1	0.4174	0.249796	-	-	-	-	-	-	3	0.7199	0.78764	3	0.4258	1.02835	5	0.423	1.7097	-	-	-	1	0.4062	0.262334	4	0.4062	0.935981	5	0.7535	1.59219	16	0.6807	5.022
CL3769.Contig1_All	799	1003	0.9399	113.812	416	0.8511	43.566	591	0.9212	75.1245	1442	0.9549	137.212	693	0.8974	83.9741	979	0.8961	109.267	280	0.9262	36.5711	550	0.8698	57.772	761	0.9136	89.2715	250	0.8661	38.2895	412	0.9212	62.946	857	0.8773	129.382	981	0.9274	114.986	722	0.9024	75.4859	344	0.9036	48.9446	386	0.8748	54.1334
CL3772.Contig1_All	1596	818	0.968	46.4681	275	0.9612	14.4179	453	0.9712	28.8275	1189	0.9956	56.64	980	0.995	59.45	870	0.9906	48.6116	120	0.8841	7.84649	834	0.9975	43.8566	1527	0.9756	89.677	421	0.9962	32.2801	218	0.9612	16.6741	916	0.995	69.2313	1549	0.9969	90.8951	1044	0.9969	54.644	653	0.963	46.5129	1065	0.995	74.7724
CL3780.Contig1_All	1158	125	0.9525	9.7867	180	0.9784	13.0066	76	0.899	6.66571	123	0.9396	8.07553	117	0.9309	9.78219	128	0.956	9.85723	340	1	30.6406	192	1	13.9154	137	0.9741	11.0889	83	0.9672	8.77114	82	1	8.64416	55	0.8808	5.7292	55	0.8696	4.44812	97	0.9387	6.99743	131	0.9793	12.8604	128	1	12.3859
CL3785.Contig1_All	923	225	0.8342	22.1012	126	0.7974	11.4227	234	0.8147	25.7487	293	0.7324	24.1346	143	0.8072	15.0001	224	0.8364	21.6421	111	0.7746	12.5501	161	0.8332	14.6395	135	0.5796	13.709	46	0.4735	6.09877	63	0.5634	8.33214	135	0.4778	17.643	115	0.5699	11.6686	149	0.52	13.4853	74	0.5417	9.1143	46	0.4984	5.58446
CL3790.Contig3_All	1662	121	0.201	6.60069	174	0.198	8.7603	105	0.1968	6.41652	99	0.1986	4.52875	128	0.1992	7.45654	86	0.1943	4.61446	216	0.2635	13.5628	205	0.1919	10.352	66	0.1727	3.7221	75	0.2034	5.52226	86	0.1992	6.31663	41	0.1913	2.97572	39	0.1679	2.19764	92	0.1968	4.62415	73	0.2004	4.99327	33	0.1637	2.22489
CL3816.Contig1_All	1687	13	0.1577	0.698656	41	0.1849	2.03362	63	0.1286	3.79286	41	0.1565	1.84775	42	0.1025	2.41042	33	0.195	1.74443	10	0.1926	0.618603	22	0.1956	1.09448	51	0.2229	2.83354	305	0.1956	22.1244	151	0.1921	10.9265	53	0.1932	3.78966	66	0.2282	3.66396	68	0.2039	3.3672	112	0.2264	7.54738	17	0.0907	1.12917
CL3816.Contig3_All	315	13	0.9746	3.74169	12	1	3.18766	37	0.8159	11.9298	27	0.8286	6.5167	34	0.9778	10.4503	17	0.927	4.81273	7	0.9175	2.31907	9	0.6095	2.39791	40	0.9302	11.9021	154	0.9492	59.8269	69	1	26.7397	36	1	13.7858	34	1	10.1086	34	0.8762	9.01662	70	0.9905	25.2628	20	0.6254	7.1145
CL3817.Contig1_All	636	371	0.989	52.8873	622	1	81.834	424	1	67.7095	677	1	80.9293	481	1	73.2228	472	1	66.1818	622	1	102.061	1040	1	137.239	399	1	58.8018	204	1	39.2518	216	1	41.4586	354	1	67.1407	768	1	113.091	932	1	122.415	326	1	58.2712	877	1	154.514
CL3817.Contig2_All	480	61	1	11.5219	115	1	20.0474	77	0.8208	16.2926	150	1	23.7588	96	1	19.3637	103	0.9708	19.1359	147	1	31.9597	120	1	20.9817	75	0.9562	14.6452	50	0.9667	12.7472	45	0.9333	11.4443	69	1	17.3399	158	1	30.8275	269	1	46.8151	75	0.9979	17.7629	132	1	30.8147
CL3826.Contig1_All	1863	110	0.1589	5.35322	206	0.1519	9.25241	78	0.1337	4.25229	142	0.131	5.79495	155	0.1481	8.05522	102	0.1331	4.88248	167	0.146	9.35471	192	0.1562	8.64948	36	0.1315	1.81119	54	0.1315	3.54705	76	0.1347	4.97988	34	0.1374	2.20144	36	0.1299	1.80972	125	0.1379	5.60496	71	0.1326	4.3325	81	0.1439	4.87188
CL3829.Contig2_All	1998	101	0.3769	4.58312	125	0.3699	5.23498	113	0.3549	5.74413	118	0.3033	4.49015	101	0.3554	4.89423	98	0.3423	4.37405	250	0.3889	13.0578	135	0.3719	5.67074	112	0.3614	5.25409	144	0.3594	8.81969	106	0.3554	6.47632	56	0.2963	3.3809	76	0.2718	3.56238	95	0.3649	3.97195	141	0.4034	8.02263	129	0.3443	7.23468
CL3835.Contig1_All	731	-	-	-	-	-	-	2	0.1847	0.277878	-	-	-	-	-	-	8	0.6115	0.975947	-	-	-	-	-	-	127	0.5882	16.284	114	0.7633	19.0842	427	0.6731	71.3064	61	0.539	10.0659	83	0.6539	10.6337	208	0.6553	23.7696	178	0.762	27.6819	654	0.7141	100.25
CL3835.Contig2_All	712	521	0.9171	66.3426	1080	0.9087	126.924	805	0.9831	114.83	495	0.9761	52.8566	468	0.9199	63.6392	451	0.9761	56.4872	1801	0.8792	263.974	1156	0.8904	136.263	222	0.8539	29.2246	212	0.8315	36.437	705	0.882	120.872	95	0.8272	16.0947	166	0.7472	21.8348	235	0.7374	27.5717	294	0.8567	46.9419	926	0.8876	145.732
CL3839.Contig1_All	1173	114	0.9923	8.81134	52	0.8116	3.70942	57	0.8687	4.93535	99	1	6.4167	56	0.9983	4.6222	60	0.9309	4.56149	46	0.9795	4.09248	50	0.8431	3.57745	134	0.9838	10.7073	41	0.7084	4.27732	29	0.7698	3.01799	47	0.7587	4.83325	48	0.8312	3.83235	79	0.9258	5.62606	47	0.8824	4.55505	15	0.4689	1.43291
CL384.Contig1_All	2212	124	0.2084	5.08243	159	0.2084	6.01468	95	0.2093	4.36194	130	0.2057	4.4682	160	0.208	7.00315	128	0.1939	5.16034	200	0.212	9.43565	228	0.1948	8.6507	171	0.2089	7.24579	185	0.2066	10.2346	113	0.2057	6.23607	92	0.208	5.01698	134	0.1971	5.67338	138	0.198	5.21158	237	0.2084	12.1803	240	0.2093	12.1577
CL3856.Contig1_All	570	109	1	17.3375	358	1	52.5544	117	1	20.8474	88	1	11.7377	135	1	22.9307	83	1	12.9854	411	1	75.2478	371	1	54.6262	78	1	12.8261	307	1	65.9098	389	1	83.3091	58	1	12.2742	232	1	38.1184	158	1	23.1557	197	1	39.2902	708	1	139.182
CL3856.Contig3_All	1137	175	0.9279	13.9544	271	0.9507	19.9439	154	0.9991	13.7563	122	0.9173	8.15781	143	0.9683	12.1768	158	0.8417	12.3922	311	0.9947	28.5448	356	0.9859	26.2779	214	0.9859	17.6412	233	0.985	25.0774	284	0.9041	30.4913	123	0.9261	13.0492	165	0.9604	13.5908	113	0.9534	8.3022	189	0.9244	18.8971	752	0.9894	74.1109
CL3868.Contig4_All	1463	145	0.6494	8.98584	219	0.6302	12.5257	110	0.622	7.63641	154	0.6411	8.00296	135	0.6377	8.93404	139	0.6295	8.47274	144	0.6425	10.2718	281	0.6439	16.1199	93	0.6254	5.95818	79	0.6357	6.60799	140	0.6439	11.6816	87	0.6302	7.17323	164	0.6425	10.4984	192	0.6329	10.9631	84	0.6425	6.52722	187	0.6282	14.3226
CL3894.Contig3_All	1844	28	0.1627	1.37668	79	0.1676	3.58482	52	0.1697	2.86407	59	0.1649	2.43257	43	0.1556	2.2577	56	0.1562	2.7082	65	0.1665	3.67857	49	0.1578	2.23016	68	0.1584	3.45639	72	0.1377	4.77813	56	0.1448	3.70719	59	0.1551	3.8595	54	0.1909	2.74255	65	0.1757	2.94461	104	0.2012	6.41159	36	0.1773	2.18759
CL3898.Contig1_All	1767	58	0.7821	2.97596	72	0.781	3.40955	61	0.8161	3.50618	77	0.8755	3.31305	67	0.8132	3.67111	49	0.7493	2.47294	18	0.6367	1.06307	44	0.7193	2.08986	105	0.893	5.56965	76	0.8234	5.26336	76	0.8585	5.25043	62	0.6944	4.23248	31	0.6972	1.64304	33	0.6537	1.5601	41	0.8319	2.63779	18	0.5314	1.14146
CL3920.Contig1_All	565	46	0.4248	7.3815	18	0.4248	2.66578	35	0.4407	6.29159	78	0.4584	10.4959	40	0.4496	6.85441	54	0.446	8.52312	35	0.446	6.46467	19	0.4372	2.82232	110	0.4407	18.2482	24	0.4389	5.19815	30	0.4407	6.48172	107	0.4566	22.8442	55	0.4389	9.11667	102	0.4566	15.0809	62	0.4496	12.4749	15	0.4389	2.97487
CL3939.Contig1_All	1154	369	0.6161	28.9905	844	0.5997	61.198	507	0.5537	44.6214	430	0.5711	28.3294	440	0.5823	36.9152	290	0.5537	22.4102	544	0.5875	49.1949	794	0.591	57.7453	270	0.5546	21.9297	446	0.5537	47.295	613	0.578	64.8444	473	0.617	49.4419	1016	0.5858	82.4537	534	0.5555	38.6554	900	0.5971	88.6605	838	0.6256	81.3698
CL3944.Contig1_All	706	76	0.8074	9.75987	34	0.653	4.02972	31	0.8314	4.45962	42	0.7224	4.52292	61	0.67	8.36534	42	0.7266	5.30516	32	0.6431	4.73012	44	0.6572	5.23058	31	0.8584	4.11559	37	0.8045	6.41333	6	0.2833	1.03744	53	0.6941	9.05547	77	0.8017	10.2143	78	0.7734	9.22922	21	0.7309	3.38149	165	0.7635	26.1881
CL3965.Contig4_All	1342	-	-	-	-	-	-	-	-	-	-	-	-	-	-	-	-	-	-	-	-	-	-	-	-	20	0.1893	1.39686	21	0.1893	1.91493	24	0.1714	2.18311	8	0.1751	0.71908	10	0.1207	0.697862	15	0.1095	0.933714	33	0.1475	2.79547	34	0.1759	2.83891
CL3979.Contig2_All	564	371	0.3635	59.6389	669	0.3723	99.2539	301	0.3546	54.2036	320	0.3706	43.1365	357	0.3688	61.2841	334	0.3989	52.8106	539	0.3759	99.7324	621	0.4043	92.409	225	0.3706	37.392	342	0.3706	74.205	303	0.3688	65.5815	95	0.3652	20.3182	146	0.3528	24.2435	160	0.3652	23.6982	218	0.422	43.9411	281	0.3688	55.828
CL3982.Contig2_All	779	414	0.7548	48.1834	1116	0.7522	119.875	460	0.7471	59.9738	487	0.7471	47.5298	589	0.7561	73.2043	540	0.7471	61.8173	408	0.7471	54.6575	1651	0.7574	177.874	344	0.7471	41.3901	394	0.7497	61.8935	571	0.7484	89.478	355	0.7548	54.9706	1022	0.751	122.867	961	0.7599	103.053	545	0.7535	79.5339	1279	0.7561	183.975
CL3992.Contig1_All	2161	364	0.9449	15.2715	474	0.9644	18.3537	1563	0.9658	73.4591	445	0.9847	15.656	488	0.9639	21.8637	395	0.9773	16.3003	609	0.969	29.4096	246	0.9241	9.55393	552	0.9736	23.9419	166	0.9639	9.40025	375	0.9667	21.1833	252	0.9287	14.0665	310	0.9667	13.4347	668	0.9824	25.8224	159	0.9186	8.36442	164	0.9435	8.50382
CL3994.Contig2_All	742	71	0.9474	8.6754	293	0.8922	33.0419	269	0.996	36.8205	123	0.8935	12.603	87	0.9798	11.352	112	0.9474	13.4607	71	0.9609	9.98576	103	0.9623	11.6502	31	0.8571	3.91591	68	0.8504	11.2148	106	0.8922	17.4389	17	0.9555	2.76366	17	0.7534	2.14569	32	0.6253	3.60264	84	0.9501	12.8697	20	0.6954	3.02031
CL4003.Contig1_All	1866	232	0.9566	11.2723	384	0.9319	17.2195	256	0.9335	13.9338	127	0.9009	5.17448	138	0.9448	7.16022	156	0.9614	7.45532	421	0.9598	23.5449	188	0.895	8.45567	87	0.8912	4.37001	275	0.9641	18.0346	336	0.962	21.9809	192	0.9625	12.4116	261	0.9539	13.0994	167	0.9153	7.47618	365	0.9673	22.2369	406	0.9169	24.3803
CL4003.Contig2_All	1852	214	0.9627	10.4763	738	0.9762	33.3439	241	0.8963	13.2165	230	0.9044	9.44194	360	0.9719	18.82	291	0.9282	14.0122	656	0.9784	36.9649	655	0.9789	29.6826	147	0.9687	7.43963	353	0.9017	23.3249	200	0.8839	13.1828	113	0.7824	7.35999	209	0.8936	10.5688	280	0.899	12.6297	249	0.9001	15.2845	445	0.9762	26.9243
CL4013.Contig1_All	1161	161	0.9268	12.5727	25	0.7459	1.80181	45	0.8484	3.9366	325	0.9526	21.2826	116	0.8975	9.67352	132	0.8846	10.139	10	0.422	0.898865	23	0.7829	1.66264	426	0.9604	34.3916	20	0.6873	2.10807	10	0.4574	1.05144	386	1	40.1047	228	0.8915	18.3918	111	0.9113	7.98667	48	0.8992	4.70005	66	0.8114	6.36996
CL4022.Contig4_All	2118	1023	0.5925	43.791	711	0.6298	28.0895	782	0.6029	37.4992	1465	0.6067	52.5879	919	0.6081	42.0096	999	0.6133	42.0623	332	0.5751	16.3583	544	0.5661	21.5563	1122	0.6076	49.6526	493	0.6218	28.4844	438	0.5666	25.2444	996	0.6015	56.7248	1011	0.601	44.7041	882	0.5949	34.7871	547	0.6058	29.3599	309	0.6199	16.3477
CL4025.Contig1_All	530	13009	0.8075	2225.37	5603	0.7453	884.597	11262	0.7113	2158.15	25150	0.8019	3607.75	12623	0.7566	2305.93	12517	0.7358	2106.09	1827	0.8132	359.741	8348	0.9302	1321.93	13850	0.9906	2449.34	4695	0.6962	1084.04	4209	0.7264	969.44	13592	0.7868	3093.48	11352	0.8132	2005.94	13619	0.7491	2146.57	6842	0.8075	1467.58	4059	0.7623	858.159
CL4029.Contig1_All	201	40	1	18.0426	26	1	10.8238	22	0.99	11.1165	90	1	34.0425	49	1	23.6025	56	1	24.8454	40	1	20.7678	108	1	45.0951	29	1	13.5231	18	1	10.9588	9	1	5.46593	21	1	12.6027	30	1	13.9781	53	1	22.027	159	1	89.9279	71	1	39.581
CL4048.Contig1_All	221	35	1	14.3586	33	0.9819	12.4946	12	0.6652	5.5148	8	0.9638	2.75215	18	1	7.88568	32	0.905	12.9125	55	0.9095	25.9715	58	1	22.0261	227	1	96.2739	14	1	7.75215	67	1	37.0084	5	1	2.72909	52	1	22.036	102	0.991	38.5552	13	1	6.6872	140	1	70.984
CL4048.Contig2_All	658	1233	1	169.892	4030	1	512.483	2782	1	429.41	1569	1	181.289	1627	1	239.398	2241	1	303.717	4871	1	772.537	4432	1	565.296	2705	1	385.315	2818	1	524.085	6640	1	1231.86	1791	1	328.329	4100	1	583.553	3900	1	495.124	3343	1	577.569	7999	1	1362.18
CL4071.Contig4_All	563	2527	1	406.941	655	1	97.3495	327	0.9627	58.9903	1209	1	163.265	751	1	129.149	945	1	149.685	419	1	77.6663	945	1	140.872	2207	1	367.425	588	1	127.807	311	1	67.4326	998	1	213.827	1719	1	285.95	855	1	126.862	1020	1	205.961	439	1	87.3737
CL408.Contig1_All	1973	63	0.7141	2.895	37	0.6168	1.56919	69	0.6016	3.55192	105	0.7572	4.0461	62	0.7739	3.04245	33	0.3791	1.49156	2	0.072	0.105786	11	0.3664	0.467915	59	0.6832	2.80285	40	0.6077	2.48096	24	0.5165	1.48492	37	0.589	2.26211	31	0.4617	1.47149	30	0.5124	1.27019	31	0.4916	1.78619	4	0.1744	0.227174
CL4083.Contig2_All	601	29	0.8403	4.3748	25	0.8636	3.4807	24	0.8902	4.05581	29	0.9151	3.66858	16	0.8403	2.57753	34	0.9185	5.04496	25	0.8735	4.34103	17	0.9201	2.37397	11	0.8835	1.71551	13	0.6988	2.64701	13	0.8203	2.6405	12	0.8735	2.4085	17	0.8536	2.64909	14	1	1.94594	2	0.3111	0.378311	38	0.8719	7.0849
CL4088.Contig6_All	1975	299	0.3225	13.7258	507	0.3489	21.4804	181	0.3246	9.30792	228	0.319	8.77692	381	0.3524	18.6774	381	0.3322	17.2033	302	0.3575	15.9576	661	0.3524	28.089	156	0.3453	7.40342	141	0.3185	8.73652	243	0.3352	15.0195	123	0.3291	7.51238	335	0.3251	15.8855	599	0.3357	25.3358	143	0.3357	8.23118	382	0.3296	21.6731
CL4090.Contig3_All	782	66	0.9335	7.65195	54	0.8453	5.77814	52	0.7762	6.75364	87	0.9066	8.45837	54	0.8696	6.68568	92	0.9207	10.4914	35	0.7801	4.67077	44	0.8836	4.72224	84	0.8964	10.0681	43	0.9284	6.72896	28	0.7545	4.37088	50	0.9233	7.71264	39	0.9706	4.67068	71	0.7775	7.5845	52	0.7737	7.55945	21	0.8798	3.00911
CL4097.Contig3_All	1568	186	1	10.7548	69	0.7098	3.68217	83	0.7959	5.37617	244	1	11.8309	123	1	7.59482	117	0.8399	6.65416	41	0.9056	2.72876	88	0.9318	4.71019	210	0.8871	12.553	79	0.7615	6.16549	55	0.7551	4.28188	146	0.9534	11.2317	152	0.9088	9.07861	177	0.9458	9.4298	92	0.8431	6.67014	63	0.8048	4.50214
CL4109.Contig1_All	737	199	0.9986	24.4805	36	0.9824	4.08729	80	0.9566	11.0246	241	0.981	24.8613	99	0.9905	13.0055	161	1	19.481	23	0.9254	3.25677	26	0.7286	2.96079	166	0.9986	21.1113	133	0.9254	22.0836	40	0.7951	6.62537	205	0.9905	33.5526	77	0.9566	9.78465	100	0.844	11.3346	142	0.9729	21.9035	32	0.848	4.86527
CL4115.Contig2_All	3816	535	0.7206	12.711	962	0.7178	21.0944	464	0.7146	12.3495	516	0.7206	10.2805	517	0.7133	13.1172	389	0.7151	9.09065	1557	0.7167	42.5801	876	0.7204	19.2663	421	0.7112	10.3407	940	0.7178	30.1443	575	0.7172	18.394	285	0.6989	9.00899	249	0.6999	6.11101	502	0.7031	10.9893	833	0.7196	24.8159	691	0.7175	20.2906
CL4119.Contig1_All	2499	662	0.6895	24.0174	274	0.6835	9.17456	301	0.6787	12.2332	783	0.6895	23.8215	313	0.6859	12.1265	267	0.6819	9.52793	111	0.6315	4.63536	224	0.6823	7.52287	705	0.6883	26.4422	258	0.6883	12.634	134	0.6487	6.5457	545	0.6899	26.3069	274	0.6879	10.2685	416	0.6883	13.906	287	0.6911	13.056	147	0.6259	6.59137
CL4119.Contig3_All	2471	325	0.6661	11.9246	143	0.6787	4.84244	128	0.6791	5.26112	268	0.6775	8.24587	199	0.6637	7.79721	159	0.6783	5.73823	100	0.6588	4.22332	234	0.6847	7.94776	577	0.673	21.8866	296	0.6827	14.659	303	0.639	14.9688	496	0.6795	24.213	775	0.6864	29.3732	427	0.6775	14.4354	309	0.6851	14.2161	245	0.6686	11.1101
CL4144.Contig3_All	604	16	0.7252	2.4017	2	0.2583	0.277073	10	0.6374	1.68153	16	0.7699	2.01399	9	0.5265	1.44266	2	0.2351	0.295289	7	0.3344	1.20945	2	0.245	0.277904	15	0.4752	2.32771	1	0.1738	0.202605	-	-	-	15	0.3924	2.99567	19	0.6821	2.94604	11	0.543	1.52136	11	0.6937	2.07038	-	-	-
CL4157.Contig3_All	1592	10	0.2525	0.569498	-	-	-	1	0.0892	0.0637967	-	-	-	-	-	-	1	0.0798	0.0560158	-	-	-	2	0.0986	0.105436	43	0.4585	2.53163	18	0.2425	1.38362	10	0.3863	0.766787	16	0.3863	1.21232	19	0.4026	1.11772	37	0.429	1.94148	14	0.2883	0.99972	2	0.1124	0.140771
CL4158.Contig1_All	1188	3291	0.9916	251.158	5940	0.9975	418.38	2506	0.9933	214.243	2044	0.9924	130.809	2902	0.9983	236.505	2869	0.9857	215.361	7585	0.9992	666.294	4696	0.9941	331.752	1945	0.9975	153.454	3925	1	404.305	3147	0.9907	323.369	1436	0.9806	145.807	1652	0.9933	130.231	3115	0.9663	219.037	4025	0.9916	385.161	3352	0.9983	316.164
CL4160.Contig1_All	883	168	0.9105	17.2498	145	0.9683	13.7407	88	0.9354	10.1219	112	0.9468	9.64343	82	0.9275	8.99108	154	0.9354	15.553	102	0.9796	12.055	114	0.8233	10.8354	270	0.9411	28.6601	90	0.8732	12.4729	76	0.9139	10.5068	107	0.9717	14.6172	116	0.9015	12.3032	189	0.9604	17.8804	72	0.9083	9.26969	67	0.8913	8.50235
CL4162.Contig1_All	1166	254	0.8825	19.7501	119	1	8.53983	139	1	12.1076	272	0.9563	17.7356	216	0.9545	17.9355	201	1	15.3727	38	1	3.40104	156	0.9743	11.2287	241	0.9657	19.3728	87	0.8816	9.13076	61	0.9288	6.3863	150	1	15.5179	155	1	12.4496	174	1	12.466	122	0.9648	11.8947	64	0.8962	6.15044
CL4193.Contig1_All	2749	1089	0.9589	35.916	1468	0.9243	44.684	896	0.9487	33.1035	963	0.9694	26.6334	959	0.9724	33.7756	1696	0.9611	55.018	1149	0.9207	43.6186	1484	0.9214	45.3065	420	0.9425	14.3202	192	0.9127	8.54698	279	0.8778	12.3893	441	0.912	19.351	992	0.9211	33.7955	738	0.9207	22.4263	1138	0.9403	47.061	843	0.9272	34.3619
CL42.Contig2_All	1124	1231	0.6584	99.2948	509	0.6397	37.8924	993	0.6246	89.7272	939	0.645	63.5146	879	0.6486	75.7149	1102	0.6397	87.4317	173	0.621	16.0623	771	0.6379	57.5691	835	0.645	69.6298	324	0.605	35.2748	287	0.6415	31.1698	652	0.6486	69.9715	2004	0.645	166.976	1097	0.6406	81.5296	288	0.6468	29.1286	315	0.6468	31.4028
CL420.Contig7_All	2549	566	0.6979	20.1318	431	0.6552	14.1484	636	0.6673	25.3413	877	0.5936	26.158	506	0.6391	19.2194	478	0.6163	16.7229	512	0.5583	20.9617	229	0.6328	7.53993	331	0.6673	12.1712	352	0.6575	16.8989	518	0.6128	24.8072	578	0.7018	27.3525	550	0.6991	20.2076	598	0.6312	19.5978	293	0.6795	13.0675	162	0.5861	7.12148
CL4204.Contig2_All	1019	2	0.1452	0.177947	5	0.1286	0.410579	5	0.1266	0.498353	10	0.1266	0.746105	2	0.1266	0.190027	2	0.1246	0.175029	7	0.1403	0.716887	1	0.1217	0.0823621	1	0.1246	0.0919816	-	-	-	-	-	-	-	-	-	3	0.1394	0.275721	-	-	-	3	0.1443	0.334688	20	0.1658	2.19928
CL4214.Contig2_All	465	7	0.5613	1.36483	1	0.3075	0.179948	-	-	-	2	0.2903	0.327003	3	0.2409	0.624636	1	0.2968	0.191779	3	0.4645	0.673279	3	0.2989	0.541465	21	0.514	4.23293	8	0.3441	2.10535	35	0.4946	9.18825	18	0.714	4.66938	36	0.7462	7.25056	29	0.7226	5.20979	13	0.6688	3.17822	49	0.7118	11.8078
CL4247.Contig5_All	438	1714	1	354.79	2053	1	392.207	4803	1	1113.73	3999	1	694.147	4168	1	921.324	3622	1	737.442	1036	1	246.838	2408	1	461.407	1693	1	362.291	492	0.9886	137.46	3626	1	1010.58	2753	1	758.179	3923	1	838.815	4292	1	818.579	1515	1	393.217	1456	1	372.488
CL425.Contig1_All	1744	329	0.8469	17.1035	193	0.8073	9.26001	463	0.8521	26.9635	456	0.8716	19.8789	235	0.8331	13.0461	208	0.7919	10.6358	473	0.8842	28.3036	168	0.7987	8.08471	957	0.9111	51.4328	130	0.8521	9.12186	161	0.8016	11.2693	439	0.922	30.3639	573	0.906	30.7702	346	0.9042	16.5731	173	0.8446	11.277	113	0.7294	7.26034
CL4252.Contig1_All	1956	32	0.274	1.48326	20	0.2434	0.855582	14	0.2239	0.726943	52	0.228	2.0212	14	0.2239	0.692975	40	0.2168	1.82366	17	0.2362	0.906999	10	0.2347	0.429075	47	0.2255	2.25218	9	0.0905	0.563067	2	0.0649	0.124818	19	0.2306	1.17172	32	0.2515	1.53216	23	0.227	0.982277	10	0.1452	0.581199	2	0.0731	0.114574
CL4252.Contig3_All	1168	143	0.6396	11.1001	46	0.4503	3.29546	26	0.4418	2.26085	60	0.4495	3.90556	83	0.601	6.88009	89	0.5839	6.79518	20	0.5865	1.78696	109	0.5925	7.83223	81	0.5788	6.50006	51	0.5865	5.34335	35	0.5437	3.65799	94	0.6019	9.70789	199	0.6113	15.9563	113	0.5813	8.08185	53	0.5925	5.15854	41	0.5	3.93338
CL4260.Contig3_All	976	7	0.5645	0.650254	53	0.7121	4.54388	11	0.5553	1.14468	9	0.3125	0.701079	3	0.2367	0.297598	17	0.5727	1.55329	438	0.9734	46.8329	15	0.5072	1.28986	10	0.4273	0.96034	8	0.4477	1.00306	171	0.7182	21.3877	3	0.1557	0.370776	5	0.5338	0.47978	3	0.2643	0.256771	51	0.7951	5.94037	54	0.8637	6.19967
CL4272.Contig1_All	2338	346	0.8995	13.4173	601	0.9341	21.5095	347	0.8832	15.0739	453	0.9286	14.7309	381	0.9384	15.7775	309	0.8405	11.786	540	0.9435	24.1033	678	0.9397	24.3381	335	0.9119	13.43	423	0.9226	22.1402	506	0.9341	26.4194	331	0.9102	17.0775	418	0.9299	16.7438	423	0.9273	15.1137	402	0.9512	19.5468	713	0.938	34.172
CL4276.Contig2_All	570	34	1	5.40803	5	0.5667	0.734	2	0.307	0.356366	19	1	2.53427	7	0.6211	1.189	6	0.5158	0.938707	-	-	-	21	1	3.09205	40	0.9351	6.57749	16	0.9737	3.43504	5	0.507	1.07081	26	0.9456	5.50222	-	-	-	19	0.9246	2.78454	7	0.7825	1.3961	-	-	-
CL429.Contig1_All	1056	49	0.7453	4.20695	45	0.7377	3.56574	20	0.5265	1.92357	97	0.8144	6.98365	18	0.7405	1.65032	21	0.5104	1.77341	7	0.5502	0.691769	1	0.0871	0.0794763	180	0.9309	15.9766	54	0.7197	6.25772	24	0.7055	2.77437	41	0.8684	4.68338	21	0.5616	1.86242	8	0.6193	0.632851	32	0.714	3.44492	8	0.2746	0.848889
CL4295.Contig5_All	418	154	1	33.4025	39	1	7.80709	31	1	7.53228	90	1	16.3697	45	0.9976	10.4231	50	1	10.6671	23	1	5.7422	38	1	7.62973	72	1	16.1447	13	0.7416	3.80587	29	0.933	8.46914	72	1	20.7776	121	0.9976	27.1101	63	1	12.5904	27	0.7392	7.34312	36	0.9976	9.65053
CL4302.Contig1_All	1395	248	0.952	16.118	483	0.952	28.9717	183	0.8237	13.3235	345	0.9591	18.8027	304	0.9269	21.0988	245	0.9262	15.6619	488	0.9584	36.5067	459	0.9914	27.6147	150	0.9498	10.0784	232	0.9584	20.3517	233	0.9097	20.3892	181	0.9448	15.6511	228	0.9527	15.3067	286	0.9556	17.1264	249	0.9527	20.2917	416	0.9864	33.4152
CL4313.Contig1_All	244	107	1	39.7584	117	1	40.1233	99	1	41.2085	245	1	76.3397	93	1	36.9022	79	1	28.8729	39	0.9959	16.6802	45	1	15.4783	70	1	26.8895	115	1	57.6759	71	1	35.5211	92	1	45.4818	154	1	59.1089	85	1	29.1008	128	1	59.6367	48	1	22.0433
CL4313.Contig2_All	230	140	1	55.1868	168	1	61.1198	247	1	109.071	554	1	183.129	192	1	80.8225	165	1	63.9749	38	1	17.2418	96	1	35.0304	81	1	33.009	142	1	75.5521	53	1	28.1297	89	1	46.6769	137	1	55.7847	86	1	31.2353	121	1	59.8069	34	1	16.5644
CL4313.Contig3_All	390	97	1	22.5498	148	1	31.754	74	1	19.2712	151	1	29.4365	136	1	33.7624	102	1	23.3233	28	0.9436	7.49239	51	1	10.9751	78	1	18.7458	123	1	38.5946	58	0.9538	18.1544	76	1	23.5065	158	0.9513	37.9415	112	0.859	23.9899	129	1	37.6027	47	0.959	13.5039
CL4313.Contig4_All	1381	195	0.9153	12.8019	267	0.9471	16.1778	364	0.8653	26.77	711	0.9652	39.1427	187	0.9312	13.1101	241	0.8769	15.5624	76	0.7915	5.7431	177	0.882	10.7568	182	0.8508	12.3524	231	0.9609	20.4694	151	0.7741	13.3475	178	0.916	15.5477	290	0.8371	19.6665	160	0.7849	9.67835	266	0.8501	21.8968	108	0.8233	8.76304
CL433.Contig3_All	1183	131	0.8411	10.0397	75	0.8014	5.3049	83	0.8614	7.12581	187	0.8538	12.018	97	0.8521	7.93863	112	0.8166	8.44281	84	0.8233	7.41005	117	0.825	8.30047	84	0.8166	6.65533	40	0.6526	4.13772	59	0.8081	6.08815	59	0.8064	6.01599	57	0.8377	4.51245	75	0.6881	5.29605	95	0.8039	9.12919	152	0.8166	14.3974
CL4332.Contig3_All	1565	65	0.6268	3.7656	32	0.4537	1.71095	49	0.5438	3.17997	46	0.5035	2.23469	41	0.5495	2.53646	53	0.5419	3.02006	18	0.5393	1.20029	39	0.5137	2.09147	69	0.699	4.13247	19	0.3834	1.48568	23	0.4396	1.79404	61	0.5476	4.7017	64	0.3859	3.8299	79	0.4997	4.21685	28	0.6128	2.03394	21	0.3431	1.50359
CL4345.Contig2_All	1531	19	0.1646	1.12516	5	0.2227	0.273272	9	0.1228	0.597047	17	0.224	0.844205	4	0.1574	0.252955	12	0.1992	0.698972	4	0.1574	0.272654	4	0.2077	0.219274	34	0.2972	2.08151	12	0.1568	0.959163	6	0.2384	0.478403	9	0.3174	0.709099	25	0.1476	1.52928	29	0.2097	1.58233	6	0.1365	0.445522	3	0.1875	0.219569
CL4346.Contig1_All	1161	1433	0.8458	111.905	349	0.7399	25.1532	2818	0.8355	246.519	2489	0.8415	162.992	1578	0.8458	131.593	2242	0.8389	172.209	237	0.8243	21.3031	257	0.7218	18.5782	1339	0.8424	108.099	187	0.8208	19.7104	744	0.8441	78.2273	998	0.8441	103.69	464	0.8415	37.429	892	0.8389	64.1812	391	0.8389	38.2858	50	0.7054	4.82573
CL4346.Contig2_All	1172	2541	0.8857	196.568	6764	0.8848	482.922	5919	0.8601	512.934	3173	0.802	205.834	3527	0.8038	291.364	3429	0.8072	260.912	7214	0.8473	642.355	6110	0.8038	437.538	1977	0.878	158.108	2037	0.8669	212.691	7086	0.8874	738.059	2819	0.8609	290.14	7305	0.8788	583.734	4789	0.8055	341.344	3270	0.8703	317.186	6905	0.8805	660.178
CL435.Contig3_All	1950	6	0.1503	0.278966	2	0.0959	0.0858215	1	0.0744	0.0520843	15	0.1226	0.584832	4	0.1056	0.198602	4	0.0908	0.182927	-	-	-	2	0.08	0.086079	10	0.1236	0.480663	5	0.1021	0.313777	2	0.0815	0.125203	21	0.1308	1.29905	19	0.1292	0.912517	16	0.1236	0.685426	11	0.141	0.641286	1	0.0718	0.0574633
CL4353.Contig1_All	235	1	0.6638	0.385804	-	-	-	3	0.5277	1.29657	1	0.4596	0.323524	1	0.4851	0.411994	-	-	-	-	-	-	3	0.6511	1.07141	7	0.634	2.79193	10	0.8468	5.20737	23	0.6638	11.9475	9	0.6979	4.61971	15	0.6383	5.97786	11	0.617	3.91021	17	0.8979	8.22384	30	0.8298	14.3047
CL4358.Contig1_All	1667	111	0.772	6.03702	60	0.8068	3.01173	90	0.808	5.48338	170	0.8728	7.75332	109	0.8302	6.33067	157	0.8674	8.39881	35	0.6557	2.19109	134	0.8518	6.74638	150	0.874	8.43394	94	0.8068	6.90047	48	0.7516	3.51498	151	0.757	10.9265	160	0.8566	8.9889	134	0.8878	6.71497	81	0.7469	5.52386	45	0.7564	3.02484
CL4361.Contig2_All	1212	71	0.8515	5.31118	193	0.9711	13.3246	46	0.8144	3.85475	39	0.6444	2.44645	79	0.9554	6.31078	63	0.8234	4.63545	131	0.948	11.2796	154	0.9645	10.664	47	0.8391	3.63471	44	0.7962	4.44259	50	0.8366	5.03599	28	0.8919	2.78673	51	0.9026	3.94085	80	0.8012	5.51395	27	0.5842	2.53253	97	0.9629	8.96797
CL4379.Contig1_All	283	132	1	42.2885	31	0.9223	9.16592	33	0.8975	11.8432	127	0.9364	34.1186	100	0.9293	34.2115	85	0.9329	26.7847	3	0.5548	1.10627	93	0.9399	27.5803	187	0.9364	61.9341	21	0.9046	9.0807	23	0.9364	9.92108	74	0.894	31.5417	120	0.9329	39.7116	166	0.9293	49.0001	33	0.9329	13.2563	42	0.894	16.6298
CL4401.Contig4_All	435	26	0.6943	5.419	4	0.308	0.769434	27	0.3563	6.30399	14	0.354	2.44688	1	0.3425	0.222571	10	0.5126	2.05005	2	0.3563	0.479808	1	0.3195	0.192936	91	0.7908	19.6077	33	0.4736	9.28348	37	0.7816	10.3832	61	0.7586	16.9153	80	0.7931	17.2236	115	0.8253	22.0843	57	0.6736	14.8963	35	0.7632	9.01579
CL4406.Contig2_All	4637	856	0.8637	16.7368	1142	0.8465	20.6077	768	0.8648	16.8215	1069	0.8641	17.5273	863	0.8443	18.0191	856	0.8193	16.4623	995	0.8508	22.393	1151	0.8503	20.8324	546	0.8419	11.0365	866	0.8633	22.8543	805	0.8663	21.1922	543	0.8225	14.1255	757	0.8734	15.2891	983	0.8557	17.7089	651	0.8631	15.9602	1321	0.8566	31.922
CL4419.Contig4_All	1416	1	0.0311	0.0640283	-	-	-	93	0.4831	6.67054	1	0.0932	0.0536922	-	-	-	49	0.5869	3.08593	-	-	-	1	0.1052	0.0592705	428	0.678	28.3306	65	0.572	5.61741	183	0.6716	15.7763	345	0.7013	29.3897	191	0.6808	12.6326	207	0.6321	12.2119	58	0.6384	4.65648	77	0.6434	6.0933
CL4431.Contig2_All	897	36	0.5775	3.63869	19	0.4326	1.7724	16	0.3278	1.81163	38	0.7826	3.22081	27	0.9097	2.91427	26	0.6934	2.58484	18	0.4861	2.09415	36	0.7447	3.36831	22	0.8317	2.29882	18	0.9309	2.45565	35	0.8194	4.76314	26	0.7246	3.4964	37	0.7213	3.86306	24	0.6867	2.23508	24	0.5095	3.04167	52	0.5942	6.49585
CL4437.Contig1_All	861	201	0.8757	21.1655	235	0.8966	22.8384	230	0.8966	27.131	383	0.899	33.8197	213	0.8699	23.9516	247	0.8908	25.5828	118	0.8885	14.3023	235	0.9013	22.9069	127	0.6643	13.8253	84	0.6806	11.9388	77	0.6574	10.9171	110	0.6551	15.4109	150	0.6702	16.3159	145	0.6214	14.0682	80	0.7456	10.5628	53	0.4355	6.89759
CL4452.Contig2_All	344	62	1	16.3406	19	0.9738	4.62164	9	0.9942	2.65721	70	1	15.4708	24	1	6.75478	41	1	10.6287	21	1	6.37071	37	1	9.02703	128	1	34.876	7	0.7297	2.49015	8	0.9767	2.83889	41	0.9884	14.3769	62	1	16.8793	39	1	9.47068	20	0.9942	6.60944	12	0.8285	3.90884
CL4452.Contig3_All	447	24	0.9239	4.86787	38	0.7383	7.11339	29	0.6957	6.58918	27	0.66	4.5923	14	0.6711	3.03235	53	0.8233	10.5736	24	0.8166	5.60313	37	0.8859	6.94698	33	0.7114	6.91961	21	0.7047	5.74908	6	0.5481	1.63856	5	0.6644	1.34928	26	0.6711	5.44738	5	0.5861	0.93441	18	0.7181	4.57782	32	0.9217	8.02172
CL4473.Contig2_All	1045	46	0.734	3.99095	30	0.7301	2.40218	95	0.7416	9.23312	66	0.733	4.80178	102	0.7981	9.45023	117	0.7636	9.98443	24	0.5856	2.39674	21	0.6144	1.68657	92	0.7828	8.25176	124	0.7598	14.5208	94	0.7282	10.9807	38	0.6603	4.38639	34	0.5923	3.04709	70	0.6766	5.59573	50	0.6986	5.43935	41	0.6947	4.39635
CL4515.Contig3_All	835	190	1	20.6301	116	1	11.6244	73	0.9701	8.87928	153	0.9796	13.9309	107	0.9198	12.4067	139	0.9269	14.8451	57	0.9449	7.12386	145	0.9521	14.5741	169	0.9413	18.9703	49	0.8407	7.18118	53	0.9461	7.74831	178	0.9832	25.7142	211	0.9856	23.6656	156	1	15.6068	81	0.9629	11.0279	80	0.9569	10.7356
CL452.Contig1_All	1517	5	0.1595	0.298827	1	0.0969	0.0551588	-	-	-	2	0.1114	0.100235	1	0.0989	0.0638224	1	0.0956	0.0587852	2	0.1226	0.137585	2	0.0923	0.110649	8	0.1945	0.494287	3	0.0936	0.242004	-	-	-	1	0.0864	0.0795159	1	0.0956	0.0617357	-	-	-	2	0.1641	0.149878	48	0.2261	3.54552
CL452.Contig5_All	1337	13	0.1339	0.88155	9	0.1167	0.563264	5	0.1099	0.379822	17	0.2229	0.9667	13	0.1286	0.941392	11	0.1085	0.733694	12	0.1159	0.936648	9	0.1122	0.564954	37	0.1197	2.59385	18	0.1122	1.64751	14	0.1159	1.27825	15	0.1152	1.35332	18	0.1122	1.26085	24	0.1144	1.49953	11	0.1204	0.935308	107	0.1309	8.96762
CL4529.Contig2_All	226	1	0.6858	0.401168	74	1	27.3983	58	1	26.0652	12	0.8894	4.03689	17	1	7.28281	13	1	5.12966	25	1	11.5441	12	0.9558	4.4563	10	1	4.14731	87	1	47.1083	78	1	42.1312	-	-	-	3	0.7035	1.24318	3	0.8805	1.10889	99	1	49.7989	14	0.9469	6.94136
CL4532.Contig4_All	525	4	0.3029	0.690773	1	0.259	0.159383	5	0.2819	0.967279	6	0.3524	0.868893	3	0.2705	0.553249	2	0.2724	0.339722	-	-	-	4	0.3619	0.639444	3	0.3333	0.535596	-	-	-	2	0.2762	0.465038	1	0.2743	0.229763	5	0.2933	0.891934	6	0.2876	0.9547	2	0.2	0.433076	21	0.5276	4.48213
CL4533.Contig1_All	455	3	0.7319	0.597785	8	0.6615	1.47123	8	0.6198	1.78575	15	0.8901	2.50642	12	0.8769	2.55346	5	0.567	0.979968	12	0.8593	2.75231	15	0.7077	2.76682	2	0.5385	0.411997	12	0.8308	3.22743	6	0.4198	1.60975	8	0.8154	2.12089	4	0.6527	0.823324	6	0.6154	1.10158	7	0.7363	1.74896	58	0.967	14.2837
CL4540.Contig5_All	1107	15	0.4544	1.22851	33	0.6883	2.49441	66	0.6793	6.05532	101	0.822	6.93662	50	0.6883	4.37302	58	0.7055	4.67233	9	0.4797	0.848441	51	0.748	3.86656	16	0.7227	1.35471	37	0.6658	4.09016	38	0.5935	4.19038	19	0.5203	2.07036	26	0.6495	2.19962	33	0.6874	2.49024	40	0.7543	4.10777	56	0.7931	5.66846
CL4549.Contig2_All	3119	266	0.7506	7.73217	243	0.8201	6.51916	228	0.7477	7.42439	249	0.7717	6.06958	207	0.8028	6.4256	176	0.6473	5.03212	156	0.7906	5.21959	159	0.7102	4.27842	268	0.7496	8.05368	179	0.7676	7.02302	106	0.6829	4.14866	159	0.7265	6.14924	272	0.8224	8.16724	202	0.6435	5.41017	211	0.7974	7.6906	90	0.689	3.23334
CL456.Contig11_All	358	14	0.8603	3.54552	7	0.6006	1.63612	22	0.9665	6.24138	12	0.7821	2.54843	12	0.9721	3.24532	14	0.9553	3.48737	9	0.9916	2.62353	11	0.9693	2.57876	15	0.8212	3.9272	5	0.4162	1.70912	12	0.8883	4.09181	14	0.9888	4.71721	12	0.919	3.13921	19	0.919	4.43349	6	0.7151	1.90529	29	1	9.07695
CL4561.Contig1_All	1476	69	0.3157	4.23836	96	0.3462	5.44234	56	0.3259	3.85339	126	0.3123	6.49021	47	0.3232	3.08298	76	0.3184	4.59178	89	0.2967	6.2926	120	0.3543	6.82333	63	0.3198	4.00064	58	0.3455	4.8087	27	0.2608	2.23303	44	0.3083	3.59589	44	0.3103	2.79183	43	0.3042	2.43365	96	0.3333	7.39398	77	0.3367	5.8456
CL4568.Contig1_All	1099	47	0.7607	3.87735	55	0.9691	4.18761	36	0.7425	3.32695	16	0.5687	1.10687	24	0.778	2.11433	19	0.6333	1.54173	71	0.9035	6.74198	115	1	8.78217	40	0.7753	3.41144	37	0.919	4.11993	29	0.7871	3.2212	8	0.4886	0.878076	23	0.8954	1.95998	23	0.6397	1.74826	39	0.9882	4.03423	102	0.9181	10.3999
CL457.Contig2_All	1686	148	0.4282	7.95864	165	0.4792	8.18893	79	0.4573	4.75894	108	0.2616	4.87013	120	0.3221	6.891	180	0.5528	9.52069	101	0.462	6.25159	155	0.5652	7.71571	90	0.5451	5.00334	65	0.4211	4.71783	71	0.4442	5.14066	69	0.3802	4.93664	112	0.3173	6.22132	178	0.621	8.81937	77	0.5819	5.1919	208	0.9413	13.8239
CL4579.Contig1_All	465	81	1	15.7931	18	0.9591	3.23907	31	0.7957	6.77095	60	0.9849	9.81008	41	0.9462	8.53669	44	0.843	8.43827	16	0.8559	3.59082	46	0.8946	8.30246	54	0.8473	10.8847	15	0.8	3.94752	27	0.9398	7.08808	54	0.8602	14.0081	62	0.7484	12.4871	40	0.8667	7.18592	23	0.7935	5.623	17	0.4086	4.09657
CL458.Contig1_All	647	9	0.6383	1.26117	39	0.6646	5.04384	24	0.6631	3.76746	35	0.7774	4.11281	21	0.66	3.14249	15	0.779	2.06748	117	0.8516	18.8716	28	0.7944	3.63208	27	0.7836	3.91142	32	0.7883	6.05246	22	0.7372	4.15084	44	0.6522	8.20329	5	0.4699	0.723749	8	0.5317	1.03291	18	0.5502	3.16273	98	0.8006	16.9725
CL4585.Contig2_All	265	-	-	-	5	0.9094	1.57879	1	0.4453	0.383262	1	0.5132	0.286899	-	-	-	3	0.9623	1.00955	1	0.5509	0.393805	1	0.3887	0.316706	8	0.6264	2.82956	11	1	5.07964	6	1	2.76391	18	0.8792	8.19344	12	0.966	4.24089	12	0.8	3.78278	7	0.9962	3.00293	31	1	13.1081
CL4590.Contig3_All	288	27	0.9271	8.49975	71	1	20.6284	36	0.8542	12.6955	28	0.9653	7.39163	36	1	12.1023	31	0.8854	9.59893	140	1	50.7297	79	0.9618	23.0216	35	0.9514	11.3907	51	0.8715	21.6703	45	0.9965	19.0738	18	0.9931	7.53911	18	0.8819	5.85332	46	0.9965	13.3426	35	0.8611	13.8156	76	0.9444	29.5696
CL4599.Contig1_All	238	134	1	51.0461	57	1	20.04	101	0.9958	43.1008	170	0.9916	54.3058	106	0.9958	43.1209	125	1	46.8367	17	1	7.45416	90	0.9874	31.7371	174	1	68.5247	28	0.9706	14.3968	20	0.9916	10.2582	81	0.9916	41.0533	149	1	58.6315	92	0.9622	32.2913	38	1	18.151	43	1	20.2449
CL4599.Contig3_All	701	303	0.9458	39.1886	90	1	10.743	191	0.9544	27.673	306	0.9401	33.1877	191	1	26.38	179	1	22.7713	29	0.6591	4.31725	168	0.9857	20.1137	320	0.9387	42.7865	68	0.9401	11.8707	58	0.8845	10.1001	192	1	33.0387	290	0.9387	38.7438	186	1	22.1651	81	1	13.1359	91	0.8388	14.5462
CL4599.Contig6_All	601	520	1	78.4447	180	1	25.061	296	1	50.0217	595	1	75.2691	324	1	52.195	337	1	50.0045	50	0.9201	8.68205	242	1	33.7942	504	1	78.6015	127	1	25.8592	85	1	17.2648	307	1	61.6174	501	1	78.0702	329	1	45.7295	181	1	34.2371	110	1	20.5089
CL4612.Contig1_All	673	99	0.7578	13.3369	31	0.6924	3.85432	71	0.7236	10.7148	98	0.7013	11.071	94	0.6716	13.523	121	0.6939	16.0333	26	0.7013	4.03167	64	0.6805	7.98117	103	0.7073	14.3449	13	0.3447	2.36382	44	0.6954	7.98096	74	0.7608	13.2634	150	0.7028	20.8736	95	0.7088	11.7919	40	0.7845	6.75676	29	0.7058	4.82845
CL462.Contig2_All	1403	34	0.2986	2.19713	117	0.2965	6.97797	47	0.2587	3.40237	29	0.2587	1.5715	39	0.2744	2.69132	59	0.2566	3.75014	104	0.2972	7.73575	119	0.2915	7.11854	29	0.258	1.93738	85	0.2979	7.41391	30	0.2929	2.61025	20	0.2573	1.71954	22	0.2872	1.46854	26	0.2594	1.54807	87	0.2616	7.04945	113	0.2794	9.02497
CL4622.Contig2_All	395	37	1	8.49258	52	1	11.0156	34	0.8886	8.74224	14	1	2.69467	32	0.9747	7.84353	23	0.9519	5.19259	58	1	15.3235	59	1	12.5359	18	0.8228	4.2712	30	1	9.29417	30	1	9.27133	10	0.9671	3.05381	23	0.9924	5.45322	37	1	7.82492	26	0.9696	7.4829	49	0.9772	13.9003
CL4623.Contig1_All	1770	65	0.8062	3.32947	57	0.9362	2.69465	22	0.7232	1.26238	55	0.9469	2.36246	52	0.8469	2.84439	55	0.878	2.77104	66	0.9023	3.89132	124	0.9113	5.87963	40	0.6672	2.11817	35	0.7955	2.41981	15	0.5243	1.03451	33	0.7475	2.24895	49	0.752	2.59266	50	0.761	2.35978	62	0.8435	3.9821	80	0.8175	5.06456
CL4638.Contig3_All	3659	128	0.22	3.17163	49	0.1834	1.12056	136	0.2577	3.77501	128	0.2334	2.65963	98	0.2277	2.59312	125	0.2725	3.0465	49	0.191	1.39753	117	0.2386	2.68365	92	0.1927	2.35668	59	0.2687	1.97322	49	0.2345	1.63475	118	0.2402	3.89009	172	0.2462	4.40239	130	0.1902	2.96795	56	0.2498	1.73988	60	0.1858	1.83744
CL4644.Contig1_All	1970	63	0.2269	2.89941	18	0.1716	0.764552	13	0.2492	0.670221	18	0.1777	0.694673	70	0.2472	3.44025	30	0.2254	1.35803	6	0.1563	0.317842	31	0.235	1.32068	72	0.2736	3.42564	23	0.2299	1.42872	20	0.1487	1.23931	67	0.2827	4.1025	71	0.2863	3.37531	54	0.2335	2.28983	56	0.2787	3.23158	24	0.2274	1.36512
CL4653.Contig2_All	1139	790	0.5619	62.8837	374	0.5716	27.4757	188	0.5356	16.7639	403	0.561	26.9002	345	0.4829	29.3261	494	0.5083	38.6774	554	0.5294	50.759	311	0.5285	22.916	1221	0.5443	100.477	195	0.5075	20.9506	151	0.504	16.1834	577	0.5522	61.1071	525	0.5382	43.1676	662	0.5312	48.5523	204	0.5136	20.361	168	0.5206	16.5276
CL4663.Contig2_All	588	54	1	8.32629	44	0.8554	6.26147	17	0.9422	2.93638	34	0.9694	4.39619	40	0.9558	6.5863	20	0.8333	3.03324	25	0.9065	4.437	81	1	11.5614	31	0.9864	4.94151	49	1	10.1978	20	0.9626	4.15212	35	0.9065	7.1801	55	0.9745	8.76007	47	0.9116	6.67722	32	0.9694	6.1868	236	1	44.9738
CL4663.Contig3_All	489	3	0.2843	0.556221	25	0.5399	4.27791	3	0.2945	0.623094	12	0.5051	1.86572	5	0.4826	0.989965	1	0.274	0.182366	1	0.3047	0.213412	14	0.6339	2.40282	13	0.5112	2.49178	-	-	-	-	-	-	2	0.2761	0.493357	4	0.4847	0.766078	16	0.5194	2.73329	7	0.4847	1.62736	28	0.7935	6.41614
CL4672.Contig2_All	2486	503	0.7168	18.3443	137	0.6364	4.61127	268	0.6352	10.949	526	0.6577	16.0864	347	0.6854	13.5141	329	0.6452	11.8018	39	0.4787	1.63716	271	0.5961	9.14892	466	0.6665	17.5695	163	0.6263	8.02367	101	0.5986	4.9595	307	0.6348	14.8963	580	0.6698	21.8499	411	0.6979	13.8107	146	0.6806	6.67644	144	0.7064	6.49062
CL4681.Contig2_All	897	255	0.7625	25.7741	60	0.7414	5.59705	109	0.6254	12.3417	192	0.6444	16.2736	114	0.7637	12.3047	102	0.6076	10.1405	24	0.5072	2.79219	57	0.7391	5.33315	241	0.7625	25.1825	10	0.6321	1.36425	31	0.7146	4.21878	93	0.7637	12.5063	167	0.7492	17.436	114	0.7492	10.6167	6	0.4415	0.760418	12	0.5674	1.49904
CL4704.Contig1_All	1118	29	0.3578	2.35175	53	0.3372	3.96675	27	0.2961	2.45281	58	0.3462	3.94421	27	0.3551	2.33819	38	0.2683	3.03107	19	0.2987	1.77353	65	0.3381	4.87948	46	0.3596	3.85648	24	0.3408	2.62697	12	0.3488	1.31026	37	0.3587	3.99208	52	0.3247	4.35596	44	0.3023	3.28765	37	0.2996	3.7623	80	0.3497	8.01813
CL471.Contig2_All	1996	856	0.9399	38.882	150	0.8968	6.28827	478	0.9168	24.3225	1145	0.9284	43.6133	605	0.9339	29.3463	575	0.9188	25.6898	54	0.9103	2.82332	245	0.9173	10.3017	1070	0.9203	50.2456	144	0.9018	8.82853	220	0.9163	13.4549	600	0.9434	36.2602	456	0.9339	21.3957	384	0.9173	16.0711	195	0.8828	11.1063	49	0.6653	2.75081
CL4718.Contig1_All	596	354	0.9681	53.8508	1265	1	177.601	503	0.9312	85.7162	431	1	54.9801	462	0.9631	75.0506	530	1	79.3018	1342	0.9581	234.981	493	0.9295	69.4228	411	0.9228	64.6354	821	0.9346	168.571	1015	0.9664	207.892	290	0.9346	58.6937	443	1	69.6113	613	1	85.919	438	0.9027	83.5452	418	0.9346	78.5877
CL4721.Contig1_All	1834	955	0.9826	47.2105	1649	0.9667	75.2354	912	0.9831	50.5053	652	0.9335	27.0285	824	0.9869	43.4997	925	0.873	44.9776	2141	0.9984	121.827	1384	0.964	63.3342	741	0.9864	37.8699	1026	0.964	68.4596	986	0.9836	65.6289	464	0.9286	30.5182	575	0.9144	29.3623	957	0.8953	43.5901	843	0.964	52.2543	1076	0.9111	65.7412
CL4725.Contig1_All	1720	32	0.7541	1.68677	31	0.6884	1.50811	71	0.8552	4.19248	38	0.7419	1.67969	40	0.8547	2.25159	35	0.6384	1.81465	49	0.8192	2.973	30	0.7122	1.46384	12	0.3785	0.653925	13	0.4901	0.924914	29	0.7087	2.0582	12	0.4715	0.841575	15	0.6517	0.816742	13	0.4512	0.631379	21	0.6895	1.38798	34	0.5407	2.21501
CL473.Contig2_All	570	1	0.1	0.15906	3	0.1158	0.4404	-	-	-	1	0.1263	0.133383	-	-	-	-	-	-	1	0.1175	0.183085	1	0.086	0.14724	1	0.2544	0.164437	1	0.1368	0.21469	-	-	-	-	-	-	1	0.2228	0.164304	-	-	-	-	-	-	20	0.4053	3.9317
CL474.Contig3_All	596	114	0.9815	17.3418	57	0.9631	8.00257	85	0.9916	14.4848	159	0.9748	20.2827	80	1	12.9958	111	0.8742	16.6085	34	0.9681	5.95332	111	0.9933	15.6307	104	1	16.3554	15	0.8607	3.07986	37	0.8523	7.57832	85	0.8943	17.2033	110	0.8909	17.285	106	0.9815	14.8571	41	1	7.82044	43	0.9698	8.08439
CL474.Contig4_All	1580	700	0.9576	40.1676	459	0.9658	24.3084	821	0.9633	52.7749	1129	0.9677	54.3264	807	0.9608	49.451	984	0.9152	55.5382	210	0.9582	13.8704	876	0.969	46.5317	870	0.9671	51.6104	326	0.8658	25.2492	360	0.9171	27.814	814	0.969	62.1451	1079	0.969	63.9568	1112	0.9513	58.7926	438	0.9614	31.5145	433	0.969	30.7083
CL4754.Contig1_All	862	1464	0.8724	153.982	1164	0.797	112.992	2520	0.7053	296.917	4376	0.8109	385.962	1586	0.8225	178.137	1612	0.8097	166.767	263	0.6937	31.8402	726	0.7425	70.6856	1540	0.8376	167.451	544	0.8724	77.2286	547	0.7703	77.4636	1088	0.8828	152.251	1039	0.9142	112.883	848	0.8561	82.1796	474	0.8086	62.5122	280	0.7471	36.3978
CL4755.Contig2_All	1355	6	0.2391	0.401464	-	-	-	2	0.1963	0.14991	1	0.1033	0.0561093	4	0.2199	0.285811	6	0.3262	0.39488	8	0.248	0.616137	10	0.2893	0.619387	3	0.1882	0.207519	4	0.1934	0.361249	5	0.1926	0.450452	1	0.0849	0.0890226	-	-	-	-	-	-	7	0.2945	0.587289	19	0.3328	1.57123
CL4757.Contig1_All	1190	105	0.4882	7.99977	89	0.2479	6.25812	90	0.4084	7.68133	116	0.4714	7.41115	69	0.3832	5.61385	80	0.3622	5.9951	76	0.3487	6.6649	64	0.2714	4.51372	21	0.1378	1.65404	6	0.1185	0.617008	17	0.1454	1.74389	23	0.1395	2.33142	33	0.1328	2.5971	30	0.216	2.10596	2	0.0882	0.191063	33	0.1286	3.10736
CL4768.Contig1_All	327	12	1	3.32712	35	1	8.95614	37	1	11.492	27	0.7554	6.27755	46	1	13.6197	36	1	9.81767	47	1	14.9995	48	1	12.3196	14	0.9725	4.01287	16	1	5.98768	31	1	11.5726	39	1	14.3866	29	1	8.30562	30	0.7431	7.66388	19	1	6.6054	61	1	20.9029
CL4791.Contig2_All	806	95	0.8151	10.6862	21	0.6613	2.18014	49	0.8189	6.17451	88	0.8424	8.30084	56	0.8449	6.72685	44	0.727	4.86823	18	0.67	2.33058	30	0.8486	3.12383	226	0.804	26.2814	44	0.6725	6.68042	85	0.8201	12.8736	118	0.799	17.6598	171	0.9367	19.8693	146	0.8387	15.1319	112	0.9417	15.7971	56	0.7444	7.78534
CL4795.Contig3_All	1215	127	0.6626	9.47682	275	0.7267	18.939	157	0.6403	13.1239	104	0.6074	6.50776	154	0.6444	12.2717	152	0.5959	11.1563	337	0.6535	28.9455	215	0.6082	14.8513	133	0.6123	10.2601	402	0.6379	40.4889	267	0.642	26.8258	110	0.6584	10.9208	121	0.6115	9.32677	227	0.6403	15.6072	317	0.7366	29.6604	301	0.6453	27.7597
CL4800.Contig2_All	883	1	0.1959	0.102677	2	0.1314	0.189527	3	0.3986	0.345066	4	0.2695	0.344408	-	-	-	3	0.3069	0.30298	-	-	-	6	0.2684	0.570285	20	0.8007	2.12297	103	0.7622	14.2746	17	0.6149	2.35021	19	0.41	2.59557	15	0.5538	1.59094	12	0.564	1.13526	130	0.7112	16.7369	8	0.3839	1.01521
CL4808.Contig1_All	1785	82	0.8706	4.16496	268	0.9182	12.5631	149	0.9171	8.47792	71	0.8577	3.02409	138	0.8986	7.48513	63	0.805	3.14743	411	0.8796	24.0287	239	0.8964	11.2373	68	0.8577	3.57064	57	0.8415	3.90772	160	0.9165	10.9421	37	0.7059	2.50036	118	0.8711	6.19107	99	0.8644	4.63311	104	0.9171	6.62351	222	0.9384	13.936
CL4808.Contig2_All	935	175	0.9487	16.9692	563	1	50.3846	279	1	30.3064	156	0.9914	12.6849	301	1	31.1683	173	0.9968	16.5002	1537	1	171.549	572	1	51.3436	72	0.9412	7.21765	170	0.9701	22.2497	472	0.9829	61.6238	74	0.9807	9.54685	243	1	24.3398	265	1	23.6761	257	0.9807	31.2475	618	0.9904	74.0631
CL4811.Contig2_All	1571	59	0.3826	3.40495	30	0.3539	1.59789	25	0.2241	1.61624	95	0.3596	4.5975	48	0.2031	2.95817	81	0.2896	4.59793	15	0.3074	0.996419	24	0.3278	1.28214	131	0.2954	7.81574	19	0.3081	1.48001	24	0.3361	1.86489	71	0.373	5.45157	61	0.2699	3.63643	33	0.2839	1.75474	28	0.2909	2.02617	18	0.3246	1.28387
CL4812.Contig5_All	729	1203	0.8711	149.614	706	0.8848	81.036	1079	0.8519	150.326	2321	1	242.059	1333	0.8121	177.036	1810	0.8093	221.414	268	0.8052	38.3649	902	0.8944	103.844	1562	0.8903	200.83	561	0.8505	94.172	522	0.8669	87.4099	1021	0.8875	168.942	1007	0.8258	129.367	1387	0.834	158.937	775	0.8134	120.856	413	0.808	63.4815
CL4820.Contig2_All	1153	79	0.8057	6.21202	36	0.8127	2.61261	26	0.6106	2.29026	20	0.6054	1.31879	34	0.6938	2.85501	19	0.5447	1.46953	16	0.5299	1.44816	18	0.3816	1.31022	117	0.961	9.51112	69	0.7155	7.32329	42	0.575	4.4467	85	0.9428	8.89261	82	0.6808	6.6605	42	0.6401	3.04295	34	0.6062	3.3523	24	0.6522	2.33242
CL4822.Contig3_All	987	79	0.925	7.2568	159	0.925	13.4797	82	0.8815	8.43797	79	0.9149	6.08533	94	0.9787	9.22082	103	0.9504	9.30623	190	0.9564	20.0892	174	0.9797	14.7956	17	0.7224	1.61438	42	0.9068	5.20737	33	0.9362	4.08145	12	0.7518	1.46657	44	0.8946	4.17501	64	0.8278	5.41674	38	0.9159	4.37683	87	0.9027	9.87704
CL4823.Contig4_All	1386	90	0.6486	5.88727	44	0.601	2.65638	66	0.6133	4.8364	191	0.754	10.4772	73	0.6335	5.09939	136	0.6429	8.75043	47	0.7273	3.53884	84	0.6349	5.08648	145	0.6457	9.80573	128	0.5887	11.3014	76	0.7771	6.69373	160	0.6494	13.925	142	0.6097	9.59505	123	0.6732	7.41339	167	0.7547	13.6977	61	0.5613	4.93164
CL4825.Contig1_All	2108	798	0.5911	34.3216	1163	0.4858	46.1647	1124	0.5493	54.1548	1103	0.5787	39.7813	744	0.5674	34.1713	561	0.5422	23.7326	2514	0.5987	124.458	1452	0.5731	57.8093	741	0.5783	32.9475	552	0.4829	32.0446	1879	0.5133	108.811	506	0.5398	28.9547	459	0.5721	20.3922	794	0.6015	31.4648	1038	0.6191	55.9784	2606	0.6006	138.525
CL4825.Contig2_All	1104	314	0.9674	25.7867	512	0.9828	38.8062	251	0.885	23.0912	141	0.8904	9.71012	254	0.9737	22.2753	226	0.9339	18.2555	1235	0.9764	116.741	764	0.9891	58.0799	311	0.9194	26.4038	235	0.894	26.0486	642	0.971	70.9878	158	0.8379	17.2635	275	0.9538	23.3284	464	0.9511	35.1095	183	0.9737	18.8441	772	0.9873	78.3561
CL4825.Contig3_All	2040	293	0.4843	13.0218	847	0.4912	34.7419	263	0.4794	13.0938	188	0.4863	7.00652	365	0.4902	17.3229	336	0.4858	14.688	1844	0.4975	94.3317	1100	0.5142	45.2548	249	0.4897	11.4405	338	0.4804	20.2756	874	0.4917	52.2997	201	0.4902	11.8852	322	0.4569	14.7825	515	0.502	21.0888	365	0.4858	20.3402	1260	0.4907	69.2094
CL4833.Contig1_All	832	114	0.9279	12.4227	38	0.7139	3.82174	55	0.8053	6.71399	82	0.7945	7.49316	57	0.7019	6.633	44	0.6262	4.7161	41	0.7332	5.14265	60	0.6514	6.05243	68	0.7596	7.66056	51	0.6647	7.50124	29	0.7692	4.25493	39	0.8017	5.65433	32	0.8942	3.60204	30	0.6611	3.01213	49	0.7356	6.69524	8	0.6046	1.07744
CL4835.Contig1_All	655	4	0.2718	0.553673	2	0.2076	0.255499	3	0.226	0.46518	-	-	-	6	0.2473	0.886888	3	0.2015	0.408445	-	-	-	1	0.2305	0.128133	3	0.229	0.429294	4	0.2321	0.747317	-	-	-	2	0.226	0.368323	-	-	-	-	-	-	2	0.2641	0.347122	19	0.2366	3.2504
CL4837.Contig1_All	672	145	0.8973	19.5629	258	0.8914	32.1256	315	0.9033	47.6083	294	0.8943	33.2623	240	0.9003	34.5781	227	0.8914	30.1238	374	0.8988	58.0803	172	0.8884	21.4813	100	0.631	13.9478	179	0.6384	32.5964	97	0.6518	17.6206	108	0.7262	19.3863	92	0.6295	12.8216	150	0.5223	18.6465	199	0.6533	33.6649	74	0.5089	12.3392
CL4844.Contig2_All	1366	397	0.9993	26.3496	523	0.9327	32.037	342	0.9327	25.4283	451	0.9693	25.1015	374	0.9261	26.5082	421	0.9224	27.4843	273	0.9297	20.8564	501	0.9905	30.7814	428	0.9378	29.3676	496	0.9151	44.4342	320	0.9348	28.5968	343	0.9824	30.2889	511	0.951	35.0342	476	0.9619	29.1093	330	0.9429	27.4635	746	0.9883	61.1946
CL4846.Contig2_All	1087	317	1	26.4402	1210	1	93.1444	890	1	83.1575	363	1	25.3893	483	1	43.0206	533	1	43.7271	1524	1	146.313	1533	1	118.363	206	1	17.7629	405	1	45.5944	710	1	79.7346	212	0.9549	23.5259	422	1	36.3584	425	0.9264	32.6614	450	1	47.0626	1035	1	106.693
CL4847.Contig7_All	2388	527	0.9958	20.0083	1038	0.9879	36.3717	542	0.9883	23.0519	499	0.9933	15.887	655	1	26.5562	629	0.9879	23.4893	992	1	43.3515	1147	1	40.3117	261	0.9975	10.2443	540	1	27.6723	457	0.9832	23.3614	300	0.9703	15.154	492	0.9899	19.2954	606	0.9602	21.1989	447	0.9908	21.2798	845	1	39.6504
CL4878.Contig1_All	2418	878	0.8759	32.921	1412	0.8561	48.8629	1679	0.7812	70.5238	930	0.8449	29.2416	716	0.8077	28.6692	790	0.7597	29.1356	436	0.7192	18.8173	1262	0.7783	43.8031	636	0.816	24.6533	1107	0.799	56.0245	841	0.7845	42.4578	449	0.8093	22.3991	413	0.8106	15.9962	462	0.7457	15.961	1518	0.7746	71.3689	430	0.8081	19.9268
CL4899.Contig1_All	1466	35	0.3288	2.16456	73	0.3261	4.16667	21	0.2428	1.45488	15	0.3356	0.777914	12	0.2292	0.792512	30	0.3049	1.82491	175	0.3438	12.4575	44	0.3199	2.51895	19	0.251	1.21477	11	0.2299	0.918216	1	0.0416	0.0832691	5	0.1276	0.411411	15	0.2531	0.958251	33	0.3247	1.88042	27	0.3254	2.09374	29	0.3117	2.21661
CL4899.Contig3_All	1582	1	0.0999	0.0573097	44	0.2712	2.32727	40	0.2863	2.568	12	0.2699	0.576699	3	0.182	0.1836	12	0.263	0.676438	200	0.3217	13.1932	56	0.3066	2.97087	1	0.0879	0.0592473	2	0.0929	0.154707	6	0.165	0.46298	5	0.1915	0.381244	3	0.1738	0.177597	7	0.115	0.36963	46	0.311	3.30556	55	0.3167	3.89566
CL4914.Contig2_All	532	-	-	-	-	-	-	-	-	-	-	-	-	-	-	-	-	-	-	-	-	-	-	-	-	50	0.8722	8.80914	19	0.7763	4.37047	15	0.8477	3.44189	15	0.7049	3.4011	29	0.8741	5.10515	52	0.985	8.1652	14	0.9305	2.99164	7	0.6842	1.47439
CL4938.Contig2_All	604	94	0.899	14.11	46	0.8361	6.37267	56	0.9073	9.41656	101	0.8742	12.7133	65	0.8725	10.4192	87	0.899	12.8451	30	0.8709	5.18336	50	0.9007	6.9476	117	0.8808	18.1562	55	0.9454	11.1433	41	0.8725	8.28638	98	0.9685	19.5717	124	0.9702	19.2268	104	0.9884	14.3837	54	0.9586	10.1637	41	0.8775	7.60627
CL4939.Contig2_All	580	208	0.7672	32.514	711	0.7638	102.575	424	0.7276	74.247	313	0.7345	41.029	397	0.8155	66.2706	482	0.7345	74.1093	572	0.7707	102.919	595	0.7879	86.0975	213	0.7621	34.4212	528	0.7603	111.402	492	0.7948	103.551	173	0.7931	35.9797	250	0.7207	40.3677	482	0.7603	69.4215	332	0.7879	65.0734	437	0.7466	84.4264
CL4948.Contig2_All	352	2148	1	553.257	4423	0.9801	1051.42	4750	0.8949	1370.54	4367	1	943.224	5443	0.9091	1497.11	3057	0.9403	774.473	1033	0.9574	306.256	1623	0.9006	386.97	5114	0.9006	1361.74	2650	0.9205	921.275	3321	0.946	1151.71	2750	0.9006	942.388	4064	0.9176	1081.27	2898	0.9403	687.75	2092	0.9403	675.635	797	0.8977	253.712
CL4948.Contig4_All	862	2	0.1694	0.210357	6	0.3515	0.582431	7	0.2135	0.824768	1	0.1601	0.0881997	7	0.2019	0.78623	-	-	-	63	0.4072	7.62711	6	0.1961	0.584179	-	-	-	5	0.1821	0.709821	5	0.377	0.708077	-	-	-	-	-	-	-	-	-	3	0.2181	0.395647	14	0.3225	1.81989
CL4948.Contig6_All	416	79	0.899	17.2174	319	0.9303	64.165	504	1	123.049	500	1	91.38	256	0.9111	59.5807	240	1	51.4483	168	0.9231	42.1447	127	0.9255	25.6219	169	1	38.0775	272	1	80.0132	349	0.9952	102.412	140	1	40.5952	210	0.9519	47.2768	206	0.9303	41.3665	231	1	63.1265	111	0.9495	29.8988
CL4949.Contig1_All	1120	-	-	-	-	-	-	1	0.1196	0.0906824	-	-	-	1	0.0473	0.0864452	2	0.0946	0.159245	-	-	-	8	0.1054	0.599479	8	0.2304	0.669494	16	0.308	1.74819	34	0.3107	3.70577	4	0.2411	0.430806	49	0.3527	4.09732	28	0.3089	2.08841	15	0.2991	1.52253	53	0.3384	5.30252
CL4950.Contig3_All	815	528	1	58.7369	179	0.8172	18.3779	353	0.8172	43.9904	685	0.816	63.901	380	0.8098	45.1424	517	0.8049	56.57	117	0.7693	14.9815	328	0.8331	33.7768	774	0.9276	89.014	284	0.8613	42.6429	287	0.9141	42.9875	724	0.9374	107.157	1092	0.8675	125.484	844	0.8675	86.5087	373	0.8564	52.0289	299	0.8245	41.1091
CL4970.Contig2_All	1474	2609	1	160.477	1581	1	89.7501	1795	1	123.682	4173	1	215.241	2281	1	149.826	2848	1	172.304	1607	1	113.775	1664	1	94.7453	3363	0.9966	213.848	1322	1	109.754	1093	1	90.5191	1819	1	148.859	2742	1	174.218	2639	1	149.561	1491	1	114.994	934	1	71.0026
CL498.Contig12_All	1782	256	0.7346	13.0247	101	0.6936	4.74258	231	0.6829	13.1657	307	0.7172	13.098	174	0.6975	9.45367	203	0.6908	10.1588	39	0.5488	2.28393	160	0.6992	7.53553	206	0.6588	10.8351	104	0.6992	7.14187	95	0.6756	6.50779	134	0.7149	9.07062	121	0.6852	6.35916	140	0.6863	6.5629	121	0.7312	7.71918	56	0.5943	3.52132
CL498.Contig13_All	372	29	1	7.06789	8	1	1.79948	22	0.8253	6.00649	42	1	8.58382	14	0.9651	3.64371	38	1	9.10949	1	0.1694	0.280533	18	0.957	4.06098	18	0.7097	4.53528	12	0.6505	3.94752	8	1	2.62521	18	0.8898	5.83673	28	1	7.04916	20	1	4.4912	11	0.8091	3.36158	2	0.5188	0.602437
CL4991.Contig3_All	1461	63	0.7947	3.90954	85	0.9055	4.86821	58	0.8576	4.03199	70	0.9206	3.64269	43	0.6968	2.84955	57	0.9083	3.47919	112	0.909	8.00008	84	0.9377	4.82537	55	0.8111	3.52848	105	0.9576	8.79479	73	0.8782	6.09945	46	0.8446	3.79793	42	0.8569	2.69229	52	0.6968	2.97323	93	0.9671	7.23646	102	0.7796	7.82303
CL4994.Contig1_All	2055	113	0.4151	4.98542	139	0.4088	5.65983	79	0.2321	3.90442	104	0.3304	3.84765	65	0.3353	3.06239	124	0.3148	5.381	103	0.3518	5.23061	172	0.3533	7.02455	109	0.2779	4.97153	32	0.2443	1.90557	132	0.3197	7.84115	68	0.3158	3.99151	125	0.3075	5.69666	160	0.3416	6.50404	66	0.3236	3.65111	151	0.3567	8.2336
CL4998.Contig2_All	805	37	0.5267	4.16717	29	0.5006	3.01441	20	0.4733	2.52334	47	0.5292	4.43891	43	0.5801	5.17168	19	0.3528	2.1048	39	0.4323	5.05587	55	0.5789	5.73414	29	0.518	3.37658	38	0.518	5.77662	20	0.5839	3.03286	31	0.5888	4.64521	36	0.518	4.18821	35	0.5019	3.63201	22	0.4745	3.10685	151	0.5826	21.0187
CL4998.Contig3_All	769	31	0.6749	3.65486	12	0.6151	1.30574	14	0.4473	1.84903	18	0.7061	1.77959	29	0.9727	3.65116	22	0.6437	2.55123	36	0.7178	4.88543	28	0.9454	3.05586	17	0.4668	2.07204	21	0.7542	3.34179	9	0.6125	1.42868	33	0.8114	5.1764	37	0.7646	4.50606	26	0.8713	2.82437	23	1	3.40013	89	1	12.9685
CL5001.Contig1_All	973	210	0.9928	19.5678	50	0.9609	4.2999	93	0.9723	9.70759	149	0.9918	11.6425	98	0.999	9.75151	122	0.9661	11.1815	25	0.8787	2.68135	120	0.9877	10.3507	287	1	27.6467	45	0.851	5.6596	67	0.964	8.40581	89	0.9856	11.0336	70	0.9866	6.73763	112	0.9866	9.61569	28	0.8746	3.27144	30	0.5807	3.45488
CL5005.Contig1_All	1246	547	0.9013	39.8019	971	0.9783	65.2082	460	0.9109	37.4957	376	0.9743	22.9427	464	0.9398	36.0544	498	0.9791	35.6422	1244	0.9791	104.191	712	0.9791	47.9583	326	0.8909	24.5231	695	0.9013	68.2579	558	0.9077	54.6681	174	0.8684	16.845	229	0.8965	17.2123	478	0.9254	32.0468	636	0.9671	58.0273	570	0.9743	51.2604
CL5005.Contig2_All	1161	80	0.5857	6.24731	118	0.5805	8.50453	101	0.5099	8.83548	47	0.422	3.0778	61	0.5125	5.08694	61	0.4798	4.68545	200	0.7132	17.9773	87	0.6081	6.2891	67	0.4401	5.40901	106	0.5599	11.1727	68	0.4341	7.14981	22	0.3273	2.28576	25	0.385	2.01665	60	0.5151	4.31712	137	0.6546	13.4147	87	0.4203	8.39676
CL5005.Contig3_All	1134	126	0.5617	10.0738	234	0.5829	17.2665	120	0.3792	10.7475	111	0.5123	7.44191	129	0.4356	11.0138	123	0.5159	9.67265	319	0.6296	29.3565	193	0.5406	14.2839	66	0.388	5.45514	159	0.5459	17.1581	152	0.5379	16.3624	61	0.5097	6.48868	51	0.3704	4.21191	76	0.4356	5.59855	156	0.5714	15.6389	124	0.4497	12.2527
CL5023.Contig1_All	771	50	0.9287	5.87964	84	0.9857	9.11645	54	0.9416	7.11345	51	0.9118	5.0291	76	0.9974	9.54372	56	0.9014	6.4772	40	0.9403	5.41418	105	0.9909	11.4297	40	0.9118	4.86273	40	0.9014	6.3488	77	1	12.1914	46	0.9468	7.19686	126	0.9313	15.3052	86	0.9364	9.31793	45	0.987	6.63516	106	1	15.4055
CL5029.Contig1_All	1939	230	0.8525	10.7544	79	0.7494	3.40918	142	0.787	7.43792	223	0.8138	8.74382	186	0.8009	9.28739	134	0.77	6.16283	36	0.6029	1.93754	87	0.739	3.76568	97	0.8097	4.68888	28	0.3528	1.76712	38	0.5694	2.39234	75	0.7365	4.66577	89	0.7659	4.29867	105	0.7499	4.52363	62	0.6261	3.63502	33	0.5353	1.90705
CL5040.Contig1_All	1850	141	0.3184	6.91007	48	0.3016	2.17105	214	0.3216	11.7485	475	0.353	19.5207	208	0.3259	10.8855	190	0.3038	9.15873	23	0.3081	1.29743	70	0.3254	3.17562	156	0.3011	7.90365	48	0.2795	3.17509	22	0.3	1.45167	85	0.3141	5.54226	45	0.307	2.27805	81	0.2984	3.65753	84	0.3076	5.1618	7	0.1827	0.423986
CL5053.Contig2_All	463	130	1	25.4564	179	1	32.3499	86	0.9978	18.8651	115	0.9071	18.8839	109	0.9719	22.7931	144	1	27.7354	99	0.8877	22.3142	211	1	38.2475	63	1	12.7537	61	0.8488	16.1226	75	0.8942	19.7742	58	0.905	15.1108	130	0.9395	26.2957	128	0.9374	23.0943	66	0.9266	16.2053	151	1	36.5444
CL5065.Contig1_All	760	504	0.8605	60.1246	819	0.8316	90.1719	944	0.8961	126.154	748	0.85	74.8277	428	0.8842	54.5241	420	0.8303	49.2821	463	0.8895	63.5761	1002	0.8276	110.651	287	0.8618	35.3951	858	0.8711	138.153	590	0.8697	94.7668	174	0.6882	27.6169	194	0.9184	23.9062	287	0.8632	31.5459	1036	0.8697	154.967	637	0.8671	93.9184
CL5073.Contig2_All	1270	68	0.6795	4.85445	29	0.4843	1.91071	20	0.3717	1.59944	72	0.7307	4.31026	14	0.537	1.06729	39	0.7134	2.73851	11	0.4646	0.90389	91	0.726	6.01367	65	0.7874	4.79716	18	0.474	1.73442	45	0.5087	4.3254	57	0.7315	5.41391	50	0.4661	3.68713	24	0.5165	1.57864	13	0.5181	1.16368	135	0.5992	11.9112
CL5081.Contig2_All	1619	343	0.9944	19.208	92	0.9555	4.7549	93	0.9901	5.83415	269	0.9722	12.6322	185	0.9104	11.0633	236	0.9901	12.9993	142	0.9222	9.1531	86	0.8376	4.45814	288	0.966	16.6733	52	0.8586	3.93045	223	0.9284	16.8142	216	1	16.0934	225	0.916	13.0154	245	0.9135	12.6414	140	0.9444	9.83048	117	0.8796	8.09774
CL5082.Contig1_All	1223	663	0.9951	49.1498	6199	1	424.127	2807	1	233.108	1395	0.9992	86.7206	1501	1	118.826	1202	1	87.6459	4208	1	359.067	6810	0.9992	467.329	512	0.9967	39.2391	3641	1	364.318	5328	1	531.809	933	0.9959	92.0227	1894	0.9967	145.036	2079	0.9975	142.005	4860	1	451.755	11279	1	1033.4
CL5088.Contig1_All	1024	992	0.7354	87.8308	2719	0.8682	222.183	2618	0.9619	259.663	1249	0.8379	92.7335	885	0.9473	83.6762	635	0.6855	55.3003	6500	0.9922	662.43	1808	0.959	148.184	1155	0.8496	105.72	1797	0.8926	214.751	2135	0.8623	254.516	837	0.8467	98.5974	1165	0.958	106.549	1027	0.7217	83.781	1443	0.9238	160.199	2141	0.9854	234.283
CL5089.Contig2_All	1518	509	0.3887	30.4005	360	0.3584	19.8441	431	0.3505	28.8368	649	0.3689	32.5048	338	0.3491	21.5578	547	0.3584	32.1343	233	0.3254	16.0181	442	0.3294	24.4372	295	0.3472	18.2148	98	0.2997	7.90025	70	0.2997	5.62917	132	0.3116	10.4892	164	0.3109	10.118	261	0.3419	14.363	111	0.3129	8.31275	93	0.3149	6.86493
CL5099.Contig2_All	1172	164	0.6852	12.6868	89	0.5708	6.35423	74	0.4625	6.41276	95	0.5862	6.16269	96	0.5819	7.93053	92	0.4625	7.00025	38	0.5239	3.38363	74	0.6809	5.29914	129	0.57	10.3166	51	0.535	5.32511	39	0.4249	4.06214	97	0.5666	9.98353	137	0.7022	10.9475	148	0.5759	10.549	51	0.5939	4.94693	36	0.5375	3.44191
CL51.Contig2_All	324	266	0.8981	74.434	1082	1	279.436	249	1	78.0541	285	1	66.8766	412	0.9475	123.115	349	1	96.0581	565	1	181.983	686	1	177.697	65	1	18.8037	562	1	212.265	937	1	353.031	217	1	80.7894	685	1	198.001	512	1	132.008	609	1	213.681	1959	1	677.508
CL51.Contig4_All	1878	23	0.2428	1.11037	89	0.2535	3.96547	81	0.2401	4.38057	25	0.2119	1.01209	15	0.237	0.773311	11	0.2098	0.522337	106	0.2636	5.8903	32	0.2423	1.43007	28	0.2348	1.39745	73	0.238	4.75679	86	0.2449	5.59011	20	0.1912	1.28462	11	0.2077	0.548554	14	0.2359	0.622741	70	0.2487	4.23736	120	0.254	7.15996
CL51.Contig9_All	211	5	0.7346	2.14844	45	0.8246	17.8456	23	0.7773	11.071	8	0.91	2.88258	25	0.8057	11.4714	11	0.7915	4.64904	28	0.9573	13.8485	27	1	10.7395	5	0.7062	2.22107	60	0.8294	34.7981	34	0.8104	19.6704	8	0.7962	4.57349	27	0.9242	11.984	24	0.7962	9.50176	29	0.8578	15.6246	54	0.9479	28.6772
CL5116.Contig1_All	2498	1	0.0252	0.0362946	-	-	-	8	0.2006	0.325266	38	0.2654	1.15655	-	-	-	6	0.1501	0.214196	-	-	-	7	0.2426	0.235184	151	0.3187	5.66578	88	0.3207	4.31099	78	0.3155	3.81171	212	0.3551	10.2372	230	0.3167	8.62298	189	0.3515	6.3204	147	0.3739	6.68988	93	0.3163	4.17172
CL5127.Contig1_All	1613	1889	0.9033	106.178	871	0.8989	45.184	1034	0.9033	65.1069	2297	0.9051	108.268	1712	0.9039	102.761	1687	0.8971	93.2683	232	0.8903	15.01	1044	0.8989	54.321	1562	0.9008	90.7657	739	0.8915	56.0656	490	0.8903	37.0834	1375	0.8983	102.827	2220	0.9045	128.896	1864	0.9002	96.5354	950	0.9008	66.9549	467	0.9058	32.442
CL5132.Contig1_All	1146	84	0.2757	6.64553	120	0.2818	8.76188	142	0.2583	12.5848	183	0.3874	12.1406	108	0.4031	9.12426	55	0.2784	4.27988	152	0.3159	13.8416	63	0.2618	4.61379	113	0.315	9.24206	147	0.3089	15.6971	69	0.2696	7.34991	83	0.3202	8.73642	69	0.281	5.6388	80	0.2696	5.8315	224	0.274	22.2207	49	0.274	4.79111
CL5132.Contig2_All	228	288	1	114.523	591	1	216.897	651	1	289.993	776	1	258.762	530	1	225.061	390	1	152.54	499	1	228.398	306	1	112.639	666	1	273.788	764	1	410.058	552	1	295.544	614	1	324.843	478	1	196.343	438	1	160.478	732	1	364.98	335	1	164.64
CL5135.Contig2_All	1250	10	0.248	0.725312	32	0.2304	2.1421	6	0.2312	0.487509	23	0.224	1.39892	14	0.3064	1.08437	25	0.2056	1.78354	51	0.236	4.25782	18	0.3536	1.20855	12	0.3392	0.8998	38	0.2312	3.72015	29	0.2416	2.83208	6	0.2216	0.579003	9	0.2184	0.674302	15	0.2328	1.00244	34	0.2624	3.09216	49	0.2936	4.39249
CL5138.Contig2_All	395	22	0.6582	5.04964	28	1	5.93146	118	1	30.3407	66	1	12.7034	50	1	12.2555	61	1	13.7717	16	0.8228	4.22717	13	0.9823	2.76215	38	0.9418	9.01699	55	1	17.0393	23	1	7.10802	27	1	8.2453	23	0.7975	5.45322	62	1	13.112	75	1	21.5853	7	0.8329	1.98576
CL5139.Contig1_All	2086	470	0.9727	20.4277	1075	0.9727	43.1216	388	0.966	18.8912	342	0.954	12.4648	388	0.9708	18.0084	395	0.9645	16.8864	1300	0.9775	65.0363	814	0.9463	32.75	37	0.5796	1.6625	174	0.7033	10.2075	119	0.6472	6.96387	35	0.5896	2.02392	37	0.4008	1.66115	84	0.6611	3.36388	149	0.6453	8.12017	110	0.6649	5.90885
CL5139.Contig2_All	2010	188	0.5517	8.48002	428	0.5736	17.8176	110	0.5358	5.55825	132	0.5308	4.99289	142	0.5582	6.83992	144	0.4741	6.38881	520	0.5592	26.9982	389	0.5443	16.2426	177	0.8627	8.25377	503	0.8259	30.6237	262	0.8264	15.9119	87	0.7045	5.22111	137	0.6786	6.38332	204	0.8284	8.47831	405	0.8881	22.9062	379	0.8582	21.1285
CL5141.Contig2_All	1954	22028	0.998	1022.08	27156	1	1162.9	38422	1	1997.08	61928	1	2409.56	29518	0.9974	1462.58	32540	0.9969	1485.07	5881	0.9995	314.089	12968	0.9969	556.994	3456	0.9974	165.777	5	0.1484	0.313135	6	0.1372	0.374839	999	0.9872	61.671	15	0.4616	0.718934	2571	1	109.914	2	0.0292	0.116359	2	0.1059	0.114691
CL5143.Contig1_All	221	104	1	42.6654	2450	1	927.629	6952	1	3194.91	10809	1	3718.5	3060	1	1340.56	4985	1	2011.53	342	1	161.496	390	1	148.106	79	1	33.505	900	1	498.352	901	1	497.68	1521	1	830.189	721	1	305.538	282	1	106.594	395	1	203.188	123	1	62.3645
CL5143.Contig4_All	330	72	0.8667	19.7812	892	1	226.179	1896	1	583.533	2472	1	569.52	680	1	199.505	805	1	217.538	82	1	25.9314	80	0.8152	20.3459	32	0.8667	9.08889	158	1	58.5908	251	1	92.8491	269	1	98.3282	133	1	37.745	31	0.8091	7.84735	133	1	45.8175	11	0.8121	3.73511
CL5145.Contig2_All	989	72	0.8099	6.60041	30	0.7321	2.5382	27	0.8028	2.77274	61	0.8595	4.6893	59	0.7947	5.77583	29	0.7432	2.6149	20	0.6411	2.11038	35	0.6532	2.97012	51	0.7422	4.83336	46	0.7816	5.69178	17	0.4065	2.09831	43	0.8524	5.2446	42	0.8605	3.97718	45	0.6855	3.80094	90	0.6896	10.3452	16	0.4853	1.81279
CL5153.Contig1_All	3068	472	0.8106	13.9483	33	0.5081	0.900035	85	0.5456	2.81387	219	0.7741	5.42704	137	0.7337	4.32338	175	0.7477	5.0867	32	0.3869	1.08848	87	0.5681	2.37994	799	0.8566	24.4099	45	0.5642	1.79491	41	0.5896	1.63135	195	0.7846	7.66689	212	0.8224	6.47146	173	0.7523	4.71049	44	0.5117	1.63039	56	0.5698	2.0453
CL5153.Contig2_All	2082	597	0.9986	25.9973	66	0.9597	2.65255	98	0.9352	4.78064	191	0.9549	6.97472	174	0.9928	8.09147	153	0.9981	6.55336	60	0.9212	3.00744	109	0.9159	4.39387	482	1	21.6991	28	0.427	1.64575	55	0.7671	3.22478	162	0.9755	9.38586	161	1	7.24214	97	0.9496	3.89194	51	0.8228	2.78473	52	0.8679	2.79864
CL5167.Contig1_All	3377	197	0.5321	5.28896	142	0.3364	3.5185	137	0.2236	4.12032	175	0.3382	3.93987	139	0.3459	3.98513	235	0.467	6.20569	116	0.3509	3.58471	171	0.3989	4.24978	86	0.5511	2.38694	36	0.4963	1.30454	100	0.6032	3.61482	55	0.5837	1.96459	90	0.634	2.49594	120	0.6082	2.96842	42	0.5016	1.41388	91	0.5834	3.0195
CL5170.Contig2_All	990	-	-	-	-	-	-	36	0.4061	3.69325	4	0.2697	0.307184	-	-	-	15	0.3232	1.35117	-	-	-	-	-	-	38	0.4121	3.59769	-	-	-	21	0.3848	2.58942	29	0.2869	3.53348	59	0.4081	5.58134	18	0.2343	1.51884	2	0.1848	0.229662	3	0.1525	0.339556
CL5178.Contig2_All	1256	55	0.3057	3.97016	193	0.2739	12.8579	64	0.3248	5.17525	66	0.2906	3.99511	86	0.3002	6.6293	48	0.3416	3.40804	137	0.336	11.383	138	0.3312	9.22128	73	0.3217	5.44764	61	0.3145	5.94328	199	0.3336	19.3411	44	0.3264	4.22574	56	0.2978	4.17561	54	0.3018	3.59153	89	0.3272	8.05552	286	0.324	25.5153
CL5178.Contig5_All	1634	448	0.7228	24.8577	1536	0.7295	78.6575	519	0.7277	32.2594	442	0.7277	20.5658	490	0.7583	29.0337	404	0.7827	22.0487	2196	0.8274	140.251	1863	0.8293	95.6891	404	0.7289	23.1742	708	0.7277	53.0234	2373	0.8066	177.282	465	0.7271	34.3274	558	0.6983	31.9819	712	0.7307	36.4001	940	0.7913	65.3987	3559	0.7858	244.062
CL518.Contig1_All	488	11	0.8996	2.04366	17	0.791	2.91494	9	0.75	1.87311	8	0.7008	1.24636	12	0.8893	2.38078	8	0.3975	1.46192	39	0.9631	8.34011	12	0.7951	2.06378	2	0.3566	0.384136	12	0.7643	3.00918	21	0.9816	5.25312	6	0.6066	1.4831	11	0.5676	2.11103	4	0.2869	0.684724	9	0.9652	2.0966	29	1	6.65891
CL518.Contig5_All	817	563	1	62.4772	772	1	79.0671	514	1	63.8973	751	1	69.8863	695	1	82.361	682	1	74.4416	683	1	87.242	902	1	92.6587	428	1	49.1017	414	1	62.0104	706	1	105.487	462	1	68.2118	672	1	77.0317	871	1	89.0577	402	1	55.9368	936	1	128.374
CL5197.Contig1_All	1105	720	0.9629	59.0752	246	0.9584	18.6283	327	0.9511	30.0557	511	0.9919	35.1587	324	0.9385	28.3884	349	0.9611	28.1654	192	0.933	18.1328	193	0.9602	14.6587	203	0.9339	17.219	67	0.8905	7.41991	108	0.8606	11.9311	141	0.9357	15.3921	154	0.952	13.0521	102	0.8968	7.71104	77	0.8615	7.92176	35	0.8824	3.5492
CL5212.Contig1_All	485	-	-	-	1	0.266	0.172528	17	0.7464	3.55999	-	-	-	1	0.2928	0.199626	5	0.4	0.919352	12	0.9093	2.58206	18	0.9608	3.11482	6	0.3588	1.15954	2	0.0887	0.504632	9	0.1381	2.26526	5	0.4021	1.24356	2	0.1258	0.386198	3	0.1299	0.516719	61	0.9196	14.2982	120	0.9959	27.7245
CL5212.Contig3_All	1090	687	0.3817	57.1433	954	0.3661	73.2357	1368	0.3606	127.468	1244	0.3706	86.7697	806	0.3807	71.5924	894	0.355	73.1416	1123	0.3743	107.518	909	0.3716	69.9905	754	0.3743	64.8365	782	0.3615	87.7943	1239	0.3761	138.759	542	0.3615	59.9808	414	0.3761	35.571	491	0.355	37.6297	905	0.4028	94.3877	896	0.3651	92.1099
CL5217.Contig1_All	528	-	-	-	-	-	-	-	-	-	-	-	-	-	-	-	-	-	-	-	-	-	-	-	-	1	0.2159	0.177517	5	0.2973	1.15884	-	-	-	-	-	-	1	0.2197	0.177373	3	0.2652	0.474638	1	0.1193	0.215308	15	0.5114	3.18333
CL5217.Contig2_All	354	39	0.4576	9.98841	94	0.4633	22.219	24	0.4492	6.88572	93	0.4435	19.9735	53	0.5198	14.4954	53	0.4774	13.3514	37	0.4435	10.9075	115	0.5734	27.2644	35	0.4407	9.26701	32	0.404	11.062	34	0.4463	11.7245	32	0.4548	10.904	33	0.4407	8.73037	45	0.4463	10.619	23	0.4435	7.38615	72	0.4463	22.7905
CL5220.Contig1_All	822	28	0.8443	3.08831	6	0.4002	0.610773	32	0.8285	3.95384	48	0.8601	4.4396	40	0.955	4.71137	27	0.8929	2.92918	5	0.3394	0.634783	17	0.7932	1.73572	64	0.9939	7.29765	18	0.6411	2.67971	1	0.0657	0.148507	36	0.9197	5.28288	33	0.9246	3.75979	45	0.854	4.57315	10	0.7397	1.383	8	0.6119	1.09054
CL5220.Contig5_All	497	13	0.7867	2.37149	9	0.3964	1.51526	8	0.841	1.63484	29	0.7767	4.43625	17	0.5996	3.3117	15	0.7062	2.69146	3	0.3219	0.629929	3	0.334	0.506602	31	0.9879	5.84629	20	0.8652	4.92447	16	0.8813	3.9299	31	0.8551	7.52394	11	0.664	2.0728	8	0.7163	1.34465	8	0.9195	1.8299	1	0.2857	0.225459
CL5220.Contig6_All	397	17	1	3.88234	3	0.466	0.632312	13	0.9043	3.32578	32	1	6.12821	15	0.9622	3.65813	15	0.9471	3.36941	1	0.3552	0.262867	5	0.8665	1.05702	27	1	6.37453	13	0.995	4.00718	9	0.9295	2.76739	16	1	4.86149	19	1	4.48214	20	1	4.20838	5	0.403	1.43177	1	0.1184	0.28225
CL5220.Contig8_All	4778	60	0.3424	1.13852	7	0.1157	0.122589	39	0.2566	0.82901	95	0.3491	1.51165	55	0.2918	1.11449	51	0.2947	0.95187	6	0.1342	0.131048	19	0.2424	0.333741	87	0.3499	1.70666	27	0.2897	0.691519	17	0.189	0.434331	60	0.3351	1.51476	41	0.2817	0.803637	54	0.3485	0.94411	35	0.3102	0.832751	4	0.0988	0.0938077
CL5230.Contig1_All	1283	20	0.5791	1.41331	160	0.4427	10.435	48	0.4879	3.79976	54	0.6212	3.19994	25	0.5659	1.88657	19	0.4762	1.32063	138	0.576	11.2248	105	0.6345	6.86854	9	0.3258	0.657493	31	0.4451	2.9568	28	0.509	2.66409	12	0.3406	1.12822	38	0.4716	2.77382	60	0.544	3.90661	67	0.6391	5.93665	98	0.3975	8.55902
CL5241.Contig2_All	575	254	0.4748	40.0498	85	0.4174	12.3695	117	0.4104	20.6661	200	0.4504	26.4446	125	0.4209	21.0475	119	0.4696	18.4558	45	0.3565	8.16717	128	0.4574	18.6829	127	0.4278	20.7019	51	0.4104	10.854	36	0.4209	7.6428	109	0.4487	22.8664	158	0.4087	25.7342	74	0.4122	10.7508	74	0.4817	14.6304	41	0.4191	7.98989
CL5257.Contig2_All	986	113	0.568	10.3905	109	0.5355	9.25018	87	0.4919	8.96156	164	0.6775	12.6457	105	0.5325	10.3103	105	0.6055	9.49655	78	0.3235	8.25552	57	0.6004	4.85176	98	0.5507	9.31589	51	0.5183	6.32965	21	0.4817	2.59992	69	0.6481	8.44135	96	0.5355	9.11835	99	0.5365	8.38752	78	0.7323	8.99313	31	0.4097	3.52298
CL5271.Contig1_All	1576	22	0.3331	1.26561	20	0.2627	1.06188	22	0.2595	1.41778	24	0.3718	1.15779	28	0.2722	1.72013	16	0.3014	0.905352	13	0.2519	0.860823	20	0.2747	1.06506	19	0.1904	1.12998	24	0.3046	1.86355	3	0.1891	0.232371	21	0.3579	1.60732	17	0.2703	1.01022	11	0.323	0.583058	15	0.3401	1.082	108	0.4321	7.67878
CL5273.Contig1_All	2067	47	0.7378	2.06154	91	0.7823	3.68385	219	0.8641	10.7608	175	0.881	6.43683	62	0.7973	2.90409	161	0.8162	6.94607	1024	0.999	51.6995	137	0.894	5.56265	66	0.7349	2.99281	37	0.5573	2.19052	87	0.8341	5.13803	48	0.5835	2.80118	34	0.5617	1.5405	65	0.6667	2.62693	139	0.9521	7.64483	428	0.9521	23.2021
CL5277.Contig1_All	765	9	0.3856	1.06664	25	0.617	2.73451	12	0.8484	1.59317	4	0.4275	0.397533	5	0.4758	0.632801	6	0.3987	0.699428	29	0.851	3.95606	9	0.5752	0.987376	1	0.0614	0.122522	15	0.3882	2.39947	53	0.9621	8.45731	-	-	-	5	0.4497	0.612112	1	0.149	0.109198	22	0.6588	3.2693	107	0.9529	15.6728
CL5282.Contig1_All	552	92	0.9746	15.1107	119	1	18.0388	59	0.9909	10.8556	137	0.9982	18.8693	100	0.9547	17.5396	120	1	19.3863	136	0.9764	25.7115	134	0.9982	20.3736	234	1	39.733	32	0.9656	7.0941	74	0.9909	16.3648	84	1	18.3561	117	0.9728	19.8504	162	0.9312	24.5161	66	0.9656	13.5925	136	1	27.6073
CL5311.Contig2_All	1274	481	0.9615	34.2303	386	0.9639	25.3524	490	0.9372	39.0632	542	0.9694	32.3448	433	0.8838	32.9062	447	0.8705	31.289	413	0.9592	33.8304	245	0.8407	16.1398	761	0.9192	55.9874	383	0.96	36.7888	391	0.9474	37.4649	528	0.9513	49.9924	660	0.8823	48.5173	660	0.8509	43.2763	239	0.9513	21.3266	218	0.9568	19.174
CL533.Contig6_All	3239	95	0.5292	2.65918	14	0.1831	0.361674	52	0.1516	1.63055	31	0.1124	0.727654	32	0.1547	0.956528	190	0.515	5.23114	10	0.1062	0.322193	18	0.105	0.466405	28	0.2112	0.810256	28	0.2464	1.05787	29	0.2136	1.09296	41	0.1908	1.52691	119	0.2902	3.44079	197	0.5335	5.08078	67	0.2853	2.35157	38	0.2072	1.31461
CL5357.Contig2_All	644	82	1	11.5442	45	0.9969	5.84692	37	1	5.83522	75	0.9984	8.85421	76	1	11.4258	80	1	11.0779	31	0.9938	5.02346	77	0.986	10.0347	80	1	11.6434	44	1	8.3609	19	0.7391	3.60152	100	1	18.7307	113	1	16.4329	78	0.9922	10.1177	17	0.9922	3.00093	47	0.9969	8.17781
CL5359.Contig2_All	1473	7843	0.9898	482.741	27141	1	1541.79	13944	0.9728	961.448	12681	0.9932	654.523	14956	0.9762	983.04	9997	0.9837	605.23	45446	1	3219.73	21674	1	1234.92	7107	0.9966	452.229	17059	0.9973	1417.22	25448	1	2108.96	9065	1	742.343	13932	0.9905	885.794	13796	1	782.394	22747	1	1755.56	25238	1	1919.89
CL5366.Contig2_All	376	30	0.9415	7.23383	25	0.8351	5.56356	13	0.6755	3.51153	14	0.8457	2.83084	16	0.6622	4.11994	11	0.5505	2.60891	14	0.7979	3.88568	13	0.883	2.90173	27	0.8644	6.73056	2	0.7527	0.650921	11	0.6064	3.57127	13	0.9601	4.17057	14	0.9282	3.48708	22	0.6356	4.88776	8	0.8298	2.41878	1	0.383	0.298014
CL5371.Contig3_All	1738	1020	0.546	53.209	1956	0.5478	94.1716	1154	0.5518	67.4368	1118	0.5247	48.9065	1107	0.5224	61.6675	1284	0.5495	65.8823	2333	0.584	140.085	2018	0.5558	97.448	881	0.5236	47.5118	875	0.5506	61.6091	1223	0.5293	85.9003	644	0.5127	44.6967	1125	0.5178	60.6212	1048	0.5242	50.3717	875	0.5506	57.2337	1721	0.5299	110.957
CL5371.Contig4_All	969	1528	0.9721	142.967	2191	0.9432	189.199	1295	0.936	135.734	1169	0.9174	91.7202	1366	0.9701	136.485	1121	0.8989	103.166	3359	0.936	361.754	2375	0.9742	205.703	1151	0.9463	111.334	1018	0.9195	128.561	1887	0.9174	237.72	885	0.9556	110.169	1624	0.934	156.958	1385	0.9659	119.399	1701	0.9732	199.56	2564	0.937	296.496
CL5375.Contig3_All	1347	125	0.9807	8.41351	586	1	36.4025	241	1	18.1715	155	1	8.7486	136	0.9592	9.7753	141	1	9.3348	181	1	14.0229	181	1	11.2775	72	0.997	5.01002	348	1	31.6153	253	1	22.9282	62	0.9911	5.55218	80	0.9978	5.56217	77	0.9785	4.77527	393	1	33.1679	137	1	11.3967
CL5377.Contig2_All	1347	38	0.3215	2.55771	54	0.412	3.35449	15	0.245	1.13101	99	0.412	5.58781	18	0.297	1.29379	26	0.3096	1.72131	13	0.271	1.00717	20	0.3177	1.24613	128	0.4224	8.90671	38	0.4046	3.45225	37	0.3905	3.35314	79	0.4128	7.07456	85	0.4061	5.90981	110	0.3942	6.82182	58	0.4172	4.89501	31	0.3927	2.57881
CL5397.Contig3_All	1275	1532	0.462	108.939	3955	0.3655	259.56	3467	0.4729	276.175	2715	0.3749	161.895	3013	0.3804	228.796	2795	0.3678	195.49	2245	0.4024	183.752	5371	0.5145	353.547	793	0.411	58.2959	1872	0.3592	179.673	3224	0.3757	308.676	1247	0.4863	117.977	2632	0.3671	193.329	2440	0.3733	159.866	2223	0.4329	198.209	4179	0.3718	367.271
CL5408.Contig6_All	2452	70	0.1884	2.58829	114	0.3006	3.89032	62	0.2773	2.5681	68	0.3462	2.10845	49	0.2337	1.93479	62	0.2781	2.25489	124	0.3467	5.2775	83	0.2276	2.84092	36	0.2847	1.37612	74	0.3002	3.69316	64	0.1896	3.18623	35	0.23	1.72182	81	0.3022	3.09376	55	0.2423	1.87377	70	0.2679	3.24542	93	0.2439	4.24998
CL541.Contig12_All	372	9	0.7258	2.19348	29	1	6.52313	9	0.7285	2.4572	14	0.9704	2.86127	19	0.7688	4.94503	15	0.828	3.59585	42	0.9624	11.7824	38	0.9731	8.57319	15	0.7124	3.7794	20	0.7634	6.5792	25	1	8.2038	14	0.8952	4.53968	20	0.9785	5.03511	17	0.7124	3.81752	17	0.9247	5.19517	40	1	12.0487
CL541.Contig8_All	3219	713	0.6163	20.0818	209	0.617	5.43283	476	0.6219	15.0185	838	0.6222	19.7924	629	0.6213	18.9186	677	0.6151	18.7552	136	0.5896	4.40905	373	0.6241	9.725	531	0.6539	15.4614	159	0.6117	6.04453	226	0.6474	8.57048	358	0.621	13.4153	446	0.6483	12.9759	447	0.6229	11.6001	238	0.6561	8.40523	179	0.5697	6.23099
CL5411.Contig1_All	698	31	0.9155	4.02663	16	0.5072	1.91807	42	0.6748	6.11132	37	0.745	4.03015	35	0.9713	4.8548	36	0.7865	4.59939	13	0.5158	1.94364	16	0.755	1.92383	26	0.7163	3.49135	22	0.5415	3.85703	16	0.6175	2.79822	32	0.755	5.53012	34	0.5788	4.5619	42	0.9699	5.02654	27	0.9685	4.39746	6	0.5244	0.963209
CL5412.Contig1_All	430	-	-	-	-	-	-	19	0.5	4.48773	-	-	-	-	-	-	6	0.5302	1.24433	3	0.3953	0.728081	16	0.6442	3.12287	3	0.5512	0.653925	2	0.3558	0.569178	19	0.6581	5.3939	3	0.3767	0.841575	11	0.5349	2.39578	-	-	-	31	0.6488	8.19571	24	0.6814	6.25414
CL5415.Contig2_All	246	7	0.5691	2.57987	8	1	2.72117	5	1	2.06432	7	0.5935	2.1634	3	1	1.18071	2	0.9268	0.725017	3	0.5569	1.27266	17	1	5.79983	-	-	-	8	1	3.97962	5	0.7724	2.48115	7	0.8333	3.43244	5	1	1.90352	1	0.5813	0.339578	4	1	1.8485	19	1	8.65453
CL5420.Contig1_All	352	24	0.4233	6.18164	8	0.3523	1.90173	14	0.3778	4.03949	29	0.3722	6.26368	26	0.392	7.15137	17	0.3892	4.30685	6	0.267	1.77883	10	0.3324	2.38429	39	0.392	10.3848	11	0.3807	3.82416	32	0.3722	11.0975	31	0.375	10.6233	40	0.4261	10.6424	31	0.5057	7.35689	8	0.3722	2.58369	8	0.3352	2.54667
CL5420.Contig2_All	335	24	0.6	6.49533	6	0.3164	1.49867	13	0.5522	3.9413	16	0.6119	3.63119	20	0.5851	5.78021	10	0.5821	2.662	6	0.594	1.8691	17	0.5522	4.25898	22	0.5493	6.15535	11	0.6	4.01822	14	0.5463	5.10154	26	0.5881	9.36199	36	0.5373	10.0642	14	0.3881	3.49107	13	0.5463	4.41156	6	0.3552	2.00693
CL5423.Contig2_All	958	47	0.9217	4.44803	58	0.8779	5.06598	48	0.9384	5.08882	70	1	5.55529	63	0.953	6.36698	46	0.8653	4.28199	50	1	5.44667	69	1	6.04485	87	0.9979	8.51194	75	0.999	9.58037	65	0.9916	8.28258	77	0.999	9.69538	59	0.8862	5.76778	53	0.9489	4.62153	91	0.9885	10.7986	100	0.952	11.6966
CL544.Contig3_All	1211	439	0.8092	32.8666	188	0.8679	12.9902	338	0.8481	28.3474	581	0.8464	36.4759	449	0.8712	35.8972	396	0.8646	29.1611	102	0.7878	8.78988	267	0.8456	18.5041	473	0.8679	36.6093	137	0.8456	13.844	233	0.8373	23.4871	431	0.8687	42.9312	475	0.8439	36.7343	464	0.8687	32.0073	185	0.8439	17.3668	189	0.8472	17.4881
CL5462.Contig1_All	1296	3	0.2438	0.20987	90	0.7531	5.81083	51	0.6844	3.99674	33	0.7083	1.9359	8	0.2384	0.597645	3	0.1381	0.206429	481	0.8796	38.7317	75	0.6019	4.85689	2	0.1119	0.144644	8	0.2662	0.75539	10	0.4907	0.941917	4	0.3611	0.372302	3	0.223	0.21679	4	0.2284	0.257828	239	0.8742	20.9646	222	0.841	19.1943
CL5462.Contig2_All	561	-	-	-	7	0.4688	1.04409	3	0.4795	0.543125	2	0.2781	0.271045	-	-	-	-	-	-	31	0.6988	5.76668	8	0.5419	1.19682	-	-	-	-	-	-	-	-	-	-	-	-	1	0.0856	0.16694	-	-	-	17	0.656	3.44492	16	0.6791	3.19582
CL5462.Contig3_All	647	2	0.2241	0.28026	19	0.8223	2.45725	3	0.4652	0.470932	8	0.4745	0.94007	1	0.221	0.149642	-	-	-	108	0.9057	17.4199	8	0.3246	1.03774	4	0.2365	0.57947	-	-	-	1	0.2287	0.188675	-	-	-	-	-	-	-	-	-	42	0.8161	7.37969	77	0.9212	13.3356
CL5483.Contig1_All	301	22	0.588	6.62661	56	0.7342	15.5676	38	0.8505	12.8221	24	0.5615	6.06204	58	0.588	18.6561	36	0.9236	10.6657	25	0.9336	8.66763	81	0.8904	22.585	46	0.598	14.3241	29	0.9269	11.7901	92	0.9336	37.3112	33	0.7542	13.2247	60	0.9402	18.6684	76	0.9169	21.0922	25	0.5681	9.44206	86	0.9302	32.0152
CL5485.Contig2_All	373	30	0.5979	7.29201	16	0.6327	3.58932	22	0.807	5.99039	17	0.7399	3.46509	22	0.8767	5.71048	15	0.8204	3.58621	43	0.8579	12.0306	41	0.9437	9.22522	12	0.8499	3.01542	9	0.6917	2.9527	43	0.9946	14.0727	8	0.6488	2.58715	44	0.9732	11.0475	19	0.689	4.2552	15	0.8981	4.57168	62	0.9946	18.6255
CL5493.Contig1_All	1438	177	0.92	11.1596	132	0.9186	7.68096	217	0.9388	15.3265	215	0.9054	11.3672	176	0.92	11.8498	159	0.9179	9.86034	53	0.6759	3.84631	141	0.8866	8.22928	50	0.8908	3.25901	48	0.8804	4.08478	52	0.8414	4.4143	118	0.9193	9.89835	124	0.9186	8.07579	66	0.9172	3.83407	49	0.7761	3.87374	23	0.8275	1.79223
CL5511.Contig1_All	2354	1292	0.8288	49.7612	479	0.76	17.0267	645	0.7991	27.8288	1335	0.8084	43.1171	940	0.8195	38.6616	911	0.7923	34.5116	219	0.7952	9.70878	670	0.8084	23.8875	1445	0.822	57.5356	421	0.7842	21.8858	470	0.808	24.373	887	0.8105	45.4524	1005	0.7812	39.9836	1135	0.8156	40.2777	501	0.7842	24.1949	411	0.8105	19.5641
CL5520.Contig1_All	847	21	0.2715	2.24787	30	0.4156	2.96373	20	0.2952	2.39821	16	0.5301	1.43619	16	0.2715	1.82892	6	0.3046	0.631715	14	0.5254	1.72493	21	0.5301	2.08083	2	0.2975	0.22132	9	0.2645	1.30031	16	0.2975	2.30597	9	0.4333	1.28174	8	0.3719	0.884563	8	0.4829	0.789009	17	0.2326	2.2817	53	0.5502	7.0116
CL5521.Contig1_All	2693	118	0.1025	3.97265	33	0.0624	1.02536	54	0.143	2.03657	116	0.0991	3.27488	75	0.1578	2.6964	44	0.2432	1.45703	29	0.0631	1.1238	46	0.0958	1.43358	77	0.1099	2.67997	29	0.1121	1.3178	27	0.0672	1.2239	62	0.1667	2.77712	69	0.1155	2.39958	86	0.0639	2.6677	57	0.0702	2.4062	27	0.1229	1.12345
CL553.Contig1_All	1338	497	0.5553	33.6771	250	0.5561	15.6345	280	0.5381	21.2541	436	0.5501	24.7745	325	0.5546	23.5172	344	0.5523	22.9275	144	0.5516	11.2314	244	0.5561	15.3051	346	0.5568	24.2379	169	0.5568	15.4567	162	0.5531	14.7801	251	0.5336	22.6286	343	0.5575	24.0082	274	0.5516	17.1068	170	0.5546	14.444	116	0.5531	9.71464
CL553.Contig7_All	2061	7	0.0912	0.307932	14	0.1519	0.568396	25	0.1494	1.23198	16	0.1553	0.590223	16	0.1955	0.751624	21	0.1441	0.908646	3	0.0679	0.151904	15	0.1349	0.610822	6	0.082	0.272865	10	0.1528	0.593756	6	0.0946	0.355378	6	0.131	0.351166	4	0.1325	0.181762	3	0.0733	0.121596	19	0.1611	1.04802	21	0.1989	1.14174
CL5537.Contig2_All	1273	376	0.9482	26.779	76	0.78	4.99558	162	0.9112	12.9249	382	0.9741	22.8144	242	0.945	18.4054	312	0.9756	21.8565	53	0.7557	4.34484	162	0.7761	10.6804	258	0.6677	18.9962	86	0.6661	8.26716	88	0.5475	8.43863	208	0.6646	19.7095	169	0.6473	12.4331	175	0.6622	11.4838	79	0.663	7.05492	58	0.6811	5.10534
CL5548.Contig2_All	333	35	0.6126	9.52925	11	0.5616	2.76407	8	0.6607	2.43998	10	0.5736	2.28313	11	0.6246	3.19821	14	0.5225	3.74919	2	0.4414	0.626776	12	0.5045	3.0244	7	0.6547	1.97028	17	0.6126	6.24728	9	0.5886	3.29926	27	0.9219	9.78046	24	0.6547	6.74977	19	0.6216	4.76633	10	0.6637	3.41389	2	0.4294	0.672993
CL5551.Contig2_All	2214	18	0.2859	0.737106	13	0.2719	0.491322	29	0.3044	1.33034	35	0.3338	1.20189	19	0.2769	0.830873	43	0.248	1.73199	8	0.2493	0.377085	19	0.2602	0.720241	26	0.2398	1.1007	9	0.2331	0.497452	10	0.1694	0.551366	30	0.1893	1.63449	49	0.2014	2.07272	25	0.1978	0.943273	19	0.187	0.975595	8	0.1594	0.40489
CL5572.Contig2_All	1237	332	0.4689	24.3334	78	0.5028	5.27625	184	0.4527	15.1074	264	0.5335	16.2259	127	0.3751	9.94014	197	0.5376	14.202	71	0.3888	5.98984	166	0.4964	11.2626	51	0.4713	3.86434	3	0.1471	0.296782	-	-	-	-	-	-	-	-	-	25	0.3678	1.68828	-	-	-	-	-	-
CL5580.Contig3_All	1516	117	0.8272	6.99716	61	0.7427	3.36691	114	0.8047	7.63742	158	0.7975	7.92378	95	0.7883	6.06713	135	0.8107	7.94124	94	0.7434	6.47076	107	0.8951	5.92361	119	0.8199	7.35737	45	0.7474	3.63245	41	0.7005	3.30143	85	0.7744	6.76331	61	0.8298	3.76836	88	0.7823	4.84907	62	0.8358	4.64928	29	0.6464	2.1435
CL5594.Contig3_All	696	207	0.6509	26.9647	97	0.6681	11.6617	155	0.671	22.6185	154	0.7112	16.8223	173	0.6466	24.0655	207	0.704	26.5225	143	0.7098	21.4414	262	0.7055	31.5932	135	0.6221	18.1802	179	0.625	31.4724	68	0.5991	11.9266	91	0.5546	15.7715	132	0.6092	17.7618	165	0.6724	19.8039	264	0.6839	43.1209	78	0.569	12.5577
CL5597.Contig2_All	1803	474	0.9018	23.8351	352	0.9251	16.3361	329	0.9018	18.5328	444	0.909	18.7224	364	0.9273	19.5463	305	0.924	15.0854	206	0.924	11.9233	529	0.9096	24.6242	379	0.8963	19.7024	484	0.9285	32.85	289	0.9068	19.5668	348	0.9146	23.2822	501	0.9018	26.0234	437	0.9151	20.247	371	0.9157	23.3922	1501	0.9307	93.2846
CL5600.Contig1_All	1421	280	0.9029	17.8648	186	0.8367	10.9527	230	0.9127	16.439	200	0.8332	10.7007	185	0.9156	12.6048	211	0.7966	13.2416	285	0.7185	20.9304	156	0.8726	9.21366	300	0.9416	19.788	69	0.8149	5.94212	187	0.912	16.0644	283	0.9141	24.0233	497	0.8951	32.7555	367	0.9465	21.5748	170	0.8937	13.6003	139	0.8783	10.9609
CL5621.Contig2_All	1217	44	0.2457	3.27791	60	0.2342	4.12536	22	0.2588	1.836	83	0.2539	5.18516	38	0.2202	3.02309	36	0.2399	2.63794	43	0.2473	3.68727	71	0.2572	4.89632	38	0.2424	2.92663	32	0.258	3.2177	50	0.2555	5.0153	45	0.2613	4.46028	74	0.2539	5.6946	31	0.2301	2.12788	41	0.2465	3.82989	69	0.2424	6.35307
CL5635.Contig2_All	307	11	1	3.24855	36	1	9.81217	39	0.9967	12.9023	8	0.7818	1.98119	20	0.9837	6.3074	6	0.9349	1.74288	32	1	10.8777	34	0.9739	9.29485	4	0.6287	1.22123	28	1	11.1611	39	1	15.5076	26	0.9414	10.2159	20	1	6.10118	24	1	6.53052	46	1	17.0339	51	1	18.6147
CL5642.Contig1_All	1894	324	0.9192	15.5096	397	0.9599	17.5393	255	0.831	13.6742	183	0.8273	7.34591	258	0.9065	13.1886	373	0.8617	17.5623	436	0.9044	24.0233	302	0.8696	13.3822	164	0.8168	8.11594	108	0.8337	6.97799	120	0.754	7.73426	127	0.7904	8.08842	253	0.8955	12.5102	387	0.8691	17.0689	61	0.6589	3.66137	79	0.8369	4.67382
CL5642.Contig4_All	1504	20	0.2434	1.20564	24	0.232	1.33525	21	0.26	1.41812	8	0.264	0.404405	22	0.26	1.41623	13	0.1809	0.770813	41	0.268	2.84487	14	0.2733	0.781235	24	0.2553	1.49568	5	0.2101	0.406826	31	0.2287	2.51612	19	0.2407	1.52386	17	0.2394	1.05858	13	0.2633	0.722056	6	0.2573	0.45352	1	0.0918	0.0745036
CL5643.Contig2_All	1508	519	0.8654	31.2033	1471	0.8966	81.6229	496	0.8634	33.4058	411	0.8548	20.7212	582	0.8614	37.3663	509	0.9019	30.1002	2378	0.9072	164.565	1189	0.9145	66.1732	312	0.8561	19.3923	1228	0.8979	99.6514	526	0.8972	42.5797	232	0.8621	18.5578	226	0.8355	14.0355	251	0.8912	13.9043	1442	0.882	108.707	917	0.8859	68.1385
CL565.Contig3_All	506	514	1	92.0974	212	0.6858	35.0579	214	1	42.9541	647	1	97.2139	290	1	55.4889	328	1	57.8065	70	0.8992	14.4369	220	1	36.49	1576	0.9486	291.931	172	0.7016	41.5972	130	0.7154	31.3625	818	0.9447	195.004	360	0.7391	66.6306	435	0.9407	71.8148	139	0.7036	31.229	124	0.6996	27.4597
CL5653.Contig1_All	621	8	0.5362	1.16797	14	0.7053	1.88641	20	0.781	3.27099	15	0.8132	1.83643	5	0.5362	0.779538	20	0.8728	2.87205	6	0.525	1.00829	4	0.4911	0.540593	24	1	3.62239	36	1	7.0941	13	1	2.55546	8	0.8293	1.55395	8	0.6602	1.20648	15	0.8084	2.01778	12	0.7971	2.19676	-	-	-
CL5655.Contig2_All	1269	47	0.4098	3.35793	155	0.4563	10.2205	97	0.42	7.76339	364	0.4602	21.8079	124	0.4586	9.4606	78	0.3932	5.48134	159	0.4295	13.0756	42	0.398	2.77773	153	0.4429	11.3007	127	0.4232	12.247	78	0.3798	7.50327	156	0.4413	14.8287	112	0.4145	8.26568	197	0.4681	12.9682	137	0.4074	12.273	41	0.3846	3.62032
CL566.Contig1_All	2124	279	0.5447	11.9093	202	0.5979	7.95788	778	0.5292	37.202	389	0.5292	13.9242	201	0.532	9.16221	348	0.5231	14.6109	614	0.5395	30.1676	253	0.5334	9.99695	209	0.5188	9.22288	34	0.3644	1.95889	88	0.5141	5.05762	233	0.613	13.2325	421	0.5339	18.5631	192	0.5287	7.5513	195	0.5282	10.4369	107	0.5174	5.64487
CL566.Contig2_All	593	117	0.9224	17.8882	90	0.9578	12.6996	248	0.9612	42.4755	161	0.9376	20.6417	82	0.9781	13.3881	97	0.9258	14.5872	225	0.9663	39.5963	71	0.9747	10.0486	76	0.973	12.0125	2	0.4486	0.412726	38	0.7858	7.82252	85	0.9865	17.2904	159	0.9629	25.111	77	0.9376	10.847	61	0.9848	11.6941	27	0.9106	5.10192
CL5664.Contig10_All	275	68	1	22.4187	265	1	80.6332	97	1	35.8245	157	1	43.4052	145	1	51.0498	141	1	45.7235	66	1	25.046	477	1	145.575	78	1	26.585	95	1	42.2744	161	1	71.4679	123	1	53.9526	368	1	125.325	285	1	86.574	101	1	41.7525	458	1	186.62
CL5695.Contig2_All	877	84	0.4641	8.6839	40	0.4242	3.81646	32	0.4116	3.70588	52	0.4128	4.50794	49	0.4265	5.40948	54	0.4265	5.49095	40	0.4116	4.75978	76	0.4128	7.27304	40	0.4036	4.27499	13	0.3694	1.81397	6	0.2828	0.835159	23	0.4059	3.1635	18	0.3717	1.92218	26	0.3786	2.47656	20	0.325	2.59253	2	0.3067	0.255538
CL5701.Contig1_All	1271	6	0.4044	0.427997	26	0.6955	1.7117	26	0.5783	2.07763	22	0.5216	1.31599	18	0.6798	1.37115	37	0.749	2.59603	28	0.7852	2.299	27	0.6892	1.78287	56	0.915	4.12969	33	0.8544	3.17727	30	0.7687	2.88133	17	0.705	1.6134	16	0.5153	1.17895	21	0.4437	1.38022	44	0.8804	3.93551	7	0.5421	0.617131
CL5709.Contig3_All	615	88	0.8	12.9731	26	0.6472	3.53752	25	0.6846	4.12863	98	0.7984	12.1151	47	0.6634	7.39914	56	0.7366	8.12019	15	0.8	2.54532	28	0.6407	3.82107	145	0.7984	22.0988	21	0.7984	4.1786	21	0.6504	4.16833	132	0.8098	25.8904	81	0.7967	12.3348	110	0.7951	14.9415	54	0.7984	9.98187	20	0.7073	3.64401
CL5710.Contig1_All	1055	10	0.3659	0.859375	11	0.3555	0.872451	15	0.327	1.44404	5	0.1735	0.360323	14	0.3431	1.2848	13	0.4806	1.09887	6	0.2758	0.593507	27	0.6114	2.14789	22	0.5583	1.95454	21	0.7536	2.43586	44	0.6967	5.09117	19	0.7137	2.17241	57	0.8104	5.05993	40	0.7773	3.16725	41	0.7991	4.41799	69	0.8161	7.32861
CL5711.Contig3_All	1468	360	0.8576	22.2337	76	0.8065	4.332	209	0.8304	14.4598	60	0.7119	3.10742	120	0.8317	7.91432	284	0.8399	17.2523	94	0.8202	6.68234	67	0.8263	3.83046	671	0.8985	42.8422	10	0.4189	0.833605	72	0.8168	5.98721	88	0.8365	7.23097	238	0.8931	15.1835	89	0.8127	5.06453	35	0.8154	2.71041	16	0.701	1.22129
CL5715.Contig1_All	334	42	0.9401	11.4009	48	0.991	12.0253	47	1	14.292	101	0.988	22.9905	68	1	19.7116	56	0.9611	14.9519	27	0.994	8.43615	38	1	9.54858	19	1	5.3319	34	1	12.4572	47	0.9132	17.1779	33	0.9521	11.9181	41	1	11.4963	33	1	8.25359	70	1	23.8257	75	0.979	25.1617
CL5729.Contig4_All	667	2335	0.8996	317.392	2970	0.8381	372.59	1650	0.7451	251.246	1722	0.961	196.283	1647	0.7436	239.071	2861	0.946	382.512	2696	0.8261	421.814	2217	0.9775	278.96	975	0.7976	137.01	206	0.9085	37.7944	195	0.8021	35.6884	769	0.8141	139.072	841	0.8021	118.084	2038	0.7661	255.243	390	0.8306	66.471	292	0.7451	49.0548
CL5731.Contig1_All	1660	67	0.5494	3.65933	38	0.6193	1.91547	30	0.5922	1.8355	52	0.6054	2.3816	37	0.5307	2.158	21	0.4837	1.12814	43	0.5205	2.70326	25	0.5325	1.26396	113	0.6006	6.38036	163	0.647	12.0162	76	0.5849	5.58886	79	0.6024	5.74062	87	0.5187	4.90832	187	0.641	9.41041	214	0.6277	14.6554	190	0.6223	12.8254
CL5765.Contig1_All	253	515	0.9881	184.553	170	1	56.225	457	0.9881	183.458	936	1	281.274	617	1	236.115	728	0.8419	256.605	44	0.9249	18.1493	347	0.9209	115.109	225	0.9526	83.356	73	0.6996	35.3093	75	0.8379	36.1875	263	1	125.394	264	0.8538	97.7249	324	0.913	106.979	54	1	24.2642	91	0.8379	40.3038
CL5765.Contig2_All	376	109	1	26.2829	6	0.4867	1.33525	12	0.7394	3.24141	28	0.9495	5.66167	21	0.9654	5.40742	16	0.7633	3.79477	3	0.8298	0.832646	12	0.7447	2.67852	312	1	77.7753	133	0.7154	43.2863	128	0.9229	41.5566	385	1	123.513	354	1	88.1734	299	1	66.4291	162	1	48.9802	143	0.9628	42.616
CL577.Contig1_All	891	4	0.2581	0.407021	10	0.2873	0.939124	8	0.1953	0.911913	8	0.2357	0.682632	18	0.2604	1.95593	9	0.2413	0.900779	3	0.266	0.351375	10	0.2301	0.941942	11	0.2492	1.15715	5	0.2031	0.686718	3	0.2009	0.411018	7	0.2593	0.947677	15	0.2368	1.57665	22	0.2301	2.06262	6	0.2278	0.765538	-	-	-
CL5782.Contig3_All	816	134	0.8652	14.8885	75	0.8848	7.69081	121	0.886	15.0604	238	0.913	22.1749	98	0.951	11.6277	155	0.8824	16.9393	19	0.6213	2.42991	59	0.8689	6.06825	91	0.8529	10.4526	40	0.886	5.99869	42	0.8137	6.28314	113	0.9142	16.7043	116	0.864	13.3134	70	0.8542	7.1661	47	0.8002	6.54789	27	0.913	3.70765
CL5787.Contig5_All	2307	560	0.3277	22.0077	275	0.3182	9.97438	396	0.3329	17.4337	933	0.3364	30.7474	403	0.3338	16.9128	494	0.394	19.0956	87	0.3147	3.93549	440	0.3663	16.0069	805	0.4218	32.7057	223	0.4066	11.8289	116	0.4278	6.13802	492	0.4148	25.7251	857	0.4179	34.7901	708	0.4309	25.6366	372	0.4222	18.3311	249	0.4083	12.0942
CL5789.Contig1_All	264	261	1	89.6337	146	0.9583	46.2753	168	0.947	64.6318	249	0.9394	71.7084	217	1	79.5819	174	1	58.7758	8	0.5833	3.16237	96	0.9242	30.5189	238	1	84.4983	349	1	161.774	116	0.8864	53.6379	169	1	77.2187	192	0.9053	68.1113	146	1	46.1981	89	0.947	38.3248	36	0.8674	15.28
CL5796.Contig4_All	2453	36	0.289	1.33058	11	0.1945	0.375229	41	0.3612	1.69757	12	0.2935	0.371927	22	0.3045	0.868328	20	0.2515	0.727086	30	0.3685	1.27629	42	0.3999	1.43699	16	0.2923	0.611361	19	0.3526	0.947856	19	0.3579	0.945527	14	0.285	0.688447	20	0.1879	0.76358	18	0.2695	0.612985	32	0.2976	1.48302	39	0.3636	1.78152
CL5798.Contig1_All	1158	24	0.2651	1.87905	21	0.2599	1.51744	10	0.1978	0.877067	40	0.3005	2.62619	27	0.2383	2.25743	20	0.2668	1.54019	15	0.2591	1.35179	17	0.2124	1.23209	12	0.2314	0.971287	11	0.1926	1.16244	10	0.2314	1.05417	27	0.2617	2.81252	22	0.2012	1.77925	19	0.2634	1.37063	11	0.2375	1.07989	40	0.2893	3.87058
CL5808.Contig1_All	634	10	0.5773	1.43003	65	1	8.57877	17	0.8912	2.72333	22	0.8344	2.6382	11	0.6341	1.67982	16	0.8502	2.25053	36	1	5.92571	43	0.9826	5.69221	7	0.5095	1.03487	18	1	3.47432	53	0.9748	10.2048	13	0.5268	2.4734	22	0.7082	3.24979	13	0.8155	1.71289	57	1	10.2207	97	1	17.1438
CL5808.Contig2_All	250	12	0.824	4.35187	28	1	9.37171	40	1	16.2503	17	1	5.16991	20	1	7.74549	31	1	11.058	45	1	18.7845	41	1	13.764	5	0.66	1.87458	36	1	17.6217	52	1	25.3911	18	1	8.68505	40	1	14.9845	16	1	5.34632	56	1	25.4649	93	1	41.6838
CL581.Contig3_All	1399	114	0.7219	7.38792	64	0.7012	3.82792	63	0.6948	4.57366	88	0.7034	4.78233	64	0.7298	4.42916	52	0.6426	3.31466	71	0.6505	5.29624	69	0.7026	4.13936	123	0.7341	8.24067	36	0.6969	3.14899	59	0.6769	5.14816	88	0.7491	7.58761	123	0.7513	8.23397	101	0.7391	6.03085	29	0.6855	2.35653	35	0.6762	2.80334
CL5816.Contig9_All	514	16	0.537	2.82223	6	0.4241	0.976762	12	0.4533	2.37115	18	0.465	2.66246	4	0.323	0.753452	17	0.3677	2.94944	12	0.4572	2.43638	26	0.5175	4.24533	11	0.4728	2.00588	6	0.4533	1.42848	3	0.2374	0.712485	11	0.4708	2.58148	36	0.6031	6.55936	22	0.5039	3.57548	5	0.2957	1.10586	1	0.2549	0.218003
CL5818.Contig2_All	2710	153	0.2118	5.11867	50	0.1672	1.54384	96	0.1819	3.59785	190	0.2277	5.33039	141	0.1923	5.03742	145	0.1819	4.77147	20	0.1742	0.770172	100	0.1801	3.09694	223	0.2277	7.71277	29	0.1664	1.30953	68	0.1941	3.06307	166	0.1996	7.38888	211	0.2185	7.29181	178	0.2321	5.48689	74	0.2255	3.10424	68	0.172	2.81167
CL583.Contig3_All	1082	52	0.5434	4.35724	16	0.3669	1.23735	52	0.4224	4.88109	99	0.4473	6.95636	43	0.5675	3.84769	85	0.4778	7.0056	18	0.4464	1.73609	21	0.476	1.6289	95	0.4917	8.22946	29	0.4529	3.27987	42	0.5453	4.73849	85	0.573	9.47614	67	0.4482	5.79922	60	0.5749	4.63233	47	0.524	4.93815	6	0.3447	0.621368
CL5831.Contig1_All	3140	700	0.9863	20.2117	983	0.9984	26.1954	541	0.9764	17.4988	629	1	15.2298	754	0.999	23.2488	783	0.9962	22.2375	910	0.9997	30.244	1303	1	34.827	392	0.9809	11.7012	473	0.9946	18.4339	670	1	26.0473	536	1	20.5909	1006	1	30.0048	1097	1	29.1845	409	0.9844	14.8077	1050	1	37.4701
CL5839.Contig6_All	1007	108	1	9.72365	62	0.9782	5.15185	85	0.9662	8.57296	85	1	6.41747	83	1	7.98008	112	1	9.91841	65	1	6.73613	85	1	7.08421	63	0.9285	5.86389	67	0.8759	8.14201	46	1	5.5763	63	0.9523	7.54659	91	0.9007	8.46319	125	1	10.3695	70	0.9494	7.90245	34	0.999	3.78333
CL5843.Contig10_All	429	321	0.9674	67.8395	266	0.9487	51.883	361	0.9324	85.4655	674	0.9557	119.447	315	0.951	71.0906	354	0.9557	73.5867	85	0.9254	20.677	213	0.9627	41.67	366	0.9441	79.9648	113	0.9464	32.2335	111	0.951	31.5852	411	0.958	115.564	233	0.9441	50.8652	350	0.9394	68.1532	135	0.951	35.7742	99	0.9487	25.8585
CL5848.Contig1_All	372	9	1	2.19348	38	1	8.54754	27	0.9758	7.3716	20	1	4.08753	43	1	11.1914	18	1	4.31502	34	1	9.53812	52	1	11.7317	21	1	5.29117	18	1	5.92128	37	1	12.1416	23	0.7796	7.45804	47	1	11.8325	24	0.8306	5.38944	54	0.9194	16.5023	57	1	17.1695
CL5861.Contig1_All	1052	162	1	13.9616	420	1	33.4068	161	0.9962	15.5436	207	1	14.9599	332	0.9971	30.5549	355	0.9981	30.093	336	1	33.3312	648	1	51.6965	118	0.9867	10.5134	137	1	15.9364	227	1	26.3407	128	0.9762	14.6769	353	1	31.4254	509	1	40.4182	147	1	15.8853	353	1	37.5996
CL5862.Contig1_All	1940	318	0.8309	14.8614	-	-	-	95	0.7155	4.97351	192	0.6804	7.52443	162	0.6696	8.08485	179	0.6113	8.2282	69	0.6067	3.71171	77	0.6505	3.33112	221	0.8134	10.6774	8	0.2175	0.504632	82	0.7799	5.15976	189	0.8448	11.7517	277	0.8515	13.3721	146	0.8588	6.28675	98	0.75	5.74272	46	0.65	2.65693
CL5864.Contig1_All	778	13	0.5861	1.51495	16	0.7622	1.72084	18	0.671	2.34982	32	0.9036	3.12712	4	0.3586	0.497782	25	0.7609	2.86559	10	0.6221	1.34137	7	0.6414	0.755127	55	0.7609	6.6261	9	0.509	1.41563	12	0.4113	1.88287	40	0.9332	6.20183	50	0.9152	6.01884	48	0.7558	5.15391	21	0.7288	3.06855	8	0.7069	1.15222
CL587.Contig1_All	1426	17	0.5961	1.08085	25	0.5238	1.46697	73	0.6655	5.1993	31	0.5056	1.65279	19	0.5259	1.29001	48	0.6038	3.00175	36	0.5575	2.63457	30	0.5694	1.76565	6	0.1697	0.394373	16	0.4095	1.37305	15	0.3043	1.28407	31	0.601	2.6223	28	0.4285	1.83891	9	0.3135	0.527228	29	0.5582	2.31192	38	0.5365	2.98599
CL587.Contig5_All	1824	90	0.6776	4.47355	196	0.6859	8.9915	135	0.6014	7.5171	186	0.6848	7.75287	136	0.6837	7.21893	119	0.6096	5.81803	126	0.6793	7.20896	139	0.688	6.39575	113	0.6837	5.80669	224	0.7155	15.0283	261	0.6946	17.4676	169	0.7144	11.1764	209	0.7177	10.7311	118	0.6891	5.40421	320	0.7209	19.9443	303	0.6919	18.6141
CL5889.Contig1_All	1458	52	0.5837	3.23356	60	0.631	3.44346	73	0.5322	5.08518	95	0.6824	4.95382	56	0.6139	3.71868	45	0.692	2.75238	100	0.6708	7.15763	57	0.749	3.2811	40	0.6481	2.57145	57	0.5309	4.78414	46	0.5919	3.85139	41	0.62	3.39208	66	0.5473	4.23944	65	0.537	3.72418	81	0.6207	6.31569	142	0.6824	10.9133
CL590.Contig1_All	2763	461	1	15.1271	781	1	23.6522	393	1	14.4462	414	0.9899	11.3918	410	1	14.3669	445	1	14.3626	1261	1	47.6279	727	1	22.0829	303	1	10.2787	717	1	31.7559	525	0.9938	23.1951	214	0.9779	9.34271	285	0.9566	9.6602	521	1	15.7519	558	1	22.9587	551	1	22.3458
CL5900.Contig2_All	2078	-	-	-	-	-	-	19	0.1372	0.928644	4	0.0712	0.146349	-	-	-	24	0.2007	1.02996	10	0.1439	0.502205	24	0.2161	0.96932	176	0.7089	7.93857	258	0.7218	15.1936	232	0.7421	13.6289	152	0.7276	8.82344	181	0.744	8.15746	83	0.6925	3.33663	480	0.744	26.2597	598	0.7425	32.2463
CL5911.Contig3_All	1013	3	0.2655	0.268502	19	0.3583	1.56944	17	0.3208	1.70444	6	0.2251	0.450315	10	0.3268	0.955761	2	0.2438	0.176065	36	0.307	3.70868	12	0.3248	0.994199	3	0.2093	0.277579	8	0.2962	0.966422	15	0.3238	1.80759	6	0.3277	0.714466	1	0.1441	0.0924512	2	0.1372	0.164929	4	0.2971	0.448894	35	0.3208	3.87154
CL5923.Contig2_All	783	-	-	-	1	0.1852	0.106866	2	0.2286	0.259424	3	0.3333	0.291296	4	0.1877	0.494603	3	0.1724	0.341675	-	-	-	5	0.3793	0.535932	2	0.1545	0.239411	6	0.1928	0.937726	6	0.198	0.935421	2	0.1826	0.308112	-	-	-	7	0.2056	0.746812	3	0.1877	0.435565	21	0.3908	3.00526
CL5926.Contig2_All	748	148	1	17.9389	235	1	26.2886	126	1	17.1084	196	1	19.9218	175	1	22.6514	238	1	28.3745	187	1	26.0896	189	1	21.2062	253	1	31.7025	76	1	12.4336	75	1	12.2399	176	1	28.3825	263	1	32.9288	298	1	33.2805	71	1	10.7907	68	1	10.1867
CL5935.Contig2_All	387	107	0.9612	25.0673	67	0.9302	14.4865	48	0.8501	12.5971	21	0.8889	4.12556	108	0.9612	27.0191	88	0.9044	20.278	128	0.9819	34.5164	66	1	14.3131	98	0.9121	23.735	77	0.9767	24.3482	17	0.9716	5.36236	38	0.9664	11.8444	31	0.9147	7.50193	52	0.8191	11.2245	73	0.9716	21.444	2	0.447	0.579087
CL5941.Contig1_All	490	48	0.702	8.88137	208	0.8449	35.5196	22	0.5878	4.56003	42	0.7673	6.5167	23	0.5837	4.54455	27	0.8571	4.91384	13	0.5245	2.76869	67	0.7939	11.4757	89	0.7898	17.0243	56	0.9388	13.9855	3	0.2265	0.747382	16	0.5755	3.9388	22	0.7531	4.20483	71	0.9122	12.1042	19	0.5592	4.40809	16	0.5571	3.65888
CL5948.Contig3_All	400	74	1	16.7728	75	1	15.6892	65	1	16.5042	117	1	22.2382	71	1	17.1853	67	1	14.9372	58	1	15.1319	122	1	25.5977	68	1	15.934	40	1	12.2373	59	1	18.0057	55	1	16.586	87	1	20.3695	83	1	17.3338	44	1	12.5051	94	1	26.3325
CL5955.Contig2_All	1687	295	0.9431	15.8541	321	0.7267	15.9217	526	0.965	31.6674	761	0.9532	34.296	528	0.8317	30.3024	600	0.8678	31.7168	144	0.8056	8.90788	242	0.7267	12.0393	358	0.8139	19.8904	271	0.6669	19.6581	255	0.6633	18.452	242	0.8548	17.3037	169	0.741	9.38196	216	0.7208	10.6958	314	0.6402	21.1596	94	0.6331	6.24364
CL5955.Contig3_All	212	54	1	23.0937	56	1	22.1031	99	1	47.4286	153	1	54.8694	95	1	43.3857	125	1	52.5809	36	1	17.7212	46	1	18.2106	40	1	17.6848	47	1	27.1299	60	1	34.5488	49	1	27.8805	30	0.9481	13.2528	36	1	14.1854	30	1	16.0871	11	0.9528	5.81409
CL5975.Contig5_All	536	96	0.8414	16.2383	80	0.7575	12.489	130	0.9981	24.6331	156	1	22.1276	103	0.8396	18.6051	114	0.8172	18.9668	34	0.8638	6.61974	86	0.8172	13.4659	112	0.9739	19.5852	74	0.9086	16.8948	76	0.8041	17.3088	115	0.9291	25.8805	51	0.7463	8.91102	140	0.9851	21.8192	81	0.9254	17.1796	45	0.9515	9.40746
CL5977.Contig1_All	2078	151	0.8893	6.58819	36	0.5231	1.44963	44	0.6396	2.15054	210	0.9456	7.68331	112	0.8893	5.21833	117	0.8118	5.02104	42	0.7478	2.10926	78	0.8359	3.15029	483	0.9668	21.786	12	0.3518	0.706679	9	0.2522	0.528707	146	0.898	8.47514	78	0.8792	3.51537	50	0.7209	2.01002	22	0.4942	1.20357	20	0.4139	1.07847
CL5981.Contig1_All	873	116	0.7549	12.047	76	0.622	7.28451	55	0.646	6.39867	122	0.7789	10.6248	53	0.6208	5.87787	97	0.6403	9.90857	18	0.4662	2.15172	25	0.5922	2.40341	112	0.8144	12.0248	71	0.6186	9.95246	56	0.6254	7.83054	93	0.6094	12.8502	114	0.551	12.2296	98	0.709	9.3775	49	0.8076	6.3808	22	0.496	2.8238
CL5985.Contig2_All	1226	123	0.8189	9.09598	84	0.7692	5.7331	60	0.5897	4.97052	169	0.8206	10.4802	109	0.7259	8.60785	121	0.7316	8.80133	77	0.7838	6.55431	87	0.7651	5.95567	171	0.8524	13.0732	49	0.6705	4.89094	59	0.602	5.87461	130	0.8834	12.7907	138	0.7341	10.5417	94	0.792	6.4049	99	0.7553	9.1799	56	0.8148	5.11826
CL5990.Contig1_All	2052	159	0.5312	7.02514	151	0.5258	6.15744	89	0.5146	4.40508	150	0.5512	5.55761	146	0.5214	6.88865	137	0.557	5.95383	72	0.521	3.66169	193	0.5604	7.89372	231	0.5492	10.5514	111	0.4937	6.6196	114	0.5414	6.7818	160	0.4888	9.40551	247	0.5517	11.2731	246	0.5507	10.0146	100	0.5424	5.54008	77	0.5107	4.20473
CL6008.Contig1_All	1368	145	0.9737	9.60986	99	0.9218	6.0555	93	0.78	6.90459	130	0.9123	7.2249	127	0.9678	8.98827	134	0.7069	8.73519	64	0.9035	4.88226	77	0.8801	4.72396	120	0.8655	8.22186	77	0.9006	6.88797	41	0.7215	3.6586	124	0.7551	10.9339	147	0.7946	10.0636	157	0.9042	9.58713	145	0.9832	12.0497	61	0.7412	4.99653
CL6010.Contig4_All	343	94	1	24.8467	76	0.9388	18.5404	101	1	29.9067	138	1	30.5886	53	0.9825	14.9603	76	1	19.7594	29	0.8717	8.82329	52	0.9388	12.7236	20	0.8076	5.46526	23	0.7026	8.20578	15	1	5.33845	47	1	16.5289	49	1	13.379	39	1	9.4983	24	0.6647	7.95446	12	0.8105	3.92023
CL6025.Contig1_All	202	22	0.8168	9.8743	10	1	4.14237	10	0.8564	5.02794	3	0.7079	1.12913	3	0.6733	1.4379	3	0.698	1.32441	22	0.9851	11.3658	9	1	3.73932	2	0.7079	0.928012	4	0.995	2.42323	20	1	12.0864	5	0.7277	2.98578	11	1	5.09992	4	0.8663	1.65418	12	0.8762	6.75341	40	1	22.1888
CL603.Contig2_All	758	12	0.8338	1.43531	47	0.8641	5.18835	58	1	7.77141	45	1	4.51354	38	0.9947	4.8537	29	0.967	3.41179	101	1	13.9053	69	0.9103	7.63979	11	0.5435	1.36019	23	0.6451	3.71317	20	0.5317	3.22091	27	0.8945	4.29669	19	0.8839	2.3475	20	0.5396	2.20412	22	0.872	3.29949	42	0.905	6.20876
CL603.Contig4_All	1742	83	0.3542	4.31981	40	0.3002	1.92138	34	0.3169	1.98231	103	0.3398	4.49535	39	0.3042	2.16758	57	0.318	2.91797	41	0.3421	2.45619	49	0.3398	2.36075	125	0.3083	6.72569	60	0.3065	4.21492	62	0.3352	4.34471	86	0.3387	5.95511	98	0.3284	5.26866	47	0.3123	2.25385	71	0.3421	4.63344	37	0.3335	2.38001
CL604.Contig6_All	1751	822	0.9263	42.5619	2002	0.916	95.6706	976	0.8989	56.6115	1118	0.9246	48.5434	1330	0.9343	73.5401	754	0.8983	38.4007	3757	0.9503	223.914	1986	0.9349	95.1908	590	0.8886	31.5821	822	0.9195	57.4476	1192	0.9075	83.1013	524	0.9429	36.0982	856	0.9155	45.7836	657	0.9023	31.344	1213	0.9452	78.7532	1771	0.9052	113.333
CL6041.Contig2_All	2156	149	0.519	6.26574	53	0.3469	2.05697	79	0.3938	3.72151	140	0.4907	4.93689	96	0.385	4.31103	147	0.5969	6.08026	35	0.2792	1.69413	94	0.3442	3.65915	134	0.4555	5.82547	82	0.4193	4.65427	74	0.4091	4.18987	108	0.4689	6.04247	166	0.4295	7.21077	108	0.5923	4.18456	70	0.4411	3.69099	58	0.3836	3.01442
CL6076.Contig1_All	1825	93	0.4499	4.62014	52	0.4384	2.38419	53	0.4679	2.94954	93	0.4384	3.87431	72	0.4384	3.81969	85	0.4658	4.15346	30	0.4142	1.71548	47	0.4493	2.16141	122	0.474	6.26573	55	0.4159	3.68796	37	0.429	2.47489	87	0.4482	5.75038	101	0.48	5.18299	104	0.503	4.76042	78	0.531	4.85876	40	0.4279	2.45596
CL6088.Contig1_All	1425	420	0.9951	26.722	776	1	45.5667	359	0.9663	25.5871	256	0.9923	13.6584	361	0.9761	24.5274	417	0.9775	26.096	1016	0.9923	74.4056	699	1	41.1684	201	0.9768	13.2208	423	1	36.3255	385	0.9846	32.981	156	0.9291	13.2053	268	0.9761	17.6134	391	0.967	22.9212	294	0.9916	23.4545	486	0.9782	38.2161
CL6117.Contig2_All	1634	130	0.8537	7.21317	94	0.7754	4.81367	43	0.5955	2.67275	39	0.7118	1.81463	66	0.7521	3.91066	71	0.7007	3.87489	99	0.7876	6.32281	52	0.6909	2.67087	77	0.776	4.41686	34	0.6028	2.54632	40	0.7001	2.98831	54	0.8023	3.98641	119	0.8715	6.82051	158	0.8017	8.07756	38	0.6567	2.64378	36	0.4786	2.46874
CL6136.Contig4_All	495	111	1	20.3307	4	0.2949	0.676169	12	0.6909	2.46217	22	0.7879	3.37903	18	0.8505	3.52068	17	0.9293	3.06265	8	0.6222	1.6866	14	0.7192	2.37369	208	1	39.3852	10	0.804	2.47219	5	0.6404	1.23306	43	0.9657	10.4786	77	1	14.5683	41	1	6.91917	7	0.9677	1.60763	3	0.5697	0.679111
CL6139.Contig1_All	942	209	0.8004	20.1155	196	0.689	17.4103	313	0.7909	33.747	444	0.7739	35.8349	237	0.6401	24.3588	337	0.6369	31.9031	63	0.7665	6.97937	135	0.81	12.0278	269	0.6465	26.7656	162	0.6805	21.0451	137	0.7197	17.7536	264	0.811	33.8059	160	0.7845	15.9071	212	0.8832	18.8001	182	0.7304	21.9641	69	0.7994	8.20773
CL6141.Contig6_All	693	241	1	31.5296	100	1	12.0745	197	0.9971	28.8718	298	1	32.6932	231	0.9986	32.2729	253	0.9942	32.5567	90	1	13.553	150	0.987	18.166	255	1	34.4891	70	0.9495	12.3609	86	0.9091	15.149	179	0.9033	31.1573	277	1	37.4342	261	1	31.4617	111	0.9149	18.2089	82	0.8961	13.2588
CL6142.Contig2_All	591	115	1	17.6419	238	0.9239	33.6969	99	0.9459	17.0133	104	0.7936	13.3789	105	0.9069	17.2013	164	1	24.7463	180	0.9509	31.7842	216	0.9188	30.6738	66	0.9898	10.4672	64	1	13.2519	72	0.7682	14.8718	70	1	14.2873	101	0.9239	16.005	144	0.9222	20.354	104	0.8917	20.005	174	0.8528	32.9903
CL6152.Contig4_All	274	6	0.6898	1.98534	30	1	9.1616	26	1	9.63749	7	0.8577	1.94232	3	0.5109	1.06006	17	0.6277	5.53289	8	0.5693	3.04696	14	1	4.28824	48	1	16.4197	68	1	30.37	63	1	28.0678	15	1	6.6036	31	1	10.5958	45	1	13.7195	77	1	31.9473	30	1	12.2686
CL6172.Contig2_All	678	82	0.736	10.9653	37	0.705	4.56639	35	0.8599	5.243	80	0.8466	8.97087	67	0.8584	9.56762	47	0.8864	6.1819	9	0.3968	1.38529	58	0.8658	7.1796	66	0.8437	9.12408	11	0.8466	1.98541	6	0.236	1.08029	34	0.7375	6.04908	38	0.4749	5.24899	47	0.8348	5.79086	15	0.8156	2.5151	9	0.4469	1.48743
CL6173.Contig4_All	374	37	1	8.96943	65	1	14.5426	62	1	16.8369	83	1	16.8726	70	1	18.1211	94	1	22.4135	74	1	20.6484	114	1	25.582	50	1	12.5306	38	1	12.4336	55	1	17.9518	30	1	9.67586	64	1	16.0262	84	1	18.7622	39	1	11.8546	100	1	29.9608
CL6178.Contig3_All	1261	30	0.5456	2.15696	4	0.1301	0.265427	27	0.4124	2.17465	98	0.6003	5.90861	11	0.3807	0.844571	14	0.3735	0.990071	11	0.5829	0.910342	39	0.5036	2.59568	102	0.5448	7.58159	76	0.5234	7.37539	80	0.6043	7.74449	139	0.586	13.2966	147	0.617	10.9175	141	0.586	9.3407	115	0.6511	10.3676	182	0.6273	16.1726
CL6178.Contig4_All	996	136	0.8906	12.3798	188	0.8715	15.7943	97	0.8474	9.8913	142	0.8614	10.8394	127	0.9147	12.3453	134	0.9418	11.9977	120	0.9689	12.5733	141	0.8444	11.8812	99	0.8735	9.31646	57	0.8845	7.00329	95	0.8534	11.6435	128	0.8855	15.5021	126	0.8775	11.8477	202	0.8845	16.9421	63	0.8504	7.19076	136	0.8845	15.3005
CL6184.Contig4_All	1799	104	0.2435	5.24128	63	0.1818	2.93029	102	0.1784	5.75851	129	0.1829	5.45171	110	0.1823	5.91998	73	0.1784	3.61864	39	0.2201	2.26235	58	0.2296	2.70582	80	0.1851	4.16806	24	0.2351	1.63255	27	0.1745	1.8321	44	0.2057	2.95027	64	0.1823	3.33174	89	0.1834	4.1327	30	0.1845	1.89576	25	0.2235	1.55716
CL6197.Contig1_All	551	105	0.9419	17.2772	109	0.9256	16.553	41	0.8857	7.55742	147	0.9165	20.2834	88	0.971	15.4629	112	0.9546	18.1267	136	0.9347	25.7581	160	1	24.3708	187	0.9383	31.8101	39	0.6552	8.66162	55	0.8947	12.1851	75	0.931	16.4191	109	0.9292	18.5267	176	1	26.6831	79	1	16.2993	153	0.9601	31.1146
CL6200.Contig1_All	1327	757	0.9261	51.7202	305	0.9367	19.2322	566	0.9284	43.3198	846	0.9246	48.4701	520	0.9827	37.9395	643	0.9646	43.2109	170	0.9367	13.3692	261	0.9239	16.5071	830	0.945	58.6249	402	0.9457	37.0716	417	0.9465	38.3604	589	0.9435	53.5407	520	0.9224	36.699	518	0.9231	32.6087	277	0.902	23.7302	204	0.9081	17.226
CL6213.Contig1_All	1540	257	0.9955	15.1303	626	1	34.0137	333	0.9455	21.9616	107	0.9721	5.28247	326	0.9422	20.4954	281	0.9195	16.2719	963	1	65.2578	791	1	43.108	87	0.8994	5.29509	275	0.9604	21.8524	450	1	35.6705	141	0.937	11.0443	517	1	31.4407	309	1	16.7615	212	1	15.6498	673	1	48.9688
CL6213.Contig2_All	292	9	0.6336	2.79444	28	0.887	8.02372	16	0.75	5.56517	5	0.6027	1.30185	13	0.8493	4.31042	19	0.9897	5.80262	54	0.9658	19.2991	66	0.863	18.9698	-	-	-	12	0.7432	5.02904	42	1	17.5584	8	0.8356	3.30481	37	0.8664	11.867	13	0.8767	3.71908	7	0.7671	2.72526	62	1	23.7921
CL6262.Contig2_All	1786	69	0.706	3.5027	122	0.916	5.71583	79	0.8527	4.49249	154	0.8847	6.55562	88	0.8595	4.77046	80	0.8046	3.9945	89	0.9015	5.20038	115	0.8656	5.40403	84	0.8959	4.40832	105	0.9323	7.19439	143	0.8746	9.774	68	0.8813	4.59269	134	0.9048	7.0266	117	0.8779	5.47242	143	0.9311	9.10223	239	0.8964	14.9948
CL6268.Contig1_All	2036	478	0.4209	21.2856	334	0.4032	13.7268	528	0.3924	26.3389	690	0.4052	25.7659	402	0.4008	19.1164	508	0.3924	22.2505	90	0.3919	4.61309	279	0.4057	11.5008	239	0.3885	11.0026	273	0.3954	16.4086	166	0.3993	9.95286	236	0.4096	13.9822	406	0.4086	18.6754	387	0.3895	15.8785	252	0.4008	14.0707	70	0.3797	3.85252
CL6277.Contig1_All	989	45	0.6866	4.12526	99	0.8129	8.37606	53	0.6431	5.44278	53	0.7877	4.07431	43	0.5814	4.2095	47	0.7897	4.23794	61	0.7604	6.43666	84	0.822	7.12828	34	0.7654	3.22224	77	0.7846	9.52754	68	0.8918	8.39325	36	0.7331	4.39082	41	0.7826	3.88248	72	0.8049	6.08151	70	0.8483	8.04628	81	0.8018	9.17727
CL6287.Contig2_All	3794	168	0.4792	4.01464	63	0.4418	1.38945	95	0.4526	2.54312	149	0.476	2.98582	104	0.428	2.65396	108	0.4805	2.53852	36	0.3975	0.990221	97	0.4615	2.14574	190	0.4868	4.69387	98	0.452	3.16093	67	0.4399	2.15573	168	0.4718	5.34136	238	0.5016	5.87492	198	0.4771	4.35956	93	0.462	2.78663	82	0.4431	2.42182
CL629.Contig5_All	667	761	0.988	103.441	512	0.958	64.231	611	0.961	93.0372	1591	0.9715	181.35	713	0.9745	103.496	968	0.8921	129.42	269	0.919	42.0875	417	0.9295	52.4701	889	0.9715	124.925	302	0.9235	55.4074	259	0.7871	47.4015	576	0.9325	104.169	510	0.7871	71.6088	709	0.952	88.7964	401	0.952	68.3458	194	0.8576	32.5912
CL6307.Contig1_All	1769	288	0.9107	14.7605	312	0.9949	14.758	344	0.909	19.7502	432	1	18.5665	291	0.8954	15.9266	317	0.9101	15.9803	447	0.9497	26.3698	253	0.8994	12.0031	525	0.9672	27.8168	425	0.9276	29.4	1035	0.9542	71.4217	412	0.9616	28.0937	648	0.9389	34.3059	549	0.961	25.9251	889	0.9265	57.1304	893	0.9293	56.5651
CL6330.Contig2_All	732	317	1	39.263	174	1	19.8902	426	1	59.1071	555	1	57.6443	375	1	49.5997	394	1	47.9997	51	0.8552	7.27086	225	1	25.7972	234	1	29.9626	102	1	17.052	130	0.9945	21.6795	173	1	28.5085	308	1	39.4059	263	1	30.0137	185	1	28.7312	93	0.9809	14.2363
CL6371.Contig1_All	879	30	0.3652	3.09434	51	0.4209	4.85492	49	0.3276	5.66172	37	0.3606	3.20027	24	0.3549	2.64351	27	0.38	2.73923	12	0.3231	1.42469	27	0.4096	2.57796	36	0.3424	3.83874	58	0.3993	8.07468	15	0.3447	2.08315	16	0.3424	2.19569	14	0.3367	1.49163	19	0.3299	1.80568	47	0.4187	6.07858	14	0.2617	1.78469
CL6378.Contig2_All	453	22	0.9978	4.40311	24	0.9007	4.43316	51	0.947	11.4344	42	0.8609	7.04897	28	0.8455	5.98437	25	0.9117	4.92148	18	0.9404	4.14669	17	0.8433	3.14958	11	0.83	2.27599	9	0.8808	2.43126	4	0.6424	1.0779	9	0.8852	2.39654	19	0.8234	3.92805	24	0.7837	4.42576	8	0.9316	2.00764	1	0.0993	0.247358
CL6384.Contig1_All	1978	1096	0.9464	50.2365	539	0.9944	22.8015	773	0.9863	39.6912	874	0.9929	33.5938	612	0.9641	29.956	722	0.9843	32.551	309	0.9009	16.3027	440	0.9444	18.6693	1034	0.9929	48.997	462	0.9929	28.5826	449	0.9752	27.7101	767	0.9843	46.7745	1069	0.9874	50.6143	868	0.9929	36.658	420	0.9489	24.1388	373	0.9767	21.1304
CL6388.Contig3_All	3755	163	0.2828	3.93562	87	0.2423	1.9387	107	0.2626	2.89411	195	0.266	3.9482	122	0.2037	3.14564	141	0.2293	3.3486	52	0.184	1.44517	93	0.2285	2.07862	177	0.2407	4.41813	56	0.2258	1.82501	57	0.1893	1.85303	76	0.2543	2.44143	72	0.2338	1.79574	114	0.2626	2.53612	54	0.2437	1.63485	39	0.1899	1.1638
CL64.Contig30_All	1388	55	0.4063	3.59259	28	0.4128	1.68799	68	0.4179	4.97577	78	0.4589	4.27247	46	0.4424	3.20868	54	0.2882	3.46943	19	0.2709	1.42854	35	0.3235	2.11631	15	0.4452	1.01292	15	0.4085	1.32248	17	0.3919	1.49512	45	0.5432	3.91078	43	0.3833	2.90136	28	0.4589	1.68517	16	0.379	1.31046	6	0.2435	0.48438
CL640.Contig1_All	1324	105	0.8089	7.19012	94	0.8444	5.94074	141	0.8769	10.8161	152	0.8897	8.72831	126	0.8844	9.21385	72	0.7923	4.84951	63	0.8557	4.96569	289	0.9215	18.3194	69	0.8384	4.88468	137	0.9056	12.6625	115	0.8512	10.603	67	0.8331	6.10417	94	0.892	6.64909	86	0.886	5.42607	265	0.9056	22.7537	286	0.9018	24.2049
CL6407.Contig1_All	818	201	0.7066	22.2781	106	0.5538	10.8431	147	0.5697	18.2518	196	0.7139	18.217	114	0.5611	13.4931	113	0.5819	12.3191	133	0.6773	16.9678	143	0.7592	14.6718	16	0.4535	1.83333	-	-	-	-	-	-	-	-	-	-	-	-	17	0.4792	1.73608	-	-	-	-	-	-
CL6430.Contig1_All	584	21	0.4281	3.26018	6	0.5377	0.859685	9	0.5137	1.5652	4	0.6678	0.520741	3	0.3904	0.497356	3	0.2945	0.458102	12	0.3938	2.14435	24	0.3339	3.44905	1	0.2603	0.160495	2	0.2329	0.419086	5	0.3099	1.04514	1	0.1216	0.206551	3	0.2637	0.481095	1	0.2466	0.143042	6	0.274	1.16797	62	0.9538	11.8961
CL6449.Contig2_All	1100	17	0.3236	1.40117	42	0.3091	3.1949	7	0.1991	0.646318	14	0.2909	0.967631	4	0.1918	0.352068	22	0.3082	1.78354	65	0.3036	6.16662	49	0.2973	3.73857	25	0.3055	2.13021	19	0.3018	2.11372	55	0.3036	6.10362	9	0.1991	0.986937	17	0.2009	1.44737	16	0.21	1.21507	13	0.2009	1.34352	174	0.3209	17.7248
CL6467.Contig1_All	981	78	0.8624	7.20876	42	0.9032	3.58246	58	0.8379	6.00482	78	0.8807	6.04505	30	0.7278	2.96081	66	0.9297	5.99968	37	0.8909	3.93604	51	0.8043	4.36318	111	1	10.6054	18	0.7615	2.24538	18	0.739	2.23986	47	0.9643	5.77921	62	0.8624	5.91895	75	1	6.38657	20	0.5984	2.31768	22	0.6616	2.51292
CL6469.Contig1_All	355	41	0.9352	10.4711	139	0.907	32.7633	41	0.9183	11.73	13	1	2.78413	18	0.862	4.90911	30	0.9915	7.5361	51	0.907	14.9923	146	1	34.5165	17	0.938	4.48844	23	0.9408	7.9284	19	0.9268	6.53346	21	0.9239	7.1356	17	1	4.4848	44	0.9408	10.3538	34	0.9239	10.8879	80	0.9042	25.2515
CL6481.Contig2_All	830	658	0.8747	71.8758	72	0.8289	7.25864	244	0.8349	29.8575	715	0.8614	65.4941	74	0.6855	8.63202	265	0.8542	28.4722	26	0.6771	3.26905	88	0.8482	8.89828	336	0.788	37.9434	68	0.8446	10.0258	152	0.7012	22.3554	779	0.8831	113.214	115	0.7096	12.976	334	0.8639	33.6158	252	0.859	34.5156	18	0.6458	2.43007
CL6485.Contig1_All	1012	6	0.1828	0.537534	12	0.1868	0.992205	4	0.1314	0.40144	10	0.1887	0.751266	12	0.1789	1.14805	20	0.1413	1.76239	2	0.1571	0.206242	17	0.1897	1.40984	8	0.1838	0.740942	12	0.167	1.45107	5	0.1917	0.603125	2	0.1472	0.238391	6	0.1739	0.555255	13	0.164	1.07309	11	0.2312	1.23568	24	0.1828	2.65739
CL6485.Contig3_All	1297	9	0.3254	0.629126	3	0.1565	0.193545	3	0.1141	0.234921	5	0.1966	0.293092	15	0.2475	1.11972	11	0.2822	0.756321	5	0.1449	0.402306	17	0.2375	1.10005	3	0.111	0.216798	14	0.2621	1.32091	3	0.1226	0.282357	4	0.121	0.372014	3	0.2352	0.216622	10	0.2236	0.644073	14	0.2382	1.2271	45	0.3038	3.88774
CL6496.Contig1_All	505	1311	1	235.367	626	1	103.725	725	1	145.81	1612	1	242.688	1543	1	295.824	1280	1	226.033	63	1	13.019	861	1	143.091	2772	1	514.49	887	1	214.941	721	1	174.286	1686	1	402.723	3227	1	598.452	2759	1	456.389	591	1	133.042	865	1	191.933
CL6499.Contig1_All	635	146	0.9543	20.8456	100	0.9024	13.1773	91	0.8126	14.5549	197	0.9165	23.5867	94	1	14.3322	114	0.9039	16.0098	75	0.8945	12.3258	98	0.8866	12.9525	113	0.9496	16.6794	89	0.8551	17.1515	57	0.7575	10.9577	120	0.9024	22.7954	131	0.8961	19.3206	111	0.8992	14.6024	102	0.8756	18.2608	44	0.8992	7.76433
CL6502.Contig2_All	862	-	-	-	37	0.8422	3.59166	5	0.3329	0.58912	-	-	-	3	0.1508	0.336956	6	0.5731	0.620723	103	0.8921	12.4697	-	-	-	9	0.7471	0.978611	14	0.5487	1.9875	42	0.7111	5.94785	2	0.239	0.279874	1	0.1647	0.108646	-	-	-	32	0.7158	4.22023	-	-	-
CL6510.Contig1_All	1060	259	0.6821	22.1528	134	0.6953	10.5779	126	0.6349	12.0727	173	0.6953	12.4084	141	0.683	12.8787	157	0.6802	13.2083	56	0.4632	5.51327	137	0.6717	10.8472	74	0.6745	6.54336	51	0.6594	5.88777	33	0.5415	3.80037	56	0.6745	6.37268	84	0.6528	7.42156	40	0.6	3.15231	25	0.484	2.68119	17	0.3783	1.79708
CL6515.Contig2_All	2058	301	0.8644	13.2604	189	0.8202	7.68453	249	0.8256	12.2884	342	0.8479	12.6344	336	0.8635	15.8071	332	0.8236	14.3862	161	0.8134	8.16408	207	0.7191	8.44164	322	0.7658	14.6651	208	0.7896	12.3681	171	0.8557	10.143	318	0.7901	18.639	378	0.8659	17.2016	260	0.7877	10.5537	216	0.7891	11.9317	137	0.7094	7.45933
CL6517.Contig1_All	2674	33	0.4458	1.11889	45	0.4454	1.40816	37	0.4428	1.40534	44	0.4188	1.25102	24	0.2992	0.868977	48	0.3994	1.60079	26	0.3605	1.0147	62	0.4817	1.94595	24	0.3684	0.84125	39	0.4304	1.7848	35	0.4675	1.59781	34	0.454	1.53376	33	0.4024	1.15578	33	0.3886	1.03093	42	0.4708	1.78559	57	0.491	2.38857
CL6537.Contig2_All	561	14	0.3333	2.26256	14	0.4724	2.08817	13	0.4991	2.35354	20	0.6524	2.71045	21	0.3262	3.62422	13	0.508	2.06649	22	0.4938	4.09248	15	0.3244	2.24404	36	0.6702	6.01471	7	0.5062	1.52694	32	0.3387	6.96314	16	0.4848	3.4403	14	0.4759	2.33715	16	0.6988	2.3825	14	0.3369	2.837	42	0.6738	8.38902
CL6550.Contig3_All	492	121	0.9898	22.2975	124	0.9939	21.0891	88	0.9878	18.166	164	0.9878	25.3427	74	1	14.5621	74	0.9593	13.4128	66	0.9756	13.9993	97	0.935	16.5466	133	0.9858	25.3374	193	0.998	48.0041	136	0.9431	33.7436	118	0.9492	28.9306	164	1	31.2177	161	0.9919	27.3361	215	1	49.6783	89	0.9431	20.2698
CL6561.Contig1_All	1099	512	0.9964	42.2384	1096	1	83.4476	1628	1	150.452	592	0.9509	40.9542	777	1	68.4513	684	1	55.5024	2826	1	268.35	1515	1	115.696	295	0.8781	25.1593	737	0.9909	82.0646	1350	1	149.953	454	0.9891	49.8308	1198	1	102.09	1210	1	91.9735	855	1	88.4427	2084	1	212.483
CL6563.Contig1_All	267	10	0.794	3.39566	36	0.8539	11.2822	25	0.9775	9.50977	17	0.9551	4.84074	30	0.9963	10.8785	17	0.9925	5.67794	7	0.8539	2.73598	46	0.9625	14.4593	5	0.839	1.75523	20	0.9813	9.16653	44	1	20.1168	17	0.9139	7.68029	51	1	17.8888	6	0.9551	1.87722	27	0.9663	11.496	92	1	38.6101
CL6572.Contig1_All	673	-	-	-	-	-	-	3	0.214	0.452738	-	-	-	-	-	-	-	-	-	-	-	-	-	-	-	14	0.3418	1.94979	6	0.4116	1.09099	2	0.2392	0.362771	7	0.5438	1.25465	7	0.4056	0.974103	6	0.4502	0.744751	3	0.4799	0.506757	32	0.578	5.32794
CL6572.Contig2_All	754	24	0.6989	2.88586	36	0.7149	3.99514	15	0.7042	2.02051	35	0.7082	3.52916	30	0.7082	3.8522	20	0.6857	2.36544	34	0.7135	4.70581	25	0.7122	2.78273	71	0.8183	8.82596	75	0.7149	12.1724	44	0.7122	7.12359	52	0.7162	8.31901	65	0.8873	8.07354	49	0.7042	5.42875	72	0.7374	10.8556	161	0.7162	23.9265
CL6577.Contig1_All	901	213	0.8246	21.4333	640	0.9645	59.4369	511	0.9545	57.602	420	0.9956	35.4404	319	0.9567	34.2787	355	0.8579	35.1364	299	0.8269	34.6317	124	0.8257	11.5504	228	0.838	23.7184	504	0.9523	68.4529	243	0.909	32.923	188	0.9512	25.1694	188	0.9434	19.5414	190	0.9434	17.6159	577	0.9878	72.8022	63	0.8235	7.83503
CL6577.Contig2_All	1012	53	0.7352	4.74821	106	0.8646	8.76448	99	0.8528	9.93564	97	0.7955	7.28728	93	0.8557	8.89736	96	0.8458	8.45949	15	0.7026	1.54681	13	0.6265	1.07811	81	0.7787	7.50204	77	0.6709	9.311	26	0.5791	3.13625	36	0.6897	4.29103	27	0.6294	2.49865	43	0.6581	3.54947	58	0.7292	6.5154	6	0.3093	0.664348
[truncated: 2,806 more rows]
[truncated: 5 more columns]

## Sheet: Genotype-specific DEGs in P77
Genotype-specific transcriptional DEGs results in susceptible genotype (P77)
[truncated: 3,009 more rows]
[truncated: 5 more columns]
