# Supplementary material for: Large-scale transcriptome comparison of sunflower genes responsive to Verticillium dahliae
Source: BMC Genomics. 2017 Jan 6;18:42. doi: 10.1186/s12864-016-3386-7 (PMC5219742; doi:10.1186/s12864-016-3386-7)
Supplement: Additional file 9: Table S10. — DEGs related to SVW resistance in genotype-specific pattern. (XLSX 505 kb) [file 12864_2016_3386_MOESM9_ESM.xlsx]

## Sheet: DEGs of SVW resistance in S18
Genotype-specific transcriptional DEGs directly related to SVW resistance results in resistant genotype (S18)
In RD and SD data sets, 4112 DEGs were found as genotype- specific transcriptional DEGs in resistant genotype (S18) after V. dahliae inoculation showing statistically significant differential expression. Expression values of sunflower genes, calculated as reads per kilobase of transcript per million reads mapped (RPKM), in control (SCK) and V. dahliae inoculated S18 plants at different time point…
GeneID	SCK_RPKM	S6h_RPKM	S12h_RPKM	S24h_RPKM	S2d_RPKM	S3d_RPKM	S5d_RPKM	S10d_RPKM	PCK_RPKM	P6h_RPKM	P12h_RPKM	P24h_RPKM	P2d_RPKM	P3d_RPKM	P5d_RPKM	P10d_RPKM	KEGG Orthology	GO Component	GO Function	GO Process	Blast nr
CL10061.Contig1_All	17.8861	10.3574	5.08402	12.3674	3.6047	7.64515	10.2898	1.50295	18.2902	62.5997	27.9326	12.2144	5.59682	17.9241	11.2446	8.85494	K00423|1|2e-123|440|ath:AT1G55570|L-ascorbate oxidase [EC:1.10.3.3]	GO:0016020//membrane;GO:0009505//plant-type cell wall;GO:0048046//apoplast	GO:0005507//copper ion binding;GO:0008447//L-ascorbate oxidase activity	GO:0055114//oxidation-reduction process	gi|255575031|ref|XP_002528421.1|/0/multicopper oxidase, putative [Ricinus communis]
CL10109.Contig1_All	9.94205	20.821	23.2594	17.0415	36.4774	47.1886	30.7014	29.5264	10.7599	9.59909	10.285	20.503	25.745	26.7561	21.4504	22.214	K01853|1|0.0|1099|aly:ARALYDRAFT_480231|cycloartenol synthase [EC:5.4.99.8];K01852|5|0.0|1079|ath:AT3G45130|lanosterol synthase [EC:5.4.99.7]	GO:0005773//vacuole	GO:0000250//lanosterol synthase activity;GO:0016871//cycloartenol synthase activity	GO:0016117//carotenoid biosynthetic process;GO:0006655//phosphatidylglycerol biosynthetic process;GO:0016126//sterol biosynthetic process;GO:0006636//unsaturated fatty acid biosynthetic process;GO:0019288//isopentenyl diphosphate biosynthetic process, mevalonate-independent pathway;GO:0045892//negative regulation of transcription, DNA-dependent;GO:0015995//chlorophyll biosynthetic process;GO:0009…	gi|6456469|dbj|BAA86933.1|/0/oxidosqualene cyclase [Taraxacum officinale]
CL10166.Contig2_All	40.8419	40.9044	56.0401	40.5007	12.4008	15.7547	23.8117	20.5854	40.0026	54.6174	51.2222	28.0014	12.0792	26.2405	30.837	36.8587	K02965|1|3e-20|94.7|ath:AT5G47320|small subunit ribosomal protein S19;K11294|2|7e-16|80.1|smo:SELMODRAFT_15428|nucleolin;K13195|4|1e-15|79.3|pop:POPTR_712972|cold-inducible RNA-binding protein;K13095|5|5e-12|67.4|zma:100383202|splicing factor 1	GO:0005739//mitochondrion	GO:0003723//RNA binding;GO:0003690//double-stranded DNA binding;GO:0000166//nucleotide binding;GO:0003697//single-stranded DNA binding	GO:0009414//response to water deprivation;GO:0009651//response to salt stress;GO:0006364//rRNA processing;GO:0009409//response to cold;GO:0042545//cell wall modification;GO:0009664//plant-type cell wall organization	gi|225433489|ref|XP_002264895.1|/2.50866e-25/PREDICTED: glycine-rich RNA-binding protein 2, mitochondrial [Vitis vinifera]
CL10179.Contig1_All	2.95433	2.78319	1.61321	3.44837	-	0.705485	-	-	1.26444	7.4682	0.315164	1.14762	-	0.182333	-	0.341484	K00430|1|5e-58|221|rcu:RCOM_0774930|peroxidase [EC:1.11.1.7]	-	GO:0020037//heme binding;GO:0046872//metal ion binding;GO:0004601//peroxidase activity	GO:0055114//oxidation-reduction process;GO:0006979//response to oxidative stress	gi|357473921|ref|XP_003607245.1|/2.11979e-61/Peroxidase [Medicago truncatula]
CL10224.Contig1_All	210.534	95.736	98.9804	174.7	79.8401	99.4056	127.414	64.0286	191.028	181.159	151.501	82.9073	79.4324	129.166	118.971	100.188	K05917|1|0.0|828|pop:POPTR_48605|cytochrome P450, family 51 (sterol 14-demethylase) [EC:1.14.13.70]	GO:0005886//plasma membrane;GO:0005783//endoplasmic reticulum	GO:0008398//sterol 14-demethylase activity;GO:0009055//electron carrier activity;GO:0005506//iron ion binding;GO:0020037//heme binding;GO:0008168//methyltransferase activity	GO:0032259//methylation;GO:0055114//oxidation-reduction process	gi|350540648|ref|NP_001234537.1|/0/obtusifoliol 14alpha-demethylase [Solanum lycopersicum]
CL10227.Contig2_All	4.35257	9.75595	8.84359	7.27803	14.0567	15.3973	9.05542	11.4304	6.29263	6.12763	5.51793	8.44076	14.0106	11.7197	8.94188	15.9706	K11364|1|2e-117|420|pop:POPTR_815525|SAGA-associated factor 29	GO:0005634//nucleus	-	GO:0043967//histone H4 acetylation;GO:0043966//histone H3 acetylation;GO:0009651//response to salt stress	gi|470104165|ref|XP_004288485.1|/5.40784e-121/PREDICTED: uncharacterized protein LOC101312768 [Fragaria vesca subsp. vesca]
CL10250.Contig2_All	36.1009	37.577	46.082	36.775	9.08478	4.70225	12.9324	6.27476	12.9929	40.608	14.7046	10.1989	9.86139	12.153	6.71627	5.69021	-	GO:0005886//plasma membrane	-	GO:0010363//regulation of plant-type hypersensitive response;GO:0009625//response to insect;GO:0009862//systemic acquired resistance, salicylic acid mediated signaling pathway;GO:0031348//negative regulation of defense response;GO:0009963//positive regulation of flavonoid biosynthetic process;GO:0006612//protein targeting to membrane	gi|296084989|emb|CBI28404.3|/2.7292e-11/unnamed protein product [Vitis vinifera]
CL10335.Contig4_All	2.0289	3.29344	3.22868	1.26304	2.80815	5.81395	4.79696	3.34574	3.77737	1.24172	3.54963	4.88644	2.98921	3.85671	4.93634	3.93987	-	GO:0005634//nucleus	-	GO:0035556//intracellular signal transduction;GO:0009744//response to sucrose stimulus;GO:0009693//ethylene biosynthetic process;GO:0009750//response to fructose stimulus;GO:0009723//response to ethylene stimulus;GO:0009738//abscisic acid mediated signaling pathway	gi|225465569|ref|XP_002263468.1|/0/PREDICTED: uncharacterized protein LOC100263054 [Vitis vinifera]
CL10358.Contig1_All	1.28511	1.13556	0.860189	2.16777	3.43625	3.2569	2.03973	3.39825	0.776239	1.50572	0.557221	1.39026	1.20947	1.00293	1.6166	1.77773	K03695|1|0.0|1242|ppp:PHYPADRAFT_193192|ATP-dependent Clp protease ATP-binding subunit ClpB	GO:0005739//mitochondrion;GO:0009941//chloroplast envelope;GO:0009570//chloroplast stroma	GO:0005524//ATP binding;GO:0016887//ATPase activity	GO:0006457//protein folding;GO:0009408//response to heat;GO:0016485//protein processing;GO:0009644//response to high light intensity;GO:0042542//response to hydrogen peroxide	gi|255548768|ref|XP_002515440.1|/0/chaperone clpb, putative [Ricinus communis]
CL10396.Contig2_All	15.8475	7.79537	4.54529	3.66217	4.82503	8.02741	11.2177	8.03393	4.79583	4.91975	8.60667	6.81932	4.6703	8.9903	10.1917	4.40368	K01365|1|1e-94|343|mtr:MTR_3g116080|cathepsin L [EC:3.4.22.15];K15272|2|1e-94|343|vvi:100248746|solute carrier family 35 (UDP-sugar transporter), member A1/2/3;K01376|3|1e-87|320|ath:AT4G35350|[EC:3.4.22.-]	GO:0000325//plant-type vacuole;GO:0005618//cell wall;GO:0005634//nucleus	GO:0032440//2-alkenal reductase [NAD(P)] activity;GO:0008234//cysteine-type peptidase activity	GO:0006508//proteolysis;GO:0010623//developmental programmed cell death;GO:0055114//oxidation-reduction process	gi|30141025|dbj|BAC75926.1|/2.14286e-120/cysteine protease-4 [Helianthus annuus]
CL1042.Contig2_All	-	0.158941	0.256637	0.213339	1.39135	0.81836	0.729957	1.67081	1.20273	0.364761	0.20473	1.34898	1.9399	1.21827	0.997437	2.40841	K01090|1|7e-166|583|ath:AT3G05580|protein phosphatase [EC:3.1.3.16];K06269|2|9e-142|503|vvi:100250219|protein phosphatase 1, catalytic subunit [EC:3.1.3.16]	GO:0005737//cytoplasm	GO:0004722//protein serine/threonine phosphatase activity	GO:0006470//protein dephosphorylation;GO:0035556//intracellular signal transduction;GO:0010200//response to chitin;GO:0030968//endoplasmic reticulum unfolded protein response;GO:0009738//abscisic acid mediated signaling pathway	gi|356505811|ref|XP_003521683.1|/3.2743e-167/PREDICTED: serine/threonine-protein phosphatase PP1-like [Glycine max]
CL1042.Contig3_All	0.188578	0.803545	0.617838	0.61632	2.84207	2.3957	2.38996	3.59648	2.00566	0.80789	1.23923	1.88019	5.09243	6.25687	2.6414	7.78166	K01090|1|9e-166|582|ath:AT3G05580|protein phosphatase [EC:3.1.3.16];K06269|2|2e-143|508|vvi:100250219|protein phosphatase 1, catalytic subunit [EC:3.1.3.16]	GO:0005737//cytoplasm	GO:0004722//protein serine/threonine phosphatase activity	GO:0006470//protein dephosphorylation;GO:0035556//intracellular signal transduction;GO:0010200//response to chitin;GO:0030968//endoplasmic reticulum unfolded protein response;GO:0009738//abscisic acid mediated signaling pathway	gi|356505811|ref|XP_003521683.1|/7.6154e-167/PREDICTED: serine/threonine-protein phosphatase PP1-like [Glycine max]
CL10437.Contig2_All	0.731692	1.59071	2.16893	0.455494	4.05086	1.31044	3.0391	4.45913	0.861191	0.486746	0.234168	1.42114	1.41844	0.812842	1.08144	2.19894	K00514|1|1e-43|175|rcu:RCOM_1428040|zeta-carotene desaturase [EC:1.3.5.6];K01206|2|2e-30|131|ath:AT1G67830|alpha-L-fucosidase [EC:3.2.1.51]	GO:0005773//vacuole	GO:0016788//hydrolase activity, acting on ester bonds	GO:0010363//regulation of plant-type hypersensitive response;GO:0009963//positive regulation of flavonoid biosynthetic process;GO:0006612//protein targeting to membrane	gi|460376622|ref|XP_004234096.1|/1.46149e-99/PREDICTED: GDSL esterase/lipase At1g28590-like [Solanum lycopersicum]
CL10463.Contig2_All	2.41911	3.23966	2.2192	2.74083	13.2292	6.06561	6.05963	19.5876	4.92836	4.77633	4.04651	4.73616	9.78255	6.43785	7.85498	12.8402	-	-	GO:0005515//protein binding	GO:0009755//hormone-mediated signaling pathway;GO:0043067//regulation of programmed cell death;GO:0009753//response to jasmonic acid stimulus;GO:0009628//response to abiotic stimulus;GO:0009737//response to abscisic acid stimulus;GO:0006950//response to stress	gi|255542012|ref|XP_002512070.1|/2.28951e-69/RNA binding protein, putative [Ricinus communis]
CL10482.Contig1_All	69.6427	66.8054	65.3307	72.7085	44.9343	34.5136	28.9548	37.9025	34.4402	51.1397	41.3379	49.3659	34.6822	25.844	27.0018	28.8969	K04368|1|1e-80|296|rcu:RCOM_1046440|mitogen-activated protein kinase kinase 1 [EC:2.7.12.2]	GO:0005737//cytoplasm;GO:0005886//plasma membrane	GO:0004708//MAP kinase kinase activity;GO:0004674//protein serine/threonine kinase activity;GO:0005524//ATP binding	GO:0009611//response to wounding;GO:0009631//cold acclimation;GO:0042542//response to hydrogen peroxide;GO:0009414//response to water deprivation;GO:0009651//response to salt stress;GO:0042742//defense response to bacterium;GO:0009814//defense response, incompatible interaction;GO:0002237//response to molecule of bacterial origin;GO:0000187//activation of MAPK activity	gi|7682432|gb|AAF67262.1|AF165186_1/2.23898e-83/MAP kinase kinase [Nicotiana tabacum]
CL10500.Contig2_All	0.3603	2.01046	1.08208	0.588774	4.65437	10.9914	5.17065	14.1649	3.23834	3.60724	2.2197	4.49038	1.58901	4.04708	9.53421	22.3016	K02716|1|4e-156|549|pop:POPTR_813989|photosystem II oxygen-evolving enhancer protein 1	GO:0019898//extrinsic to membrane;GO:0009535//chloroplast thylakoid membrane;GO:0010287//plastoglobule;GO:0009654//oxygen evolving complex;GO:0009543//chloroplast thylakoid lumen;GO:0048046//apoplast	GO:0008266//poly(U) RNA binding;GO:0010242//oxygen evolving activity;GO:0005509//calcium ion binding	GO:0042742//defense response to bacterium;GO:0010205//photoinhibition;GO:0010207//photosystem II assembly;GO:0035304//regulation of protein dephosphorylation;GO:0042549//photosystem II stabilization	gi|302595735|sp|P85194.1|PSBO_HELAN/0/RecName: Full=Oxygen-evolving enhancer protein 1, chloroplastic; Short=OEE1; AltName: Full=33 kDa subunit of oxygen evolving system of photosystem II; AltName: Full=33 kDa thylakoid membrane protein; AltName: Full=OEC 33 kDa subunit; Flags: Precursor
CL10526.Contig1_All	14.1915	12.5981	20.557	15.4604	6.36547	5.7658	6.39196	3.79204	12.6223	25.057	18.6928	7.95007	6.15179	8.77072	6.66672	9.40928	K14823|1|9e-110|395|gmx:100782432|rRNA-processing protein EBP2	GO:0005634//nucleus	GO:0032440//2-alkenal reductase [NAD(P)] activity	GO:0001510//RNA methylation;GO:0055114//oxidation-reduction process;GO:0006606//protein import into nucleus;GO:0006626//protein targeting to mitochondrion	gi|449488602|ref|XP_004158107.1|/4.19283e-116/PREDICTED: probable rRNA-processing protein EBP2 homolog [Cucumis sativus]
CL10526.Contig2_All	58.0784	66.4482	76.5263	61.724	21.9165	23.3473	34.9441	28.3828	65.1321	130.227	82.6153	39.3383	24.3076	51.0002	35.5453	45.9705	K14823|1|3e-84|309|rcu:RCOM_0758650|rRNA-processing protein EBP2	GO:0005634//nucleus	GO:0032440//2-alkenal reductase [NAD(P)] activity	GO:0001510//RNA methylation;GO:0055114//oxidation-reduction process;GO:0006606//protein import into nucleus;GO:0006626//protein targeting to mitochondrion	gi|449488602|ref|XP_004158107.1|/3.02849e-85/PREDICTED: probable rRNA-processing protein EBP2 homolog [Cucumis sativus]
CL10549.Contig3_All	1.39651	5.59979	8.86026	4.34679	29.6374	14.173	14.0797	53.9569	2.68965	1.54834	1.68842	6.75086	13.4459	10.1128	11.5375	13.1288	K15172|1|2e-28|125|vcn:VOLCADRAFT_106802|transcription elongation factor SPT5	GO:0005886//plasma membrane	-	GO:0006355//regulation of transcription, DNA-dependent;GO:0015996//chlorophyll catabolic process;GO:0006661//phosphatidylinositol biosynthetic process;GO:0006979//response to oxidative stress	gi|225445023|ref|XP_002283114.1|/2.34423e-103/PREDICTED: zinc finger CCCH domain-containing protein 49-like [Vitis vinifera]
CL10551.Contig1_All	8.2241	4.00716	3.13171	4.59761	4.36839	5.65265	4.11429	1.403	3.48514	2.46912	3.3131	1.52028	2.90016	2.99198	1.63628	2.9769	K00469|1|2e-58|225|rcu:RCOM_1048680|inositol oxygenase [EC:1.13.99.1]	GO:0005737//cytoplasm	GO:0005506//iron ion binding;GO:0050113//inositol oxygenase activity	GO:0019310//inositol catabolic process;GO:0006949//syncytium formation;GO:0055114//oxidation-reduction process	gi|255546251|ref|XP_002514185.1|/3.26065e-57/myoinositol oxygenase, putative [Ricinus communis]
CL10551.Contig3_All	48.8553	49.1108	85.6612	38.0866	25.0901	20.9783	24.3926	16.4963	48.0062	98.5142	63.9284	42.657	19.7673	32.9183	32.1038	23.21	K00469|1|1e-38|155|mtr:MTR_8g102150|inositol oxygenase [EC:1.13.99.1]	GO:0005737//cytoplasm	GO:0005506//iron ion binding;GO:0050113//inositol oxygenase activity	GO:0019310//inositol catabolic process;GO:0006949//syncytium formation;GO:0055114//oxidation-reduction process	gi|470102108|ref|XP_004287501.1|/5.76167e-38/PREDICTED: inositol oxygenase 4-like [Fragaria vesca subsp. vesca]
CL1056.Contig3_All	18.6199	41.0849	38.0251	33.3835	43.2347	35.8003	27.7002	28.5658	28.4551	36.9375	38.9075	41.3977	44.8691	48.1207	28.8397	31.9554	K05894|1|0.0|648|vvi:100244746|12-oxophytodienoic acid reductase [EC:1.3.1.42]	GO:0005737//cytoplasm	GO:0016629//12-oxophytodienoate reductase activity;GO:0010181//FMN binding	GO:0009695//jasmonic acid biosynthetic process;GO:0009611//response to wounding;GO:0046686//response to cadmium ion;GO:0031407//oxylipin metabolic process;GO:0009751//response to salicylic acid stimulus;GO:0055114//oxidation-reduction process	gi|147778557|emb|CAN60665.1|/0/hypothetical protein VITISV_033920 [Vitis vinifera]
CL10679.Contig2_All	25.8297	16.9637	18.1243	21.4782	11.2835	12.202	17.2096	11.3769	22.8977	24.2883	23.1087	19.6795	13.7155	13.8004	17.6765	13.6299	K01520|1|7e-74|275|vvi:100242070|dUTP pyrophosphatase [EC:3.6.1.23]	GO:0005829//cytosol	GO:0004170//dUTP diphosphatase activity;GO:0042802//identical protein binding;GO:0000287//magnesium ion binding	GO:0006281//DNA repair;GO:0006261//DNA-dependent DNA replication;GO:0006226//dUMP biosynthetic process;GO:0046080//dUTP metabolic process	gi|225458307|ref|XP_002282840.1|/8.90645e-73/PREDICTED: deoxyuridine 5'-triphosphate nucleotidohydrolase-like [Vitis vinifera]
CL10722.Contig1_All	15.02	20.1479	17.0897	21.2925	38.6976	45.8023	37.2001	42.5803	20.2404	16.6224	18.3496	28.88	32.151	27.3677	31.1095	36.2046	K00819|1|0.0|732|rcu:RCOM_0631280|ornithine--oxo-acid transaminase [EC:2.6.1.13]	GO:0005759//mitochondrial matrix	GO:0008270//zinc ion binding;GO:0004587//ornithine-oxo-acid transaminase activity;GO:0030170//pyridoxal phosphate binding	GO:0006979//response to oxidative stress;GO:0009753//response to jasmonic acid stimulus;GO:0009414//response to water deprivation;GO:0009741//response to brassinosteroid stimulus;GO:0042538//hyperosmotic salinity response;GO:0009408//response to heat;GO:0009733//response to auxin stimulus;GO:0009737//response to abscisic acid stimulus;GO:0055129//L-proline biosynthetic process;GO:0009413//respons…	gi|470114640|ref|XP_004293519.1|/0/PREDICTED: probable ornithine aminotransferase-like [Fragaria vesca subsp. vesca]
CL1078.Contig7_All	1.77946	0.557527	0.743041	0.99779	1.15499	1.18105	1.46315	0.963121	1.0388	1.73037	1.64147	1.16223	0.94103	1.19836	1.24956	1.29157	K10143|1|0.0|882|pop:POPTR_1113820|E3 ubiquitin-protein ligase RFWD2 [EC:6.3.2.19]	GO:0080008//Cul4-RING ubiquitin ligase complex;GO:0005834//heterotrimeric G-protein complex;GO:0005634//nucleus	GO:0016772//transferase activity, transferring phosphorus-containing groups;GO:0004871//signal transducer activity;GO:0042802//identical protein binding	GO:0006281//DNA repair;GO:0010100//negative regulation of photomorphogenesis;GO:0048608//reproductive structure development	gi|224128308|ref|XP_002329131.1|/0/predicted protein [Populus trichocarpa]
CL10780.Contig2_All	4.4	6.77035	5.28575	5.91189	8.68379	17.039	10.7701	16.9915	8.89802	14.479	6.18808	2.72522	5.6225	5.89275	8.52085	24.6834	K10143|1|0.0|691|vvi:100246063|E3 ubiquitin-protein ligase RFWD2 [EC:6.3.2.19]	GO:0080008//Cul4-RING ubiquitin ligase complex;GO:0000152//nuclear ubiquitin ligase complex	GO:0008270//zinc ion binding;GO:0004842//ubiquitin-protein ligase activity;GO:0005515//protein binding;GO:0032440//2-alkenal reductase [NAD(P)] activity	GO:0046283//anthocyanin-containing compound metabolic process;GO:0055114//oxidation-reduction process;GO:0006281//DNA repair;GO:0010100//negative regulation of photomorphogenesis;GO:0048573//photoperiodism, flowering;GO:0009647//skotomorphogenesis;GO:0010119//regulation of stomatal movement;GO:0009649//entrainment of circadian clock;GO:0016567//protein ubiquitination;GO:0009641//shade avoidance	gi|359483452|ref|XP_002270330.2|/0/PREDICTED: E3 ubiquitin-protein ligase COP1-like [Vitis vinifera]
CL109.Contig2_All	1.51716	2.63866	3.90553	4.72234	29.6315	14.4465	11.5125	126.725	0.771089	2.82595	0.606934	2.35739	12.0954	8.19306	7.67579	40.4656	K03283|1|0.0|1149|pop:POPTR_1118968|heat shock 70kDa protein 1/8	-	GO:0032440//2-alkenal reductase [NAD(P)] activity;GO:0005524//ATP binding	GO:0006950//response to stress;GO:0055114//oxidation-reduction process	gi|6969976|gb|AAF34134.1|/0/high molecular weight heat shock protein [Malus x domestica]
CL109.Contig4_All	263.738	206.802	213.549	244.583	100.215	109.878	137.715	84.432	224.395	516.452	203.857	143.868	96.5708	142.012	130.604	146.332	K03283|1|0.0|1213|mtr:MTR_7g024390|heat shock 70kDa protein 1/8	GO:0005618//cell wall;GO:0005730//nucleolus;GO:0009941//chloroplast envelope;GO:0005773//vacuole;GO:0022626//cytosolic ribosome;GO:0005886//plasma membrane;GO:0048046//apoplast	GO:0005524//ATP binding;GO:0032440//2-alkenal reductase [NAD(P)] activity	GO:0009615//response to virus;GO:0055114//oxidation-reduction process;GO:0009409//response to cold;GO:0009408//response to heat;GO:0009617//response to bacterium;GO:0046686//response to cadmium ion;GO:0080167//response to karrikin	gi|222088202|gb|ACM42161.1|/0/heat shock protein 70.58 [Ageratina adenophora]
CL109.Contig5_All	0.812327	1.26045	2.34831	3.17545	12.9113	8.82615	6.44779	39.0105	0.823165	1.64659	0.249779	1.21271	5.21984	3.30298	3.49863	21.0712	K03283|1|0.0|877|pop:POPTR_1118968|heat shock 70kDa protein 1/8	-	GO:0032440//2-alkenal reductase [NAD(P)] activity;GO:0005524//ATP binding	GO:0006950//response to stress;GO:0055114//oxidation-reduction process	gi|460408280|ref|XP_004249574.1|/0/PREDICTED: heat shock cognate 70 kDa protein 2-like [Solanum lycopersicum]
CL109.Contig6_All	1.30511	3.07378	5.59944	3.65608	23.4829	12.1157	11.6061	74.8586	0.977519	1.73641	0.661333	1.56318	12.2075	5.31616	5.00787	31.5665	K03283|1|0.0|877|pop:POPTR_1118968|heat shock 70kDa protein 1/8	-	GO:0032440//2-alkenal reductase [NAD(P)] activity;GO:0005524//ATP binding	GO:0006950//response to stress;GO:0055114//oxidation-reduction process	gi|460408280|ref|XP_004249574.1|/0/PREDICTED: heat shock cognate 70 kDa protein 2-like [Solanum lycopersicum]
CL109.Contig7_All	547.346	605.131	510.452	421.944	243.692	240.353	267.057	239.664	466.55	918.184	408.675	261.547	261.356	306.777	262.54	270.892	K03283|1|0.0|834|rcu:RCOM_1248100|heat shock 70kDa protein 1/8	GO:0005618//cell wall;GO:0005730//nucleolus;GO:0009941//chloroplast envelope;GO:0005773//vacuole;GO:0022626//cytosolic ribosome;GO:0005886//plasma membrane;GO:0048046//apoplast	GO:0005524//ATP binding;GO:0032440//2-alkenal reductase [NAD(P)] activity	GO:0009615//response to virus;GO:0055114//oxidation-reduction process;GO:0009409//response to cold;GO:0009408//response to heat;GO:0009617//response to bacterium;GO:0046686//response to cadmium ion;GO:0080167//response to karrikin	gi|21327033|gb|AAM48131.1|AF509336_1/0/heat shock protein 70 [Saussurea medusa]
CL109.Contig8_All	236.064	210.728	202.96	224.792	96.7212	103.361	138.548	70.0112	198.047	418.388	170.413	107.138	84.1409	124.27	112.287	134.338	K03283|1|2e-57|218|zma:100501536|heat shock 70kDa protein 1/8	-	GO:0005524//ATP binding	GO:0006950//response to stress	gi|460411111|ref|XP_004250958.1|/2.08019e-56/PREDICTED: heat shock cognate 70 kDa protein 1-like [Solanum lycopersicum]
CL10915.Contig1_All	24.3594	23.066	27.194	17.6917	53.0287	49.3149	21.3885	53.883	19.8668	6.5539	16.1693	27.967	28.6483	25.257	29.2949	32.4113	K08341|1|1e-21|99.4|mtr:MTR_4g101090|GABA(A) receptor-associated protein (autophagy-related protein 8)	GO:0005776//autophagic vacuole;GO:0016020//membrane	GO:0008017//microtubule binding	GO:0009267//cellular response to starvation;GO:0006914//autophagy	gi|18414683|ref|NP_567504.1|/1.87184e-20/autophagy-related protein 8f [Arabidopsis thaliana]
CL11046.Contig1_All	59.4495	7.67631	14.5589	25.5135	8.92087	6.92611	6.71514	7.23312	17.541	9.06004	11.0312	7.18461	3.66695	1.86788	4.87463	4.66439	K11816|1|2e-22|102|rcu:RCOM_0803140|YUCCA family monooxygenase [EC:1.14.13.-]	-	GO:0050660//flavin adenine dinucleotide binding;GO:0004499//N,N-dimethylaniline monooxygenase activity;GO:0050661//NADP binding	GO:0022603//regulation of anatomical structure morphogenesis;GO:0055114//oxidation-reduction process	gi|260177094|gb|ACX33890.1|/1.29393e-37/flavin monooxygenase-like protein [Solanum lycopersicum]
CL11060.Contig1_All	94.3707	82.8875	30.8773	39.0426	54.6633	93.495	96.2958	83.2094	10.0571	15.4996	17.4413	15.6846	12.5751	11.9287	29.0484	8.11003	K09873|1|3e-112|403|ath:AT2G36830|aquaporin TIP	GO:0009705//plant-type vacuole membrane;GO:0009941//chloroplast envelope;GO:0000326//protein storage vacuole;GO:0016021//integral to membrane;GO:0042807//central vacuole	GO:0015250//water channel activity;GO:0015204//urea transmembrane transporter activity	GO:0006833//water transport;GO:0080170//hydrogen peroxide transmembrane transport;GO:0009740//gibberellic acid mediated signaling pathway;GO:0006816//calcium ion transport;GO:0009651//response to salt stress;GO:0009698//phenylpropanoid metabolic process;GO:0006972//hyperosmotic response;GO:0007030//Golgi organization;GO:0006096//glycolysis;GO:0006598//polyamine catabolic process;GO:0042398//cellu…	gi|227434194|gb|ACP28878.1|/5.75534e-116/tonoplast intrinsic protein [Gossypium hirsutum]
CL11060.Contig2_All	114.252	105.923	35.0831	44.2669	63.4005	106.438	99.2172	72.1363	38.9559	49.9531	55.7602	48.0091	47.6149	44.8571	125.244	49.5867	K09873|1|2e-112|404|ath:AT2G36830|aquaporin TIP	GO:0009705//plant-type vacuole membrane;GO:0009941//chloroplast envelope;GO:0000326//protein storage vacuole;GO:0016021//integral to membrane;GO:0042807//central vacuole	GO:0015250//water channel activity;GO:0015204//urea transmembrane transporter activity	GO:0006833//water transport;GO:0080170//hydrogen peroxide transmembrane transport;GO:0009740//gibberellic acid mediated signaling pathway;GO:0006816//calcium ion transport;GO:0009651//response to salt stress;GO:0009698//phenylpropanoid metabolic process;GO:0006972//hyperosmotic response;GO:0007030//Golgi organization;GO:0006096//glycolysis;GO:0006598//polyamine catabolic process;GO:0042398//cellu…	gi|227434194|gb|ACP28878.1|/4.34069e-116/tonoplast intrinsic protein [Gossypium hirsutum]
CL11079.Contig2_All	12.1528	17.9719	21.8202	12.7907	31.4869	34.4313	24.4159	27.5674	21.7531	8.24891	14.6125	17.1763	27.2527	25.9844	24.4254	34.1657	K07203|1|1e-83|306|vvi:100249713|FKBP12-rapamycin complex-associated protein	GO:0005737//cytoplasm;GO:0005886//plasma membrane;GO:0005634//nucleus	GO:0016303//1-phosphatidylinositol-3-kinase activity;GO:0008144//drug binding;GO:0043621//protein self-association;GO:0004674//protein serine/threonine kinase activity;GO:0042802//identical protein binding;GO:0000975//regulatory region DNA binding;GO:0005524//ATP binding	GO:0010507//negative regulation of autophagy;GO:0030307//positive regulation of cell growth;GO:0009880//embryonic pattern specification;GO:0007131//reciprocal meiotic recombination;GO:0010431//seed maturation;GO:0007155//cell adhesion;GO:0000911//cytokinesis by cell plate formation;GO:0045010//actin nucleation;GO:0045132//meiotic chromosome segregation;GO:0033044//regulation of chromosome organiz…	gi|462396346|gb|EMJ02145.1|/2.09339e-83/hypothetical protein PRUPE_ppa000022mg [Prunus persica]
CL11298.Contig1_All	54.441	20.9133	42.7152	23.6084	21.6216	28.7144	22.0662	19.0111	23.7529	14.7677	16.5773	24.4329	22.5933	28.7716	24.3975	44.4767	K12581|1|3e-17|84.7|ppp:PHYPADRAFT_185698|CCR4-NOT transcription complex subunit 7/8	GO:0005634//nucleus	GO:0003676//nucleic acid binding;GO:0004535//poly(A)-specific ribonuclease activity	GO:0009451//RNA modification;GO:0009693//ethylene biosynthetic process;GO:0000289//nuclear-transcribed mRNA poly(A) tail shortening;GO:0042742//defense response to bacterium;GO:0002679//respiratory burst involved in defense response;GO:0010228//vegetative to reproductive phase transition of meristem;GO:0010200//response to chitin;GO:0009738//abscisic acid mediated signaling pathway;GO:0009814//de…	gi|229560489|gb|ACQ77596.1|/2.78213e-24/CCR4-NOT [Dimocarpus longan]
CL11298.Contig2_All	193.009	34.3426	110.681	36.4329	46.9771	62.3786	38.8417	42.3871	53.7622	39.4073	44.1602	29.1108	36.8034	40.7889	28.1569	50.5706	K12581|1|4e-78|290|vvi:100255985|CCR4-NOT transcription complex subunit 7/8	GO:0005634//nucleus	GO:0004535//poly(A)-specific ribonuclease activity;GO:0003676//nucleic acid binding	GO:0009611//response to wounding;GO:0009693//ethylene biosynthetic process;GO:0002679//respiratory burst involved in defense response;GO:0009612//response to mechanical stimulus;GO:0009873//ethylene mediated signaling pathway;GO:0010200//response to chitin;GO:0042742//defense response to bacterium;GO:0000165//MAPK cascade;GO:0009814//defense response, incompatible interaction;GO:0010228//vegetati…	gi|224131812|ref|XP_002328114.1|/8.88126e-108/predicted protein [Populus trichocarpa]
CL11298.Contig3_All	41.9604	8.70759	21.871	2.59729	6.67291	3.58671	3.91021	1.99424	3.21423	5.32893	2.13641	1.72875	4.20581	5.76791	1.51791	5.01546	K12581|1|3e-20|94.7|ppp:PHYPADRAFT_203892|CCR4-NOT transcription complex subunit 7/8	GO:0005634//nucleus	GO:0004535//poly(A)-specific ribonuclease activity;GO:0003676//nucleic acid binding	GO:0009611//response to wounding;GO:0009693//ethylene biosynthetic process;GO:0002679//respiratory burst involved in defense response;GO:0009612//response to mechanical stimulus;GO:0009873//ethylene mediated signaling pathway;GO:0010200//response to chitin;GO:0042742//defense response to bacterium;GO:0000165//MAPK cascade;GO:0009814//defense response, incompatible interaction;GO:0010228//vegetati…	gi|460411370|ref|XP_004251085.1|/9.0506e-31/PREDICTED: probable CCR4-associated factor 1 homolog 11-like [Solanum lycopersicum]
CL11361.Contig2_All	6.9614	10.9768	9.25127	6.67013	16.7034	17.2445	12.0677	21.047	12.3755	5.6241	10.6474	13.6078	25.2099	20.7261	16.8208	19.3408	K08150|1|2e-131|467|vvi:100268023|MFS transporter, SP family, solute carrier family 2 (myo-inositol transporter), member 13	GO:0009705//plant-type vacuole membrane;GO:0005886//plasma membrane;GO:0016021//integral to membrane	GO:0005351//sugar:hydrogen symporter activity;GO:0032440//2-alkenal reductase [NAD(P)] activity;GO:0005366//myo-inositol:hydrogen symporter activity	GO:0015798//myo-inositol transport;GO:0055085//transmembrane transport;GO:0008643//carbohydrate transport;GO:0055114//oxidation-reduction process	gi|460391575|ref|XP_004241396.1|/1.77837e-140/PREDICTED: inositol transporter 1-like [Solanum lycopersicum]
CL11412.Contig1_All	0.0604876	0.214785	0.0330292	0.131792	1.20463	1.64304	0.428391	7.41232	0.611614	0.140834	0.135508	0.191889	0.738735	0.862352	0.890568	3.98873	K14306|1|1e-10|67.8|rcu:RCOM_1609340|nuclear pore complex protein Nup62;K11984|2|8e-07|55.1|ppp:PHYPADRAFT_233757|U4/U6.U5 tri-snRNP-associated protein 1;K08288|3|1e-06|54.7|pop:POPTR_555175|protein kinase C substrate 80K-H;K10400|4|9e-06|51.6|ath:AT3G19050|kinesin family member 15	-	-	GO:0009628//response to abiotic stimulus;GO:0006950//response to stress	gi|470141998|ref|XP_004306709.1|/4.6218e-76/PREDICTED: BAG family molecular chaperone regulator 6-like [Fragaria vesca subsp. vesca]
CL11412.Contig2_All	1.8044	1.41874	1.57647	1.57259	10.1007	7.95523	5.34713	37.5068	2.29752	1.3864	1.78536	1.34928	3.51982	3.58587	5.09789	21.3155	K11294|1|4e-06|52.4|mtr:MTR_4g074930|nucleolin;K03243|2|6e-06|51.6|osa:4339796|translation initiation factor 5B	-	-	GO:0009628//response to abiotic stimulus;GO:0006950//response to stress	gi|297824689|ref|XP_002880227.1|/8.43254e-55/BCL-2-associated athanogene 6 [Arabidopsis lyrata subsp. lyrata]
CL11412.Contig3_All	0.333402	0.430499	0.165503	0.264155	3.23017	2.78654	0.903828	13.4623	-	-	-	-	0.123389	-	0.120607	-	K15223|1|2e-17|90.1|vvi:100853436|upstream activation factor subunit UAF30	-	-	GO:0009628//response to abiotic stimulus;GO:0006950//response to stress	gi|470141998|ref|XP_004306709.1|/4.92897e-78/PREDICTED: BAG family molecular chaperone regulator 6-like [Fragaria vesca subsp. vesca]
CL11482.Contig1_All	5.99276	7.34175	5.989	9.23858	13.0242	12.7107	9.86251	17.2609	7.11389	5.42326	7.00818	8.30142	14.8451	9.2813	11.9683	14.8667	K11804|1|0.0|635|vvi:100253665|WD repeat-containing protein 42A	GO:0005737//cytoplasm;GO:0005634//nucleus;GO:0080008//Cul4-RING ubiquitin ligase complex	GO:0005515//protein binding;GO:0000166//nucleotide binding	GO:0009862//systemic acquired resistance, salicylic acid mediated signaling pathway	gi|460411765|ref|XP_004251276.1|/0/PREDICTED: DDB1- and CUL4-associated factor 8-like [Solanum lycopersicum]
CL11494.Contig2_All	-	0.893028	0.769038	0.863042	0.94757	0.58855	1.24681	1.17806	0.922999	0.0819782	0.394388	1.35632	0.83613	0.228166	0.630475	0.213662	K09013|1|2e-119|427|vvi:100243733|Fe-S cluster assembly ATP-binding protein	GO:0009570//chloroplast stroma	GO:0005515//protein binding;GO:0005524//ATP binding;GO:0042626//ATPase activity, coupled to transmembrane movement of substances	GO:0009793//embryo development ending in seed dormancy;GO:0048481//ovule development;GO:0019761//glucosinolate biosynthetic process;GO:0009684//indoleacetic acid biosynthetic process;GO:0019344//cysteine biosynthetic process;GO:0006200//ATP catabolic process;GO:0006364//rRNA processing;GO:0006569//tryptophan catabolic process;GO:0010027//thylakoid membrane organization;GO:0042793//transcription f…	gi|225464033|ref|XP_002267203.1|/3.07032e-118/PREDICTED: ABC transporter I family member 6, chloroplastic [Vitis vinifera]
CL11622.Contig1_All	5.15703	8.98541	11.5701	8.42721	19.0081	9.22944	11.1577	19.271	10.0763	1.40954	8.79037	19.002	24.9877	15.2081	19.0488	25.9882	K14638|1|4e-125|447|ppp:PHYPADRAFT_134814|solute carrier family 15 (peptide/histidine transporter), member 3/4	GO:0005886//plasma membrane;GO:0016021//integral to membrane	GO:0005215//transporter activity	GO:0006857//oligopeptide transport;GO:0009718//anthocyanin-containing compound biosynthetic process	gi|462403939|gb|EMJ09496.1|/0/hypothetical protein PRUPE_ppa003260mg [Prunus persica]
CL11622.Contig2_All	21.8064	150.999	121.369	253.733	314.221	137.899	188.226	379.312	111.771	28.9952	109.279	844.663	826.327	631.08	750.112	482.975	K14638|1|6e-46|182|ppp:PHYPADRAFT_189464|solute carrier family 15 (peptide/histidine transporter), member 3/4	GO:0005886//plasma membrane;GO:0016021//integral to membrane	GO:0005215//transporter activity	GO:0006857//oligopeptide transport;GO:0009718//anthocyanin-containing compound biosynthetic process	gi|460408226|ref|XP_004249547.1|/2.71983e-92/PREDICTED: probable peptide/nitrate transporter At3g53960-like [Solanum lycopersicum]
CL11622.Contig3_All	6.84738	41.976	34.3481	69.4757	91.9529	32.7859	51.1773	107.223	32.1191	7.1878	23.2698	205.18	206.233	170.673	165.47	146.584	K14638|1|4e-127|453|ppp:PHYPADRAFT_134814|solute carrier family 15 (peptide/histidine transporter), member 3/4	GO:0005886//plasma membrane;GO:0016021//integral to membrane	GO:0005215//transporter activity	GO:0006857//oligopeptide transport;GO:0009718//anthocyanin-containing compound biosynthetic process	gi|470133698|ref|XP_004302697.1|/0/PREDICTED: putative peptide/nitrate transporter At2g37900-like [Fragaria vesca subsp. vesca]
CL11627.Contig2_All	6.65436	5.74232	7.18368	4.58293	4.44627	2.49315	2.85107	3.07099	11.2857	20.7292	13.8222	8.6659	6.79842	7.93053	10.2873	6.62188	K09754|1|0.0|647|rcu:RCOM_1106600|coumaroylquinate(coumaroylshikimate) 3'-monooxygenase [EC:1.14.13.36]	GO:0005739//mitochondrion;GO:0005783//endoplasmic reticulum;GO:0005886//plasma membrane	GO:0042802//identical protein binding;GO:0009055//electron carrier activity;GO:0016711//flavonoid 3'-monooxygenase activity;GO:0020037//heme binding;GO:0046409//p-coumarate 3-hydroxylase activity;GO:0005506//iron ion binding	GO:0009805//coumarin biosynthetic process;GO:0055114//oxidation-reduction process;GO:0009611//response to wounding;GO:0009963//positive regulation of flavonoid biosynthetic process;GO:0009809//lignin biosynthetic process	gi|402234623|gb|AFQ37421.1|/0/p-coumaroyl quinate/shikimate 3'-hydroxylase [Lonicera japonica]
CL11644.Contig1_All	31.3898	108.485	28.1774	74.38	14.0379	36.9786	14.513	24.7763	46.3238	197.786	65.4523	65.0923	29.893	39.8381	20.3113	31.5779	K00430|1|3e-113|406|vvi:100257005|peroxidase [EC:1.11.1.7]	GO:0005576//extracellular region	GO:0046872//metal ion binding;GO:0020037//heme binding;GO:0004601//peroxidase activity	GO:0042744//hydrogen peroxide catabolic process;GO:0055114//oxidation-reduction process	gi|269856432|gb|ACZ51443.1|/2.37258e-141/peroxidase protein [Mikania micrantha]
CL11715.Contig2_All	3.81894	5.38645	3.25515	2.33389	7.92139	1.24559	1.18048	1.32452	93.0662	53.437	97.7958	116.086	70.0243	82.8149	71.1638	63.9848	K00224|1|5e-121|432|aly:ARALYDRAFT_476671|[EC:1.3.1.-];K13081|4|2e-70|264|vvi:100233112|leucoanthocyanidin reductase [EC:1.17.1.3]	GO:0005737//cytoplasm	GO:0016491//oxidoreductase activity;GO:0000166//nucleotide binding	GO:0055114//oxidation-reduction process	gi|7578895|gb|AAF64174.1|AF242491_1/5.85744e-132/phenylcoumaran benzylic ether reductase homolog Fi1 [Forsythia x intermedia]
CL11762.Contig1_All	10.4834	11.4385	12.4209	9.05039	5.11036	4.54627	7.22556	7.7763	6.2223	10.5924	5.68672	5.82673	4.09331	5.98173	2.75481	5.2814	-	GO:0005739//mitochondrion;GO:0009507//chloroplast	-	GO:0034976//response to endoplasmic reticulum stress;GO:0006457//protein folding;GO:0009220//pyrimidine ribonucleotide biosynthetic process;GO:0009408//response to heat;GO:0009644//response to high light intensity;GO:0042542//response to hydrogen peroxide	gi|297744126|emb|CBI37096.3|/3.75356e-125/unnamed protein product [Vitis vinifera]
CL11776.Contig1_All	5.70453	2.27365	2.44746	2.88535	0.438639	0.681113	0.303768	0.51125	2.7467	1.89742	2.12993	1.66196	1.38233	1.40827	1.13498	1.97812	-	-	GO:0003677//DNA binding	GO:0035556//intracellular signal transduction;GO:0002679//respiratory burst involved in defense response;GO:0010200//response to chitin	gi|462415202|gb|EMJ19939.1|/9.72234e-20/hypothetical protein PRUPE_ppa009180mg [Prunus persica]
CL11779.Contig2_All	2.52063	0.11624	0.125126	-	0.246678	0.383039	0.170831	0.479188	0.429075	-	0.256675	-	-	0.989965	0.364733	1.39055	K00924|1|8e-15|79.3|ath:AT1G14370|[EC:2.7.1.-];K05658|2|3e-14|77.4|vvi:100262734|ATP-binding cassette, subfamily B (MDR/TAP), member 1	GO:0005886//plasma membrane	GO:0016301//kinase activity	GO:0010363//regulation of plant-type hypersensitive response;GO:0009693//ethylene biosynthetic process;GO:0009627//systemic acquired resistance;GO:0006612//protein targeting to membrane;GO:0006944//cellular membrane fusion;GO:0043069//negative regulation of programmed cell death;GO:0009697//salicylic acid biosynthetic process	gi|470143410|ref|XP_004307370.1|/3.9062e-24/PREDICTED: probable receptor-like protein kinase At5g15080-like isoform 2 [Fragaria vesca subsp. vesca]
CL1183.Contig2_All	3.19167	2.71298	2.82617	2.25538	7.05739	6.70495	5.20896	6.78256	3.29506	1.76742	3.47845	5.39487	4.85784	6.33532	6.04125	7.3983	-	GO:0005829//cytosol;GO:0009507//chloroplast;GO:0005634//nucleus	GO:0004252//serine-type endopeptidase activity	GO:0006508//proteolysis;GO:0006486//protein glycosylation;GO:0010205//photoinhibition	gi|359488197|ref|XP_002271823.2|/2.82286e-154/PREDICTED: protease Do-like 7-like [Vitis vinifera]
CL1187.Contig1_All	1.17703	2.26887	0.899803	2.05164	5.06831	12.0018	5.61589	13.6853	2.90923	1.53468	3.16422	3.94735	2.71529	2.4408	4.68367	18.2852	K02636|1|4e-103|372|vvi:100258879|cytochrome b6-f complex iron-sulfur subunit [EC:1.10.9.1]	GO:0009941//chloroplast envelope;GO:0016021//integral to membrane;GO:0009512//cytochrome b6f complex;GO:0009535//chloroplast thylakoid membrane;GO:0005886//plasma membrane	GO:0009496//plastoquinol--plastocyanin reductase activity;GO:0005515//protein binding;GO:0045158;GO:0046028//electron transporter, transferring electrons from cytochrome b6/f complex of photosystem II activity;GO:0046872//metal ion binding;GO:0051537//2 iron, 2 sulfur cluster binding;GO:0008121//ubiquinol-cytochrome-c reductase activity	GO:0031348//negative regulation of defense response;GO:0006098//pentose-phosphate shunt;GO:0009595//detection of biotic stimulus;GO:0009867//jasmonic acid mediated signaling pathway;GO:0009697//salicylic acid biosynthetic process;GO:0009862//systemic acquired resistance, salicylic acid mediated signaling pathway;GO:0010363//regulation of plant-type hypersensitive response;GO:0010310//regulation o…	gi|255627487|gb|ACU14088.1|/1.25929e-104/unknown [Glycine max]
CL11883.Contig1_All	880.472	514.269	464.057	559.815	321.405	201.561	234.271	441.647	460.706	169.347	317.448	717.267	291.794	191.339	225.935	303.376	K09286|1|2e-46|184|aly:ARALYDRAFT_897996|EREBP-like factor	GO:0005737//cytoplasm;GO:0005634//nucleus;GO:0005886//plasma membrane	GO:0003677//DNA binding;GO:0005515//protein binding;GO:0003700//sequence-specific DNA binding transcription factor activity	GO:0009753//response to jasmonic acid stimulus;GO:0051707//response to other organism;GO:0008219//cell death;GO:0009735//response to cytokinin stimulus;GO:0010286//heat acclimation;GO:0009723//response to ethylene stimulus;GO:0045893//positive regulation of transcription, DNA-dependent	gi|462419586|gb|EMJ23849.1|/1.2389e-52/hypothetical protein PRUPE_ppa008563mg [Prunus persica]
CL12061.Contig3_All	20.1851	8.13893	9.8916	13.5323	5.29304	8.00269	13.5047	6.27748	16.6691	11.5686	16.426	12.9008	10.0083	14.7576	14.0047	13.8195	K00811|1|2e-78|288|pop:POPTR_835828|aspartate aminotransferase, chloroplastic [EC:2.6.1.1]	GO:0005829//cytosol;GO:0009941//chloroplast envelope;GO:0009570//chloroplast stroma;GO:0010319//stromule;GO:0048046//apoplast	GO:0004069//L-aspartate:2-oxoglutarate aminotransferase activity;GO:0080130//L-phenylalanine:2-oxoglutarate aminotransferase activity;GO:0033853//aspartate-prephenate aminotransferase activity;GO:0033854//glutamate-prephenate aminotransferase activity;GO:0030170//pyridoxal phosphate binding	GO:0009693//ethylene biosynthetic process;GO:0009409//response to cold;GO:0006520//cellular amino acid metabolic process;GO:0046686//response to cadmium ion	gi|224143258|ref|XP_002324896.1|/1.65181e-77/predicted protein [Populus trichocarpa]
CL12116.Contig2_All	6.43693	13.1469	14.522	8.02744	9.57347	9.7688	7.38756	9.28082	7.92961	4.41728	9.55032	10.1334	15.9757	9.14764	10.1782	9.1829	-	GO:0005634//nucleus	-	GO:0009611//response to wounding;GO:0009612//response to mechanical stimulus;GO:0010200//response to chitin	gi|225447791|ref|XP_002266605.1|/4.3413e-115/PREDICTED: uncharacterized protein LOC100252142 [Vitis vinifera]
CL12123.Contig2_All	1.255	1.00041	0.636341	0.439461	0.337752	0.262229	0.233902	0.712342	0.973553	7.30508	1.20493	1.50315	0.395346	0.309819	0.392379	0.689047	K01662|1|0.0|1130|rcu:RCOM_0025610|1-deoxy-D-xylulose-5-phosphate synthase [EC:2.2.1.7]	-	GO:0008661//1-deoxy-D-xylulose-5-phosphate synthase activity	GO:0016114//terpenoid biosynthetic process	gi|9971824|gb|AAG10432.1|/0/1-deoxy-D-xylulose-5-phosphate synthase [Tagetes erecta]
CL12184.Contig1_All	3.39213	8.4889	9.38483	14.7817	17.2844	10.9624	8.68238	23.4559	0.508135	-	2.95526	0.512433	13.9628	2.63784	-	2.47016	K04123|1|2e-135|479|vvi:100246155|ent-kaurenoic acid hydroxylase [EC:1.14.13.79]	GO:0016023//cytoplasmic membrane-bounded vesicle;GO:0005783//endoplasmic reticulum	GO:0051777//ent-kaurenoate oxidase activity;GO:0009055//electron carrier activity;GO:0005506//iron ion binding;GO:0020037//heme binding	GO:0032940//secretion by cell;GO:0022900//electron transport chain	gi|300681744|emb|CBV36748.1|/0/ent-kaurenoic acid oxidase [Helianthus annuus]
CL1229.Contig6_All	424.202	178.332	303.916	298.809	202.81	209.176	265.985	104.029	403.034	249.141	366.887	254.748	168.557	253.484	260.672	170.867	K11254|1|9e-43|169|mtr:MTR_2g096100|histone H4	GO:0005829//cytosol;GO:0000786//nucleosome;GO:0005739//mitochondrion;GO:0005730//nucleolus;GO:0009506//plasmodesma;GO:0005774//vacuolar membrane;GO:0009579//thylakoid;GO:0009507//chloroplast;GO:0005794//Golgi apparatus;GO:0005886//plasma membrane	GO:0003677//DNA binding;GO:0046982//protein heterodimerization activity	GO:0009414//response to water deprivation;GO:0006334//nucleosome assembly	gi|470116831|ref|XP_004294578.1|/1.48789e-41/PREDICTED: histone H4-like [Fragaria vesca subsp. vesca]
CL12434.Contig3_All	9.37891	2.75442	6.60384	4.43655	3.98543	5.05397	3.12801	2.99355	4.5291	4.36742	9.30757	2.57266	3.01433	5.33142	1.86604	1.3979	K00059|1|1e-28|125|bdi:100843198|3-oxoacyl-[acyl-carrier protein] reductase [EC:1.1.1.100]	GO:0005777//peroxisome;GO:0016020//membrane	GO:0004316//3-oxoacyl-[acyl-carrier-protein] reductase (NADPH) activity;GO:0000166//nucleotide binding	GO:0046686//response to cadmium ion;GO:0055114//oxidation-reduction process	gi|255552543|ref|XP_002517315.1|/1.24952e-114/2,4-dienoyl-CoA reductase, putative [Ricinus communis]
CL12460.Contig1_All	26.8536	17.8693	33.4868	35.1302	35.0793	39.2139	92.1402	63.3169	39.0115	51.9157	50.9773	36.2022	20.6512	49.4684	65.1644	59.1406	K15925|1|0.0|1519|rcu:RCOM_0030540|alpha-D-xyloside xylohydrolase [EC:3.2.1.177]	GO:0005829//cytosol;GO:0009506//plasmodesma;GO:0009505//plant-type cell wall;GO:0009507//chloroplast;GO:0048046//apoplast	GO:0032450//maltose alpha-glucosidase activity;GO:0080176//xyloglucan 1,6-alpha-xylosidase activity;GO:0046556//alpha-N-arabinofuranosidase activity;GO:0030246//carbohydrate binding;GO:0009044//xylan 1,4-beta-xylosidase activity	GO:0045493//xylan catabolic process;GO:0010411//xyloglucan metabolic process;GO:0005982//starch metabolic process;GO:0009664//plant-type cell wall organization;GO:0009832//plant-type cell wall biogenesis;GO:0046686//response to cadmium ion	gi|255581663|ref|XP_002531635.1|/0/alpha-glucosidase, putative [Ricinus communis]
CL12470.Contig3_All	509.992	698.304	494.844	882.589	238.499	215.794	301.747	258.201	473.884	1069.57	491.875	254.49	269.134	308.31	195.986	292.331	K01623|1|7e-86|313|pop:POPTR_578574|fructose-bisphosphate aldolase, class I [EC:4.1.2.13]	GO:0005829//cytosol;GO:0005618//cell wall;GO:0005730//nucleolus;GO:0005740//mitochondrial envelope;GO:0009507//chloroplast;GO:0005886//plasma membrane;GO:0048046//apoplast	GO:0005507//copper ion binding;GO:0004332//fructose-bisphosphate aldolase activity	GO:0009651//response to salt stress;GO:0006096//glycolysis;GO:0046686//response to cadmium ion;GO:0080167//response to karrikin	gi|460408038|ref|XP_004249455.1|/5.82005e-88/PREDICTED: fructose-bisphosphate aldolase cytoplasmic isozyme-like [Solanum lycopersicum]
CL12503.Contig1_All	23.0043	48.0327	50.8132	32.8221	32.513	22.514	23.8438	32.5259	17.1189	18.6601	25.7678	31.8145	30.663	21.2231	22.7372	14.23	K00011|1|3e-67|254|ath:AT2G37790|aldehyde reductase [EC:1.1.1.21];K00002|2|2e-61|235|osa:4338987|alcohol dehydrogenase (NADP+) [EC:1.1.1.2];K00085|3|8e-58|223|ath:AT2G21260|aldose-6-phosphate reductase (NADPH2) [EC:1.1.1.200];K08243|5|3e-42|171|mtr:MTR_5g097900|6'-deoxychalcone synthase [EC:2.3.1.170]	GO:0009507//chloroplast	GO:0070401//NADP+ binding;GO:0008106//alcohol dehydrogenase (NADP+) activity;GO:0016229//steroid dehydrogenase activity	GO:0009414//response to water deprivation;GO:0009409//response to cold;GO:0009651//response to salt stress;GO:0055114//oxidation-reduction process	gi|462419047|gb|EMJ23310.1|/2.22724e-150/hypothetical protein PRUPE_ppa007664mg [Prunus persica]
CL12503.Contig2_All	5.70183	11.9886	12.0929	7.92211	5.7822	7.66629	4.68198	7.18867	4.14684	2.69361	5.30688	8.68839	6.84029	5.06941	4.14319	5.34891	K00011|1|2e-67|254|ath:AT2G37790|aldehyde reductase [EC:1.1.1.21];K00002|2|2e-61|234|osa:4338987|alcohol dehydrogenase (NADP+) [EC:1.1.1.2];K00085|3|7e-58|223|ath:AT2G21260|aldose-6-phosphate reductase (NADPH2) [EC:1.1.1.200];K08243|5|1e-41|169|mtr:MTR_5g097900|6'-deoxychalcone synthase [EC:2.3.1.170]	GO:0009507//chloroplast	GO:0070401//NADP+ binding;GO:0008106//alcohol dehydrogenase (NADP+) activity;GO:0016229//steroid dehydrogenase activity	GO:0009414//response to water deprivation;GO:0009409//response to cold;GO:0009651//response to salt stress;GO:0055114//oxidation-reduction process	gi|462419047|gb|EMJ23310.1|/2.52263e-150/hypothetical protein PRUPE_ppa007664mg [Prunus persica]
CL12620.Contig2_All	8.948	22.2826	26.8732	16.616	24.3003	23.1158	16.3737	26.3667	13.4039	8.14411	19.1346	21.9349	17.9377	22.6671	22.6584	20.7326	K00434|1|2e-82|302|vvi:100246866|L-ascorbate peroxidase [EC:1.11.1.11]	GO:0009941//chloroplast envelope;GO:0005773//vacuole;GO:0005777//peroxisome;GO:0005886//plasma membrane;GO:0005739//mitochondrion	GO:0020037//heme binding;GO:0016688//L-ascorbate peroxidase activity	GO:0006979//response to oxidative stress;GO:0055114//oxidation-reduction process	gi|254935145|gb|ACT87980.1|/1.0714e-82/ascorbate peroxidase [Jatropha curcas]
CL12676.Contig1_All	2.60441	1.80448	1.66494	0.415212	0.683819	0.530913	0.662986	0.903286	1.18944	1.30152	1.04358	0.806066	0.646498	0.987945	0.556093	0.873746	K05906|1|0.0|650|vvi:100268071|prenylcysteine oxidase / farnesylcysteine lyase [EC:1.8.3.5 1.8.3.6]	GO:0005774//vacuolar membrane;GO:0005576//extracellular region	GO:0001735//prenylcysteine oxidase activity	GO:0042744//hydrogen peroxide catabolic process;GO:0055114//oxidation-reduction process;GO:0030327//prenylated protein catabolic process;GO:0030328//prenylcysteine catabolic process;GO:0045338//farnesyl diphosphate metabolic process;GO:0009738//abscisic acid mediated signaling pathway	gi|359480755|ref|XP_002275222.2|/0/PREDICTED: farnesylcysteine lyase-like [Vitis vinifera]
CL12721.Contig1_All	12.9407	22.0079	17.972	17.0315	29.2304	27.4457	24.8155	36.4155	24.2593	20.1332	18.9919	29.5608	30.4519	34.2549	24.8243	29.1117	K04536|1|0.0|657|pop:POPTR_722050|guanine nucleotide-binding protein G(I)/G(S)/G(T) subunit beta-1	GO:0080008//Cul4-RING ubiquitin ligase complex;GO:0005783//endoplasmic reticulum;GO:0005886//plasma membrane	GO:0004402//histone acetyltransferase activity	GO:0009845//seed germination;GO:0009867//jasmonic acid mediated signaling pathway;GO:0010154//fruit development;GO:0009887//organ morphogenesis;GO:0030968//endoplasmic reticulum unfolded protein response;GO:0009817//defense response to fungus, incompatible interaction;GO:0048527//lateral root development;GO:0016573//histone acetylation;GO:0009723//response to ethylene stimulus;GO:0007186//G-prote…	gi|224103427|ref|XP_002313052.1|/0/predicted protein [Populus trichocarpa]
CL12726.Contig1_All	4.96788	7.84017	9.44424	6.61476	15.4496	13.0714	7.26999	18.7766	6.2015	3.4272	7.14475	12.0076	11.4854	10.0157	4.1001	17.8648	K02183|1|3e-08|56.6|osa:4334072|calmodulin;K13448|4|1e-07|54.3|ath:AT3G51920|calcium-binding protein CML	GO:0005634//nucleus	GO:0005515//protein binding;GO:0005509//calcium ion binding	GO:0042744//hydrogen peroxide catabolic process;GO:0010091//trichome branching	gi|470141855|ref|XP_004306641.1|/1.35231e-42/PREDICTED: calcium-binding protein KIC-like [Fragaria vesca subsp. vesca]
CL12784.Contig1_All	0.984494	1.08961	1.515	1.51128	2.36049	3.25392	2.8357	2.43307	2.07806	1.9588	2.30577	1.90636	1.33596	1.54662	2.35052	2.93282	K03404|1|0.0|1230|vvi:100243048|magnesium chelatase subunit D [EC:6.6.1.1]	GO:0010007//magnesium chelatase complex;GO:0009534//chloroplast thylakoid;GO:0009570//chloroplast stroma	GO:0017111//nucleoside-triphosphatase activity;GO:0016851//magnesium chelatase activity;GO:0005524//ATP binding	GO:0019288//isopentenyl diphosphate biosynthetic process, mevalonate-independent pathway;GO:0015995//chlorophyll biosynthetic process;GO:0015979//photosynthesis;GO:0009690//cytokinin metabolic process	gi|460381795|ref|XP_004236627.1|/0/PREDICTED: magnesium-chelatase subunit ChlD, chloroplastic-like [Solanum lycopersicum]
CL12814.Contig1_All	3.85314	5.65243	5.51589	7.82807	9.41688	9.22605	10.5973	9.58198	9.08689	5.67375	6.61009	13.7338	11.3406	13.2271	12.4732	12.639	-	GO:0009506//plasmodesma;GO:0031519//PcG protein complex	GO:0035064//methylated histone residue binding	GO:0009653//anatomical structure morphogenesis;GO:0010048//vernalization response;GO:0048587//regulation of short-day photoperiodism, flowering;GO:0044237//cellular metabolic process;GO:0009913//epidermal cell differentiation;GO:0048468//cell development;GO:0001666//response to hypoxia;GO:0016043//cellular component organization	gi|297735403|emb|CBI17843.3|/0/unnamed protein product [Vitis vinifera]
CL12841.Contig3_All	9.15821	14.2103	15.2966	17.0197	35.3758	22.6628	22.2228	71.9492	48.9574	31.943	37.681	57.1299	64.9407	52.4434	52.1629	68.5792	-	GO:0005739//mitochondrion	-	GO:0031348//negative regulation of defense response;GO:0006457//protein folding;GO:0009644//response to high light intensity;GO:0006984//ER-nucleus signaling pathway;GO:0034976//response to endoplasmic reticulum stress;GO:0042542//response to hydrogen peroxide;GO:0009408//response to heat	gi|225459495|ref|XP_002285840.1|/1.38551e-45/PREDICTED: selenoprotein K [Vitis vinifera]
CL12842.Contig1_All	4.13194	4.93911	5.04862	4.59053	9.68881	9.91581	9.02765	7.90487	5.63803	2.01935	4.55192	5.26547	6.10668	6.78684	7.39073	8.7056	K14792|1|2e-07|57.0|aly:ARALYDRAFT_478548|rRNA biogenesis protein RRP5;K02945|2|2e-07|57.0|vvi:100265325|small subunit ribosomal protein S1	GO:0009507//chloroplast	-	GO:0006098//pentose-phosphate shunt;GO:0016117//carotenoid biosynthetic process;GO:0006655//phosphatidylglycerol biosynthetic process;GO:0019252//starch biosynthetic process;GO:0019288//isopentenyl diphosphate biosynthetic process, mevalonate-independent pathway;GO:0009902//chloroplast relocation;GO:0015995//chlorophyll biosynthetic process;GO:0034660//ncRNA metabolic process;GO:0019344//cysteine…	gi|225426862|ref|XP_002276931.1|/0/PREDICTED: uncharacterized protein LOC100265091 [Vitis vinifera]
CL12964.Contig2_All	27.6986	10.985	10.1749	12.0701	17.0773	30.7266	24.2161	10.1101	31.4962	37.5221	29.7097	15.2917	16.0599	24.1503	26.2521	23.0225	K10576|1|8e-20|94.0|vvi:100250088|ubiquitin-conjugating enzyme E2 H [EC:6.3.2.19];K00924|2|7e-19|90.9|aly:ARALYDRAFT_313416|[EC:2.7.1.-]	GO:0016021//integral to membrane;GO:0005886//plasma membrane	GO:0004674//protein serine/threonine kinase activity;GO:0005524//ATP binding;GO:0032440//2-alkenal reductase [NAD(P)] activity	GO:0006468//protein phosphorylation;GO:0055114//oxidation-reduction process;GO:0007169//transmembrane receptor protein tyrosine kinase signaling pathway	gi|356544420|ref|XP_003540649.1|/5.24507e-63/PREDICTED: inactive leucine-rich repeat receptor-like serine/threonine-protein kinase At1g60630-like [Glycine max]
CL13072.Contig1_All	72.7906	21.0357	13.9717	23.0688	17.0966	18.0669	17.4308	13.2845	4.29548	-	1.64716	5.19817	12.2723	2.28705	6.31964	-	K12581|1|1e-07|52.8|aly:ARALYDRAFT_902256|CCR4-NOT transcription complex subunit 7/8	GO:0005634//nucleus	GO:0004535//poly(A)-specific ribonuclease activity;GO:0003676//nucleic acid binding	GO:0009611//response to wounding;GO:0009693//ethylene biosynthetic process;GO:0002679//respiratory burst involved in defense response;GO:0009612//response to mechanical stimulus;GO:0009873//ethylene mediated signaling pathway;GO:0010200//response to chitin;GO:0042742//defense response to bacterium;GO:0000165//MAPK cascade;GO:0009814//defense response, incompatible interaction;GO:0010228//vegetati…	gi|460411370|ref|XP_004251085.1|/1.24506e-16/PREDICTED: probable CCR4-associated factor 1 homolog 11-like [Solanum lycopersicum]
CL13088.Contig1_All	7.02054	15.7815	15.0336	8.69804	9.48408	7.13328	7.90208	6.21791	11.2384	11.5384	15.625	15.5965	14.0101	13.3215	11.9414	12.0291	K13417|1|8e-39|158|aly:ARALYDRAFT_899604|somatic embryogenesis receptor kinase 4 [EC:2.7.10.1 2.7.11.1];K13418|3|1e-38|157|vvi:100247683|somatic embryogenesis receptor kinase 1 [EC:2.7.10.1 2.7.11.1];K13416|4|2e-38|157|vvi:100253855|brassinosteroid insensitive 1-associated receptor kinase 1 [EC:2.7.10.1 2.7.11.1]	GO:0005886//plasma membrane	GO:0004674//protein serine/threonine kinase activity;GO:0005524//ATP binding	GO:0006468//protein phosphorylation;GO:0035556//intracellular signal transduction;GO:0009693//ethylene biosynthetic process;GO:0009738//abscisic acid mediated signaling pathway;GO:0009723//response to ethylene stimulus	gi|225459647|ref|XP_002284588.1|/7.52794e-89/PREDICTED: probable receptor-like protein kinase At1g11050 [Vitis vinifera]
CL13326.Contig13_All	1.63053	2.66515	2.7205	1.33224	3.51053	3.4448	2.53243	3.90223	-	0.126546	0.0676443	-	-	-	0.0720915	0.146587	K14776|1|5e-07|55.1|mtr:MTR_5g092560|ATP-dependent RNA helicase DDX10/DBP4 [EC:3.6.4.13]	GO:0009507//chloroplast	GO:0003723//RNA binding;GO:0008026//ATP-dependent helicase activity;GO:0005524//ATP binding	GO:0009414//response to water deprivation;GO:0009651//response to salt stress;GO:0009409//response to cold;GO:0009220//pyrimidine ribonucleotide biosynthetic process	gi|462415379|gb|EMJ20116.1|/6.43431e-47/hypothetical protein PRUPE_ppa001456mg [Prunus persica]
CL1342.Contig1_All	5.41591	12.5998	10.9116	8.03644	7.13702	6.78985	5.1514	8.98238	6.92398	7.56597	3.83515	3.47011	4.30826	4.19547	4.60749	3.17324	K11290|1|4e-111|399|vvi:100244926|template-activating factor I	GO:0005829//cytosol;GO:0005634//nucleus	GO:0042393//histone binding;GO:0003677//DNA binding;GO:0003682//chromatin binding	GO:0006094//gluconeogenesis;GO:0010311//lateral root formation;GO:0009617//response to bacterium;GO:0009651//response to salt stress;GO:0008283//cell proliferation;GO:0006096//glycolysis;GO:0030154//cell differentiation;GO:0046686//response to cadmium ion;GO:0009409//response to cold;GO:0009738//abscisic acid mediated signaling pathway;GO:0009408//response to heat;GO:0006334//nucleosome assembly	gi|225456743|ref|XP_002275632.1|/4.80747e-110/PREDICTED: protein SET [Vitis vinifera]
CL1343.Contig1_All	6.06557	2.83396	3.05061	3.99953	0.859157	1.80102	1.54697	0.53407	3.10841	3.93945	2.62232	1.44679	1.46208	1.8619	1.07978	0.710331	K12448|1|0.0|689|rcu:RCOM_0771330|UDP-arabinose 4-epimerase [EC:5.1.3.5]	GO:0005794//Golgi apparatus	GO:0050373//UDP-arabinose 4-epimerase activity;GO:0000166//nucleotide binding;GO:0003978//UDP-glucose 4-epimerase activity;GO:0050662//coenzyme binding	GO:0052542//defense response by callose deposition;GO:0006012//galactose metabolic process;GO:0035556//intracellular signal transduction;GO:0009738//abscisic acid mediated signaling pathway;GO:0009723//response to ethylene stimulus;GO:0009225//nucleotide-sugar metabolic process;GO:0009832//plant-type cell wall biogenesis;GO:0019567//arabinose biosynthetic process	gi|255578061|ref|XP_002529901.1|/0/UDP-glucose 4-epimerase, putative [Ricinus communis]
CL1343.Contig3_All	24.1789	22.2201	16.9699	13.9365	10.8152	11.5317	11.9338	10.4206	18.3104	26.2611	17.8555	8.49911	12.7244	11.69	8.95503	8.18306	K12448|1|0.0|723|vvi:100259390|UDP-arabinose 4-epimerase [EC:5.1.3.5]	GO:0005794//Golgi apparatus	GO:0050373//UDP-arabinose 4-epimerase activity;GO:0000166//nucleotide binding;GO:0003978//UDP-glucose 4-epimerase activity;GO:0050662//coenzyme binding	GO:0052542//defense response by callose deposition;GO:0006012//galactose metabolic process;GO:0035556//intracellular signal transduction;GO:0009738//abscisic acid mediated signaling pathway;GO:0009723//response to ethylene stimulus;GO:0009225//nucleotide-sugar metabolic process;GO:0009832//plant-type cell wall biogenesis;GO:0019567//arabinose biosynthetic process	gi|225444161|ref|XP_002270765.1|/0/PREDICTED: UDP-arabinose 4-epimerase 1 [Vitis vinifera]
CL13510.Contig3_All	5.34606	9.54585	9.575	9.43499	11.2799	13.5833	11	13.2366	8.64897	8.86249	6.62701	13.1801	14.6543	12.0099	10.977	12.6307	K00924|1|7e-77|285|aly:ARALYDRAFT_494273|[EC:2.7.1.-];K05658|5|2e-73|274|vvi:100262734|ATP-binding cassette, subfamily B (MDR/TAP), member 1	GO:0005886//plasma membrane	GO:0004672//protein kinase activity;GO:0005524//ATP binding	GO:0010363//regulation of plant-type hypersensitive response;GO:0006468//protein phosphorylation;GO:0009693//ethylene biosynthetic process;GO:0009627//systemic acquired resistance;GO:0006612//protein targeting to membrane;GO:0006944//cellular membrane fusion;GO:0043069//negative regulation of programmed cell death;GO:0009697//salicylic acid biosynthetic process	gi|462400834|gb|EMJ06391.1|/1.11015e-120/hypothetical protein PRUPE_ppa005670mg [Prunus persica]
CL13562.Contig2_All	9.51396	3.64642	4.04062	6.44911	6.82787	5.21277	7.80197	4.95173	12.114	11.125	9.55169	6.51545	6.16832	10.9606	9.67488	9.66513	K01845|1|1e-165|580|vvi:100250737|glutamate-1-semialdehyde 2,1-aminomutase [EC:5.4.3.8]	GO:0009941//chloroplast envelope;GO:0048046//apoplast;GO:0009570//chloroplast stroma	GO:0042286//glutamate-1-semialdehyde 2,1-aminomutase activity;GO:0030170//pyridoxal phosphate binding;GO:0008483//transaminase activity	GO:0006098//pentose-phosphate shunt;GO:0045036//protein targeting to chloroplast;GO:0006782//protoporphyrinogen IX biosynthetic process;GO:0015995//chlorophyll biosynthetic process;GO:0009965//leaf morphogenesis;GO:0030154//cell differentiation;GO:0009416//response to light stimulus;GO:0019344//cysteine biosynthetic process;GO:0045893//positive regulation of transcription, DNA-dependent;GO:000907…	gi|225456404|ref|XP_002284200.1|/1.66532e-164/PREDICTED: glutamate-1-semialdehyde 2,1-aminomutase, chloroplastic [Vitis vinifera]
CL13567.Contig2_All	1.48023	1.50175	0.484966	1.77384	10.0389	7.91783	7.28322	10.6482	2.21736	0.275715	1.65804	3.08584	7.33164	2.17426	1.88485	3.23372	-	GO:0005773//vacuole;GO:0016021//integral to membrane;GO:0009570//chloroplast stroma;GO:0031969//chloroplast membrane	GO:0005509//calcium ion binding;GO:0071614//linoleic acid epoxygenase activity;GO:0016165//lipoxygenase activity;GO:0004392//heme oxygenase (decyclizing) activity;GO:0004366//glycerol-3-phosphate O-acyltransferase activity	GO:0050826//response to freezing;GO:0016117//carotenoid biosynthetic process;GO:0006655//phosphatidylglycerol biosynthetic process;GO:0009620//response to fungus;GO:0006636//unsaturated fatty acid biosynthetic process;GO:0019288//isopentenyl diphosphate biosynthetic process, mevalonate-independent pathway;GO:0010118//stomatal movement;GO:0048825//cotyledon development;GO:0034389//lipid particle o…	gi|255574921|ref|XP_002528367.1|/1.33774e-89/calcium ion binding protein, putative [Ricinus communis]
CL1360.Contig10_All	0.934713	2.9587	2.00076	1.91438	4.26637	2.34367	2.84308	3.72165	5.93678	3.02942	6.0307	5.59163	5.73319	4.81347	4.79063	6.41334	K16055|1|0.0|1382|vvi:100246842|trehalose 6-phosphate synthase/phosphatase [EC:2.4.1.15 3.1.3.12]	GO:0009507//chloroplast;GO:0005634//nucleus	GO:0003825//alpha,alpha-trehalose-phosphate synthase (UDP-forming) activity;GO:0004805//trehalose-phosphatase activity;GO:0000287//magnesium ion binding;GO:0034768//(E)-beta-ocimene synthase activity;GO:0050551//myrcene synthase activity	GO:0009753//response to jasmonic acid stimulus;GO:0048440//carpel development;GO:0048507//meristem development;GO:0016099//monoterpenoid biosynthetic process;GO:0009611//response to wounding;GO:0080027//response to herbivore;GO:0010093//specification of floral organ identity;GO:0005992//trehalose biosynthetic process	gi|147861933|emb|CAN78769.1|/0/hypothetical protein VITISV_024248 [Vitis vinifera]
CL13662.Contig1_All	0.272636	1.1064	1.78647	3.86117	4.4024	4.78519	2.03251	11.4026	0.204202	0.253913	0.610773	1.72981	2.03482	2.12011	0.216976	6.17662	K06874|1|2e-60|228|rcu:RCOM_0112080|zinc finger protein	GO:0005829//cytosol;GO:0005634//nucleus	GO:0020037//heme binding;GO:0016705//oxidoreductase activity, acting on paired donors, with incorporation or reduction of molecular oxygen;GO:0004497//monooxygenase activity;GO:0005506//iron ion binding;GO:0009055//electron carrier activity;GO:0008270//zinc ion binding	GO:0055114//oxidation-reduction process	gi|255575202|ref|XP_002528505.1|/2.02348e-59/zinc finger protein, putative [Ricinus communis]
CL13664.Contig1_All	47.4828	19.3306	13.7071	29.159	3.9069	12.1332	11.3862	1.51788	25.2574	43.377	24.2785	14.2546	4.41189	9.40747	5.17492	4.03767	-	GO:0016020//membrane	-	GO:0009814//defense response, incompatible interaction	gi|22331213|ref|NP_188695.2|/2.5633e-13/late embryogenesis abundant hydroxyproline-rich glycoprotein [Arabidopsis thaliana]
CL13718.Contig2_All	0.757117	8.33964	4.72483	1.59071	13.6228	10.8026	11.8934	66.1352	7.41247	0.856221	9.32874	4.55863	18.2365	15.9807	11.0611	33.1676	K14638|1|1e-131|468|ppp:PHYPADRAFT_189464|solute carrier family 15 (peptide/histidine transporter), member 3/4	GO:0005886//plasma membrane;GO:0016021//integral to membrane	GO:0005215//transporter activity	GO:0009753//response to jasmonic acid stimulus;GO:0009611//response to wounding;GO:0070838//divalent metal ion transport;GO:0006857//oligopeptide transport;GO:0030003//cellular cation homeostasis	gi|255566995|ref|XP_002524480.1|/0/oligopeptide transporter, putative [Ricinus communis]
CL13758.Contig1_All	1.59878	6.41756	3.56795	3.93782	5.46258	4.93828	4.40483	6.68664	4.89401	2.13637	2.85495	5.79647	6.41429	5.34544	5.86401	5.73681	K14709|1|3e-21|101|vvi:100240875|solute carrier family 39 (zinc transporter), member 1/2/3	GO:0044464//cell part;GO:0016020//membrane	GO:0022890//inorganic cation transmembrane transporter activity;GO:0046915//transition metal ion transmembrane transporter activity	GO:0055085//transmembrane transport;GO:0010106//cellular response to iron ion starvation;GO:0006826//iron ion transport;GO:0006833//water transport	gi|225465696|ref|XP_002273179.1|/3.99922e-20/PREDICTED: probable zinc transporter 10 [Vitis vinifera]
CL13819.Contig9_All	2.9295	2.72442	2.13287	4.25525	9.72364	11.4261	6.91586	7.14711	2.92556	0.90944	1.64071	1.32764	6.12863	3.58587	3.69143	9.28368	-	GO:0009941//chloroplast envelope;GO:0009570//chloroplast stroma;GO:0005634//nucleus	-	GO:0016117//carotenoid biosynthetic process;GO:0019288//isopentenyl diphosphate biosynthetic process, mevalonate-independent pathway	gi|359474920|ref|XP_002274614.2|/1.14578e-47/PREDICTED: uncharacterized protein LOC100247047 [Vitis vinifera]
CL13894.Contig1_All	4.79954	0.844016	1.32786	0.557727	1.9978	2.29988	0.620201	1.60587	0.910687	1.60918	0.907963	1.33408	1.91047	0.718813	1.32416	2.17469	K01115|1|4e-06|51.6|vcn:VOLCADRAFT_99471|phospholipase D [EC:3.1.4.4];K12200|2|9e-06|50.4|smo:SELMODRAFT_151925|programmed cell death 6-interacting protein	-	GO:0005515//protein binding	GO:0006979//response to oxidative stress;GO:0009646//response to absence of light;GO:0010200//response to chitin;GO:0009751//response to salicylic acid stimulus;GO:0009816//defense response to bacterium, incompatible interaction	gi|401834491|gb|AFQ23178.1|/3.85241e-173/HSPRO [Nicotiana attenuata]
CL13997.Contig4_All	2.37431	4.7098	3.2896	4.82576	7.24822	6.81221	5.12525	5.75062	2.70732	1.05612	2.1435	4.9144	3.41429	3.70495	4.0894	4.15758	K13367|1|2e-111|402|aly:ARALYDRAFT_486367|non-specific polyamine oxidase [EC:1.5.3.17];K11450|5|4e-33|142|ppp:PHYPADRAFT_169206|lysine-specific histone demethylase 1 [EC:1.-.-.-]	GO:0005777//peroxisome;GO:0005634//nucleus	GO:0046592//polyamine oxidase activity;GO:0008131//primary amine oxidase activity;GO:0000166//nucleotide binding	GO:0006598//polyamine catabolic process;GO:0009805//coumarin biosynthetic process;GO:0055114//oxidation-reduction process;GO:0009414//response to water deprivation;GO:0009409//response to cold;GO:0009611//response to wounding;GO:0042398//cellular modified amino acid biosynthetic process;GO:0009737//response to abscisic acid stimulus	gi|460396127|ref|XP_004243630.1|/5.94877e-117/PREDICTED: probable polyamine oxidase 2-like [Solanum lycopersicum]
CL1424.Contig1_All	0.0508409	0.36106	0.333139	0.110774	0.656764	0.509908	1.06126	2.2114	0.228476	-	0.189828	0.552982	2.89762	0.9225	0.890153	1.72772	K05391|1|0.0|634|gmx:100817516|cyclic nucleotide gated channel, other eukaryote	GO:0005886//plasma membrane	GO:0030551//cyclic nucleotide binding;GO:0005242//inward rectifier potassium channel activity;GO:0005221//intracellular cyclic nucleotide activated cation channel activity;GO:0005516//calmodulin binding	GO:0031348//negative regulation of defense response;GO:0009697//salicylic acid biosynthetic process;GO:0010363//regulation of plant-type hypersensitive response;GO:0009693//ethylene biosynthetic process;GO:0010200//response to chitin;GO:0006816//calcium ion transport;GO:0006612//protein targeting to membrane;GO:0050832//defense response to fungus;GO:0043069//negative regulation of programmed cell…	gi|470141937|ref|XP_004306680.1|/0/PREDICTED: cyclic nucleotide-gated ion channel 1-like [Fragaria vesca subsp. vesca]
CL1440.Contig1_All	-	-	-	-	0.262944	-	0.773906	1.27696	12.5319	8.18942	7.1592	13.8371	13.0097	11.2383	11.7607	14.279	K08244|1|3e-91|334|rcu:RCOM_0024100|alpha-glucan, water dikinase [EC:2.7.9.4]	GO:0005739//mitochondrion;GO:0009941//chloroplast envelope;GO:0009570//chloroplast stroma	GO:0004673//protein histidine kinase activity;GO:0005524//ATP binding;GO:0050521//alpha-glucan, water dikinase activity;GO:0005515//protein binding	GO:0009610//response to symbiotic fungus;GO:0005983//starch catabolic process;GO:0007623//circadian rhythm;GO:0009631//cold acclimation;GO:0019252//starch biosynthetic process;GO:0016310//phosphorylation	gi|462423975|gb|EMJ28238.1|/8.3829e-94/hypothetical protein PRUPE_ppa000209mg [Prunus persica]
CL1442.Contig4_All	67.5981	101.523	148.457	122.785	134.373	91.0668	150.534	149.216	96.4622	121.69	146.164	136.051	158.355	151.046	170.411	152.94	K01507|1|0.0|1360|pop:POPTR_828371|inorganic pyrophosphatase [EC:3.6.1.1]	GO:0005829//cytosol;GO:0005739//mitochondrion;GO:0009941//chloroplast envelope;GO:0009705//plant-type vacuole membrane;GO:0010008//endosome membrane;GO:0005794//Golgi apparatus;GO:0005886//plasma membrane	GO:0004427//inorganic diphosphatase activity;GO:0032440//2-alkenal reductase [NAD(P)] activity;GO:0009678//hydrogen-translocating pyrophosphatase activity	GO:0055114//oxidation-reduction process;GO:0010248//establishment or maintenance of transmembrane electrochemical gradient;GO:0009414//response to water deprivation;GO:0009651//response to salt stress;GO:0009926//auxin polar transport;GO:0048366//leaf development;GO:0015992//proton transport	gi|460394286|ref|XP_004242735.1|/0/PREDICTED: pyrophosphate-energized vacuolar membrane proton pump [Solanum lycopersicum]
CL1455.Contig1_All	0.505314	1.28165	1.24167	2.75248	2.58386	3.90661	3.01371	5.70618	2.64933	2.47071	3.6791	4.58013	10.2857	5.02103	8.7468	11.3458	K01873|1|4e-71|266|aly:ARALYDRAFT_326110|valyl-tRNA synthetase [EC:6.1.1.9];K00799|2|3e-16|84.0|ppp:PHYPADRAFT_166420|glutathione S-transferase [EC:2.5.1.18]	-	GO:0045174//glutathione dehydrogenase (ascorbate) activity	GO:0055114//oxidation-reduction process	gi|50058092|dbj|BAD27392.1|/3.61426e-111/dehydroascorbate reductase [Zinnia elegans]
CL1455.Contig2_All	0.701064	1.18543	2.04168	2.80041	7.42118	4.49222	5.13935	10.2623	-	-	-	0.741345	-	-	1.58083	-	K01873|1|5e-71|266|aly:ARALYDRAFT_326110|valyl-tRNA synthetase [EC:6.1.1.9];K00799|2|3e-16|84.0|ppp:PHYPADRAFT_166420|glutathione S-transferase [EC:2.5.1.18]	-	GO:0045174//glutathione dehydrogenase (ascorbate) activity	GO:0055114//oxidation-reduction process	gi|50058092|dbj|BAD27392.1|/1.40356e-111/dehydroascorbate reductase [Zinnia elegans]
CL1520.Contig1_All	2.08503	6.75544	5.36209	3.95673	2.82377	2.07993	1.30369	2.41918	2.36769	3.94632	2.00903	2.68237	2.14485	2.49892	2.14111	1.74145	K03232|1|2e-71|268|aly:ARALYDRAFT_473244|elongation factor 1-beta	GO:0005829//cytosol;GO:0005853//eukaryotic translation elongation factor 1 complex;GO:0005886//plasma membrane	GO:0003746//translation elongation factor activity	GO:0071668//plant-type cell wall assembly;GO:0006414//translational elongation;GO:0009808//lignin metabolic process;GO:2001006//regulation of cellulose biosynthetic process;GO:0046686//response to cadmium ion	gi|462407845|gb|EMJ13179.1|/3.97974e-71/hypothetical protein PRUPE_ppa010902mg [Prunus persica]
CL1526.Contig1_All	11.3628	4.56556	6.38896	9.1922	2.17998	3.38505	3.35487	2.54085	7.92082	9.84907	7.47707	7.64792	2.061	6.12407	2.23838	3.73215	K00924|1|3e-107|386|osa:4337593|[EC:2.7.1.-];K05658|4|8e-96|348|vvi:100262734|ATP-binding cassette, subfamily B (MDR/TAP), member 1	GO:0005730//nucleolus;GO:0005737//cytoplasm;GO:0005886//plasma membrane	GO:0004674//protein serine/threonine kinase activity;GO:0005524//ATP binding;GO:0004715//non-membrane spanning protein tyrosine kinase activity	GO:0046777//protein autophosphorylation;GO:0050832//defense response to fungus	gi|460382034|ref|XP_004236745.1|/1.30261e-115/PREDICTED: protein kinase APK1A, chloroplastic-like [Solanum lycopersicum]
CL1526.Contig3_All	18.7782	5.93397	10.7581	4.02437	4.63945	10.5488	9.17981	7.98243	8.76161	2.86698	8.50552	3.90632	5.63945	2.65985	6.61479	10.2122	K00924|1|1e-54|208|osa:4337593|[EC:2.7.1.-];K05658|2|7e-49|189|vvi:100262734|ATP-binding cassette, subfamily B (MDR/TAP), member 1	GO:0005730//nucleolus;GO:0009507//chloroplast;GO:0005886//plasma membrane	GO:0004674//protein serine/threonine kinase activity;GO:0005524//ATP binding;GO:0004715//non-membrane spanning protein tyrosine kinase activity	GO:0046777//protein autophosphorylation;GO:0050832//defense response to fungus	gi|460382034|ref|XP_004236745.1|/3.18825e-60/PREDICTED: protein kinase APK1A, chloroplastic-like [Solanum lycopersicum]
CL1548.Contig2_All	3.06614	5.93864	4.26175	3.94762	13.2028	18.1715	15.3773	28.4452	4.59302	-	1.45704	5.05295	13.8061	10.1154	8.65151	6.08937	-	GO:0048046//apoplast	GO:0005507//copper ion binding;GO:0052716//hydroquinone:oxygen oxidoreductase activity;GO:0008447//L-ascorbate oxidase activity	GO:0046688//response to copper ion;GO:0046274//lignin catabolic process;GO:0055114//oxidation-reduction process	gi|470143016|ref|XP_004307184.1|/2.27278e-42/PREDICTED: laccase-12-like [Fragaria vesca subsp. vesca]
CL1591.Contig1_All	0.979799	4.97022	1.36186	0.970369	5.65733	3.64785	2.19133	1.63914	1.46772	4.56256	2.92666	3.22939	1.26915	2.23191	3.33174	1.4414	K00666|1|4e-114|409|sbi:SORBI_10g012080|fatty-acyl-CoA synthase [EC:6.2.1.-];K01904|2|2e-42|171|sbi:SORBI_01g016420|4-coumarate--CoA ligase [EC:6.2.1.12];K10526|4|2e-41|168|vvi:100243654|OPC-8:0 CoA ligase 1 [EC:6.2.1.-]	-	GO:0018858//benzoate-CoA ligase activity	GO:0019761//glucosinolate biosynthetic process	gi|224077380|ref|XP_002305237.1|/0/acyl:coa ligase acetate-coa synthetase-like protein [Populus trichocarpa]
CL1620.Contig1_All	51.3447	30.616	28.9175	35.233	23.295	17.823	23.2306	26.9537	35.8929	29.7905	27.324	28.137	27.1491	24.1367	26.5214	26.4861	-	GO:0048196//plant extracellular matrix;GO:0005618//cell wall;GO:0005576//extracellular region;GO:0016020//membrane	GO:0042802//identical protein binding;GO:0004252//serine-type endopeptidase activity	GO:0006508//proteolysis;GO:0043086//negative regulation of catalytic activity;GO:0000023//maltose metabolic process;GO:0019252//starch biosynthetic process;GO:0007020//microtubule nucleation;GO:0019761//glucosinolate biosynthetic process;GO:0043085//positive regulation of catalytic activity;GO:0009736//cytokinin mediated signaling pathway	gi|225470678|ref|XP_002269786.1|/0/PREDICTED: subtilisin-like protease [Vitis vinifera]
CL1665.Contig1_All	3.16347	4.05405	5.27314	5.0788	14.3389	9.32356	7.19926	11.838	6.73411	4.3418	3.60565	3.32008	8.35971	7.33692	7.42039	14.6841	-	GO:0043231//intracellular membrane-bounded organelle	-	GO:0006457//protein folding;GO:0009644//response to high light intensity;GO:0042542//response to hydrogen peroxide;GO:0009408//response to heat	gi|356564168|ref|XP_003550328.1|/2.40803e-49/PREDICTED: uncharacterized protein LOC100809247 [Glycine max]
CL1701.Contig2_All	3.48134	1.31963	1.62941	1.87547	1.7297	2.90967	1.31194	0.576007	0.315192	-	-	-	-	0.363607	0.152231	-	K00360|1|0.0|1012|ppp:PHYPADRAFT_184973|nitrate reductase (NADH) [EC:1.7.1.1];K00387|4|4e-107|387|olu:OSTLU_3554|sulfite oxidase [EC:1.8.3.1]	-	GO:0050660//flavin adenine dinucleotide binding;GO:0009055//electron carrier activity;GO:0005506//iron ion binding;GO:0030151//molybdenum ion binding;GO:0020037//heme binding;GO:0043546//molybdopterin cofactor binding;GO:0046857//oxidoreductase activity, acting on other nitrogenous compounds as donors, with NAD or NADP as acceptor	GO:0042128//nitrate assimilation;GO:0055114//oxidation-reduction process	gi|1171707|sp|P43101.1|NIA_CICIN/0/RecName: Full=Nitrate reductase [NADH]; Short=NR
CL1701.Contig3_All	2.82487	1.75778	1.15175	1.31305	0.486557	0.59812	1.23549	0.882157	1.8337	1.47329	2.05323	3.37979	0.868893	1.30176	1.07912	1.52377	K00360|1|0.0|1009|ppp:PHYPADRAFT_184973|nitrate reductase (NADH) [EC:1.7.1.1];K00387|4|6e-107|387|olu:OSTLU_3554|sulfite oxidase [EC:1.8.3.1]	GO:0005773//vacuole;GO:0005886//plasma membrane	GO:0009703//nitrate reductase (NADH) activity;GO:0009055//electron carrier activity;GO:0043546//molybdopterin cofactor binding;GO:0050660//flavin adenine dinucleotide binding;GO:0020037//heme binding;GO:0005506//iron ion binding;GO:0030151//molybdenum ion binding	GO:0055114//oxidation-reduction process;GO:0009416//response to light stimulus;GO:0009610//response to symbiotic fungus;GO:0042128//nitrate assimilation;GO:0006809//nitric oxide biosynthetic process	gi|1171707|sp|P43101.1|NIA_CICIN/0/RecName: Full=Nitrate reductase [NADH]; Short=NR
CL1739.Contig9_All	16.8901	26.2588	15.6276	7.32605	6.14492	7.97326	7.57831	6.01751	15.0518	7.71945	8.934	5.81178	9.81522	7.76981	9.95697	7.2759	K13024|1|0.0|708|vvi:100262888|inositol hexakisphosphate/diphosphoinositol-pentakisphosphate kinase [EC:2.7.4.21 2.7.4.24]	GO:0005737//cytoplasm;GO:0005886//plasma membrane	GO:0003993//acid phosphatase activity;GO:0046914//transition metal ion binding;GO:0016491//oxidoreductase activity;GO:0016301//kinase activity	GO:0051567//histone H3-K9 methylation;GO:0016310//phosphorylation;GO:0055114//oxidation-reduction process	gi|359488777|ref|XP_002282227.2|/0/PREDICTED: inositol hexakisphosphate and diphosphoinositol-pentakisphosphate kinase 1-like [Vitis vinifera]
CL1758.Contig1_All	7.19692	4.99094	2.88522	5.35928	3.13823	2.4365	5.02576	2.43848	5.39043	8.22988	6.25869	5.1195	4.14137	4.88029	4.42261	3.4644	K03355|1|0.0|649|vvi:100249407|anaphase-promoting complex subunit 8	GO:0005680//anaphase-promoting complex	GO:0005515//protein binding	GO:0051510//regulation of unidimensional cell growth;GO:0009560//embryo sac egg cell differentiation;GO:0051302//regulation of cell division;GO:0032875//regulation of DNA endoreduplication;GO:0031347//regulation of defense response;GO:0030071//regulation of mitotic metaphase/anaphase transition;GO:0042991//transcription factor import into nucleus	gi|449469497|ref|XP_004152456.1|/0/PREDICTED: anaphase-promoting complex subunit 8-like [Cucumis sativus]
CL1779.Contig2_All	4.25711	2.31375	1.99251	1.82198	0.654685	1.27073	0.680078	0.127177	3.64405	4.95595	2.27072	1.37808	1.23791	1.31368	2.904	1.96828	K00522|1|1e-72|270|gmx:547476|ferritin heavy chain [EC:1.16.3.1]	GO:0009507//chloroplast	GO:0008199//ferric iron binding;GO:0004322//ferroxidase activity	GO:0006879//cellular iron ion homeostasis;GO:0006826//iron ion transport;GO:0055114//oxidation-reduction process	gi|460390997|ref|XP_004241110.1|/1.20469e-71/PREDICTED: uncharacterized protein LOC101261626 [Solanum lycopersicum]
CL1790.Contig1_All	3.82932	5.22625	4.43093	3.32744	0.93242	2.55279	1.80123	1.79222	3.48273	7.4299	2.45105	2.06599	2.13423	2.20579	1.92286	3.17213	K13179|1|2e-70|265|vvi:100242258|ATP-dependent RNA helicase DDX18/HAS1 [EC:3.6.4.13]	GO:0005739//mitochondrion;GO:0009507//chloroplast	GO:0003676//nucleic acid binding;GO:0008026//ATP-dependent helicase activity;GO:0000166//nucleotide binding	GO:0009628//response to abiotic stimulus;GO:0009220//pyrimidine ribonucleotide biosynthetic process;GO:0006950//response to stress	gi|359489723|ref|XP_002277120.2|/0/PREDICTED: DEAD-box ATP-dependent RNA helicase 31-like [Vitis vinifera]
CL1802.Contig2_All	153.427	359.882	478.197	339.78	160.454	143.86	147.894	181.136	124.947	184.634	378.671	336.544	237.172	150.097	166.112	118.024	K10256|1|2e-81|300|gmx:100805040|omega-6 fatty acid desaturase (delta-12 desaturase) [EC:1.14.19.-]	GO:0005789//endoplasmic reticulum membrane;GO:0016021//integral to membrane	GO:0016717//oxidoreductase activity, acting on paired donors, with oxidation of a pair of donors resulting in the reduction of molecular oxygen to two molecules of water	GO:0006636//unsaturated fatty acid biosynthetic process;GO:0055114//oxidation-reduction process	gi|31322135|gb|AAO38032.1|/1.07365e-125/delta12-fatty acid acetylenase [Helianthus annuus]
CL1814.Contig1_All	11.4883	28.8773	23.22	13.1693	26.2109	31.9581	23.9679	27.753	39.6197	12.3761	25.7366	40.4859	42.0569	41.9276	45.7826	42.4532	K13229|1|2e-79|294|zma:541977|2,4-dihydroxy-1,4-benzoxazin-3-one-glucoside dioxygenase [EC:1.14.20.2];K06892|2|4e-45|180|pop:POPTR_550478|;K05933|3|1e-39|162|mtr:MTR_5g085330|aminocyclopropanecarboxylate oxidase [EC:1.14.17.4];K05277|4|9e-39|159|ath:AT4G22880|leucoanthocyanidin dioxygenase [EC:1.14.11.19]	-	GO:0050590;GO:0005506//iron ion binding	GO:0010439//regulation of glucosinolate biosynthetic process;GO:0055114//oxidation-reduction process	gi|225433017|ref|XP_002284642.1|/7.23594e-139/PREDICTED: 1-aminocyclopropane-1-carboxylate oxidase homolog 1 [Vitis vinifera]
CL1827.Contig10_All	7.50228	9.17266	8.50835	8.27788	17.2914	21.8658	18.3565	20.8377	8.71688	2.4186	5.60234	13.4257	12.3342	11.9673	11.9413	19.7671	K09422|1|2e-74|277|vvi:100260318|myb proto-oncogene protein, plant	GO:0005634//nucleus	GO:0005488//binding	GO:0009753//response to jasmonic acid stimulus;GO:0009739//response to gibberellin stimulus;GO:0009651//response to salt stress;GO:0006355//regulation of transcription, DNA-dependent;GO:0009751//response to salicylic acid stimulus;GO:0009733//response to auxin stimulus;GO:0010200//response to chitin;GO:0009737//response to abscisic acid stimulus;GO:0009723//response to ethylene stimulus;GO:004668…	gi|225435070|ref|XP_002284400.1|/2.64386e-73/PREDICTED: transcription factor MYB59-like [Vitis vinifera]
CL1827.Contig15_All	24.5291	45.8123	27.397	34.6176	95.4203	90.8575	83.1207	105.387	35.9091	8.82632	29.1409	47.4977	60.8982	48.6501	65.6628	98.3321	K09422|1|2e-34|141|pop:POPTR_797707|myb proto-oncogene protein, plant	GO:0005634//nucleus	GO:0003677//DNA binding;GO:0003700//sequence-specific DNA binding transcription factor activity;GO:0003682//chromatin binding	GO:0009753//response to jasmonic acid stimulus;GO:0009739//response to gibberellin stimulus;GO:0009651//response to salt stress;GO:0006355//regulation of transcription, DNA-dependent;GO:0009751//response to salicylic acid stimulus;GO:0009733//response to auxin stimulus;GO:0010200//response to chitin;GO:0009737//response to abscisic acid stimulus;GO:0009723//response to ethylene stimulus;GO:004668…	gi|470119695|ref|XP_004295946.1|/1.48526e-33/PREDICTED: transcription factor MYB59-like [Fragaria vesca subsp. vesca]
CL1827.Contig2_All	25.3619	29.0054	35.2515	36.1696	73.9639	95.9655	71.1605	112.244	27.2849	8.58916	22.7268	45.5577	51.9369	43.8273	54.6806	48.8765	K09422|1|4e-37|150|vvi:100260318|myb proto-oncogene protein, plant	GO:0005634//nucleus	GO:0003677//DNA binding;GO:0003700//sequence-specific DNA binding transcription factor activity;GO:0003682//chromatin binding	GO:0009753//response to jasmonic acid stimulus;GO:0009739//response to gibberellin stimulus;GO:0009651//response to salt stress;GO:0006355//regulation of transcription, DNA-dependent;GO:0009751//response to salicylic acid stimulus;GO:0009733//response to auxin stimulus;GO:0010200//response to chitin;GO:0009737//response to abscisic acid stimulus;GO:0009723//response to ethylene stimulus;GO:004668…	gi|449467898|ref|XP_004151659.1|/4.92385e-37/PREDICTED: transcription factor MYB59-like [Cucumis sativus]
CL1827.Contig8_All	2.42221	5.34222	4.83052	3.44189	11.1103	8.27386	7.22306	14.7993	5.44263	1.86354	4.16807	5.82277	8.00296	7.37059	5.28022	13.4633	K09422|1|1e-58|224|vvi:100260318|myb proto-oncogene protein, plant	GO:0005634//nucleus	GO:0005488//binding	GO:0009753//response to jasmonic acid stimulus;GO:0009739//response to gibberellin stimulus;GO:0009651//response to salt stress;GO:0006355//regulation of transcription, DNA-dependent;GO:0009751//response to salicylic acid stimulus;GO:0009733//response to auxin stimulus;GO:0010200//response to chitin;GO:0009737//response to abscisic acid stimulus;GO:0009723//response to ethylene stimulus;GO:004668…	gi|225435070|ref|XP_002284400.1|/1.78392e-57/PREDICTED: transcription factor MYB59-like [Vitis vinifera]
CL1862.Contig1_All	4.23616	5.9614	9.99879	4.16833	10.0031	11.4211	12.3267	6.51532	4.40105	5.09065	7.34716	7.05996	9.08629	8.85536	6.96017	4.42264	-	-	-	GO:0010363//regulation of plant-type hypersensitive response;GO:0009963//positive regulation of flavonoid biosynthetic process;GO:0006612//protein targeting to membrane	gi|460382032|ref|XP_004236744.1|/8.24668e-51/PREDICTED: elicitor-responsive protein 1-like [Solanum lycopersicum]
CL1897.Contig4_All	1.49594	0.794982	4.27878	3.33701	1.30365	0.238151	0.265532	1.66842	0.533547	19.0406	1.64905	1.93702	0.773331	0.184651	0.737001	0.461101	K09833|1|3e-95|347|vvi:100232967|homogenitisate phytyltransferase	GO:0016020//membrane;GO:0044464//cell part	GO:0010176//homogentisate phytyltransferase activity	GO:0009072//aromatic amino acid family metabolic process;GO:0000096//sulfur amino acid metabolic process;GO:0006636//unsaturated fatty acid biosynthetic process;GO:0010189//vitamin E biosynthetic process;GO:0044272//sulfur compound biosynthetic process;GO:0019288//isopentenyl diphosphate biosynthetic process, mevalonate-independent pathway;GO:0006546//glycine catabolic process;GO:0019748//seconda…	gi|147858275|emb|CAN79669.1|/1.07318e-94/hypothetical protein VITISV_043992 [Vitis vinifera]
CL1900.Contig1_All	32.1651	424.757	619.311	350.03	134.363	79.627	93.7014	115.517	59.05	428.178	763.527	563.278	195.941	112.527	103.785	79.3487	-	GO:0005737//cytoplasm;GO:0005634//nucleus;GO:0048046//apoplast	-	GO:0010090//trichome morphogenesis;GO:0042546//cell wall biogenesis;GO:0019344//cysteine biosynthetic process	gi|462401685|gb|EMJ07242.1|/7.11425e-40/hypothetical protein PRUPE_ppa012574mg [Prunus persica]
CL1923.Contig3_All	12.6838	5.52623	6.88349	5.17113	5.86375	10.2108	10.5581	6.70424	7.98472	8.04428	8.07706	5.00768	8.02519	8.26992	10.4659	6.61092	K13416|1|2e-35|148|ath:AT4G33430|brassinosteroid insensitive 1-associated receptor kinase 1 [EC:2.7.10.1 2.7.11.1];K13418|3|3e-33|141|ath:AT1G71830|somatic embryogenesis receptor kinase 1 [EC:2.7.10.1 2.7.11.1]	GO:0016021//integral to membrane;GO:0005576//extracellular region;GO:0005886//plasma membrane	GO:0016491//oxidoreductase activity;GO:0004674//protein serine/threonine kinase activity;GO:0005524//ATP binding	GO:0031348//negative regulation of defense response;GO:0006995//cellular response to nitrogen starvation;GO:0009867//jasmonic acid mediated signaling pathway;GO:0009697//salicylic acid biosynthetic process;GO:0035304//regulation of protein dephosphorylation;GO:0009862//systemic acquired resistance, salicylic acid mediated signaling pathway;GO:0010363//regulation of plant-type hypersensitive respo…	gi|460372122|ref|XP_004231881.1|/2.46213e-151/PREDICTED: probable LRR receptor-like serine/threonine-protein kinase At4g37250-like [Solanum lycopersicum]
CL1939.Contig3_All	5.56317	8.24899	6.97427	5.98887	13.1824	11.2527	10.1107	12.0879	7.93904	8.18556	7.44824	7.63821	10.4304	7.76483	7.80693	12.971	K11665|1|0.0|1578|vvi:100250397|DNA helicase INO80 [EC:3.6.4.12]	GO:0005634//nucleus	GO:0016740//transferase activity;GO:0004386//helicase activity;GO:0003677//DNA binding;GO:0005524//ATP binding	GO:0009630//gravitropism;GO:0006346//methylation-dependent chromatin silencing;GO:0010048//vernalization response;GO:0007267//cell-cell signaling;GO:0000956//nuclear-transcribed mRNA catabolic process;GO:0006306//DNA methylation;GO:0016444//somatic cell DNA recombination;GO:0035196//production of miRNAs involved in gene silencing by miRNA;GO:0010267//production of ta-siRNAs involved in RNA interf…	gi|225441914|ref|XP_002278785.1|/0/PREDICTED: DNA helicase INO80-like [Vitis vinifera]
CL1954.Contig4_All	3.8972	4.38914	4.02184	6.15426	11.7777	11.4452	8.68948	12.2021	5.57014	1.43185	4.11171	6.22219	9.70366	7.93949	10.3006	11.6295	K08869|1|0.0|1227|rcu:RCOM_0205150|aarF domain-containing kinase	GO:0005794//Golgi apparatus;GO:0005783//endoplasmic reticulum;GO:0005886//plasma membrane	GO:0016772//transferase activity, transferring phosphorus-containing groups	GO:0009244//lipopolysaccharide core region biosynthetic process;GO:0030968//endoplasmic reticulum unfolded protein response	gi|462422289|gb|EMJ26552.1|/0/hypothetical protein PRUPE_ppa000948mg [Prunus persica]
CL1990.Contig3_All	47.2832	56.6926	45.9833	47.5731	103.694	114.964	87.4691	69.8679	63.7318	24.2017	33.2661	71.7237	76.0944	69.132	106.593	77.3845	-	GO:0005634//nucleus	GO:0004842//ubiquitin-protein ligase activity	GO:0009414//response to water deprivation;GO:0051865//protein autoubiquitination	gi|462414981|gb|EMJ19718.1|/1.88346e-39/hypothetical protein PRUPE_ppa012532mg [Prunus persica]
CL2024.Contig2_All	0.78086	1.4854	1.81215	3.72172	1.36597	4.56844	4.58431	3.18418	2.77807	1.72718	2.76976	7.96236	2.71529	4.38551	6.83588	4.18571	K00430|1|7e-123|438|pop:POPTR_817694|peroxidase [EC:1.11.1.7]	GO:0005737//cytoplasm;GO:0005634//nucleus	GO:0020037//heme binding;GO:0046872//metal ion binding;GO:0004601//peroxidase activity	GO:0055114//oxidation-reduction process;GO:0006979//response to oxidative stress	gi|224073200|ref|XP_002304020.1|/8.82575e-122/predicted protein [Populus trichocarpa]
CL2030.Contig1_All	2.3553	2.21033	1.92916	3.27152	5.51468	14.5672	7.85759	14.7268	4.14563	6.41614	2.94603	4.42976	4.03512	7.58064	12.6526	20.1529	K02492|1|0.0|775|gmx:100782247|glutamyl-tRNA reductase [EC:1.2.1.70]	GO:0009507//chloroplast	GO:0008883//glutamyl-tRNA reductase activity;GO:0005515//protein binding;GO:0050661//NADP binding	GO:0055114//oxidation-reduction process;GO:0000302//response to reactive oxygen species;GO:0009416//response to light stimulus;GO:0010039//response to iron ion;GO:0015995//chlorophyll biosynthetic process;GO:0006782//protoporphyrinogen IX biosynthetic process;GO:0055072//iron ion homeostasis	gi|356507973|ref|XP_003522737.1|/0/PREDICTED: glutamyl-tRNA reductase 1, chloroplastic-like [Glycine max]
CL2038.Contig1_All	12.7522	16.0314	20.5873	15.5837	33.3646	26.4138	20.9564	22.9569	15.5728	5.3186	11.3031	17.7398	23.9257	24.6717	20.2976	28.4867	K06916|1|0.0|702|pop:POPTR_1106960|	GO:0005739//mitochondrion;GO:0009507//chloroplast	GO:0005516//calmodulin binding;GO:0005524//ATP binding;GO:0016887//ATPase activity	GO:0019243//methylglyoxal catabolic process to D-lactate;GO:0019375//galactolipid biosynthetic process;GO:0042631//cellular response to water deprivation;GO:0016036//cellular response to phosphate starvation	gi|225445752|ref|XP_002271848.1|/0/PREDICTED: lactation elevated protein 1 [Vitis vinifera]
CL2049.Contig1_All	10.993	7.92102	9.48154	12.6563	4.10154	7.98714	4.93581	4.33641	7.62547	15.0662	10.2613	3.90632	3.30557	4.69521	5.2194	5.60965	K13428|1|9e-123|439|aly:ARALYDRAFT_488953|LRR receptor-like serine/threonine-protein kinase EFR [EC:2.7.11.1]	GO:0016020//membrane;GO:0044464//cell part	GO:0016301//kinase activity	GO:0051716//cellular response to stimulus;GO:0044237//cellular metabolic process;GO:0006955//immune response;GO:0050794//regulation of cellular process;GO:0006952//defense response	gi|359486510|ref|XP_002271317.2|/6.77743e-157/PREDICTED: probable LRR receptor-like serine/threonine-protein kinase At3g47570-like, partial [Vitis vinifera]
CL2072.Contig4_All	3.24215	3.17388	3.66498	3.65598	6.61298	8.69975	4.70687	9.99144	2.81177	1.96003	2.50603	2.06222	4.12945	3.93172	3.16873	4.69428	K14498|1|3e-179|627|gmx:100806949|serine/threonine-protein kinase SRK2 [EC:2.7.11.1]	GO:0005829//cytosol;GO:0005634//nucleus	GO:0004674//protein serine/threonine kinase activity;GO:0005524//ATP binding	GO:0009739//response to gibberellin stimulus;GO:0010119//regulation of stomatal movement;GO:0006636//unsaturated fatty acid biosynthetic process;GO:0009414//response to water deprivation;GO:0040007//growth;GO:0009651//response to salt stress;GO:0042742//defense response to bacterium;GO:0019432//triglyceride biosynthetic process;GO:0006468//protein phosphorylation;GO:0005985//sucrose metabolic pro…	gi|460372475|ref|XP_004232055.1|/2.43401e-179/PREDICTED: serine/threonine-protein kinase SRK2I-like [Solanum lycopersicum]
CL213.Contig7_All	2.11059	7.98113	5.86721	6.27085	21.0682	35.9217	16.5928	220.199	6.32327	11.9726	5.73123	4.34779	7.42056	10.2787	22.1416	61.1672	-	GO:0009507//chloroplast	GO:0016168//chlorophyll binding	GO:0009744//response to sucrose stimulus;GO:0009409//response to cold;GO:0010224//response to UV-B;GO:0009718//anthocyanin-containing compound biosynthetic process;GO:0080167//response to karrikin	gi|1050916|emb|CAA63338.1|/9.73685e-80/unnamed protein product [Helianthus annuus]
CL2152.Contig2_All	17.1565	10.3348	16.3945	14.894	5.19441	4.92911	3.59726	4.93312	8.03129	18.7246	14.2129	16.0365	8.54862	6.02221	10.0271	6.07319	K07562|1|9e-33|136|pop:POPTR_800704|nonsense-mediated mRNA decay protein 3	GO:0005829//cytosol;GO:0005634//nucleus	-	GO:0007029//endoplasmic reticulum organization;GO:0006611//protein export from nucleus;GO:0009834//secondary cell wall biogenesis;GO:0000184//nuclear-transcribed mRNA catabolic process, nonsense-mediated decay	gi|224080157|ref|XP_002306035.1|/1.03867e-31/predicted protein [Populus trichocarpa]
CL2221.Contig4_All	68.1255	90.2661	122.78	118.422	157.895	140.324	100.466	186.524	42.6606	32.2436	44.7569	84.6932	91.1833	77.8408	84.7331	78.9169	K00344|1|2e-06|48.9|pop:POPTR_836840|NADPH2:quinone reductase [EC:1.6.5.5]	GO:0009941//chloroplast envelope;GO:0005773//vacuole;GO:0005794//Golgi apparatus;GO:0005886//plasma membrane;GO:0005829//cytosol;GO:0009535//chloroplast thylakoid membrane	GO:0003960//NADPH:quinone reductase activity;GO:0008270//zinc ion binding;GO:0000166//nucleotide binding	GO:0055114//oxidation-reduction process	gi|470107670|ref|XP_004290166.1|/1.44501e-36/PREDICTED: putative quinone-oxidoreductase homolog, chloroplastic-like [Fragaria vesca subsp. vesca]
CL2286.Contig1_All	11.4143	13.6191	15.8014	4.3785	3.98047	6.24802	5.3933	5.64796	6.26141	6.28845	4.86209	4.29863	4.30863	5.07013	4.15819	5.2031	K11816|1|1e-172|604|gmx:100799546|YUCCA family monooxygenase [EC:1.14.13.-]	-	GO:0050660//flavin adenine dinucleotide binding;GO:0004499//N,N-dimethylaniline monooxygenase activity;GO:0050661//NADP binding	GO:0009851//auxin biosynthetic process;GO:0055114//oxidation-reduction process	gi|356507869|ref|XP_003522685.1|/1.58098e-171/PREDICTED: flavin-containing monooxygenase YUCCA6-like [Glycine max]
CL2402.Contig3_All	11.5036	27.6642	27.4525	23.2077	37.1509	34.5412	34.6215	101.57	26.4865	17.4592	28.9525	29.7356	51.4563	35.3406	60.3556	38.9545	K06689|1|2e-47|184|vvi:100251531|ubiquitin-conjugating enzyme E2 D/E [EC:6.3.2.19]	GO:0005737//cytoplasm;GO:0005886//plasma membrane;GO:0005634//nucleus	GO:0004842//ubiquitin-protein ligase activity	GO:0051788//response to misfolded protein;GO:0006635//fatty acid beta-oxidation;GO:0043161//proteasomal ubiquitin-dependent protein catabolic process;GO:0006944//cellular membrane fusion;GO:0016558//protein import into peroxisome matrix;GO:0051510//regulation of unidimensional cell growth;GO:0048193//Golgi vesicle transport;GO:0042023//DNA endoreduplication;GO:0016567//protein ubiquitination;GO:0…	gi|225462031|ref|XP_002274367.1|/3.32733e-46/PREDICTED: ubiquitin-conjugating enzyme E2-17 kDa isoform 2 [Vitis vinifera]
CL2424.Contig2_All	0.479544	1.05412	2.00755	0.957773	2.40907	2.33799	1.96626	1.53764	1.4367	1.63758	0.656516	3.76701	2.65719	2.00267	1.59018	2.91004	K14498|1|2e-149|526|pop:POPTR_754742|serine/threonine-protein kinase SRK2 [EC:2.7.11.1]	GO:0005634//nucleus;GO:0005829//cytosol	GO:0005524//ATP binding;GO:0004674//protein serine/threonine kinase activity	GO:0006468//protein phosphorylation;GO:0009651//response to salt stress;GO:0080167//response to karrikin	gi|224066977|ref|XP_002302308.1|/3.22691e-148/predicted protein [Populus trichocarpa]
CL2459.Contig1_All	7.01201	9.08614	7.58198	9.00039	15.0969	19.6126	12.8358	18.0025	12.6358	7.24171	9.95402	12.2708	15.4977	19.9156	15.3601	14.0995	K13535|1|5e-179|625|gmx:100789925|cardiolipin-specific phospholipase [EC:3.1.1.-]	-	GO:0004623//phospholipase A2 activity;GO:0042171//lysophosphatidic acid acyltransferase activity	GO:0009407//toxin catabolic process;GO:0010583//response to cyclopentenone;GO:0010200//response to chitin;GO:0052542//defense response by callose deposition;GO:0070328//triglyceride homeostasis;GO:0055091//phospholipid homeostasis;GO:0055089//fatty acid homeostasis	gi|225458085|ref|XP_002280655.1|/0/PREDICTED: abhydrolase domain-containing protein 4-like [Vitis vinifera]
CL2461.Contig1_All	50.7374	25.0419	23.7472	13.8719	21.5102	16.8641	13.874	23.2684	38.2954	20.6162	22.5281	21.6623	33.6278	35.5453	22.2943	32.3347	-	GO:0005634//nucleus	GO:0005488//binding;GO:0004842//ubiquitin-protein ligase activity	GO:0009414//response to water deprivation;GO:0051865//protein autoubiquitination	gi|460367503|ref|XP_004229613.1|/3.54615e-39/PREDICTED: zinc finger A20 and AN1 domain-containing stress-associated protein 5-like isoform 2 [Solanum lycopersicum]
CL2461.Contig2_All	138.106	53.2676	97.405	43.4422	61.0998	45.1046	54.2045	78.2745	84.5243	65.487	64.1218	52.0472	63.943	77.5238	54.3737	85.7168	-	GO:0005634//nucleus	GO:0046872//metal ion binding;GO:0004842//ubiquitin-protein ligase activity	GO:0009414//response to water deprivation;GO:0051865//protein autoubiquitination;GO:0006007//glucose catabolic process	gi|460367503|ref|XP_004229613.1|/4.13957e-53/PREDICTED: zinc finger A20 and AN1 domain-containing stress-associated protein 5-like isoform 2 [Solanum lycopersicum]
CL2471.Contig1_All	2.34974	8.93964	6.17479	6.87958	13.438	5.70756	10.6199	13.5742	3.57487	2.11999	3.23518	18.7022	16.9394	12.8161	20.1613	12.239	K13420|1|3e-23|108|sbi:SORBI_06g028760|LRR receptor-like serine/threonine-protein kinase FLS2 [EC:2.7.11.1]	GO:0009507//chloroplast	-	GO:0006995//cellular response to nitrogen starvation	gi|337733638|gb|AEI72268.1|/8.65658e-118/leucine-rich repeat family protein [Citrus trifoliata]
CL2471.Contig4_All	2.92567	5.78801	10.9433	6.69327	9.44849	5.80747	7.79745	23.4935	21.6391	2.72476	19.0073	45.4122	49.6267	25.7846	39.2333	13.138	K00924|1|5e-24|110|osa:4341290|[EC:2.7.1.-];K13420|5|3e-23|108|sbi:SORBI_06g028760|LRR receptor-like serine/threonine-protein kinase FLS2 [EC:2.7.11.1]	GO:0009507//chloroplast	-	GO:0006995//cellular response to nitrogen starvation	gi|337733638|gb|AEI72268.1|/4.17349e-120/leucine-rich repeat family protein [Citrus trifoliata]
CL2471.Contig5_All	20.1383	65.268	53.5704	58.0484	90.4271	36.2169	53.101	108.739	85.629	19.1932	102.05	212.859	236.751	132.905	158.149	125.345	K00924|1|4e-24|110|osa:4341290|[EC:2.7.1.-];K13420|5|7e-24|110|aly:ARALYDRAFT_356368|LRR receptor-like serine/threonine-protein kinase FLS2 [EC:2.7.11.1]	GO:0009507//chloroplast	-	GO:0006995//cellular response to nitrogen starvation	gi|460406616|ref|XP_004248758.1|/2.37531e-130/PREDICTED: uncharacterized protein At4g06744-like [Solanum lycopersicum]
CL2502.Contig4_All	27.439	8.67508	7.24762	15.2938	6.45718	7.99998	7.61151	6.72544	17.8751	13.1934	13.7236	11.105	7.62013	9.15255	10.9694	8.88053	K13415|1|3e-27|120|pop:POPTR_650846|protein brassinosteroid insensitive 1 [EC:2.7.10.1 2.7.11.1]	GO:0016021//integral to membrane;GO:0016023//cytoplasmic membrane-bounded vesicle;GO:0005886//plasma membrane	GO:0004674//protein serine/threonine kinase activity;GO:0005524//ATP binding;GO:0050321//tau-protein kinase activity;GO:0032440//2-alkenal reductase [NAD(P)] activity	GO:0006468//protein phosphorylation;GO:0055114//oxidation-reduction process;GO:0010103//stomatal complex morphogenesis;GO:0007169//transmembrane receptor protein tyrosine kinase signaling pathway;GO:0048443//stamen development;GO:0002237//response to molecule of bacterial origin	gi|460405057|ref|XP_004247993.1|/3.21907e-104/PREDICTED: probably inactive leucine-rich repeat receptor-like protein kinase At3g28040-like [Solanum lycopersicum]
CL251.Contig2_All	29.3748	50.7302	30.6384	24.0909	10.8368	12.4135	11.1956	4.96944	15.8213	55.0225	26.3721	18.3982	9.06963	12.4053	11.1636	7.21039	-	-	GO:0050660//flavin adenine dinucleotide binding;GO:0046577//long-chain-alcohol oxidase activity	GO:0055114//oxidation-reduction process	gi|460404552|ref|XP_004247745.1|/1.25807e-85/PREDICTED: long-chain-alcohol oxidase FAO1-like [Solanum lycopersicum]
CL2517.Contig6_All	5.01375	1.53407	1.04295	2.16748	0.599702	0.332575	0.533968	0.931967	1.669	2.8906	0.832005	0.721337	0.0539973	0.20629	1.14005	0.643921	K13420|1|3e-154|543|vvi:100253808|LRR receptor-like serine/threonine-protein kinase FLS2 [EC:2.7.11.1]	GO:0005768//endosome;GO:0005886//plasma membrane	GO:0005515//protein binding;GO:0016706//oxidoreductase activity, acting on paired donors, with incorporation or reduction of molecular oxygen, 2-oxoglutarate as one donor, and incorporation of one atom each of oxygen into both donors;GO:0004674//protein serine/threonine kinase activity	GO:0071704;GO:0006898//receptor-mediated endocytosis;GO:0016045//detection of bacterium;GO:0052544//defense response by callose deposition in cell wall;GO:0016310//phosphorylation;GO:0042742//defense response to bacterium;GO:0010359//regulation of anion channel activity	gi|359483612|ref|XP_002272319.2|/3.36116e-153/PREDICTED: LRR receptor-like serine/threonine-protein kinase FLS2-like [Vitis vinifera]
CL2529.Contig1_All	191.577	135.047	183.741	184.98	66.7558	73.922	117	66.0555	176.653	410.001	224.005	111.259	81.7058	120.664	131.825	111.918	K00058|1|0.0|983|vvi:100260655|D-3-phosphoglycerate dehydrogenase [EC:1.1.1.95]	GO:0005829//cytosol;GO:0005739//mitochondrion;GO:0009570//chloroplast stroma;GO:0016020//membrane	GO:0051287//NAD binding;GO:0004617//phosphoglycerate dehydrogenase activity;GO:0005524//ATP binding;GO:0016597//amino acid binding	GO:0009561//megagametogenesis;GO:0055114//oxidation-reduction process;GO:0006564//L-serine biosynthetic process	gi|449445906|ref|XP_004140713.1|/0/PREDICTED: d-3-phosphoglycerate dehydrogenase, chloroplastic-like [Cucumis sativus]
CL2635.Contig2_All	13.5738	0.983655	1.05885	0.452679	0.447314	0.694584	0.82607	1.3903	1.65987	0.644983	1.24118	0.376629	0.375912	1.5558	0.330694	0.560346	K01090|1|2e-30|130|sbi:SORBI_01g038410|protein phosphatase [EC:3.1.3.16];K14497|2|3e-15|80.5|osa:4339671|protein phosphatase 2C [EC:3.1.3.16]	GO:0005634//nucleus	GO:0046872//metal ion binding;GO:0004722//protein serine/threonine phosphatase activity	GO:0010440//stomatal lineage progression;GO:0006470//protein dephosphorylation;GO:0035556//intracellular signal transduction;GO:0009409//response to cold;GO:0048481//ovule development;GO:0006970//response to osmotic stress;GO:0009738//abscisic acid mediated signaling pathway	gi|356569519|ref|XP_003552947.1|/5.39655e-39/PREDICTED: probable protein phosphatase 2C 25-like [Glycine max]
CL265.Contig19_All	8.32079	12.944	16.9626	14.5037	26.2749	20.3997	27.7076	32.9444	18.6966	8.266	9.9417	14.581	11.6677	15.8169	11.4782	23.7881	K03695|1|3e-13|71.6|gmx:100795662|ATP-dependent Clp protease ATP-binding subunit ClpB	GO:0005739//mitochondrion;GO:0009941//chloroplast envelope;GO:0009570//chloroplast stroma	GO:0005524//ATP binding;GO:0016887//ATPase activity	GO:0006457//protein folding;GO:0009408//response to heat;GO:0016485//protein processing;GO:0009644//response to high light intensity;GO:0042542//response to hydrogen peroxide	gi|224089350|ref|XP_002308700.1|/4.06355e-15/predicted protein [Populus trichocarpa]
CL2672.Contig2_All	21.9211	19.4175	24.426	22.487	36.0559	44.8735	53.1745	23.2694	33.3374	23.2656	45.6603	28.5429	36.8438	46.6787	43.3045	44.6117	-	GO:0005773//vacuole;GO:0005634//nucleus	GO:0031072//heat shock protein binding	GO:0006457//protein folding;GO:0006950//response to stress	gi|225437529|ref|XP_002275599.1|/0/PREDICTED: uncharacterized protein LOC100264117 [Vitis vinifera]
CL2757.Contig3_All	5.28476	2.42947	2.6152	3.14852	0.62224	1.10424	1.29275	0.552567	0.309237	0.0769036	1.66489	0.748447	0.8404	1.3556	0.591447	0.400873	K06892|1|9e-48|189|pop:POPTR_550478|;K05278|2|3e-42|171|vvi:100232938|flavonol synthase [EC:1.14.11.23]	GO:0005737//cytoplasm	GO:0016702//oxidoreductase activity, acting on single donors with incorporation of molecular oxygen, incorporation of two atoms of oxygen;GO:0045431//flavonol synthase activity;GO:0045486//naringenin 3-dioxygenase activity	GO:0055114//oxidation-reduction process;GO:0071281//cellular response to iron ion;GO:0071369//cellular response to ethylene stimulus;GO:0051555//flavonol biosynthetic process;GO:0071732//cellular response to nitric oxide	gi|224081447|ref|XP_002306414.1|/8.17798e-133/predicted protein [Populus trichocarpa]
CL2780.Contig2_All	17.6811	21.2064	19.4294	20.4983	47.4464	46.2911	43.6375	55.3618	28.1036	11.2506	16.6477	31.7202	42.4973	40.1381	46.0015	60.8672	K00454|1|0.0|1330|pop:POPTR_828417|lipoxygenase [EC:1.13.11.12]	-	GO:0016165//lipoxygenase activity;GO:0005506//iron ion binding	GO:0055114//oxidation-reduction process;GO:0009620//response to fungus;GO:0080086//stamen filament development;GO:0009555//pollen development;GO:0009901//anther dehiscence;GO:0031408//oxylipin biosynthetic process	gi|32454714|gb|AAP83138.1|/0/lipoxygenase [Nicotiana attenuata]
CL2803.Contig1_All	58.2677	50.6348	37.5719	25.6022	20.3434	31.3864	42.5358	14.3887	48.9045	73.3328	54.7286	26.3518	18.5755	36.7387	40.4912	31.4629	K00924|1|1e-41|168|aly:ARALYDRAFT_473063|[EC:2.7.1.-];K13415|5|3e-39|160|sbi:SORBI_03g032990|protein brassinosteroid insensitive 1 [EC:2.7.10.1 2.7.11.1]	GO:0016021//integral to membrane;GO:0005886//plasma membrane	GO:0032440//2-alkenal reductase [NAD(P)] activity;GO:0004674//protein serine/threonine kinase activity;GO:0005524//ATP binding	GO:0010103//stomatal complex morphogenesis;GO:0048653//anther development;GO:0016126//sterol biosynthetic process;GO:0010075//regulation of meristem growth;GO:0007169//transmembrane receptor protein tyrosine kinase signaling pathway;GO:0006084//acetyl-CoA metabolic process;GO:0006468//protein phosphorylation;GO:0055114//oxidation-reduction process;GO:0002237//response to molecule of bacterial ori…	gi|359494335|ref|XP_002267870.2|/2.96154e-111/PREDICTED: probable LRR receptor-like serine/threonine-protein kinase At4g26540-like [Vitis vinifera]
CL2814.Contig2_All	0.457984	9.13796	3.1677	4.98934	7.39531	4.08297	3.5281	7.151	2.28684	3.83879	4.332	12.8685	13.5691	5.01241	4.98128	3.45857	K00083|1|2e-96|350|pop:POPTR_667694|cinnamyl-alcohol dehydrogenase [EC:1.1.1.195]	-	GO:0045551//cinnamyl-alcohol dehydrogenase activity;GO:0018456//aryl-alcohol dehydrogenase (NAD+) activity;GO:0008270//zinc ion binding;GO:0000166//nucleotide binding;GO:0046029//mannitol dehydrogenase activity	GO:0009626//plant-type hypersensitive response;GO:0009617//response to bacterium;GO:0009809//lignin biosynthetic process;GO:0055114//oxidation-reduction process	gi|82941435|dbj|BAE48786.1|/2.46867e-101/10-hydroxygeraniol oxidoreductase [Codonopsis lanceolata]
CL2874.Contig2_All	2.89284	3.41407	3.48164	3.60172	5.52921	4.9343	5.89772	5.87659	5.61577	3.79385	4.32047	5.35112	7.77105	7.65163	4.88642	6.68755	K08287|1|2e-17|89.4|osa:4327372|dual-specificity kinase [EC:2.7.12.1];K00924|4|1e-13|77.0|osa:4326374|[EC:2.7.1.-];K08823|5|2e-11|69.3|olu:OSTLU_50484|CDC-like kinase [EC:2.7.12.1]	-	-	GO:0019761//glucosinolate biosynthetic process	gi|255587617|ref|XP_002534331.1|/2.18025e-52/conserved hypothetical protein [Ricinus communis]
CL2941.Contig1_All	0.813589	3.30167	3.1502	1.93382	2.70711	1.35998	1.65418	2.53657	2.88066	1.72208	1.98834	4.35754	2.40881	3.06752	2.70769	2.21424	K13428|1|5e-116|416|ath:AT5G20480|LRR receptor-like serine/threonine-protein kinase EFR [EC:2.7.11.1]	GO:0016020//membrane;GO:0044464//cell part	GO:0016301//kinase activity	GO:0051716//cellular response to stimulus;GO:0044237//cellular metabolic process;GO:0006955//immune response;GO:0050794//regulation of cellular process;GO:0006952//defense response	gi|224141953|ref|XP_002324325.1|/1.60041e-148/predicted protein [Populus trichocarpa]
CL2977.Contig1_All	3.78725	2.29704	1.52854	0.941779	1.7726	1.92673	1.96412	1.65283	2.00413	1.15016	1.19888	2.20143	2.12275	1.45833	2.52264	2.66463	K14494|1|2e-63|242|pop:POPTR_645273|DELLA protein	GO:0009941//chloroplast envelope;GO:0009570//chloroplast stroma;GO:0005634//nucleus	GO:0004871//signal transducer activity;GO:0004048//anthranilate phosphoribosyltransferase activity;GO:0003700//sequence-specific DNA binding transcription factor activity	GO:0000162//tryptophan biosynthetic process;GO:0006355//regulation of transcription, DNA-dependent;GO:0042742//defense response to bacterium;GO:0009640//photomorphogenesis;GO:0034976//response to endoplasmic reticulum stress;GO:0007165//signal transduction;GO:0006569//tryptophan catabolic process;GO:0009684//indoleacetic acid biosynthetic process;GO:0009627//systemic acquired resistance	gi|462411668|gb|EMJ16717.1|/0/hypothetical protein PRUPE_ppa003702mg [Prunus persica]
CL307.Contig1_All	93.1058	58.7727	47.7216	116.838	214.218	286.794	224.723	306.44	60.5008	21.3614	51.3835	78.7206	94.051	104.495	113.636	111.716	K09872|1|5e-144|509|rcu:RCOM_1356060|aquaporin PIP	GO:0005773//vacuole;GO:0005886//plasma membrane;GO:0016021//integral to membrane;GO:0009507//chloroplast	GO:0005215//transporter activity	GO:0009269//response to desiccation;GO:0006833//water transport;GO:0006970//response to osmotic stress;GO:0080170//hydrogen peroxide transmembrane transport;GO:0009737//response to abscisic acid stimulus	gi|82659447|gb|ABB88840.1|/4.05892e-152/aquaporin [Stevia rebaudiana]
CL307.Contig8_All	88.314	63.806	62.4926	116.475	199.485	293.619	245.656	380.993	132.757	41.4958	107.687	206.501	149.292	188.28	228.9	152.803	K09872|1|2e-145|513|rcu:RCOM_1356060|aquaporin PIP	GO:0005773//vacuole;GO:0005886//plasma membrane;GO:0016021//integral to membrane;GO:0009507//chloroplast	GO:0005215//transporter activity	GO:0009269//response to desiccation;GO:0006833//water transport;GO:0006970//response to osmotic stress;GO:0080170//hydrogen peroxide transmembrane transport;GO:0009737//response to abscisic acid stimulus	gi|255578852|ref|XP_002530280.1|/1.03495e-150/Aquaporin PIP2.1, putative [Ricinus communis]
CL3097.Contig3_All	21.6072	6.38913	9.60487	4.96807	3.62345	1.72423	4.93771	2.90633	6.42464	7.58418	8.51354	6.59381	4.19923	3.65884	3.19724	2.54773	K08488|1|4e-19|94.0|ath:AT1G32270|syntaxin 7	GO:0005794//Golgi apparatus;GO:0009506//plasmodesma;GO:0005886//plasma membrane;GO:0005774//vacuolar membrane	-	GO:0042742//defense response to bacterium;GO:0051607//defense response to virus	gi|7417006|gb|AAF62403.1|AF212183_1/9.68009e-69/harpin inducing protein [Nicotiana tabacum]
CL3112.Contig3_All	6.29513	4.98159	3.43745	12.0701	17.755	15.3633	9.57382	13.7961	18.6714	10.0841	12.8805	24.307	38.7829	31.874	37.0736	35.96	K10526|1|9e-71|265|sbi:SORBI_01g048200|OPC-8:0 CoA ligase 1 [EC:6.2.1.-];K01904|2|1e-70|264|aly:ARALYDRAFT_490166|4-coumarate--CoA ligase [EC:6.2.1.12]	GO:0009507//chloroplast	GO:0047077;GO:0016207//4-coumarate-CoA ligase activity	GO:0009610//response to symbiotic fungus;GO:0055114//oxidation-reduction process;GO:0006914//autophagy	gi|255555939|ref|XP_002519005.1|/2.0739e-90/AMP dependent CoA ligase, putative [Ricinus communis]
CL3153.Contig7_All	1.0179	-	-	-	-	-	-	-	-	-	-	-	-	-	-	0.137266	-	GO:0005794//Golgi apparatus	GO:0016757//transferase activity, transferring glycosyl groups	GO:0030968//endoplasmic reticulum unfolded protein response	gi|460401712|ref|XP_004246361.1|/1.75439e-132/PREDICTED: uncharacterized protein At1g04910-like [Solanum lycopersicum]
CL3175.Contig1_All	10.1373	28.2829	35.9805	24.4539	62.1641	40.2451	61.6738	232.733	15.1855	56.3096	32.0375	17.7204	86.2225	31.4387	32.8472	99.5986	K00924|1|5e-51|198|osa:4342410|[EC:2.7.1.-];K07198|3|8e-19|91.7|bdi:100836644|5'-AMP-activated protein kinase, catalytic alpha subunit [EC:2.7.11.11]	-	GO:0005524//ATP binding;GO:0004683//calmodulin-dependent protein kinase activity	GO:0010540//basipetal auxin transport;GO:0006468//protein phosphorylation;GO:0009414//response to water deprivation;GO:0042538//hyperosmotic salinity response;GO:0007165//signal transduction;GO:0007275//multicellular organismal development	gi|470101323|ref|XP_004287123.1|/1.40114e-82/PREDICTED: CBL-interacting serine/threonine-protein kinase 6-like [Fragaria vesca subsp. vesca]
CL325.Contig2_All	0.48466	0.688388	0.494009	0.316797	2.15651	0.972177	1.68614	1.97296	0.363006	0.0902753	0.36192	0.322147	1.2496	0.502519	0.797143	0.993435	K00696|1|0.0|1541|vvi:100232974|sucrose-phosphate synthase [EC:2.4.1.14]	GO:0005634//nucleus;GO:0005886//plasma membrane	GO:0046524//sucrose-phosphate synthase activity	GO:0001666//response to hypoxia;GO:0010075//regulation of meristem growth;GO:0005985//sucrose metabolic process;GO:0019375//galactolipid biosynthetic process	gi|58825798|gb|AAW82754.1|/0/sucrose-phosphate synthase 1 [Vitis vinifera]
CL3260.Contig1_All	77.9368	41.6594	28.5575	34.6076	41.0149	72.9931	77.3682	38.4486	83.468	79.434	70.4038	43.0514	49.8307	47.9239	44.4666	39.3401	-	GO:0005576//extracellular region;GO:0005634//nucleus;GO:0005739//mitochondrion	-	GO:0010345//suberin biosynthetic process	gi|224100911|ref|XP_002312064.1|/7.5045e-99/predicted protein [Populus trichocarpa]
CL3260.Contig2_All	73.5087	44.2336	16.3318	28.1088	37.979	75.1689	67.7555	38.6721	76.6702	70.7164	55.7578	39.3275	47.0174	47.5903	45.9296	33.7434	-	GO:0005576//extracellular region;GO:0005634//nucleus;GO:0005739//mitochondrion	-	GO:0010345//suberin biosynthetic process	gi|224100911|ref|XP_002312064.1|/4.48418e-101/predicted protein [Populus trichocarpa]
CL3344.Contig3_All	51.0612	28.7104	31.769	42.5099	19.3001	19.8324	32.8248	14.4821	48.908	58.3588	44.8897	28.3583	18.6045	25.3627	27.4875	25.1726	K04802|1|3e-134|476|bdi:100843467|proliferating cell nuclear antigen	GO:0005730//nucleolus;GO:0043626//PCNA complex;GO:0005737//cytoplasm	GO:0030337//DNA polymerase processivity factor activity;GO:0003677//DNA binding	GO:0042276//error-prone translesion synthesis;GO:0006275//regulation of DNA replication	gi|129690|sp|Q00265.1|PCNA2_DAUCA/7.22733e-144/RecName: Full=Proliferating cell nuclear antigen large form; Short=PCNA; AltName: Full=Cyclin
CL3367.Contig1_All	25.1693	18.8374	16.6726	18.237	12.2466	14.681	12.0844	9.31869	9.8452	14.3829	10.6961	11.8607	8.51867	9.11653	7.83408	7.15392	K15718|1|0.0|711|vvi:100232917|linoleate 9S-lipoxygenase [EC:1.13.11.58]	-	GO:0016165//lipoxygenase activity;GO:0005506//iron ion binding	GO:0051707//response to other organism;GO:0055114//oxidation-reduction process;GO:0009725//response to hormone stimulus;GO:0006950//response to stress;GO:0031408//oxylipin biosynthetic process	gi|208611514|gb|ABW75772.2|/0/lipoxygenase [Camellia sinensis]
CL3367.Contig6_All	90.6785	75.5654	75.8919	68.0118	43.3847	58.7889	43.0317	36.389	48.8751	46.8297	51.1197	49.9287	38.5252	42.3073	33.1979	25.5993	K15718|1|2e-158|556|vvi:100252850|linoleate 9S-lipoxygenase [EC:1.13.11.58]	-	GO:0005506//iron ion binding;GO:0016165//lipoxygenase activity	GO:0031408//oxylipin biosynthetic process;GO:0055114//oxidation-reduction process	gi|16904543|emb|CAD10740.1|/6.5426e-160/lipoxygenase [Corylus avellana]
CL3367.Contig8_All	49.1942	34.0194	38.8013	28.9722	23.5367	32.1548	20.218	12.3976	40.074	28.488	46.2337	34.3947	23.322	29.2454	24.8458	13.0978	K15718|1|3e-142|502|vvi:100252850|linoleate 9S-lipoxygenase [EC:1.13.11.58]	-	GO:0016165//lipoxygenase activity;GO:0005506//iron ion binding	GO:0009753//response to jasmonic acid stimulus;GO:0055114//oxidation-reduction process;GO:0048364//root development;GO:0009611//response to wounding;GO:0009737//response to abscisic acid stimulus;GO:0009816//defense response to bacterium, incompatible interaction;GO:0031408//oxylipin biosynthetic process	gi|268636247|gb|ACZ17392.1|/4.7357e-143/lipoxygenase [Vitis vinifera]
CL3396.Contig2_All	11.1374	10.6104	6.82323	24.7104	79.3936	84.1175	41.3125	170.644	10.0712	4.68031	5.1727	11.9415	35.3876	26.5224	24.5372	128.578	K13993|1|2e-72|270|mtr:MTR_6g061850|HSP20 family protein	GO:0005737//cytoplasm	-	GO:0006950//response to stress	gi|18073562|emb|CAC84406.1|/5.89443e-81/17.6 kDa heat-shock protein [Helianthus annuus]
CL3405.Contig1_All	3.42619	23.3063	23.6159	22.0893	18.1997	12.7218	9.33764	25.9811	4.87997	21.1855	11.6601	24.9456	15.4343	10.9194	6.30274	7.81665	K05666|1|8e-27|120|olu:OSTLU_35503|ATP-binding cassette, subfamily C (CFTR/MRP), member 2	GO:0000325//plant-type vacuole;GO:0005774//vacuolar membrane;GO:0016021//integral to membrane;GO:0005794//Golgi apparatus;GO:0009506//plasmodesma;GO:0005886//plasma membrane	GO:0032440//2-alkenal reductase [NAD(P)] activity;GO:0008517//folic acid transporter activity;GO:0042626//ATPase activity, coupled to transmembrane movement of substances;GO:0005524//ATP binding	GO:0009611//response to wounding;GO:0009414//response to water deprivation;GO:0010118//stomatal movement;GO:0009624//response to nematode;GO:0006855//drug transmembrane transport;GO:0034976//response to endoplasmic reticulum stress;GO:0055114//oxidation-reduction process;GO:0006200//ATP catabolic process;GO:0009627//systemic acquired resistance	gi|255564132|ref|XP_002523063.1|/0/multidrug resistance-associated protein 2, 6 (mrp2, 6), abc-transoprter, putative [Ricinus communis]
CL3405.Contig4_All	15.56	37.0159	32.275	36.7316	50.2049	46.8893	35.7121	66.5673	21.46	36.8582	24.8576	47.9323	50.9087	42.0394	31.9917	55.9682	K05666|1|0.0|703|olu:OSTLU_35503|ATP-binding cassette, subfamily C (CFTR/MRP), member 2;K05658|2|6e-67|255|pop:POPTR_258774|ATP-binding cassette, subfamily B (MDR/TAP), member 1	GO:0000325//plant-type vacuole;GO:0005774//vacuolar membrane;GO:0016021//integral to membrane;GO:0005794//Golgi apparatus;GO:0009506//plasmodesma;GO:0005886//plasma membrane	GO:0032440//2-alkenal reductase [NAD(P)] activity;GO:0008517//folic acid transporter activity;GO:0042626//ATPase activity, coupled to transmembrane movement of substances;GO:0005524//ATP binding	GO:0009611//response to wounding;GO:0009414//response to water deprivation;GO:0010118//stomatal movement;GO:0009624//response to nematode;GO:0006855//drug transmembrane transport;GO:0034976//response to endoplasmic reticulum stress;GO:0015884//folic acid transport;GO:0055114//oxidation-reduction process;GO:0006200//ATP catabolic process;GO:0009627//systemic acquired resistance	gi|462395076|gb|EMJ00875.1|/0/hypothetical protein PRUPE_ppa000182mg [Prunus persica]
CL3442.Contig6_All	-	1.19792	0.902647	1.02906	3.81325	1.18423	2.37669	2.86422	0.442187	0.219933	0.264518	0.85618	0.560798	0.61213	1.2216	1.62412	K08233|1|9e-73|271|ath:AT2G23600|polyneuridine-aldehyde esterase [EC:3.1.1.78]	-	GO:0016298//lipase activity;GO:0080031//methyl salicylate esterase activity	GO:0009862//systemic acquired resistance, salicylic acid mediated signaling pathway;GO:0032787//monocarboxylic acid metabolic process	gi|224096834|ref|XP_002310754.1|/3.12889e-87/predicted protein [Populus trichocarpa]
CL3457.Contig1_All	10.0663	1.61252	2.31439	0.865762	1.42584	1.10701	0.592456	4.43164	0.198409	0.986839	0.395631	-	0.359471	0.457771	-	0.857343	-	-	-	GO:0009695//jasmonic acid biosynthetic process;GO:0009753//response to jasmonic acid stimulus;GO:0035556//intracellular signal transduction;GO:0030968//endoplasmic reticulum unfolded protein response;GO:0009611//response to wounding;GO:0010200//response to chitin;GO:0009738//abscisic acid mediated signaling pathway;GO:0009620//response to fungus	gi|357111314|ref|XP_003557459.1|/2.91431e-13/PREDICTED: uncharacterized protein LOC100826478 [Brachypodium distachyon]
CL3457.Contig2_All	263.942	64.9241	131.916	81.475	63.6328	78.4022	55.1799	62.5578	55.823	83.0558	44.141	40.5325	47.4304	49.0755	34.9754	42.4208	-	-	-	GO:0009695//jasmonic acid biosynthetic process;GO:0009753//response to jasmonic acid stimulus;GO:0035556//intracellular signal transduction;GO:0030968//endoplasmic reticulum unfolded protein response;GO:0009611//response to wounding;GO:0010200//response to chitin;GO:0009738//abscisic acid mediated signaling pathway;GO:0009620//response to fungus	gi|359482285|ref|XP_003632749.1|/1.16087e-14/PREDICTED: uncharacterized protein LOC100267578 [Vitis vinifera]
CL3457.Contig3_All	6.95504	0.784017	0.421977	-	0.415951	2.58353	-	-	-	0.359856	-	-	-	1.00157	-	-	-	-	-	GO:0009695//jasmonic acid biosynthetic process;GO:0009753//response to jasmonic acid stimulus;GO:0035556//intracellular signal transduction;GO:0030968//endoplasmic reticulum unfolded protein response;GO:0009611//response to wounding;GO:0010200//response to chitin;GO:0009738//abscisic acid mediated signaling pathway;GO:0009620//response to fungus	gi|359482285|ref|XP_003632749.1|/1.67999e-13/PREDICTED: uncharacterized protein LOC100267578 [Vitis vinifera]
CL3462.Contig4_All	88.3984	84.9866	55.064	40.3493	43.609	42.0199	53.0124	60.449	82.1932	58.6131	42.2431	32.456	61.4508	48.8156	50.7199	46.3563	K06694|1|2e-13|75.5|gmx:100499930|26S proteasome non-ATPase regulatory subunit 10	-	GO:0004842//ubiquitin-protein ligase activity;GO:0008270//zinc ion binding	GO:0042742//defense response to bacterium;GO:0051865//protein autoubiquitination	gi|62869545|gb|AAY17949.1|/0/ring zinc finger protein [Artemisia desertorum]
CL3474.Contig2_All	0.13732	0.139317	-	0.598394	12.2695	10.5589	4.60678	29.0607	0.514259	0.25578	-	-	2.70198	1.77975	2.07643	34.4434	K13993|1|1e-61|234|vvi:100268056|HSP20 family protein	-	-	GO:0006950//response to stress	gi|1170365|sp|P46516.1|HSP21_HELAN/7.04594e-87/RecName: Full=17.9 kDa class II heat shock protein
CL3496.Contig1_All	4.6057	12.1945	14.1695	10.2186	15.5392	16.0079	15.6604	16.4907	8.70821	12.9205	13.3798	20.211	16.5395	16.1607	13.7677	13.5882	K01703|1|0.0|842|vvi:100251885|3-isopropylmalate/(R)-2-methylmalate dehydratase large subunit [EC:4.2.1.33 4.2.1.35]	GO:0009570//chloroplast stroma	GO:0003861//3-isopropylmalate dehydratase activity;GO:0051539//4 iron, 4 sulfur cluster binding;GO:0050486//intramolecular transferase activity, transferring hydroxy groups	GO:0009651//response to salt stress;GO:0008652//cellular amino acid biosynthetic process;GO:0000023//maltose metabolic process;GO:0019252//starch biosynthetic process;GO:0006096//glycolysis;GO:0006094//gluconeogenesis;GO:0046686//response to cadmium ion;GO:0019761//glucosinolate biosynthetic process	gi|462424661|gb|EMJ28924.1|/0/hypothetical protein PRUPE_ppa004448mg [Prunus persica]
CL3496.Contig4_All	11.8359	20.3743	34.9638	25.7885	33.5245	52.8674	40.7194	24.3453	32.4082	18.2514	46.3659	45.8139	43.9054	42.8349	40.3034	44.6648	K01703|1|2e-174|609|gmx:100780547|3-isopropylmalate/(R)-2-methylmalate dehydratase large subunit [EC:4.2.1.33 4.2.1.35]	GO:0009570//chloroplast stroma	GO:0003861//3-isopropylmalate dehydratase activity;GO:0051539//4 iron, 4 sulfur cluster binding;GO:0050486//intramolecular transferase activity, transferring hydroxy groups	GO:0008652//cellular amino acid biosynthetic process;GO:0046686//response to cadmium ion;GO:0019761//glucosinolate biosynthetic process	gi|462424661|gb|EMJ28924.1|/1.29733e-173/hypothetical protein PRUPE_ppa004448mg [Prunus persica]
CL3524.Contig1_All	1.27623	5.86971	4.36715	3.98566	6.68616	3.9111	5.13777	8.11324	3.82355	1.82251	3.68505	10.6423	5.7151	6.32225	5.21385	4.75005	K05278|1|4e-45|177|zma:100272992|flavonol synthase [EC:1.14.11.23]	GO:0005737//cytoplasm	GO:0016706//oxidoreductase activity, acting on paired donors, with incorporation or reduction of molecular oxygen, 2-oxoglutarate as one donor, and incorporation of one atom each of oxygen into both donors	GO:0009813//flavonoid biosynthetic process	gi|224120306|ref|XP_002331015.1|/1.13958e-95/predicted protein [Populus trichocarpa]
CL3548.Contig2_All	1.31266	22.1554	19.1575	12.0902	16.5716	8.67712	6.93912	16.6696	15.9095	7.44622	12.5648	44.5628	32.063	34.6443	52.2337	20.8556	K09873|1|2e-113|407|osa:4324303|aquaporin TIP	GO:0016021//integral to membrane;GO:0009941//chloroplast envelope;GO:0009705//plant-type vacuole membrane;GO:0000326//protein storage vacuole;GO:0042807//central vacuole;GO:0043674//columella;GO:0005783//endoplasmic reticulum;GO:0005886//plasma membrane	GO:0015204//urea transmembrane transporter activity	GO:0042742//defense response to bacterium;GO:0071918//urea transmembrane transport;GO:0080170//hydrogen peroxide transmembrane transport;GO:0006833//water transport;GO:0030104//water homeostasis	gi|444300800|gb|AGD98709.1|/6.5693e-122/aquaporin protein 6 [Camellia sinensis]
CL3553.Contig1_All	8.36913	15.0161	3.72367	3.12357	6.1731	6.02333	4.44834	7.908	17.2962	9.16563	5.26591	8.77976	8.88572	11.3156	9.80578	9.15418	K00517|1|1e-98|358|aly:ARALYDRAFT_323436|[EC:1.14.-.-];K10523|3|2e-12|72.4|osa:4344139|speckle-type POZ protein;K04498|5|2e-09|62.4|pop:POPTR_803030|E1A/CREB-binding protein [EC:2.3.1.48]	GO:0005737//cytoplasm;GO:0005634//nucleus	GO:0005516//calmodulin binding;GO:0003712//transcription cofactor activity;GO:0008270//zinc ion binding;GO:0004402//histone acetyltransferase activity	GO:0006355//regulation of transcription, DNA-dependent;GO:0009553//embryo sac development;GO:0009751//response to salicylic acid stimulus;GO:0009733//response to auxin stimulus;GO:0009555//pollen development;GO:0016573//histone acetylation;GO:0042542//response to hydrogen peroxide	gi|255540423|ref|XP_002511276.1|/5.5678e-119/protein binding protein, putative [Ricinus communis]
CL3561.Contig2_All	11.2732	10.0592	9.78986	6.2146	8.62656	7.8328	4.35401	4.88528	4.7813	6.45124	4.25987	3.57014	4.23914	4.34217	1.83759	4.50573	K09506|1|1e-31|134|gmx:100795949|DnaJ homolog subfamily A member 5	GO:0005622//intracellular	GO:0008270//zinc ion binding	GO:0006950//response to stress	gi|328796711|gb|AEB40394.1|/1.02153e-48/DNAJ heat shock N-terminal domain-containing protein [Helianthus annuus]
CL3574.Contig1_All	8.6674	5.6341	4.47776	4.806	2.29071	4.85833	3.13406	3.69013	3.96506	10.634	4.99963	2.7755	2.21851	1.97314	2.06524	4.03138	K00102|1|2e-08|59.7|olu:OSTLU_46355|D-lactate dehydrogenase (cytochrome) [EC:1.1.2.4];K00279|3|2e-07|56.6|gmx:100777568|cytokinin dehydrogenase [EC:1.5.99.12]	GO:0043231//intracellular membrane-bounded organelle;GO:0044444//cytoplasmic part;GO:0071944//cell periphery	GO:0050660//flavin adenine dinucleotide binding;GO:0008762//UDP-N-acetylmuramate dehydrogenase activity;GO:0050468	GO:0055114//oxidation-reduction process	gi|356510760|ref|XP_003524102.1|/0/PREDICTED: reticuline oxidase-like protein-like [Glycine max]
CL3574.Contig5_All	13.2896	12.9008	5.42953	8.12428	2.676	3.83562	2.28085	2.31924	6.23008	26.98	6.21144	6.06613	2.72456	3.05656	3.04359	4.25471	-	GO:0005829//cytosol;GO:0005739//mitochondrion;GO:0009506//plasmodesma;GO:0009505//plant-type cell wall;GO:0009507//chloroplast;GO:0005773//vacuole;GO:0005886//plasma membrane;GO:0048046//apoplast	GO:0050468;GO:0009055//electron carrier activity;GO:0050660//flavin adenine dinucleotide binding;GO:0008762//UDP-N-acetylmuramate dehydrogenase activity	GO:0006979//response to oxidative stress;GO:0010363//regulation of plant-type hypersensitive response;GO:0055114//oxidation-reduction process;GO:0009611//response to wounding;GO:0002679//respiratory burst involved in defense response;GO:0010200//response to chitin;GO:0006612//protein targeting to membrane;GO:0006944//cellular membrane fusion;GO:0043069//negative regulation of programmed cell deat…	gi|255564321|ref|XP_002523157.1|/5.47826e-119/Reticuline oxidase precursor, putative [Ricinus communis]
CL3613.Contig1_All	3.91643	12.9134	13.4254	9.48136	29.5123	17.5486	19.0593	33.6697	7.57787	1.11451	5.36176	15.777	26.3515	12.5018	19.3073	14.6999	K09338|1|9e-68|255|aly:ARALYDRAFT_477377|homeobox-leucine zipper protein	-	GO:0043565//sequence-specific DNA binding;GO:0042803//protein homodimerization activity	GO:0009630//gravitropism;GO:0009651//response to salt stress;GO:0015706//nitrate transport;GO:0009965//leaf morphogenesis;GO:0009637//response to blue light;GO:0015996//chlorophyll catabolic process;GO:0010228//vegetative to reproductive phase transition of meristem;GO:0010167//response to nitrate;GO:0045893//positive regulation of transcription, DNA-dependent	gi|296087684|emb|CBI34940.3|/3.54636e-79/unnamed protein product [Vitis vinifera]
CL3622.Contig4_All	19.6447	6.53714	6.86526	9.41653	7.61312	8.66915	8.20132	3.68081	32.1347	11.4165	13.8482	9.40147	10.983	14.5296	16.3846	15.5133	K05658|1|1e-121|433|vvi:100262262|ATP-binding cassette, subfamily B (MDR/TAP), member 1	GO:0009506//plasmodesma;GO:0005886//plasma membrane;GO:0016021//integral to membrane	GO:0010329//auxin efflux transmembrane transporter activity;GO:0005524//ATP binding;GO:0008559//xenobiotic-transporting ATPase activity;GO:0015408;GO:0005516//calmodulin binding	GO:0009793//embryo development ending in seed dormancy;GO:0043481//anthocyanin accumulation in tissues in response to UV light;GO:0048765//root hair cell differentiation;GO:0048443//stamen development;GO:0006200//ATP catabolic process;GO:0010090//trichome morphogenesis;GO:0010315//auxin efflux;GO:0010048//vernalization response;GO:0009637//response to blue light;GO:0009624//response to nematode;G…	gi|225441205|ref|XP_002266505.1|/1.71464e-120/PREDICTED: ABC transporter B family member 1-like [Vitis vinifera]
CL3641.Contig2_All	13.8171	3.76092	2.39226	6.97557	0.725568	0.140832	0.125618	0.704731	2.52412	8.31727	4.27817	2.29092	1.94358	1.7471	1.34101	1.09069	-	-	-	GO:0031323//regulation of cellular metabolic process;GO:0048507//meristem development;GO:0006950//response to stress;GO:0007389//pattern specification process	gi|460402156|ref|XP_004246580.1|/4.4635e-40/PREDICTED: uncharacterized protein LOC101248512 [Solanum lycopersicum]
CL3716.Contig2_All	50.6023	23.6713	16.1487	30.5181	6.87918	8.01144	7.97694	10.3798	17.6425	17.6468	9.65492	15.76	7.20957	8.98846	10.2305	11.4833	K10712|1|3e-83|307|gmx:100797790|cysteamine dioxygenase [EC:1.13.11.19]	GO:0005634//nucleus	GO:0016702//oxidoreductase activity, acting on single donors with incorporation of molecular oxygen, incorporation of two atoms of oxygen	GO:0001666//response to hypoxia;GO:0009862//systemic acquired resistance, salicylic acid mediated signaling pathway;GO:0010089//xylem development;GO:0010310//regulation of hydrogen peroxide metabolic process;GO:0044036//cell wall macromolecule metabolic process	gi|462411928|gb|EMJ16977.1|/4.87147e-89/hypothetical protein PRUPE_ppa009667mg [Prunus persica]
CL3716.Contig4_All	3.3569	0.544913	0.806534	1.90167	-	-	0.200207	0.0561589	1.81029	3.00132	0.902437	1.21707	0.182212	0.464079	0.427452	0.434579	K10712|1|2e-82|304|gmx:100797790|cysteamine dioxygenase [EC:1.13.11.19]	-	GO:0016702//oxidoreductase activity, acting on single donors with incorporation of molecular oxygen, incorporation of two atoms of oxygen	GO:0001666//response to hypoxia;GO:0009862//systemic acquired resistance, salicylic acid mediated signaling pathway;GO:0010089//xylem development;GO:0010310//regulation of hydrogen peroxide metabolic process;GO:0044036//cell wall macromolecule metabolic process	gi|462411928|gb|EMJ16977.1|/2.10541e-88/hypothetical protein PRUPE_ppa009667mg [Prunus persica]
CL3720.Contig1_All	5.04555	17.063	13.0868	2.29029	11.3157	18.0981	6.42587	72.8028	7.71562	8.81073	8.00652	4.57325	7.98795	3.08802	14.2215	53.0716	K13993|1|4e-65|244|rcu:RCOM_0497680|HSP20 family protein	GO:0005737//cytoplasm	-	GO:0006950//response to stress	gi|255579096|ref|XP_002530396.1|/4.63948e-64/heat-shock protein, putative [Ricinus communis]
CL3766.Contig2_All	5.022	1.59219	1.02835	1.7097	-	0.262334	0.935981	0.78764	-	-	0.468773	-	-	-	0.249796	0.761883	K08472|1|4e-57|217|aly:ARALYDRAFT_663667|mlo protein	GO:0016021//integral to membrane;GO:0005886//plasma membrane	GO:0005516//calmodulin binding	GO:0006952//defense response;GO:0008219//cell death;GO:0009607//response to biotic stimulus	gi|462395191|gb|EMJ00990.1|/8.47905e-58/hypothetical protein PRUPE_ppa004508mg [Prunus persica]
CL3790.Contig3_All	2.22489	4.99327	5.52226	6.31663	2.97572	2.19764	4.62415	3.7221	10.352	13.5628	8.7603	6.41652	4.52875	7.45654	4.61446	6.60069	K01956|1|0.0|694|vvi:100255702|carbamoyl-phosphate synthase small subunit [EC:6.3.5.5]	GO:0009570//chloroplast stroma	GO:0004088//carbamoyl-phosphate synthase (glutamine-hydrolyzing) activity	GO:0006543//glutamine catabolic process;GO:0016036//cellular response to phosphate starvation;GO:0070409//carbamoyl phosphate biosynthetic process	gi|21535793|emb|CAC85725.1|/0/putative carbamoyl phosphate synthase small subunit [Nicotiana tabacum]
CL3835.Contig1_All	100.25	27.6819	19.0842	71.3064	10.0659	10.6337	23.7696	16.284	-	-	-	0.277878	-	-	0.975947	-	-	GO:0016021//integral to membrane	-	GO:0001666//response to hypoxia	gi|449485692|ref|XP_004157247.1|/7.75424e-39/PREDICTED: uncharacterized LOC101204590 [Cucumis sativus]
CL3835.Contig2_All	145.732	46.9419	36.437	120.872	16.0947	21.8348	27.5717	29.2246	136.263	263.974	126.924	114.83	52.8566	63.6392	56.4872	66.3426	-	GO:0016021//integral to membrane	-	GO:0001666//response to hypoxia;GO:0009723//response to ethylene stimulus	gi|449485692|ref|XP_004157247.1|/1.13747e-39/PREDICTED: uncharacterized LOC101204590 [Cucumis sativus]
CL3839.Contig1_All	1.43291	4.55505	4.27732	3.01799	4.83325	3.83235	5.62606	10.7073	3.57745	4.09248	3.70942	4.93535	6.4167	4.6222	4.56149	8.81134	K13424|1|1e-25|115|zma:100281160|WRKY transcription factor 33	-	GO:0003700//sequence-specific DNA binding transcription factor activity	GO:0009414//response to water deprivation;GO:0009651//response to salt stress	gi|225423515|ref|XP_002274549.1|/1.08162e-74/PREDICTED: probable WRKY transcription factor 57 [Vitis vinifera]
CL3894.Contig3_All	2.18759	6.41159	4.77813	3.70719	3.8595	2.74255	2.94461	3.45639	2.23016	3.67857	3.58482	2.86407	2.43257	2.2577	2.7082	1.37668	K00031|1|0.0|777|pop:POPTR_648243|isocitrate dehydrogenase [EC:1.1.1.42]	GO:0005777//peroxisome;GO:0005886//plasma membrane;GO:0048046//apoplast	GO:0051287//NAD binding;GO:0005507//copper ion binding;GO:0004450//isocitrate dehydrogenase (NADP+) activity;GO:0000287//magnesium ion binding	GO:0006739//NADP metabolic process;GO:0009651//response to salt stress;GO:0042742//defense response to bacterium;GO:0006099//tricarboxylic acid cycle;GO:0006102//isocitrate metabolic process;GO:0010043//response to zinc ion;GO:0046686//response to cadmium ion	gi|82941453|dbj|BAE48792.1|/0/NADP-isocitrate dehydrogenase [Codonopsis lanceolata]
CL3920.Contig1_All	2.97487	12.4749	5.19815	6.48172	22.8442	9.11667	15.0809	18.2482	2.82232	6.46467	2.66578	6.29159	10.4959	6.85441	8.52312	7.3815	-	-	-	GO:0031348//negative regulation of defense response;GO:0016036//cellular response to phosphate starvation;GO:0009611//response to wounding;GO:0019375//galactolipid biosynthetic process;GO:0009867//jasmonic acid mediated signaling pathway;GO:0009862//systemic acquired resistance, salicylic acid mediated signaling pathway;GO:0010363//regulation of plant-type hypersensitive response;GO:0042631//cell…	gi|2981167|gb|AAC06242.1|/1.50592e-18/late embryogenis abundant protein 5 [Nicotiana tabacum]
CL3939.Contig1_All	81.3698	88.6605	47.295	64.8444	49.4419	82.4537	38.6554	21.9297	57.7453	49.1949	61.198	44.6214	28.3294	36.9152	22.4102	28.9905	K05933|1|1e-123|441|gmx:100796909|aminocyclopropanecarboxylate oxidase [EC:1.14.17.4]	GO:0005737//cytoplasm	GO:0009815//1-aminocyclopropane-1-carboxylate oxidase activity;GO:0016706//oxidoreductase activity, acting on paired donors, with incorporation or reduction of molecular oxygen, 2-oxoglutarate as one donor, and incorporation of one atom each of oxygen into both donors	GO:0016132//brassinosteroid biosynthetic process;GO:0055114//oxidation-reduction process;GO:0015706//nitrate transport;GO:0009693//ethylene biosynthetic process;GO:0010106//cellular response to iron ion starvation;GO:0006826//iron ion transport;GO:0010167//response to nitrate	gi|222051633|dbj|BAH15313.1|/4.98733e-133/ACC oxidase 3 [Lactuca sativa]
CL3992.Contig1_All	8.50382	8.36442	9.40025	21.1833	14.0665	13.4347	25.8224	23.9419	9.55393	29.4096	18.3537	73.4591	15.656	21.8637	16.3003	15.2715	K14638|1|7e-146|516|ppp:PHYPADRAFT_189464|solute carrier family 15 (peptide/histidine transporter), member 3/4	GO:0005886//plasma membrane;GO:0016021//integral to membrane	GO:0015112//nitrate transmembrane transporter activity	GO:0009414//response to water deprivation;GO:0006857//oligopeptide transport;GO:0015706//nitrate transport;GO:0010167//response to nitrate	gi|225427035|ref|XP_002266951.1|/0/PREDICTED: nitrate transporter 1.1 [Vitis vinifera]
CL4003.Contig2_All	26.9243	15.2845	23.3249	13.1828	7.35999	10.5688	12.6297	7.43963	29.6826	36.9649	33.3439	13.2165	9.44194	18.82	14.0122	10.4763	K00423|1|9e-179|625|ppp:PHYPADRAFT_163787|L-ascorbate oxidase [EC:1.10.3.3]	GO:0005576//extracellular region	GO:0005507//copper ion binding;GO:0008447//L-ascorbate oxidase activity	GO:0055114//oxidation-reduction process	gi|350537917|ref|NP_001234829.1|/0/ascorbate oxidase precursor [Solanum lycopersicum]
CL4029.Contig1_All	39.581	89.9279	10.9588	5.46593	12.6027	13.9781	22.027	13.5231	45.0951	20.7678	10.8238	11.1165	34.0425	23.6025	24.8454	18.0426	K01099|1|4e-11|64.3|ota:Ot04g02290|phosphatidylinositol-bisphosphatase [EC:3.1.3.36]	GO:0005737//cytoplasm	GO:0004445//inositol-polyphosphate 5-phosphatase activity;GO:0032440//2-alkenal reductase [NAD(P)] activity	GO:0046855//inositol phosphate dephosphorylation;GO:0052542//defense response by callose deposition;GO:0009753//response to jasmonic acid stimulus;GO:0055114//oxidation-reduction process;GO:0009845//seed germination;GO:0009414//response to water deprivation;GO:0009611//response to wounding;GO:0042538//hyperosmotic salinity response;GO:0009733//response to auxin stimulus;GO:0046854//phosphatidylin…	gi|359474593|ref|XP_002279188.2|/1.06762e-31/PREDICTED: type I inositol-1,4,5-trisphosphate 5-phosphatase 2-like [Vitis vinifera]
CL4071.Contig4_All	87.3737	205.961	127.807	67.4326	213.827	285.95	126.862	367.425	140.872	77.6663	97.3495	58.9903	163.265	129.149	149.685	406.941	K01376|1|4e-88|321|ath:AT4G16190|[EC:3.4.22.-];K01373|4|2e-75|279|ppp:PHYPADRAFT_209158|cathepsin F [EC:3.4.22.41]	GO:0005773//vacuole;GO:0005576//extracellular region	GO:0008234//cysteine-type peptidase activity	GO:0042744//hydrogen peroxide catabolic process;GO:0006508//proteolysis	gi|42407296|dbj|BAD10859.1|/1.57829e-100/cysteine protease [Aster tripolium]
CL4119.Contig1_All	6.59137	13.056	12.634	6.5457	26.3069	10.2685	13.906	26.4422	7.52287	4.63536	9.17456	12.2332	23.8215	12.1265	9.52793	24.0174	K05391|1|0.0|873|rcu:RCOM_1276950|cyclic nucleotide gated channel, other eukaryote	GO:0005886//plasma membrane	GO:0030551//cyclic nucleotide binding;GO:0005216//ion channel activity;GO:0005516//calmodulin binding	GO:0031348//negative regulation of defense response;GO:0009595//detection of biotic stimulus;GO:0009867//jasmonic acid mediated signaling pathway;GO:0009697//salicylic acid biosynthetic process;GO:0009862//systemic acquired resistance, salicylic acid mediated signaling pathway;GO:0010363//regulation of plant-type hypersensitive response;GO:0010310//regulation of hydrogen peroxide metabolic proces…	gi|460379263|ref|XP_004235383.1|/0/PREDICTED: probable cyclic nucleotide-gated ion channel 20, chloroplastic-like [Solanum lycopersicum]
CL4119.Contig3_All	11.1101	14.2161	14.659	14.9688	24.213	29.3732	14.4354	21.8866	7.94776	4.22332	4.84244	5.26112	8.24587	7.79721	5.73823	11.9246	K05391|1|0.0|930|rcu:RCOM_1276950|cyclic nucleotide gated channel, other eukaryote	GO:0005886//plasma membrane	GO:0030551//cyclic nucleotide binding;GO:0005216//ion channel activity;GO:0005516//calmodulin binding	GO:0031348//negative regulation of defense response;GO:0009595//detection of biotic stimulus;GO:0009867//jasmonic acid mediated signaling pathway;GO:0009697//salicylic acid biosynthetic process;GO:0009862//systemic acquired resistance, salicylic acid mediated signaling pathway;GO:0010363//regulation of plant-type hypersensitive response;GO:0010310//regulation of hydrogen peroxide metabolic proces…	gi|460379263|ref|XP_004235383.1|/0/PREDICTED: probable cyclic nucleotide-gated ion channel 20, chloroplastic-like [Solanum lycopersicum]
CL4247.Contig5_All	372.488	393.217	137.46	1010.58	758.179	838.815	818.579	362.291	461.407	246.838	392.207	1113.73	694.147	921.324	737.442	354.79	K09873|1|4e-55|211|aly:ARALYDRAFT_493143|aquaporin TIP	GO:0016021//integral to membrane;GO:0009705//plant-type vacuole membrane;GO:0042807//central vacuole;GO:0009507//chloroplast;GO:0005886//plasma membrane	GO:0015250//water channel activity;GO:0051739//ammonia transmembrane transporter activity;GO:0015200//methylammonium transmembrane transporter activity	GO:0010413//glucuronoxylan metabolic process;GO:0015706//nitrate transport;GO:0010106//cellular response to iron ion starvation;GO:0072489//methylammonium transmembrane transport;GO:0006826//iron ion transport;GO:0045492//xylan biosynthetic process;GO:0006833//water transport;GO:0010167//response to nitrate	gi|1212921|emb|CAA65187.1|/3.54512e-64/aquaporin [Helianthus annuus]
CL4276.Contig2_All	-	1.3961	3.43504	1.07081	5.50222	-	2.78454	6.57749	3.09205	-	0.734	0.356366	2.53427	1.189	0.938707	5.40803	K14638|1|2e-43|172|sbi:SORBI_01g009890|solute carrier family 15 (peptide/histidine transporter), member 3/4	GO:0005886//plasma membrane;GO:0016021//integral to membrane	GO:0005215//transporter activity	GO:0009753//response to jasmonic acid stimulus;GO:0009611//response to wounding;GO:0070838//divalent metal ion transport;GO:0006857//oligopeptide transport;GO:0030003//cellular cation homeostasis	gi|255566995|ref|XP_002524480.1|/5.51852e-77/oligopeptide transporter, putative [Ricinus communis]
CL4345.Contig2_All	0.219569	0.445522	0.959163	0.478403	0.709099	1.52928	1.58233	2.08151	0.219274	0.272654	0.273272	0.597047	0.844205	0.252955	0.698972	1.12516	-	GO:0009941//chloroplast envelope;GO:0030095//chloroplast photosystem II;GO:0009533//chloroplast stromal thylakoid;GO:0009543//chloroplast thylakoid lumen	-	GO:0006098//pentose-phosphate shunt;GO:0010218//response to far red light;GO:0042744//hydrogen peroxide catabolic process;GO:0016117//carotenoid biosynthetic process;GO:0035304//regulation of protein dephosphorylation;GO:0010114//response to red light;GO:0010207//photosystem II assembly;GO:0009902//chloroplast relocation;GO:0015995//chlorophyll biosynthetic process;GO:0010304//PSII associated lig…	gi|470123459|ref|XP_004297743.1|/1.04148e-179/PREDICTED: photosystem II stability/assembly factor HCF136, chloroplastic-like [Fragaria vesca subsp. vesca]
CL4346.Contig1_All	4.82573	38.2858	19.7104	78.2273	103.69	37.429	64.1812	108.099	18.5782	21.3031	25.1532	246.519	162.992	131.593	172.209	111.905	K00430|1|1e-141|500|vvi:100256842|peroxidase [EC:1.11.1.7]	GO:0005576//extracellular region;GO:0005829//cytosol	GO:0046872//metal ion binding;GO:0020037//heme binding;GO:0004601//peroxidase activity	GO:0006979//response to oxidative stress;GO:0050832//defense response to fungus;GO:0055114//oxidation-reduction process	gi|225439922|ref|XP_002275288.1|/1.90551e-140/PREDICTED: peroxidase 21 [Vitis vinifera]
CL4346.Contig2_All	660.178	317.186	212.691	738.059	290.14	583.734	341.344	158.108	437.538	642.355	482.922	512.934	205.834	291.364	260.912	196.568	K00430|1|1e-141|501|pop:POPTR_589413|peroxidase [EC:1.11.1.7]	GO:0005576//extracellular region;GO:0005829//cytosol	GO:0046872//metal ion binding;GO:0020037//heme binding;GO:0004601//peroxidase activity	GO:0006979//response to oxidative stress;GO:0050832//defense response to fungus;GO:0055114//oxidation-reduction process	gi|225626263|gb|ACN97181.1|/8.68554e-141/peroxidase [Populus trichocarpa]
CL435.Contig3_All	0.0574633	0.641286	0.313777	0.125203	1.29905	0.912517	0.685426	0.480663	0.086079	-	0.0858215	0.0520843	0.584832	0.198602	0.182927	0.278966	K15398|1|0.0|898|gmx:100779986|cytochrome P450, family 86, subfamily A, polypeptide 2/4/7/8 (fatty acid omega-hydroxylase) [EC:1.14.-.-]	GO:0005576//extracellular region	GO:0009055//electron carrier activity;GO:0005506//iron ion binding;GO:0020037//heme binding;GO:0019825//oxygen binding;GO:0018685//alkane 1-monooxygenase activity;GO:0070330//aromatase activity	GO:0006631//fatty acid metabolic process;GO:0055114//oxidation-reduction process	gi|356522606|ref|XP_003529937.1|/0/PREDICTED: cytochrome P450 86A2-like [Glycine max]
CL4401.Contig4_All	9.01579	14.8963	9.28348	10.3832	16.9153	17.2236	22.0843	19.6077	0.192936	0.479808	0.769434	6.30399	2.44688	0.222571	2.05005	5.419	-	GO:0009505//plant-type cell wall	GO:0046872//metal ion binding;GO:0003993//acid phosphatase activity	GO:0016036//cellular response to phosphate starvation	gi|462419874|gb|EMJ24137.1|/2.65524e-49/hypothetical protein PRUPE_ppa005293mg [Prunus persica]
CL4406.Contig2_All	31.922	15.9602	22.8543	21.1922	14.1255	15.2891	17.7089	11.0365	20.8324	22.393	20.6077	16.8215	17.5273	18.0191	16.4623	16.7368	K11000|1|0.0|2375|rcu:RCOM_1174510|callose synthase [EC:2.4.1.-]	GO:0005794//Golgi apparatus;GO:0009506//plasmodesma;GO:0000148//1,3-beta-D-glucan synthase complex	GO:0003843//1,3-beta-D-glucan synthase activity	GO:0006862//nucleotide transport;GO:0006944//cellular membrane fusion;GO:0010363//regulation of plant-type hypersensitive response;GO:0015802//basic amino acid transport;GO:0052544//defense response by callose deposition in cell wall;GO:0006612//protein targeting to membrane;GO:0050832//defense response to fungus;GO:0042742//defense response to bacterium;GO:0043069//negative regulation of program…	gi|255553749|ref|XP_002517915.1|/0/transferase, transferring glycosyl groups, putative [Ricinus communis]
CL4452.Contig2_All	3.90884	6.60944	2.49015	2.83889	14.3769	16.8793	9.47068	34.876	9.02703	6.37071	4.62164	2.65721	15.4708	6.75478	10.6287	16.3406	K09422|1|1e-51|198|vvi:100259502|myb proto-oncogene protein, plant	-	GO:0003677//DNA binding;GO:0003682//chromatin binding;GO:0003824//catalytic activity	GO:0016036//cellular response to phosphate starvation;GO:0009751//response to salicylic acid stimulus;GO:0009686//gibberellin biosynthetic process	gi|356575562|ref|XP_003555909.1|/1.2026e-51/PREDICTED: transcription factor MYB21-like [Glycine max]
CL4452.Contig3_All	8.02172	4.57782	5.74908	1.63856	1.34928	5.44738	0.93441	6.91961	6.94698	5.60313	7.11339	6.58918	4.5923	3.03235	10.5736	4.86787	K09422|1|3e-50|194|vvi:100242243|myb proto-oncogene protein, plant	-	GO:0003677//DNA binding;GO:0003682//chromatin binding;GO:0003824//catalytic activity	GO:0016036//cellular response to phosphate starvation;GO:0009751//response to salicylic acid stimulus;GO:0009686//gibberellin biosynthetic process	gi|356575562|ref|XP_003555909.1|/2.98525e-50/PREDICTED: transcription factor MYB21-like [Glycine max]
CL452.Contig1_All	3.54552	0.149878	0.242004	-	0.0795159	0.0617357	-	0.494287	0.110649	0.137585	0.0551588	-	0.100235	0.0638224	0.0587852	0.298827	K01090|1|1e-90|332|sbi:SORBI_01g038410|protein phosphatase [EC:3.1.3.16];K14497|2|2e-35|148|pop:POPTR_422871|protein phosphatase 2C [EC:3.1.3.16]	GO:0009536//plastid	GO:0004722//protein serine/threonine phosphatase activity	GO:0009611//response to wounding;GO:0009738//abscisic acid mediated signaling pathway;GO:0050832//defense response to fungus	gi|460393842|ref|XP_004242517.1|/2.75628e-124/PREDICTED: probable protein phosphatase 2C 25-like [Solanum lycopersicum]
CL452.Contig5_All	8.96762	0.935308	1.64751	1.27825	1.35332	1.26085	1.49953	2.59385	0.564954	0.936648	0.563264	0.379822	0.9667	0.941392	0.733694	0.88155	K01090|1|1e-95|348|sbi:SORBI_01g038410|protein phosphatase [EC:3.1.3.16];K14497|2|2e-40|164|pop:POPTR_422871|protein phosphatase 2C [EC:3.1.3.16]	GO:0009536//plastid	GO:0004722//protein serine/threonine phosphatase activity	GO:0009611//response to wounding;GO:0009738//abscisic acid mediated signaling pathway;GO:0050832//defense response to fungus	gi|460393842|ref|XP_004242517.1|/5.36697e-129/PREDICTED: probable protein phosphatase 2C 25-like [Solanum lycopersicum]
CL4568.Contig1_All	10.3999	4.03423	4.11993	3.2212	0.878076	1.95998	1.74826	3.41144	8.78217	6.74198	4.18761	3.32695	1.10687	2.11433	1.54173	3.87735	K01762|1|9e-159|557|vvi:100261151|1-aminocyclopropane-1-carboxylate synthase [EC:4.4.1.14]	-	GO:0030170//pyridoxal phosphate binding;GO:0016847//1-aminocyclopropane-1-carboxylate synthase activity	GO:0042218//1-aminocyclopropane-1-carboxylate biosynthetic process	gi|30039242|gb|AAP14020.1|AF380837_1/8.38941e-175/putative ACC synthase 2 [Lactuca sativa]
CL4599.Contig1_All	20.2449	18.151	14.3968	10.2582	41.0533	58.6315	32.2913	68.5247	31.7371	7.45416	20.04	43.1008	54.3058	43.1209	46.8367	51.0461	K09755|1|8e-34|139|mtr:MTR_5g021390|ferulate-5-hydroxylase [EC:1.14.-.-]	GO:0005783//endoplasmic reticulum	GO:0046424//ferulate 5-hydroxylase activity;GO:0009055//electron carrier activity;GO:0005506//iron ion binding;GO:0020037//heme binding;GO:0016705//oxidoreductase activity, acting on paired donors, with incorporation or reduction of molecular oxygen	GO:0010224//response to UV-B;GO:0055114//oxidation-reduction process	gi|418203660|dbj|BAM66576.1|/5.46103e-36/ferulate-5-hydroxylase [Chrysanthemum x morifolium]
CL4599.Contig3_All	14.5462	13.1359	11.8707	10.1001	33.0387	38.7438	22.1651	42.7865	20.1137	4.31725	10.743	27.673	33.1877	26.38	22.7713	39.1886	K09755|1|2e-78|290|gmx:100783430|ferulate-5-hydroxylase [EC:1.14.-.-]	GO:0005783//endoplasmic reticulum	GO:0080132//fatty acid alpha-hydroxylase activity;GO:0016705//oxidoreductase activity, acting on paired donors, with incorporation or reduction of molecular oxygen;GO:0009055//electron carrier activity;GO:0020037//heme binding;GO:0046424//ferulate 5-hydroxylase activity;GO:0005506//iron ion binding	GO:0000038//very long-chain fatty acid metabolic process;GO:0006633//fatty acid biosynthetic process;GO:0055114//oxidation-reduction process;GO:0010224//response to UV-B;GO:0006891//intra-Golgi vesicle-mediated transport;GO:0006944//cellular membrane fusion;GO:0043069//negative regulation of programmed cell death;GO:0009809//lignin biosynthetic process	gi|418203660|dbj|BAM66576.1|/5.37524e-87/ferulate-5-hydroxylase [Chrysanthemum x morifolium]
CL4599.Contig6_All	20.5089	34.2371	25.8592	17.2648	61.6174	78.0702	45.7295	78.6015	33.7942	8.68205	25.061	50.0217	75.2691	52.195	50.0045	78.4447	K09755|1|9e-84|307|vvi:100267863|ferulate-5-hydroxylase [EC:1.14.-.-]	GO:0005783//endoplasmic reticulum	GO:0080132//fatty acid alpha-hydroxylase activity;GO:0016705//oxidoreductase activity, acting on paired donors, with incorporation or reduction of molecular oxygen;GO:0009055//electron carrier activity;GO:0020037//heme binding;GO:0046424//ferulate 5-hydroxylase activity;GO:0005506//iron ion binding	GO:0000038//very long-chain fatty acid metabolic process;GO:0006633//fatty acid biosynthetic process;GO:0055114//oxidation-reduction process;GO:0010224//response to UV-B;GO:0006891//intra-Golgi vesicle-mediated transport;GO:0006944//cellular membrane fusion;GO:0043069//negative regulation of programmed cell death;GO:0009809//lignin biosynthetic process	gi|418203660|dbj|BAM66576.1|/4.18674e-89/ferulate-5-hydroxylase [Chrysanthemum x morifolium]
CL4622.Contig2_All	13.9003	7.4829	9.29417	9.27133	3.05381	5.45322	7.82492	4.2712	12.5359	15.3235	11.0156	8.74224	2.69467	7.84353	5.19259	8.49258	K10638|1|2e-36|149|vvi:100267660|E3 ubiquitin-protein ligase UHRF1 [EC:6.3.2.19]	GO:0010369//chromocenter;GO:0005634//nucleus	GO:0042393//histone binding;GO:0008270//zinc ion binding;GO:0010429//methyl-CpNpN binding;GO:0004842//ubiquitin-protein ligase activity;GO:0010385//double-stranded methylated DNA binding;GO:0008327//methyl-CpG binding;GO:0003682//chromatin binding;GO:0010428//methyl-CpNpG binding	GO:0000278//mitotic cell cycle;GO:0031047//gene silencing by RNA;GO:0007000//nucleolus organization;GO:0006275//regulation of DNA replication;GO:0000911//cytokinesis by cell plate formation;GO:0051567//histone H3-K9 methylation;GO:0090309//positive regulation of methylation-dependent chromatin silencing;GO:0000724//double-strand break repair via homologous recombination;GO:0008283//cell prolifera…	gi|225425270|ref|XP_002267902.1|/2.07562e-35/PREDICTED: E3 ubiquitin-protein ligase ORTHRUS 2-like [Vitis vinifera]
CL4704.Contig1_All	8.01813	3.7623	2.62697	1.31026	3.99208	4.35596	3.28765	3.85648	4.87948	1.77353	3.96675	2.45281	3.94421	2.33819	3.03107	2.35175	K07297|1|3e-107|386|mtr:MTR_4g115580|adiponectin receptor	GO:0016020//membrane	-	GO:0009725//response to hormone stimulus;GO:0009651//response to salt stress;GO:0009744//response to sucrose stimulus	gi|460394321|ref|XP_004242752.1|/1.18893e-107/PREDICTED: ADIPOR-like receptor CG5315-like [Solanum lycopersicum]
CL471.Contig2_All	2.75081	11.1063	8.82853	13.4549	36.2602	21.3957	16.0711	50.2456	10.3017	2.82332	6.28827	24.3225	43.6133	29.3463	25.6898	38.882	K14638|1|2e-118|424|smo:SELMODRAFT_97812|solute carrier family 15 (peptide/histidine transporter), member 3/4	GO:0005886//plasma membrane	GO:0080054//low affinity nitrate transmembrane transporter activity	GO:0006857//oligopeptide transport;GO:0080055//low affinity nitrate transport;GO:0010098//suspensor development;GO:0043562//cellular response to nitrogen levels;GO:0019761//glucosinolate biosynthetic process;GO:0009793//embryo development ending in seed dormancy	gi|225424885|ref|XP_002269340.1|/0/PREDICTED: nitrate transporter 1.7 [Vitis vinifera]
CL474.Contig3_All	8.08439	7.82044	3.07986	7.57832	17.2033	17.285	14.8571	16.3554	15.6307	5.95332	8.00257	14.4848	20.2827	12.9958	16.6085	17.3418	K05658|1|6e-40|161|vvi:100262734|ATP-binding cassette, subfamily B (MDR/TAP), member 1;K00924|2|1e-39|160|osa:4337593|[EC:2.7.1.-]	GO:0005886//plasma membrane	GO:0004674//protein serine/threonine kinase activity;GO:0005524//ATP binding;GO:0004715//non-membrane spanning protein tyrosine kinase activity	GO:0010413//glucuronoxylan metabolic process;GO:0006468//protein phosphorylation;GO:0045492//xylan biosynthetic process	gi|224071475|ref|XP_002303478.1|/1.39168e-60/predicted protein [Populus trichocarpa]
CL474.Contig4_All	30.7083	31.5145	25.2492	27.814	62.1451	63.9568	58.7926	51.6104	46.5317	13.8704	24.3084	52.7749	54.3264	49.451	55.5382	40.1676	K05658|1|1e-111|401|vvi:100262734|ATP-binding cassette, subfamily B (MDR/TAP), member 1;K00924|2|2e-103|374|osa:4337593|[EC:2.7.1.-]	-	GO:0004674//protein serine/threonine kinase activity;GO:0005524//ATP binding;GO:0004715//non-membrane spanning protein tyrosine kinase activity	GO:0010413//glucuronoxylan metabolic process;GO:0006468//protein phosphorylation;GO:0045492//xylan biosynthetic process	gi|255557737|ref|XP_002519898.1|/0/receptor serine-threonine protein kinase, putative [Ricinus communis]
CL4791.Contig2_All	7.78534	15.7971	6.68042	12.8736	17.6598	19.8693	15.1319	26.2814	3.12383	2.33058	2.18014	6.17451	8.30084	6.72685	4.86823	10.6862	K08967|1|3e-86|316|ath:AT5G43850|1,2-dihydroxy-3-keto-5-methylthiopentene dioxygenase [EC:1.13.11.53 1.13.11.54]	GO:0005634//nucleus;GO:0005886//plasma membrane	GO:0046872//metal ion binding;GO:0010309//acireductone dioxygenase [iron(II)-requiring] activity	GO:0055114//oxidation-reduction process	gi|363805407|sp|D7T737.1|MTND1_VITVI/1.25804e-88/RecName: Full=1,2-dihydroxy-3-keto-5-methylthiopentene dioxygenase 1; AltName: Full=Acireductone dioxygenase (Fe(2+)-requiring) 1; Short=ARD 1; Short=Fe-ARD 1
CL4808.Contig1_All	13.936	6.62351	3.90772	10.9421	2.50036	6.19107	4.63311	3.57064	11.2373	24.0287	12.5631	8.47792	3.02409	7.48513	3.14743	4.16496	K01051|1|0.0|728|gmx:100800971|pectinesterase [EC:3.1.1.11]	GO:0009505//plant-type cell wall;GO:0005576//extracellular region	GO:0045330;GO:0030599//pectinesterase activity;GO:0004857//enzyme inhibitor activity	GO:0009409//response to cold;GO:0009741//response to brassinosteroid stimulus;GO:0042545//cell wall modification;GO:0043086//negative regulation of catalytic activity;GO:0015824//proline transport;GO:0045490//pectin catabolic process	gi|462395170|gb|EMJ00969.1|/0/hypothetical protein PRUPE_ppa003639mg [Prunus persica]
CL4812.Contig5_All	63.4815	120.856	94.172	87.4099	168.942	129.367	158.937	200.83	103.844	38.3649	81.036	150.326	242.059	177.036	221.414	149.614	K03809|1|2e-92|336|rcu:RCOM_0066700|Trp repressor binding protein	GO:0005829//cytosol;GO:0005774//vacuolar membrane;GO:0005576//extracellular region;GO:0005886//plasma membrane	GO:0010181//FMN binding;GO:0016655//oxidoreductase activity, acting on NAD(P)H, quinone or similar compound as acceptor	GO:0055114//oxidation-reduction process;GO:0009733//response to auxin stimulus;GO:0006970//response to osmotic stress;GO:0045892//negative regulation of transcription, DNA-dependent;GO:0046686//response to cadmium ion	gi|470116285|ref|XP_004294313.1|/2.27831e-91/PREDICTED: flavoprotein WrbA-like [Fragaria vesca subsp. vesca]
CL4825.Contig1_All	138.525	55.9784	32.0446	108.811	28.9547	20.3922	31.4648	32.9475	57.8093	124.458	46.1647	54.1548	39.7813	34.1713	23.7326	34.3216	K01568|1|0.0|1078|rcu:RCOM_0489390|pyruvate decarboxylase [EC:4.1.1.1]	GO:0016020//membrane	GO:0000287//magnesium ion binding;GO:0030976//thiamine pyrophosphate binding;GO:0004737//pyruvate decarboxylase activity	GO:0008152//metabolic process;GO:0001666//response to hypoxia	gi|449439854|ref|XP_004137700.1|/0/PREDICTED: pyruvate decarboxylase isozyme 2-like [Cucumis sativus]
CL4837.Contig1_All	12.3392	33.6649	32.5964	17.6206	19.3863	12.8216	18.6465	13.9478	21.4813	58.0803	32.1256	47.6083	33.2623	34.5781	30.1238	19.5629	K13448|1|4e-12|69.7|zma:100285448|calcium-binding protein CML	GO:0005829//cytosol;GO:0005576//extracellular region	GO:0008234//cysteine-type peptidase activity;GO:0005509//calcium ion binding	GO:0010114//response to red light;GO:0042538//hyperosmotic salinity response;GO:0006508//proteolysis;GO:0009686//gibberellin biosynthetic process;GO:0009740//gibberellic acid mediated signaling pathway	gi|460366278|ref|XP_004229015.1|/1.84804e-41/PREDICTED: calmodulin-like protein 5-like isoform 1 [Solanum lycopersicum]
CL4949.Contig1_All	5.30252	1.52253	1.74819	3.70577	0.430806	4.09732	2.08841	0.669494	0.599479	-	-	0.0906824	-	0.0864452	0.159245	-	K11821|1|1e-63|241|ath:AT1G74100|desulfoglucosinolate sulfotransferase A/B/C [EC:2.8.2.-];K01014|3|9e-08|56.2|olu:OSTLU_32551|aryl sulfotransferase [EC:2.8.2.1]	-	GO:0047364//desulfoglucosinolate sulfotransferase activity	GO:0006950//response to stress;GO:0010033//response to organic substance	gi|225466759|ref|XP_002268667.1|/7.06371e-76/PREDICTED: sulfotransferase 16 [Vitis vinifera]
CL498.Contig13_All	0.602437	3.36158	3.94752	2.62521	5.83673	7.04916	4.4912	4.53528	4.06098	0.280533	1.79948	6.00649	8.58382	3.64371	9.10949	7.06789	-	GO:0005739//mitochondrion	-	GO:0010286//heat acclimation;GO:0006487//protein N-linked glycosylation	gi|255576086|ref|XP_002528938.1|/2.62594e-14/conserved hypothetical protein [Ricinus communis]
CL4994.Contig1_All	8.2336	3.65111	1.90557	7.84115	3.99151	5.69666	6.50404	4.97153	7.02455	5.23061	5.65983	3.90442	3.84765	3.06239	5.381	4.98542	K00511|1|0.0|785|gmx:100800329|squalene monooxygenase [EC:1.14.13.132]	GO:0016021//integral to membrane	GO:0004506//squalene monooxygenase activity;GO:0050660//flavin adenine dinucleotide binding	GO:0055114//oxidation-reduction process	gi|469469460|gb|AGH32908.1|/0/squalene epoxidase [Camellia oleifera]
CL4998.Contig3_All	12.9685	3.40013	3.34179	1.42868	5.1764	4.50606	2.82437	2.07204	3.05586	4.88543	1.30574	1.84903	1.77959	3.65116	2.55123	3.65486	K09286|1|4e-33|139|pop:POPTR_588763|EREBP-like factor	-	GO:0005515//protein binding	GO:0045893//positive regulation of transcription, DNA-dependent;GO:0050832//defense response to fungus	gi|350536631|ref|NP_001234512.1|/1.58784e-37/ethylene response factor 5 [Solanum lycopersicum]
CL51.Contig9_All	28.6772	15.6246	34.7981	19.6704	4.57349	11.984	9.50176	2.22107	10.7395	13.8485	17.8456	11.071	2.88258	11.4714	4.64904	2.14844	-	GO:0005737//cytoplasm	GO:0050660//flavin adenine dinucleotide binding;GO:0008762//UDP-N-acetylmuramate dehydrogenase activity;GO:0009055//electron carrier activity;GO:0050468	GO:0009753//response to jasmonic acid stimulus;GO:0009611//response to wounding;GO:0010200//response to chitin;GO:0002679//respiratory burst involved in defense response;GO:0055114//oxidation-reduction process	gi|20563190|gb|AAM27915.1|AF364866_1/5.98929e-27/carbohydrate oxidase [Helianthus annuus]
CL5116.Contig1_All	4.17172	6.68988	4.31099	3.81171	10.2372	8.62298	6.3204	5.66578	0.235184	-	-	0.325266	1.15655	-	0.214196	0.0362946	K14303|1|0.0|665|vvi:100250223|nuclear pore complex protein Nup160	GO:0005774//vacuolar membrane;GO:0031965//nuclear membrane;GO:0005829//cytosol;GO:0005768//endosome;GO:0019898//extrinsic to membrane;GO:0009506//plasmodesma;GO:0005783//endoplasmic reticulum;GO:0009504//cell plate;GO:0005886//plasma membrane	GO:0005515//protein binding;GO:0005525//GTP binding	GO:0007010//cytoskeleton organization;GO:0006094//gluconeogenesis;GO:0006406//mRNA export from nucleus;GO:0072661//protein targeting to plasma membrane;GO:0016570//histone modification;GO:0010498//proteasomal protein catabolic process;GO:0048449//floral organ formation;GO:0010074//maintenance of meristem identity;GO:0006888//ER to Golgi vesicle-mediated transport;GO:0009909//regulation of flower …	gi|296087564|emb|CBI34153.3|/0/unnamed protein product [Vitis vinifera]
CL5153.Contig2_All	2.79864	2.78473	1.64575	3.22478	9.38586	7.24214	3.89194	21.6991	4.39387	3.00744	2.65255	4.78064	6.97472	8.09147	6.55336	25.9973	K03695|1|0.0|1027|bdi:100825913|ATP-dependent Clp protease ATP-binding subunit ClpB	GO:0009941//chloroplast envelope;GO:0009570//chloroplast stroma	GO:0005524//ATP binding;GO:0016887//ATPase activity;GO:0005515//protein binding	GO:0034976//response to endoplasmic reticulum stress;GO:0006457//protein folding;GO:0010286//heat acclimation;GO:0045727//positive regulation of translation;GO:0043335//protein unfolding;GO:0009644//response to high light intensity;GO:0042542//response to hydrogen peroxide	gi|225457237|ref|XP_002284179.1|/0/PREDICTED: chaperone protein ClpB1 [Vitis vinifera]
CL5167.Contig1_All	3.0195	1.41388	1.30454	3.61482	1.96459	2.49594	2.96842	2.38694	4.24978	3.58471	3.5185	4.12032	3.93987	3.98513	6.20569	5.28896	K00281|1|0.0|1801|vvi:100266170|glycine dehydrogenase [EC:1.4.4.2]	GO:0005960//glycine cleavage complex;GO:0009941//chloroplast envelope;GO:0048046//apoplast;GO:0009570//chloroplast stroma;GO:0009534//chloroplast thylakoid;GO:0005739//mitochondrion	GO:0005515//protein binding;GO:0004375//glycine dehydrogenase (decarboxylating) activity;GO:0032440//2-alkenal reductase [NAD(P)] activity;GO:0030170//pyridoxal phosphate binding;GO:0005524//ATP binding	GO:0006098//pentose-phosphate shunt;GO:0006636//unsaturated fatty acid biosynthetic process;GO:0043085//positive regulation of catalytic activity;GO:0019252//starch biosynthetic process;GO:0019288//isopentenyl diphosphate biosynthetic process, mevalonate-independent pathway;GO:0006766//vitamin metabolic process;GO:0000023//maltose metabolic process;GO:0019748//secondary metabolic process;GO:00091…	gi|1346116|sp|P49361.1|GCSPA_FLAPR/0/RecName: Full=Glycine dehydrogenase [decarboxylating] A, mitochondrial; AltName: Full=Glycine cleavage system P protein A; AltName: Full=Glycine decarboxylase A; Flags: Precursor
CL5178.Contig2_All	25.5153	8.05552	5.94328	19.3411	4.22574	4.17561	3.59153	5.44764	9.22128	11.383	12.8579	5.17525	3.99511	6.6293	3.40804	3.97016	K00001|1|6e-142|502|pop:POPTR_827290|alcohol dehydrogenase [EC:1.1.1.1]	-	GO:0000166//nucleotide binding;GO:0008270//zinc ion binding;GO:0004022//alcohol dehydrogenase (NAD) activity	GO:0055114//oxidation-reduction process	gi|470108528|ref|XP_004290568.1|/6.50419e-173/PREDICTED: alcohol dehydrogenase-like [Fragaria vesca subsp. vesca]
CL518.Contig1_All	6.65891	2.0966	3.00918	5.25312	1.4831	2.11103	0.684724	0.384136	2.06378	8.34011	2.91494	1.87311	1.24636	2.38078	1.46192	2.04366	K00966|1|7e-82|300|vvi:100233006|mannose-1-phosphate guanylyltransferase [EC:2.7.7.13]	-	GO:0004475//mannose-1-phosphate guanylyltransferase activity;GO:0008928//mannose-1-phosphate guanylyltransferase (GDP) activity	GO:0009753//response to jasmonic acid stimulus;GO:0010193//response to ozone;GO:0009651//response to salt stress;GO:0030244//cellulose biosynthetic process;GO:0042742//defense response to bacterium;GO:0009408//response to heat;GO:0019853//L-ascorbic acid biosynthetic process;GO:0060359//response to ammonium ion	gi|225449380|ref|XP_002282422.1|/7.19763e-81/PREDICTED: mannose-1-phosphate guanylyltransferase 1 isoform 1 [Vitis vinifera]
CL518.Contig5_All	128.374	55.9368	62.0104	105.487	68.2118	77.0317	89.0577	49.1017	92.6587	87.242	79.0671	63.8973	69.8863	82.361	74.4416	62.4772	K00966|1|2e-145|513|pop:POPTR_659626|mannose-1-phosphate guanylyltransferase [EC:2.7.7.13]	GO:0005829//cytosol;GO:0005634//nucleus	GO:0004475//mannose-1-phosphate guanylyltransferase activity;GO:0008928//mannose-1-phosphate guanylyltransferase (GDP) activity;GO:0005515//protein binding	GO:0006007//glucose catabolic process;GO:0009753//response to jasmonic acid stimulus;GO:0010193//response to ozone;GO:0010498//proteasomal protein catabolic process;GO:0009651//response to salt stress;GO:0030244//cellulose biosynthetic process;GO:0042742//defense response to bacterium;GO:0007010//cytoskeleton organization;GO:0009408//response to heat;GO:0006094//gluconeogenesis;GO:0019853//L-asco…	gi|224038262|gb|ACN38266.1|/1.77483e-146/GDP-D-mannose pyrophosphorylase [Actinidia latifolia]
CL5197.Contig1_All	3.5492	7.92176	7.41991	11.9311	15.3921	13.0521	7.71104	17.219	14.6587	18.1328	18.6283	30.0557	35.1587	28.3884	28.1654	59.0752	K08081|1|6e-110|395|vvi:100259789|tropine dehydrogenase [EC:1.1.1.206]	GO:0005829//cytosol	GO:0000166//nucleotide binding;GO:0050356	GO:0055114//oxidation-reduction process	gi|460379021|ref|XP_004235263.1|/6.37646e-114/PREDICTED: tropinone reductase homolog [Solanum lycopersicum]
CL5217.Contig2_All	22.7905	7.38615	11.062	11.7245	10.904	8.73037	10.619	9.26701	27.2644	10.9075	22.219	6.88572	19.9735	14.4954	13.3514	9.98841	-	GO:0005737//cytoplasm;GO:0005634//nucleus	GO:0051861//glycolipid binding;GO:0017089//glycolipid transporter activity	GO:0031348//negative regulation of defense response;GO:0010286//heat acclimation;GO:0009867//jasmonic acid mediated signaling pathway;GO:0009697//salicylic acid biosynthetic process;GO:0010363//regulation of plant-type hypersensitive response;GO:0002679//respiratory burst involved in defense response;GO:0010200//response to chitin;GO:0006612//protein targeting to membrane;GO:0050832//defense resp…	gi|460413676|ref|XP_004252208.1|/6.79671e-15/PREDICTED: glycolipid transfer protein domain-containing protein 1-like [Solanum lycopersicum]
CL5271.Contig1_All	7.67878	1.082	1.86355	0.232371	1.60732	1.01022	0.583058	1.12998	1.06506	0.860823	1.06188	1.41778	1.15779	1.72013	0.905352	1.26561	-	GO:0005739//mitochondrion	GO:0016787//hydrolase activity	GO:0009970//cellular response to sulfate starvation	gi|225448408|ref|XP_002273406.1|/1.07817e-78/PREDICTED: uncharacterized protein LOC100257064 isoform 1 [Vitis vinifera]
CL5273.Contig1_All	23.2021	7.64483	2.19052	5.13803	2.80118	1.5405	2.62693	2.99281	5.56265	51.6995	3.68385	10.7608	6.43683	2.90409	6.94607	2.06154	K00225|1|2e-11|69.7|vcn:VOLCADRAFT_88191|L-galactono-1,4-lactone dehydrogenase [EC:1.3.2.3]	GO:0005618//cell wall;GO:0005576//extracellular region;GO:0016020//membrane	GO:0050660//flavin adenine dinucleotide binding;GO:0008762//UDP-N-acetylmuramate dehydrogenase activity;GO:0003885//D-arabinono-1,4-lactone oxidase activity;GO:0050105//L-gulonolactone oxidase activity	GO:0010014//meristem initiation;GO:0042546//cell wall biogenesis;GO:0044036//cell wall macromolecule metabolic process;GO:0010089//xylem development;GO:0055114//oxidation-reduction process	gi|462415593|gb|EMJ20330.1|/0/hypothetical protein PRUPE_ppa015890mg [Prunus persica]
CL5277.Contig1_All	15.6728	3.2693	2.39947	8.45731	-	0.612112	0.109198	0.122522	0.987376	3.95606	2.73451	1.59317	0.397533	0.632801	0.699428	1.06664	-	-	-	GO:0001666//response to hypoxia;GO:0009944//polarity specification of adaxial/abaxial axis;GO:0009862//systemic acquired resistance, salicylic acid mediated signaling pathway;GO:0010075//regulation of meristem growth;GO:0006355//regulation of transcription, DNA-dependent;GO:0010014//meristem initiation;GO:0009855//determination of bilateral symmetry;GO:0010310//regulation of hydrogen peroxide met…	gi|460402156|ref|XP_004246580.1|/4.85359e-71/PREDICTED: uncharacterized protein LOC101248512 [Solanum lycopersicum]
CL5359.Contig2_All	1919.89	1755.56	1417.22	2108.96	742.343	885.794	782.394	452.229	1234.92	3219.73	1541.79	961.448	654.523	983.04	605.23	482.741	K01915|1|0.0|692|aly:ARALYDRAFT_475723|glutamine synthetase [EC:6.3.1.2]	GO:0009941//chloroplast envelope;GO:0048046//apoplast;GO:0005773//vacuole;GO:0022626//cytosolic ribosome;GO:0005618//cell wall;GO:0009570//chloroplast stroma;GO:0009506//plasmodesma;GO:0005886//plasma membrane	GO:0005515//protein binding;GO:0004356//glutamate-ammonia ligase activity;GO:0005507//copper ion binding;GO:0005524//ATP binding	GO:0009750//response to fructose stimulus;GO:0009749//response to glucose stimulus;GO:0042744//hydrogen peroxide catabolic process;GO:0009744//response to sucrose stimulus;GO:0006833//water transport;GO:0030003//cellular cation homeostasis;GO:0006816//calcium ion transport;GO:0009651//response to salt stress;GO:0042128//nitrate assimilation;GO:0006542//glutamine biosynthetic process;GO:0009698//p…	gi|1169931|sp|P23712.2|GLNA_LACSA/0/RecName: Full=Glutamine synthetase; AltName: Full=GS(1); AltName: Full=Glutamate--ammonia ligase
CL5371.Contig3_All	110.957	57.2337	61.6091	85.9003	44.6967	60.6212	50.3717	47.5118	97.448	140.085	94.1716	67.4368	48.9065	61.6675	65.8823	53.209	K00487|1|0.0|929|pop:POPTR_823837|trans-cinnamate 4-monooxygenase [EC:1.14.13.11]	GO:0009505//plant-type cell wall;GO:0005886//plasma membrane;GO:0005783//endoplasmic reticulum	GO:0016710//trans-cinnamate 4-monooxygenase activity;GO:0009055//electron carrier activity;GO:0005506//iron ion binding;GO:0020037//heme binding	GO:0009555//pollen development;GO:0009611//response to wounding;GO:0009808//lignin metabolic process;GO:0040007//growth;GO:0009416//response to light stimulus;GO:0055114//oxidation-reduction process;GO:0080167//response to karrikin	gi|417863|sp|Q04468.1|TCMO_HELTU/0/RecName: Full=Trans-cinnamate 4-monooxygenase; AltName: Full=Cinnamic acid 4-hydroxylase; Short=C4H; Short=CA4H; AltName: Full=Cytochrome P450 73; AltName: Full=Cytochrome P450C4H
CL5371.Contig4_All	296.496	199.56	128.561	237.72	110.169	156.958	119.399	111.334	205.703	361.754	189.199	135.734	91.7202	136.485	103.166	142.967	K00487|1|2e-144|509|pop:POPTR_823837|trans-cinnamate 4-monooxygenase [EC:1.14.13.11]	GO:0009505//plant-type cell wall;GO:0005886//plasma membrane;GO:0005783//endoplasmic reticulum	GO:0016710//trans-cinnamate 4-monooxygenase activity;GO:0009055//electron carrier activity;GO:0005506//iron ion binding;GO:0020037//heme binding	GO:0009555//pollen development;GO:0009611//response to wounding;GO:0009808//lignin metabolic process;GO:0040007//growth;GO:0009416//response to light stimulus;GO:0055114//oxidation-reduction process;GO:0080167//response to karrikin	gi|194474661|gb|ACF74449.1|/5.17331e-154/trans-cinnamate 4-monooxygenase [Echinacea angustifolia]
CL5397.Contig3_All	367.271	198.209	179.673	308.676	117.977	193.329	159.866	58.2959	353.547	183.752	259.56	276.175	161.895	228.796	195.49	108.939	K00430|1|2e-132|315|pop:POPTR_718485|peroxidase [EC:1.11.1.7]	GO:0005737//cytoplasm;GO:0009505//plant-type cell wall;GO:0005634//nucleus	GO:0046872//metal ion binding;GO:0020037//heme binding;GO:0004601//peroxidase activity	GO:0042538//hyperosmotic salinity response;GO:0009269//response to desiccation;GO:0009409//response to cold;GO:0006979//response to oxidative stress;GO:0055114//oxidation-reduction process	gi|224093204|ref|XP_002309832.1|/2.17659e-131/predicted protein [Populus trichocarpa]
CL5511.Contig1_All	19.5641	24.1949	21.8858	24.373	45.4524	39.9836	40.2777	57.5356	23.8875	9.70878	17.0267	27.8288	43.1171	38.6616	34.5116	49.7612	K03294|1|6e-78|290|gmx:100776671|basic amino acid/polyamine antiporter, APA family	GO:0009705//plant-type vacuole membrane;GO:0010319//stromule;GO:0022626//cytosolic ribosome;GO:0016021//integral to membrane;GO:0009507//chloroplast;GO:0005777//peroxisome;GO:0005886//plasma membrane;GO:0005634//nucleus;GO:0005739//mitochondrion	GO:0005515//protein binding;GO:0020037//heme binding;GO:0050897//cobalt ion binding;GO:0004096//catalase activity;GO:0015171//amino acid transmembrane transporter activity	GO:0016036//cellular response to phosphate starvation;GO:0042744//hydrogen peroxide catabolic process;GO:0006635//fatty acid beta-oxidation;GO:0006995//cellular response to nitrogen starvation;GO:0016558//protein import into peroxisome matrix;GO:0048573//photoperiodism, flowering;GO:0045454//cell redox homeostasis;GO:0005982//starch metabolic process;GO:0003333//amino acid transmembrane transport…	gi|462400137|gb|EMJ05805.1|/0/hypothetical protein PRUPE_ppa002665mg [Prunus persica]
CL5521.Contig1_All	1.12345	2.4062	1.3178	1.2239	2.77712	2.39958	2.6677	2.67997	1.43358	1.1238	1.02536	2.03657	3.27488	2.6964	1.45703	3.97265	K14486|1|2e-152|538|gmx:100793224|auxin response factor	GO:0005634//nucleus	GO:0005515//protein binding;GO:0043565//sequence-specific DNA binding;GO:0003700//sequence-specific DNA binding transcription factor activity	GO:0042744//hydrogen peroxide catabolic process;GO:0010227//floral organ abscission;GO:0009911//positive regulation of flower development;GO:0045892//negative regulation of transcription, DNA-dependent;GO:0008285//negative regulation of cell proliferation;GO:0010150//leaf senescence;GO:0009737//response to abscisic acid stimulus;GO:0010047//fruit dehiscence;GO:0048481//ovule development	gi|225456475|ref|XP_002284543.1|/0/PREDICTED: auxin response factor 2 [Vitis vinifera]
CL5572.Contig2_All	-	-	0.296782	-	-	-	1.68828	3.86434	11.2626	5.98984	5.27625	15.1074	16.2259	9.94014	14.202	24.3334	-	GO:0005739//mitochondrion	-	GO:0010286//heat acclimation	gi|255539370|ref|XP_002510750.1|/1.08562e-96/protein with unknown function [Ricinus communis]
CL5597.Contig2_All	93.2846	23.3922	32.85	19.5668	23.2822	26.0234	20.247	19.7024	24.6242	11.9233	16.3361	18.5328	18.7224	19.5463	15.0854	23.8351	-	GO:0009507//chloroplast;GO:0005634//nucleus	-	GO:0010363//regulation of plant-type hypersensitive response;GO:0009611//response to wounding;GO:0009963//positive regulation of flavonoid biosynthetic process;GO:0010200//response to chitin;GO:0006612//protein targeting to membrane;GO:0009612//response to mechanical stimulus	gi|460384186|ref|XP_004237794.1|/5.05949e-144/PREDICTED: uncharacterized protein LOC101243886 [Solanum lycopersicum]
CL5621.Contig2_All	6.35307	3.82989	3.2177	5.0153	4.46028	5.6946	2.12788	2.92663	4.89632	3.68727	4.12536	1.836	5.18516	3.02309	2.63794	3.27791	K01115|1|9e-11|49.7|vcn:VOLCADRAFT_99471|phospholipase D [EC:3.1.4.4]	GO:0009506//plasmodesma;GO:0005886//plasma membrane;GO:0009507//chloroplast	GO:0003846//2-acylglycerol O-acyltransferase activity;GO:0004622//lysophospholipase activity	GO:0046686//response to cadmium ion;GO:0010043//response to zinc ion;GO:0042542//response to hydrogen peroxide	gi|460379951|ref|XP_004235722.1|/3.73606e-134/PREDICTED: monoglyceride lipase-like [Solanum lycopersicum]
CL5642.Contig1_All	4.67382	3.66137	6.97799	7.73426	8.08842	12.5102	17.0689	8.11594	13.3822	24.0233	17.5393	13.6742	7.34591	13.1886	17.5623	15.5096	K08900|1|0.0|681|pop:POPTR_262253|mitochondrial chaperone BCS1	GO:0005886//plasma membrane	GO:0016887//ATPase activity;GO:0005524//ATP binding	GO:0009407//toxin catabolic process;GO:0010583//response to cyclopentenone	gi|462419744|gb|EMJ24007.1|/0/hypothetical protein PRUPE_ppa004191mg [Prunus persica]
CL5642.Contig4_All	0.0745036	0.45352	0.406826	2.51612	1.52386	1.05858	0.722056	1.49568	0.781235	2.84487	1.33525	1.41812	0.404405	1.41623	0.770813	1.20564	K08900|1|0.0|667|pop:POPTR_262253|mitochondrial chaperone BCS1	GO:0005886//plasma membrane	GO:0016887//ATPase activity;GO:0005524//ATP binding	GO:0009407//toxin catabolic process;GO:0010583//response to cyclopentenone	gi|356562437|ref|XP_003549478.1|/0/PREDICTED: probable mitochondrial chaperone BCS1-B-like [Glycine max]
CL566.Contig1_All	5.64487	10.4369	1.95889	5.05762	13.2325	18.5631	7.5513	9.22288	9.99695	30.1676	7.95788	37.202	13.9242	9.16221	14.6109	11.9093	K01953|1|0.0|1075|vvi:100241610|asparagine synthase (glutamine-hydrolysing) [EC:6.3.5.4]	GO:0005737//cytoplasm	GO:0005524//ATP binding;GO:0004066//asparagine synthase (glutamine-hydrolyzing) activity	GO:0009646//response to absence of light;GO:0009749//response to glucose stimulus;GO:0009744//response to sucrose stimulus;GO:0009750//response to fructose stimulus;GO:0070981//L-asparagine biosynthetic process;GO:0043617//cellular response to sucrose starvation;GO:0009063//cellular amino acid catabolic process	gi|6049841|gb|AAF02775.1|AF190728_1/0/asparagine synthetase [Helianthus annuus]
CL5695.Contig2_All	0.255538	2.59253	1.81397	0.835159	3.1635	1.92218	2.47656	4.27499	7.27304	4.75978	3.81646	3.70588	4.50794	5.40948	5.49095	8.6839	-	GO:0000325//plant-type vacuole;GO:0005774//vacuolar membrane;GO:0016021//integral to membrane;GO:0005794//Golgi apparatus;GO:0005886//plasma membrane	GO:0005245//voltage-gated calcium channel activity;GO:0005509//calcium ion binding	GO:0010119//regulation of stomatal movement;GO:0080141//regulation of jasmonic acid biosynthetic process;GO:0006944//cellular membrane fusion;GO:0006816//calcium ion transport;GO:0009651//response to salt stress;GO:0007033//vacuole organization;GO:0007030//Golgi organization;GO:0009556//microsporogenesis;GO:0009845//seed germination;GO:0019722//calcium-mediated signaling;GO:0055085//transmembrane…	gi|462394227|gb|EMJ00131.1|/7.66949e-82/hypothetical protein PRUPE_ppa001980mg [Prunus persica]
CL5710.Contig1_All	7.32861	4.41799	2.43586	5.09117	2.17241	5.05993	3.16725	1.95454	2.14789	0.593507	0.872451	1.44404	0.360323	1.2848	1.09887	0.859375	K00100|1|1e-31|135|olu:OSTLU_36252|[EC:1.1.1.-];K00218|2|4e-27|120|aly:ARALYDRAFT_470335|protochlorophyllide reductase [EC:1.3.1.33]	-	GO:0016630//protochlorophyllide reductase activity;GO:0000166//nucleotide binding	GO:0009860//pollen tube growth;GO:0055114//oxidation-reduction process	gi|225439725|ref|XP_002273550.1|/1.66218e-140/PREDICTED: short-chain dehydrogenase TIC 32, chloroplastic [Vitis vinifera]
CL5715.Contig1_All	25.1617	23.8257	12.4572	17.1779	11.9181	11.4963	8.25359	5.3319	9.54858	8.43615	12.0253	14.292	22.9905	19.7116	14.9519	11.4009	K00430|1|2e-37|152|gmx:100803637|peroxidase [EC:1.11.1.7]	-	GO:0020037//heme binding;GO:0046872//metal ion binding;GO:0004601//peroxidase activity	GO:0055114//oxidation-reduction process;GO:0006979//response to oxidative stress	gi|460407226|ref|XP_004249055.1|/2.37147e-47/PREDICTED: cationic peroxidase 1-like [Solanum lycopersicum]
CL581.Contig3_All	2.80334	2.35653	3.14899	5.14816	7.58761	8.23397	6.03085	8.24067	4.13936	5.29624	3.82792	4.57366	4.78233	4.42916	3.31466	7.38792	K13229|1|2e-79|295|zma:541977|2,4-dihydroxy-1,4-benzoxazin-3-one-glucoside dioxygenase [EC:1.14.20.2];K06892|2|2e-45|181|pop:POPTR_550478|;K05278|3|3e-38|157|gmx:778157|flavonol synthase [EC:1.14.11.23];K05933|5|4e-37|154|rcu:RCOM_2065200|aminocyclopropanecarboxylate oxidase [EC:1.14.17.4]	GO:0005737//cytoplasm	GO:0016706//oxidoreductase activity, acting on paired donors, with incorporation or reduction of molecular oxygen, 2-oxoglutarate as one donor, and incorporation of one atom each of oxygen into both donors	GO:0009414//response to water deprivation;GO:0009867//jasmonic acid mediated signaling pathway;GO:0009611//response to wounding;GO:0042538//hyperosmotic salinity response;GO:0019761//glucosinolate biosynthetic process	gi|225433017|ref|XP_002284642.1|/8.23883e-128/PREDICTED: 1-aminocyclopropane-1-carboxylate oxidase homolog 1 [Vitis vinifera]
CL5900.Contig2_All	32.2463	26.2597	15.1936	13.6289	8.82344	8.15746	3.33663	7.93857	0.96932	0.502205	-	0.928644	0.146349	-	1.02996	-	-	-	-	GO:0006950//response to stress	gi|62183961|gb|AAX73302.1|/2.9188e-106/EDS1 [Solanum lycopersicum]
CL5923.Contig2_All	3.00526	0.435565	0.937726	0.935421	0.308112	-	0.746812	0.239411	0.535932	-	0.106866	0.259424	0.291296	0.494603	0.341675	-	-	GO:0005737//cytoplasm;GO:0005634//nucleus	-	GO:0033036;GO:0006984//ER-nucleus signaling pathway;GO:0009755//hormone-mediated signaling pathway;GO:0034976//response to endoplasmic reticulum stress;GO:0071702;GO:0031347//regulation of defense response;GO:0045087//innate immune response	gi|460413676|ref|XP_004252208.1|/3.78061e-50/PREDICTED: glycolipid transfer protein domain-containing protein 1-like [Solanum lycopersicum]
CL5926.Contig2_All	10.1867	10.7907	12.4336	12.2399	28.3825	32.9288	33.2805	31.7025	21.2062	26.0896	26.2886	17.1084	19.9218	22.6514	28.3745	17.9389	K04424|1|4e-14|76.6|aly:ARALYDRAFT_909157|sterile alpha motif and leucine zipper containing kinase AZK [EC:2.7.11.25];K00870|3|2e-13|73.9|cme:CMD015C|protein kinase [EC:2.7.1.37];K14510|4|5e-13|72.8|ath:AT5G03730|serine/threonine-protein kinase CTR1 [EC:2.7.11.1]	GO:0005829//cytosol;GO:0005634//nucleus	GO:0004715//non-membrane spanning protein tyrosine kinase activity;GO:0004712//protein serine/threonine/tyrosine kinase activity;GO:0004674//protein serine/threonine kinase activity;GO:0005524//ATP binding	GO:0031348//negative regulation of defense response;GO:0009867//jasmonic acid mediated signaling pathway;GO:0009862//systemic acquired resistance, salicylic acid mediated signaling pathway;GO:0009414//response to water deprivation;GO:0010363//regulation of plant-type hypersensitive response;GO:0009734//auxin mediated signaling pathway;GO:0006612//protein targeting to membrane;GO:0050832//defense …	gi|255562954|ref|XP_002522482.1|/9.91397e-122/protein kinase, putative [Ricinus communis]
CL5948.Contig3_All	26.3325	12.5051	12.2373	18.0057	16.586	20.3695	17.3338	15.934	25.5977	15.1319	15.6892	16.5042	22.2382	17.1853	14.9372	16.7728	K00924|1|2e-61|231|osa:4337593|[EC:2.7.1.-];K05658|5|4e-50|194|vvi:100262734|ATP-binding cassette, subfamily B (MDR/TAP), member 1	GO:0005730//nucleolus;GO:0009507//chloroplast;GO:0005886//plasma membrane	GO:0004674//protein serine/threonine kinase activity;GO:0005524//ATP binding;GO:0004715//non-membrane spanning protein tyrosine kinase activity	GO:0046777//protein autophosphorylation;GO:0002213//defense response to insect;GO:0050832//defense response to fungus	gi|470116695|ref|XP_004294513.1|/2.25702e-66/PREDICTED: protein kinase APK1A, chloroplastic-like [Fragaria vesca subsp. vesca]
CL5977.Contig1_All	1.07847	1.20357	0.706679	0.528707	8.47514	3.51537	2.01002	21.786	3.15029	2.10926	1.44963	2.15054	7.68331	5.21833	5.02104	6.58819	-	GO:0009506//plasmodesma;GO:0016021//integral to membrane;GO:0009507//chloroplast	-	GO:0009627//systemic acquired resistance;GO:0034976//response to endoplasmic reticulum stress;GO:0043090//amino acid import;GO:0055085//transmembrane transport;GO:0050832//defense response to fungus;GO:0006888//ER to Golgi vesicle-mediated transport	gi|359481931|ref|XP_002268663.2|/0/PREDICTED: uncharacterized protein LOC100248651 [Vitis vinifera]
CL5990.Contig1_All	4.20473	5.54008	6.6196	6.7818	9.40551	11.2731	10.0146	10.5514	7.89372	3.66169	6.15744	4.40508	5.55761	6.88865	5.95383	7.02514	K01188|1|0.0|924|vvi:100255282|beta-glucosidase [EC:3.2.1.21]	GO:0005773//vacuole;GO:0005576//extracellular region;GO:0005829//cytosol	GO:0008422//beta-glucosidase activity	GO:0005975//carbohydrate metabolic process;GO:0010106//cellular response to iron ion starvation;GO:0015706//nitrate transport;GO:0010167//response to nitrate;GO:0006826//iron ion transport	gi|225434674|ref|XP_002279757.1|/0/PREDICTED: periplasmic beta-glucosidase-like [Vitis vinifera]
CL6117.Contig2_All	2.46874	2.64378	2.54632	2.98831	3.98641	6.82051	8.07756	4.41686	2.67087	6.32281	4.81367	2.67275	1.81463	3.91066	3.87489	7.21317	K13420|1|2e-46|185|rcu:RCOM_0633880|LRR receptor-like serine/threonine-protein kinase FLS2 [EC:2.7.11.1]	GO:0009506//plasmodesma;GO:0005886//plasma membrane;GO:0005618//cell wall;GO:0009507//chloroplast;GO:0048046//apoplast	GO:0016301//kinase activity;GO:0032440//2-alkenal reductase [NAD(P)] activity	GO:0006952//defense response;GO:0016310//phosphorylation;GO:0007165//signal transduction;GO:0055114//oxidation-reduction process	gi|359806061|ref|NP_001240925.1|/1.94088e-155/DNA-damage-repair/toleration protein DRT100-like precursor [Glycine max]
CL6136.Contig4_All	0.679111	1.60763	2.47219	1.23306	10.4786	14.5683	6.91917	39.3852	2.37369	1.6866	0.676169	2.46217	3.37903	3.52068	3.06265	20.3307	K03283|1|5e-85|310|osa:4351875|heat shock 70kDa protein 1/8	GO:0005739//mitochondrion;GO:0009941//chloroplast envelope;GO:0009579//thylakoid;GO:0009570//chloroplast stroma;GO:0005634//nucleus;GO:0048046//apoplast	GO:0005524//ATP binding;GO:0032440//2-alkenal reductase [NAD(P)] activity;GO:0051082//unfolded protein binding	GO:0055114//oxidation-reduction process;GO:0006457//protein folding;GO:0009409//response to cold;GO:0009408//response to heat;GO:0045036//protein targeting to chloroplast;GO:0046686//response to cadmium ion	gi|356559803|ref|XP_003548186.1|/1.76115e-85/PREDICTED: stromal 70 kDa heat shock-related protein, chloroplastic-like [Glycine max]
CL6141.Contig6_All	13.2588	18.2089	12.3609	15.149	31.1573	37.4342	31.4617	34.4891	18.166	13.553	12.0745	28.8718	32.6932	32.2729	32.5567	31.5296	K01179|1|8e-72|268|sbi:SORBI_01g008860|endoglucanase [EC:3.2.1.4]	GO:0005802//trans-Golgi network;GO:0005794//Golgi apparatus;GO:0005769//early endosome;GO:0009504//cell plate;GO:0005886//plasma membrane	GO:0016740//transferase activity;GO:0008810//cellulase activity	GO:0009750//response to fructose stimulus;GO:0042744//hydrogen peroxide catabolic process;GO:0006833//water transport;GO:0009825//multidimensional cell growth;GO:0043622//cortical microtubule organization;GO:0009734//auxin mediated signaling pathway;GO:0043481//anthocyanin accumulation in tissues in response to UV light;GO:0048767//root hair elongation;GO:0007030//Golgi organization;GO:0042538//h…	gi|357448299|ref|XP_003594425.1|/1.47082e-89/Endoglucanase [Medicago truncatula]
CL6142.Contig2_All	32.9903	20.005	13.2519	14.8718	14.2873	16.005	20.354	10.4672	30.6738	31.7842	33.6969	17.0133	13.3789	17.2013	24.7463	17.6419	K13076|1|2e-78|289|vvi:100265385|delta8-fatty-acid desaturase [EC:1.14.19.4]	GO:0005737//cytoplasm;GO:0016021//integral to membrane	GO:0016717//oxidoreductase activity, acting on paired donors, with oxidation of a pair of donors resulting in the reduction of molecular oxygen to two molecules of water;GO:0005506//iron ion binding;GO:0020037//heme binding;GO:0052631//sphingolipid delta-8 desaturase activity	GO:0006633//fatty acid biosynthetic process;GO:0006665//sphingolipid metabolic process;GO:0006007//glucose catabolic process;GO:0022900//electron transport chain	gi|302028361|gb|ADK91077.1|/4.78145e-90/delta-8 sphingolipid desaturase [Helianthus annuus]
CL6152.Contig4_All	12.2686	31.9473	30.37	28.0678	6.6036	10.5958	13.7195	16.4197	4.28824	3.04696	9.1616	9.63749	1.94232	1.06006	5.53289	1.98534	K00326|1|3e-40|161|mtr:MTR_7g087090|cytochrome-b5 reductase [EC:1.6.2.2]	GO:0009505//plant-type cell wall;GO:0016023//cytoplasmic membrane-bounded vesicle;GO:0005886//plasma membrane;GO:0005783//endoplasmic reticulum	GO:0004128//cytochrome-b5 reductase activity	GO:0042732//D-xylose metabolic process;GO:0006499//N-terminal protein myristoylation;GO:0022900//electron transport chain	gi|356504288|ref|XP_003520929.1|/4.03624e-39/PREDICTED: NADH-cytochrome b5 reductase 1-like [Glycine max]
CL629.Contig5_All	32.5912	68.3458	55.4074	47.4015	104.169	71.6088	88.7964	124.925	52.4701	42.0875	64.231	93.0372	181.35	103.496	129.42	103.441	K10775|1|3e-79|292|rcu:RCOM_0262230|phenylalanine ammonia-lyase [EC:4.3.1.24]	GO:0005737//cytoplasm	GO:0045548//phenylalanine ammonia-lyase activity	GO:0009800//cinnamic acid biosynthetic process;GO:0006559//L-phenylalanine catabolic process	gi|169642803|emb|CAL91169.1|/3.98128e-89/phenylalanine ammonia-lyase 3 [Cynara cardunculus var. scolymus]
CL6449.Contig2_All	17.7248	1.34352	2.11372	6.10362	0.986937	1.44737	1.21507	2.13021	3.73857	6.16662	3.1949	0.646318	0.967631	0.352068	1.78354	1.40117	K01051|1|8e-06|49.7|gmx:100776781|pectinesterase [EC:3.1.1.11]	GO:0005634//nucleus	-	GO:0001666//response to hypoxia;GO:0009862//systemic acquired resistance, salicylic acid mediated signaling pathway;GO:0009739//response to gibberellin stimulus;GO:0006355//regulation of transcription, DNA-dependent;GO:0010310//regulation of hydrogen peroxide metabolic process	gi|462411895|gb|EMJ16944.1|/2.12865e-85/hypothetical protein PRUPE_ppa009213mg [Prunus persica]
CL6502.Contig2_All	-	4.22023	1.9875	5.94785	0.279874	0.108646	-	0.978611	-	12.4697	3.59166	0.58912	-	0.336956	0.620723	-	K06892|1|2e-104|376|pop:POPTR_550478|;K05278|3|1e-41|168|aly:ARALYDRAFT_487705|flavonol synthase [EC:1.14.11.23];K00475|4|3e-41|167|bdi:100823527|naringenin 3-dioxygenase [EC:1.14.11.9]	GO:0005737//cytoplasm	GO:0045486//naringenin 3-dioxygenase activity;GO:0005506//iron ion binding	GO:0019748//secondary metabolic process;GO:0055114//oxidation-reduction process	gi|224061517|ref|XP_002300519.1|/2.67104e-103/predicted protein [Populus trichocarpa]
CL6624.Contig1_All	11.196	2.93435	4.1776	5.79361	5.02189	7.48601	5.14712	5.07277	5.17119	6.16939	4.87703	2.95983	4.36798	3.30521	2.9701	4.60492	K09286|1|2e-62|238|aly:ARALYDRAFT_476975|EREBP-like factor	GO:0005634//nucleus	GO:0043565//sequence-specific DNA binding;GO:0005515//protein binding;GO:0003700//sequence-specific DNA binding transcription factor activity	GO:0071472//cellular response to salt stress;GO:0045595//regulation of cell differentiation;GO:0009414//response to water deprivation;GO:0009409//response to cold;GO:0009611//response to wounding;GO:0010017//red or far-red light signaling pathway;GO:0009736//cytokinin mediated signaling pathway;GO:0009873//ethylene mediated signaling pathway	gi|358008884|gb|AET99101.1|/1.28285e-62/dehydration-responsive element-binding protein DREB4 [Solanum tuberosum]
CL6694.Contig1_All	23.4513	11.227	10.0043	5.26932	8.67811	14.5165	9.28788	5.27189	8.56286	8.32682	12.4228	12.0894	6.91165	9.62487	8.28198	15.6542	K05658|1|8e-109|392|vvi:100262734|ATP-binding cassette, subfamily B (MDR/TAP), member 1;K00924|2|1e-100|365|osa:4337593|[EC:2.7.1.-]	GO:0005886//plasma membrane	GO:0004674//protein serine/threonine kinase activity;GO:0005524//ATP binding	GO:0031348//negative regulation of defense response;GO:0016036//cellular response to phosphate starvation;GO:0006499//N-terminal protein myristoylation;GO:0009611//response to wounding;GO:0019375//galactolipid biosynthetic process;GO:0009867//jasmonic acid mediated signaling pathway;GO:0009697//salicylic acid biosynthetic process;GO:0009862//systemic acquired resistance, salicylic acid mediated s…	gi|225444724|ref|XP_002277991.1|/5.74138e-162/PREDICTED: serine/threonine-protein kinase At5g01020 [Vitis vinifera]
CL6694.Contig2_All	25.8409	13.9203	16.9824	9.21772	7.13907	10.1298	10.2289	4.97339	7.19374	4.04654	7.34299	11.8146	8.06829	7.1132	12.1936	11.6568	K05658|1|7e-69|257|vvi:100262734|ATP-binding cassette, subfamily B (MDR/TAP), member 1;K00924|2|1e-60|229|osa:4337593|[EC:2.7.1.-];K13430|4|3e-52|201|zma:100283091|serine/threonine-protein kinase PBS1 [EC:2.7.11.1]	GO:0005886//plasma membrane	GO:0004715//non-membrane spanning protein tyrosine kinase activity;GO:0004674//protein serine/threonine kinase activity;GO:0005524//ATP binding	GO:0031348//negative regulation of defense response;GO:0016036//cellular response to phosphate starvation;GO:0006499//N-terminal protein myristoylation;GO:0009611//response to wounding;GO:0019375//galactolipid biosynthetic process;GO:0009867//jasmonic acid mediated signaling pathway;GO:0009697//salicylic acid biosynthetic process;GO:0009862//systemic acquired resistance, salicylic acid mediated s…	gi|460396282|ref|XP_004243705.1|/8.12723e-80/PREDICTED: putative receptor-like protein kinase At1g72540-like [Solanum lycopersicum]
CL6694.Contig3_All	13.4709	6.58488	8.15821	4.93626	5.27325	7.06236	6.39075	4.71207	9.26407	4.1059	5.12115	3.32998	4.73618	5.92551	3.50861	5.64792	K05658|1|1e-77|288|vvi:100262734|ATP-binding cassette, subfamily B (MDR/TAP), member 1;K00924|2|5e-69|259|osa:4337593|[EC:2.7.1.-]	GO:0005886//plasma membrane	GO:0004674//protein serine/threonine kinase activity;GO:0005524//ATP binding	GO:0031348//negative regulation of defense response;GO:0016036//cellular response to phosphate starvation;GO:0006499//N-terminal protein myristoylation;GO:0009611//response to wounding;GO:0019375//galactolipid biosynthetic process;GO:0009867//jasmonic acid mediated signaling pathway;GO:0009697//salicylic acid biosynthetic process;GO:0009862//systemic acquired resistance, salicylic acid mediated s…	gi|460396282|ref|XP_004243705.1|/3.33289e-107/PREDICTED: putative receptor-like protein kinase At1g72540-like [Solanum lycopersicum]
CL6757.Contig2_All	50.2874	16.3592	9.55108	11.0163	17.9467	25.1264	15.8923	14.1737	21.0841	5.34518	16.9393	8.42241	10.5698	13.224	7.61268	7.29735	K01859|1|9e-51|196|rcu:RCOM_0714220|chalcone isomerase [EC:5.5.1.6]	-	GO:0045430//chalcone isomerase activity	GO:0009813//flavonoid biosynthetic process	gi|308035494|dbj|BAJ21533.1|/2.31516e-55/chalcone isomerase [Dahlia pinnata]
CL6762.Contig3_All	13.0016	7.81024	7.47317	9.50488	6.07732	5.71927	3.95363	4.72224	3.97212	5.09842	4.08799	4.18662	2.2054	1.92159	2.04222	3.7373	K14498|1|1e-64|243|vvi:100243594|serine/threonine-protein kinase SRK2 [EC:2.7.11.1]	GO:0005737//cytoplasm	GO:0004674//protein serine/threonine kinase activity;GO:0005524//ATP binding	GO:0006468//protein phosphorylation;GO:0006970//response to osmotic stress	gi|225427681|ref|XP_002262726.1|/1.63434e-63/PREDICTED: serine/threonine-protein kinase SAPK3 [Vitis vinifera]
CL6791.Contig2_All	18.5132	9.39116	3.32536	5.57287	8.39135	15.7785	13.166	7.53909	14.8697	15.3134	9.36807	5.4094	8.92504	10.7342	8.62692	7.88383	K00430|1|3e-111|399|vvi:100250514|peroxidase [EC:1.11.1.7]	GO:0009505//plant-type cell wall;GO:0005576//extracellular region	GO:0046872//metal ion binding;GO:0020037//heme binding;GO:0004601//peroxidase activity	GO:0006979//response to oxidative stress;GO:0045492//xylan biosynthetic process;GO:0010413//glucuronoxylan metabolic process;GO:0055114//oxidation-reduction process	gi|359492099|ref|XP_003634364.1|/2.4934e-110/PREDICTED: peroxidase 64-like isoform 2 [Vitis vinifera]
CL6791.Contig5_All	59.7769	34.3584	25.0704	24.5135	53.5842	76.1762	68.7946	23.5749	42.5593	31.752	39.0375	27.6057	38.5538	54.3991	41.9657	44.8723	K00430|1|3e-76|281|vvi:100250514|peroxidase [EC:1.11.1.7]	GO:0009505//plant-type cell wall;GO:0005576//extracellular region	GO:0046872//metal ion binding;GO:0020037//heme binding;GO:0004601//peroxidase activity	GO:0006979//response to oxidative stress;GO:0045492//xylan biosynthetic process;GO:0010413//glucuronoxylan metabolic process;GO:0055114//oxidation-reduction process	gi|225459726|ref|XP_002285892.1|/2.76189e-75/PREDICTED: peroxidase 64-like isoform 1 [Vitis vinifera]
CL680.Contig1_All	12.5731	22.1504	12.896	12.7718	42.5254	28.0462	18.6832	86.1968	15.7164	20.0963	17.5726	21.9453	52.8566	28.1868	28.4637	83.9965	K05933|1|2e-147|520|pop:POPTR_746197|aminocyclopropanecarboxylate oxidase [EC:1.14.17.4]	GO:0005618//cell wall;GO:0005886//plasma membrane	GO:0005507//copper ion binding;GO:0009815//1-aminocyclopropane-1-carboxylate oxidase activity;GO:0016706//oxidoreductase activity, acting on paired donors, with incorporation or reduction of molecular oxygen, 2-oxoglutarate as one donor, and incorporation of one atom each of oxygen into both donors;GO:0031418//L-ascorbic acid binding	GO:0055114//oxidation-reduction process;GO:0009693//ethylene biosynthetic process;GO:0009620//response to fungus;GO:0009651//response to salt stress;GO:0009727//detection of ethylene stimulus;GO:0009835//fruit ripening	gi|222051631|dbj|BAH15312.1|/5.05285e-156/ACC oxidase 2 [Lactuca sativa]
CL6801.Contig2_All	0.881847	1.67005	0.77045	1.72925	4.74655	4.3731	3.19945	5.99946	9.07081	4.43495	5.57547	10.977	19.6652	16.3058	15.0656	23.0228	K14497|1|3e-163|573|pop:POPTR_1081359|protein phosphatase 2C [EC:3.1.3.16]	-	GO:0004721//phosphoprotein phosphatase activity	GO:0048523//negative regulation of cellular process;GO:0009266//response to temperature stimulus;GO:0009787//regulation of abscisic acid mediated signaling pathway;GO:0044237//cellular metabolic process;GO:0006950//response to stress	gi|339777479|gb|AEK05577.1|/4.73007e-164/abscisic acid insensitivity 1B [Populus balsamifera]
CL6806.Contig1_All	9.30862	11.4322	15.5164	9.83595	3.01376	2.80784	4.33074	1.87341	4.35099	7.95235	9.25087	4.44066	1.947	2.11658	2.56224	3.51104	K14826|1|3e-111|400|ath:AT4G25340|FK506-binding nuclear protein [EC:5.2.1.8]	GO:0005829//cytosol;GO:0005730//nucleolus	GO:0042393//histone binding;GO:0016853//isomerase activity	GO:0001510//RNA methylation;GO:0034976//response to endoplasmic reticulum stress;GO:0000413//protein peptidyl-prolyl isomerization;GO:0006334//nucleosome assembly	gi|38564729|gb|AAR23804.1|/1.15421e-128/putative immunophilin/FKBP-type peptidyl-prolyl cis-trans isomerase [Helianthus annuus]
CL6857.Contig2_All	6.73738	-	0.387257	0.772611	4.96245	1.48185	0.793066	5.04239	0.265592	1.32099	0.794392	1.28562	1.44357	0.306388	0.564412	4.87749	K13415|1|1e-25|112|sbi:SORBI_03g012040|protein brassinosteroid insensitive 1 [EC:2.7.10.1 2.7.11.1];K00924|2|5e-18|87.4|aly:ARALYDRAFT_473063|[EC:2.7.1.-];K08286|5|3e-16|81.3|aly:ARALYDRAFT_491919|protein-serine/threonine kinase [EC:2.7.11.-]	GO:0016021//integral to membrane;GO:0016023//cytoplasmic membrane-bounded vesicle	GO:0004713//protein tyrosine kinase activity;GO:0005524//ATP binding;GO:0004709//MAP kinase kinase kinase activity;GO:0032440//2-alkenal reductase [NAD(P)] activity	GO:0055114//oxidation-reduction process;GO:0000186//activation of MAPKK activity	gi|255571222|ref|XP_002526561.1|/2.8729e-37/receptor protein kinase, putative [Ricinus communis]
CL687.Contig3_All	29.3594	10.868	8.54198	13.7694	5.00319	9.04792	4.60569	2.65495	17.3627	16.5221	16.5066	9.50399	3.11496	4.75033	2.02983	2.98086	K08472|1|0.0|652|ath:AT5G65970|mlo protein	GO:0012505//endomembrane system;GO:0005886//plasma membrane;GO:0016021//integral to membrane;GO:0005739//mitochondrion	GO:0005516//calmodulin binding	GO:0010483//pollen tube reception;GO:0006952//defense response;GO:0009607//response to biotic stimulus;GO:0008219//cell death	gi|460373559|ref|XP_004232584.1|/0/PREDICTED: MLO-like protein 8-like [Solanum lycopersicum]
CL6914.Contig1_All	2.63779	1.1775	2.99595	3.33343	7.15576	6.87847	3.38235	12.356	4.74164	2.35838	2.99406	7.74643	4.65332	4.64948	6.04591	12.2081	-	GO:0005737//cytoplasm	-	GO:0010286//heat acclimation	gi|462419614|gb|EMJ23877.1|/4.94635e-108/hypothetical protein PRUPE_ppa008609mg [Prunus persica]
CL6982.Contig1_All	11.5215	9.56868	12.7582	13.9528	28.6133	23.8276	20.135	28.7777	28.4172	28.6973	18.608	10.3944	25.3427	25.8831	26.783	39.6736	K01177|1|0.0|933|rcu:RCOM_1023980|beta-amylase [EC:3.2.1.2]	GO:0009507//chloroplast;GO:0005829//cytosol;GO:0005886//plasma membrane;GO:0005634//nucleus	GO:0016161//beta-amylase activity;GO:0043621//protein self-association;GO:0004674//protein serine/threonine kinase activity;GO:0043169//cation binding;GO:0033612//receptor serine/threonine kinase binding;GO:0005524//ATP binding	GO:0009934//regulation of meristem structural organization;GO:0009414//response to water deprivation;GO:0010480//microsporocyte differentiation;GO:0009825//multidimensional cell growth;GO:0005983//starch catabolic process;GO:0010075//regulation of meristem growth;GO:0043481//anthocyanin accumulation in tissues in response to UV light;GO:0048767//root hair elongation;GO:0007169//transmembrane rece…	gi|68300884|gb|AAY89374.1|/0/beta-amylase 1 [Nicotiana langsdorffii x Nicotiana sanderae]
CL6985.Contig5_All	12.3472	16.1295	14.3196	11.6656	25.2896	34.1553	25.7411	26.2771	18.414	5.64786	15.2175	21.8381	28.2094	25.5382	28.5228	40.8452	K01528|1|1e-83|309|cme:CME019C|dynamin GTPase [EC:3.6.5.5]	GO:0005774//vacuolar membrane;GO:0009506//plasmodesma;GO:0005886//plasma membrane;GO:0005739//mitochondrion	GO:0005525//GTP binding;GO:0003924//GTPase activity	GO:0031348//negative regulation of defense response;GO:0009595//detection of biotic stimulus;GO:0009867//jasmonic acid mediated signaling pathway;GO:0009697//salicylic acid biosynthetic process;GO:0009862//systemic acquired resistance, salicylic acid mediated signaling pathway;GO:0010363//regulation of plant-type hypersensitive response;GO:0010310//regulation of hydrogen peroxide metabolic proces…	gi|255571115|ref|XP_002526508.1|/0/dynamin, putative [Ricinus communis]
CL7027.Contig3_All	126.659	164.613	165.43	148.678	312.304	277.824	267.388	281.388	158.947	93.1345	97.4432	215.571	252.723	218.6	268.357	280.322	K09503|1|0.0|790|rcu:RCOM_0940570|DnaJ homolog subfamily A member 2	GO:0005618//cell wall;GO:0005730//nucleolus;GO:0005886//plasma membrane	GO:0031072//heat shock protein binding;GO:0046872//metal ion binding;GO:0005524//ATP binding;GO:0051082//unfolded protein binding	GO:0006457//protein folding;GO:0009651//response to salt stress;GO:0043462//regulation of ATPase activity;GO:0009408//response to heat	gi|77999285|gb|ABB16989.1|/0/DnaJ-like protein [Solanum tuberosum]
CL7061.Contig4_All	5.97787	13.8071	14.7237	11.0849	17.3887	6.16558	9.19753	15.7457	19.8148	12.5562	14.2468	33.7779	18.8129	15.7152	15.5883	16.4657	K13418|1|1e-61|234|aly:ARALYDRAFT_895025|somatic embryogenesis receptor kinase 1 [EC:2.7.10.1 2.7.11.1]	GO:0005886//plasma membrane	GO:0016301//kinase activity;GO:0032440//2-alkenal reductase [NAD(P)] activity	GO:0042744//hydrogen peroxide catabolic process;GO:0055114//oxidation-reduction process;GO:0034976//response to endoplasmic reticulum stress;GO:0009651//response to salt stress;GO:0009266//response to temperature stimulus;GO:0009627//systemic acquired resistance;GO:0006972//hyperosmotic response;GO:0006833//water transport;GO:0007030//Golgi organization;GO:0006096//glycolysis;GO:0016310//phosphor…	gi|225425162|ref|XP_002263688.1|/1.41117e-91/PREDICTED: somatic embryogenesis receptor kinase 1 [Vitis vinifera]
CL7121.Contig1_All	8.72879	9.47354	10.6411	3.42776	3.93345	4.83535	2.19434	2.37719	8.21025	9.92538	9.01942	4.78383	3.37444	4.2972	4.52348	3.12068	K01455|1|0.0|663|rcu:RCOM_0578730|formamidase [EC:3.5.1.49]	GO:0005773//vacuole	GO:0004328//formamidase activity	GO:0009627//systemic acquired resistance;GO:0031347//regulation of defense response;GO:0008152//metabolic process	gi|255568565|ref|XP_002525256.1|/0/Acetamidase, putative [Ricinus communis]
CL7181.Contig5_All	-	-	-	0.329036	1.95082	0.504868	5.1788	4.54751	0.452437	-	1.12771	4.10637	2.04928	1.04387	1.20185	1.71064	K03781|1|1e-43|172|gmx:547510|catalase [EC:1.11.1.6]	GO:0009514//glyoxysome	GO:0046872//metal ion binding;GO:0020037//heme binding;GO:0004096//catalase activity	GO:0042744//hydrogen peroxide catabolic process;GO:0055114//oxidation-reduction process	gi|7385207|gb|AAF61733.1|AF243518_1/2.12832e-48/catalase 3 [Helianthus annuus]
CL7190.Contig1_All	4.25306	3.16141	3.31111	4.72509	9.33818	8.6227	10.4538	17.8582	4.98326	9.02007	8.52168	7.02286	6.65711	11.0608	8.34465	11.5502	K12657|1|0.0|1093|pop:POPTR_833794|delta-1-pyrroline-5-carboxylate synthetase [EC:2.7.2.11 1.2.1.41]	GO:0009507//chloroplast;GO:0016020//membrane	GO:0004350//glutamate-5-semialdehyde dehydrogenase activity;GO:0004349//glutamate 5-kinase activity	GO:0006979//response to oxidative stress;GO:0055114//oxidation-reduction process;GO:0048364//root development;GO:0009269//response to desiccation;GO:0042538//hyperosmotic salinity response;GO:0009737//response to abscisic acid stimulus;GO:0006561//proline biosynthetic process;GO:0009793//embryo development ending in seed dormancy	gi|359486765|ref|XP_002282355.2|/0/PREDICTED: delta-1-pyrroline-5-carboxylate synthase [Vitis vinifera]
CL7190.Contig3_All	5.55519	5.49144	4.87419	6.98296	15.1804	11.4685	15.079	19.2224	6.25896	11.3644	15.7779	7.66036	10.5666	11.0767	13.1121	15.9046	K12657|1|0.0|821|pop:POPTR_833794|delta-1-pyrroline-5-carboxylate synthetase [EC:2.7.2.11 1.2.1.41]	GO:0009507//chloroplast;GO:0016020//membrane	GO:0004350//glutamate-5-semialdehyde dehydrogenase activity;GO:0004349//glutamate 5-kinase activity	GO:0006979//response to oxidative stress;GO:0055114//oxidation-reduction process;GO:0048364//root development;GO:0009269//response to desiccation;GO:0042538//hyperosmotic salinity response;GO:0009737//response to abscisic acid stimulus;GO:0006561//proline biosynthetic process;GO:0009793//embryo development ending in seed dormancy	gi|359486765|ref|XP_002282355.2|/0/PREDICTED: delta-1-pyrroline-5-carboxylate synthase [Vitis vinifera]
CL7203.Contig4_All	15.9258	5.69575	5.50554	5.61683	8.26372	6.70319	5.03951	6.42112	11.8425	5.86882	7.35801	5.91939	7.92932	8.81069	9.11832	13.7201	-	-	GO:0005515//protein binding;GO:0003700//sequence-specific DNA binding transcription factor activity	GO:0009862//systemic acquired resistance, salicylic acid mediated signaling pathway;GO:0009864//induced systemic resistance, jasmonic acid mediated signaling pathway;GO:0010200//response to chitin;GO:0043067//regulation of programmed cell death;GO:0050832//defense response to fungus;GO:0045892//negative regulation of transcription, DNA-dependent;GO:0009628//response to abiotic stimulus;GO:1900056…	gi|17385638|dbj|BAA87069.2|/3.65609e-22/elicitor-induced DNA-binding protein homolog [Matricaria chamomilla]
CL7265.Contig1_All	0.582744	1.18243	0.72733	0.362771	4.83937	3.89641	4.1582	2.92469	0.498823	0.465193	0.435165	0.377282	4.29282	0.647375	0.596281	1.68395	K03453|1|5e-11|67.4|vcn:VOLCADRAFT_102664|bile acid:Na+ symporter, BASS family	-	-	GO:0006979//response to oxidative stress;GO:0006952//defense response;GO:0009987//cellular process;GO:0050789//regulation of biological process	gi|460386510|ref|XP_004238941.1|/3.78689e-98/PREDICTED: uncharacterized protein LOC101258366 [Solanum lycopersicum]
CL73.Contig3_All	123.698	142.215	145.888	173.175	331.957	545.483	719.395	479.581	338.176	188.356	335.442	358.363	379.768	555.093	668.741	491.097	K09873|1|5e-119|425|ath:AT3G16240|aquaporin TIP;K09866|5|1e-102|370|sbi:SORBI_10g019360|aquaporin-4	GO:0016021//integral to membrane;GO:0009506//plasmodesma;GO:0009941//chloroplast envelope;GO:0009705//plant-type vacuole membrane;GO:0009505//plant-type cell wall;GO:0000326//protein storage vacuole;GO:0042807//central vacuole;GO:0005794//Golgi apparatus;GO:0005886//plasma membrane	GO:0015204//urea transmembrane transporter activity;GO:0015250//water channel activity;GO:0051739//ammonia transmembrane transporter activity;GO:0015200//methylammonium transmembrane transporter activity	GO:0009651//response to salt stress;GO:0071918//urea transmembrane transport;GO:0072489//methylammonium transmembrane transport;GO:0006816//calcium ion transport;GO:0006833//water transport;GO:0007030//Golgi organization;GO:0030003//cellular cation homeostasis	gi|1212915|emb|CAA65186.1|/4.06501e-136/aquaporin [Helianthus annuus]
CL73.Contig4_All	18.4921	78.9523	47.3625	135.503	192.551	207.914	176.345	382.559	91.6766	39.7751	87.3748	200.235	220.317	207.332	233.63	195.578	K09873|1|1e-119|427|ath:AT3G16240|aquaporin TIP;K09866|5|9e-103|371|sbi:SORBI_10g019360|aquaporin-4	GO:0016021//integral to membrane;GO:0009506//plasmodesma;GO:0009941//chloroplast envelope;GO:0009705//plant-type vacuole membrane;GO:0009505//plant-type cell wall;GO:0000326//protein storage vacuole;GO:0042807//central vacuole;GO:0005794//Golgi apparatus;GO:0005886//plasma membrane	GO:0015204//urea transmembrane transporter activity;GO:0015250//water channel activity;GO:0051739//ammonia transmembrane transporter activity;GO:0015200//methylammonium transmembrane transporter activity	GO:0009651//response to salt stress;GO:0071918//urea transmembrane transport;GO:0072489//methylammonium transmembrane transport;GO:0006816//calcium ion transport;GO:0006833//water transport;GO:0007030//Golgi organization;GO:0030003//cellular cation homeostasis	gi|1212925|emb|CAA65184.1|/5.28437e-136/aquaporin [Helianthus annuus]
CL7310.Contig1_All	352.968	140.966	141.953	221.562	109.769	186.37	217.612	96.0724	280.316	141.927	233.247	132.034	165.361	169.19	166.761	121.716	K10576|1|5e-06|47.8|vvi:100250088|ubiquitin-conjugating enzyme E2 H [EC:6.3.2.19]	GO:0016021//integral to membrane;GO:0005886//plasma membrane	GO:0004674//protein serine/threonine kinase activity;GO:0004713//protein tyrosine kinase activity;GO:0005524//ATP binding;GO:0050321//tau-protein kinase activity;GO:0032440//2-alkenal reductase [NAD(P)] activity	GO:0006468//protein phosphorylation;GO:0055114//oxidation-reduction process;GO:0010075//regulation of meristem growth;GO:0007169//transmembrane receptor protein tyrosine kinase signaling pathway	gi|255586379|ref|XP_002533837.1|/2.35742e-31/Nodulation receptor kinase precursor, putative [Ricinus communis]
CL7310.Contig2_All	38.2816	20.6328	15.2422	30.4095	26.6149	14.9978	17.2424	13.3422	20.0111	14.1125	22.3334	16.2647	12.7165	14.1266	18.724	13.5512	-	GO:0016021//integral to membrane	GO:0050321//tau-protein kinase activity;GO:0005524//ATP binding;GO:0032440//2-alkenal reductase [NAD(P)] activity	GO:0006468//protein phosphorylation;GO:0055114//oxidation-reduction process	gi|470117128|ref|XP_004294716.1|/4.15945e-28/PREDICTED: probable inactive receptor kinase At5g58300-like [Fragaria vesca subsp. vesca]
CL7337.Contig3_All	13.5955	6.89659	4.07112	3.58334	12.275	17.0445	10.9529	8.98773	4.59874	2.04224	1.96499	2.18632	9.81968	6.25247	5.40996	3.72592	K09874|1|6e-76|280|osa:4328814|aquaporin NIP	GO:0005886//plasma membrane;GO:0016021//integral to membrane;GO:0005783//endoplasmic reticulum	GO:0015129//lactate transmembrane transporter activity;GO:0015105//arsenite transmembrane transporter activity	GO:0015700//arsenite transport;GO:0035873//lactate transmembrane transport;GO:0080170//hydrogen peroxide transmembrane transport;GO:0046685//response to arsenic-containing substance;GO:0001666//response to hypoxia	gi|359483792|ref|XP_002264957.2|/9.7303e-82/PREDICTED: aquaporin NIP1-2 [Vitis vinifera]
CL7371.Contig2_All	153.249	47.2881	40.8768	62.0621	19.7664	40.3338	35.6258	8.86096	91.3323	146.672	100.2	53.3426	26.1946	35.7985	22.1069	17.5233	K00430|1|1e-74|276|pop:POPTR_737716|peroxidase [EC:1.11.1.7]	GO:0005576//extracellular region	GO:0046872//metal ion binding;GO:0004601//peroxidase activity;GO:0020037//heme binding	GO:0006979//response to oxidative stress;GO:0055114//oxidation-reduction process;GO:0015706//nitrate transport;GO:0010359//regulation of anion channel activity;GO:0010106//cellular response to iron ion starvation;GO:0006826//iron ion transport;GO:0010167//response to nitrate;GO:0009736//cytokinin mediated signaling pathway	gi|224142233|ref|XP_002324463.1|/1.04606e-73/predicted protein [Populus trichocarpa]
CL7389.Contig2_All	25.7585	24.2719	17.6965	22.1496	8.80419	12.1378	14.4166	10.869	29.655	38.9386	29.1096	18.7748	12.3948	17.3692	17.6408	11.7505	K10753|1|1e-84|311|vvi:100266239|histone chaperone ASF1	GO:0005737//cytoplasm;GO:0005634//nucleus	GO:0005515//protein binding	GO:0009294//DNA mediated transformation;GO:0006333//chromatin assembly or disassembly;GO:0031567//cell size control checkpoint;GO:0006261//DNA-dependent DNA replication;GO:0000724//double-strand break repair via homologous recombination;GO:0051301//cell division;GO:0008361//regulation of cell size;GO:0010091//trichome branching	gi|225424140|ref|XP_002283949.1|/1.72569e-83/PREDICTED: histone chaperone ASF1B [Vitis vinifera]
CL7413.Contig3_All	10.4883	4.61462	7.01279	4.83859	5.18449	3.84631	5.14622	4.78941	7.25443	4.08662	7.35262	3.63769	4.2843	4.02255	4.64198	2.9009	K14724|1|0.0|765|sbi:SORBI_05g025700|solute carrier family 9 (sodium/hydrogen exchanger), member 8	GO:0016021//integral to membrane;GO:0005774//vacuolar membrane;GO:0005886//plasma membrane	GO:0015385//sodium:hydrogen antiporter activity	GO:0055085//transmembrane transport;GO:0006814//sodium ion transport;GO:0009651//response to salt stress;GO:0048366//leaf development;GO:0010351//lithium ion transport;GO:0006885//regulation of pH	gi|119960473|gb|ABM17091.1|/0/antiporter protein [Helianthus tuberosus]
CL7413.Contig5_All	66.8933	49.2528	50.4494	34.0286	27.9536	31.8468	46.3623	37.2241	66.3101	40.3939	49.6716	29.6762	34.0882	34.4677	38.7857	25.1971	K14724|1|7e-128|455|sbi:SORBI_05g025700|solute carrier family 9 (sodium/hydrogen exchanger), member 8	GO:0016021//integral to membrane;GO:0005774//vacuolar membrane;GO:0005886//plasma membrane	GO:0015385//sodium:hydrogen antiporter activity	GO:0055085//transmembrane transport;GO:0006814//sodium ion transport;GO:0009651//response to salt stress;GO:0048366//leaf development;GO:0010351//lithium ion transport;GO:0006885//regulation of pH	gi|119960473|gb|ABM17091.1|/5.35963e-170/antiporter protein [Helianthus tuberosus]
CL7484.Contig1_All	1.20164	1.21911	1.31231	0.981816	5.49769	4.01729	7.16665	7.03597	1.80004	0.839343	0.224332	2.99519	7.13401	2.85524	7.17242	6.80588	K00517|1|8e-23|103|ath:AT4G37360|[EC:1.14.-.-]	-	GO:0020037//heme binding;GO:0033773;GO:0005506//iron ion binding;GO:0009055//electron carrier activity	GO:0055114//oxidation-reduction process	gi|397771302|gb|AFO64617.1|/1.24906e-32/cytochrome P450 mono-oxygenase [Artemisia annua]
CL7504.Contig1_All	15.6643	12.2201	16.1899	15.6139	7.51183	6.12254	10.3611	5.59469	17.6095	33.0603	18.0974	11.6261	6.24727	10.7326	8.91771	8.78527	K01955|1|0.0|1905|vvi:100262205|carbamoyl-phosphate synthase large subunit [EC:6.3.5.5]	GO:0016020//membrane;GO:0005951//carbamoyl-phosphate synthase complex;GO:0005829//cytosol;GO:0009570//chloroplast stroma;GO:0005739//mitochondrion	GO:0046872//metal ion binding;GO:0004088//carbamoyl-phosphate synthase (glutamine-hydrolyzing) activity;GO:0005524//ATP binding;GO:0004087//carbamoyl-phosphate synthase (ammonia) activity	GO:0007010//cytoskeleton organization;GO:0016036//cellular response to phosphate starvation;GO:0006094//gluconeogenesis;GO:0051567//histone H3-K9 methylation;GO:0010498//proteasomal protein catabolic process;GO:0006342//chromatin silencing;GO:0006526//arginine biosynthetic process	gi|225435213|ref|XP_002282042.1|/0/PREDICTED: carbamoyl-phosphate synthase large chain-like [Vitis vinifera]
CL7513.Contig1_All	255.651	120.37	159.394	142.076	103.9	102.704	93.0131	101.212	167.501	175.83	166.297	117.354	149.181	138.719	171.61	107.044	K13680|1|1e-33|139|gmx:100797453|beta-mannan synthase [EC:2.4.1.32]	GO:0005794//Golgi apparatus	GO:0051753//mannan synthase activity	GO:0009651//response to salt stress;GO:0009294//DNA mediated transformation;GO:0009617//response to bacterium;GO:0006816//calcium ion transport;GO:0007030//Golgi organization;GO:0042546//cell wall biogenesis;GO:0009736//cytokinin mediated signaling pathway	gi|194045466|gb|ACF33171.1|/2.07519e-35/mannan synthase [Coffea canephora]
CL7528.Contig1_All	55.1668	18.8424	18.6302	21.1323	29.6196	26.6184	15.897	15.0174	10.7163	4.93283	7.6536	5.05016	11.1545	10.2821	8.04729	18.5892	-	-	-	GO:0042538//hyperosmotic salinity response;GO:0009414//response to water deprivation;GO:0009693//ethylene biosynthetic process;GO:0009737//response to abscisic acid stimulus;GO:0009741//response to brassinosteroid stimulus	gi|255582838|ref|XP_002532192.1|/9.05674e-129/conserved hypothetical protein [Ricinus communis]
CL7557.Contig1_All	4.34631	5.09849	7.41656	7.25037	10.966	9.42207	7.69546	13.0653	6.00205	5.31278	7.09978	6.89406	8.84691	6.45457	7.89083	5.82448	-	GO:0005739//mitochondrion	GO:0050897//cobalt ion binding	GO:0007030//Golgi organization;GO:0006833//water transport;GO:0046686//response to cadmium ion;GO:0045454//cell redox homeostasis;GO:0006972//hyperosmotic response;GO:0006096//glycolysis;GO:0009651//response to salt stress;GO:0009266//response to temperature stimulus	gi|470117435|ref|XP_004294863.1|/6.4869e-96/PREDICTED: CBS domain-containing protein CBSX3, mitochondrial-like [Fragaria vesca subsp. vesca]
CL7557.Contig2_All	45.3249	43.5712	39.2633	59.7408	93.3682	101.253	83.9535	66.2306	74.8113	28.9233	63.4099	92.5617	69.2891	75.1825	67.5787	78.8924	-	GO:0005739//mitochondrion	GO:0050897//cobalt ion binding	GO:0007030//Golgi organization;GO:0006833//water transport;GO:0046686//response to cadmium ion;GO:0045454//cell redox homeostasis;GO:0006972//hyperosmotic response;GO:0006096//glycolysis;GO:0009651//response to salt stress;GO:0009266//response to temperature stimulus	gi|462403124|gb|EMJ08681.1|/1.13458e-89/hypothetical protein PRUPE_ppa011584mg [Prunus persica]
CL7621.Contig1_All	5.02691	5.2779	0.383015	0.445752	2.83159	6.30216	1.22014	11.3922	4.20292	13.3374	6.32917	11.5498	4.28328	4.34345	10.6529	5.24972	K00166|1|1e-172|605|mtr:MTR_3g096390|2-oxoisovalerate dehydrogenase E1 component, alpha subunit [EC:1.2.4.4]	GO:0005739//mitochondrion	GO:0003863//3-methyl-2-oxobutanoate dehydrogenase (2-methylpropanoyl-transferring) activity	GO:0055114//oxidation-reduction process	gi|357464693|ref|XP_003602628.1|/1.38123e-171/2-oxoisovalerate dehydrogenase subunit alpha [Medicago truncatula]
CL7635.Contig7_All	15.7961	24.0386	25.0676	10.7553	45.9653	46.2077	36.2481	44.1807	26.4352	9.19456	19.5367	20.805	41.1959	34.5476	35.3566	32.9506	K14489|1|3e-65|244|rcu:RCOM_1079740|arabidopsis histidine kinase 2/3/4 (cytokinin receptor) [EC:2.7.13.3]	GO:0005886//plasma membrane	GO:0043424//protein histidine kinase binding;GO:0000156//phosphorelay response regulator activity;GO:0005034//osmosensor activity;GO:0005524//ATP binding;GO:0000155//phosphorelay sensor kinase activity;GO:0009884//cytokinin receptor activity;GO:0004721//phosphoprotein phosphatase activity	GO:0048831//regulation of shoot system development;GO:0010087//phloem or xylem histogenesis;GO:0010150//leaf senescence;GO:0009414//response to water deprivation;GO:0009863//salicylic acid mediated signaling pathway;GO:0023014//signal transduction by phosphorylation;GO:0010029//regulation of seed germination;GO:0016036//cellular response to phosphate starvation;GO:0009736//cytokinin mediated sign…	gi|449445544|ref|XP_004140532.1|/1.40246e-66/PREDICTED: histidine kinase 3-like [Cucumis sativus]
CL7712.Contig4_All	1.98401	5.16341	5.36972	1.31564	1.57863	2.16289	1.28616	3.39128	-	0.401687	-	1.79829	0.526754	-	0.137301	0.13959	K00344|1|1e-50|198|osa:4338383|NADPH2:quinone reductase [EC:1.6.5.5];K07119|4|4e-24|110|pop:POPTR_1087070|	GO:0005777//peroxisome;GO:0005829//cytosol	GO:0003960//NADPH:quinone reductase activity;GO:0008270//zinc ion binding;GO:0000166//nucleotide binding	GO:0055114//oxidation-reduction process	gi|460378916|ref|XP_004235213.1|/2.45695e-147/PREDICTED: quinone oxidoreductase-like protein 2 homolog [Solanum lycopersicum]
CL7746.Contig3_All	3.66738	0.0502797	0.0541235	-	0.373454	0.289948	0.11084	0.829095	0.259836	0.0461558	-	-	0.168129	0.342569	-	0.561387	-	GO:0005886//plasma membrane	-	GO:0009414//response to water deprivation;GO:0009644//response to high light intensity;GO:0009409//response to cold;GO:0010286//heat acclimation;GO:0009737//response to abscisic acid stimulus;GO:0009651//response to salt stress	gi|198400319|gb|ACH87168.1|/4.99925e-83/senescence-related protein [Camellia sinensis]
CL7756.Contig1_All	28.629	25.6098	28.7443	31.5242	101.405	122.469	88.6999	89.6093	42.3094	29.8166	48.5045	87.3341	78.8479	65.1663	68.9653	76.3421	K08341|1|7e-57|218|pop:POPTR_552018|GABA(A) receptor-associated protein (autophagy-related protein 8)	GO:0016020//membrane;GO:0005776//autophagic vacuole	-	GO:0009267//cellular response to starvation	gi|224067661|ref|XP_002302521.1|/9.04268e-56/predicted protein [Populus trichocarpa]
CL7779.Contig2_All	0.692603	2.60993	2.64737	3.55708	1.54443	2.10874	1.40149	4.59335	1.07456	2.39586	1.66244	1.79363	1.74546	1.96629	1.57487	4.88345	K08193|1|8e-132|469|cme:CMP354C|MFS transporter, ACS family, solute carrier family 17 (sodium-dependent inorganic phosphate cotransporter), other;K12303|4|4e-85|314|cre:CHLREDRAFT_78631|MFS transporter, ACS family, solute carrier family 17 (sodium-dependent inorganic phosphate cotransporter), member 9	GO:0016021//integral to membrane;GO:0009706//chloroplast inner membrane	GO:0005315//inorganic phosphate transmembrane transporter activity;GO:0008514//organic anion transmembrane transporter activity	GO:0055085//transmembrane transport;GO:0006098//pentose-phosphate shunt	gi|225454266|ref|XP_002275090.1|/0/PREDICTED: probable anion transporter 2, chloroplastic-like [Vitis vinifera]
CL7794.Contig1_All	17.5821	12.7793	16.3355	14.5801	45.7643	74.3522	38.5402	36.8771	26.3377	12.4643	22.1438	54.4689	32.9396	30.3833	44.0665	32.4862	-	GO:0005634//nucleus;GO:0009570//chloroplast stroma	-	GO:0006950//response to stress	gi|462410992|gb|EMJ16041.1|/5.80085e-30/hypothetical protein PRUPE_ppa012860mg [Prunus persica]
CL7892.Contig1_All	43.4592	55.0589	21.0744	46.4617	16.642	23.7634	15.3533	16.458	34.0485	239.425	61.7579	91.5696	30.4039	36.3362	29.9408	24.9731	K00423|1|4e-59|228|ath:AT5G21100|L-ascorbate oxidase [EC:1.10.3.3]	GO:0005576//extracellular region	GO:0016682//oxidoreductase activity, acting on diphenols and related substances as donors, oxygen as acceptor;GO:0046872//metal ion binding	GO:0015706//nitrate transport;GO:0010106//cellular response to iron ion starvation;GO:0006826//iron ion transport;GO:0010167//response to nitrate	gi|350538127|ref|NP_001233816.1|/0/laccase precursor [Solanum lycopersicum]
CL7892.Contig3_All	315.727	138.425	128.852	157.617	74.5041	139.653	137.589	60.924	170.816	104.358	165.875	88.122	74.0156	120.738	90.2263	65.8647	K00423|1|2e-16|81.6|rcu:RCOM_0657480|L-ascorbate oxidase [EC:1.10.3.3]	GO:0048046//apoplast	GO:0005507//copper ion binding;GO:0052716//hydroquinone:oxygen oxidoreductase activity;GO:0008447//L-ascorbate oxidase activity	GO:0046688//response to copper ion;GO:0010228//vegetative to reproductive phase transition of meristem;GO:0046274//lignin catabolic process;GO:0055114//oxidation-reduction process	gi|350538127|ref|NP_001233816.1|/2.88897e-45/laccase precursor [Solanum lycopersicum]
CL7892.Contig4_All	326.888	125.791	124.743	137.224	93.4424	142.293	123.393	67.2441	163.865	90.946	186.577	112.74	84.327	131.932	106.29	78.5329	K00423|1|1e-30|132|ath:AT5G21100|L-ascorbate oxidase [EC:1.10.3.3]	GO:0048046//apoplast	GO:0005507//copper ion binding;GO:0052716//hydroquinone:oxygen oxidoreductase activity;GO:0008447//L-ascorbate oxidase activity	GO:0055114//oxidation-reduction process;GO:0015706//nitrate transport;GO:0010106//cellular response to iron ion starvation;GO:0010228//vegetative to reproductive phase transition of meristem;GO:0006826//iron ion transport;GO:0046688//response to copper ion;GO:0010167//response to nitrate;GO:0046274//lignin catabolic process	gi|28804501|dbj|BAC57956.1|/1.61957e-160/laccase [Aster tripolium]
CL7941.Contig2_All	1.79839	3.50872	6.64743	4.3705	8.48847	8.90282	5.87848	13.0758	5.49152	2.31907	4.54536	7.64867	14.5486	10.6381	9.79848	20.1476	-	GO:0009506//plasmodesma;GO:0005886//plasma membrane	-	GO:0051607//defense response to virus	gi|462398097|gb|EMJ03765.1|/1.41667e-71/hypothetical protein PRUPE_ppa011438mg [Prunus persica]
CL8073.Contig1_All	34.4475	7.43154	3.67552	27.4987	1.49184	6.03947	5.82983	2.40119	5.33811	10.4174	6.65268	3.05052	4.63422	4.78961	3.15114	2.48285	K00016|1|9e-155|544|vvi:100250615|L-lactate dehydrogenase [EC:1.1.1.27]	GO:0005737//cytoplasm;GO:0005886//plasma membrane	GO:0004459//L-lactate dehydrogenase activity;GO:0000166//nucleotide binding	GO:0044262//cellular carbohydrate metabolic process;GO:0009737//response to abscisic acid stimulus;GO:0006096//glycolysis;GO:0009651//response to salt stress;GO:0055114//oxidation-reduction process	gi|225427017|ref|XP_002271251.1|/1.11973e-153/PREDICTED: L-lactate dehydrogenase A [Vitis vinifera]
CL8091.Contig3_All	215.193	34.2339	62.3454	30.7493	42.1505	45.7623	44.7742	31.6869	54.4413	35.2802	48.2563	37.0287	41.8299	46.4839	35.5526	52.1146	K15172|1|6e-22|103|vcn:VOLCADRAFT_106802|transcription elongation factor SPT5	-	GO:0005488//binding	GO:0006950//response to stress	gi|224112487|ref|XP_002316207.1|/2.20084e-108/predicted protein [Populus trichocarpa]
CL8114.Contig3_All	2.35033	5.67123	6.52102	5.25936	4.78673	2.81384	4.26206	6.37614	5.23354	3.43128	3.69996	7.88793	5.04268	5.48858	5.00484	4.47152	K14399|1|0.0|709|gmx:100805248|polyribonucleotide 5'-hydroxyl-kinase [EC:2.7.1.78]	GO:0005849//mRNA cleavage factor complex	GO:0005515//protein binding;GO:0005525//GTP binding	GO:0006777//Mo-molybdopterin cofactor biosynthetic process;GO:0050826//response to freezing;GO:0009793//embryo development ending in seed dormancy;GO:0048827//phyllome development;GO:0030422//production of siRNA involved in RNA interference;GO:0009640//photomorphogenesis;GO:0019915//lipid storage;GO:0010182//sugar mediated signaling pathway;GO:0009933//meristem structural organization;GO:0016567/…	gi|356576865|ref|XP_003556550.1|/0/PREDICTED: protein CLP1 homolog [Glycine max]
CL8216.Contig2_All	33.2082	19.7023	19.1937	24.6472	16.4109	11.8487	22.73	13.0766	22.9817	20.0759	29.5114	19.3623	21.9388	19.2127	25.5785	14.1417	K09529|1|4e-122|436|pop:POPTR_272540|DnaJ homolog subfamily C member 9	GO:0005737//cytoplasm;GO:0005634//nucleus	GO:0031072//heat shock protein binding;GO:0051082//unfolded protein binding	GO:0048453//sepal formation;GO:0048451//petal formation;GO:0006457//protein folding;GO:0006261//DNA-dependent DNA replication;GO:0006950//response to stress	gi|224120374|ref|XP_002331032.1|/5.71949e-121/predicted protein [Populus trichocarpa]
CL8327.Contig1_All	22.1605	7.43378	8.78277	9.34526	5.19441	7.46835	15.4549	4.18567	19.8105	11.9837	16.6818	9.3951	5.33531	14.9783	14.0806	9.97738	K13448|1|6e-78|288|vvi:100256640|calcium-binding protein CML	GO:0005737//cytoplasm;GO:0005634//nucleus	GO:0005509//calcium ion binding	GO:0009693//ethylene biosynthetic process;GO:0010359//regulation of anion channel activity;GO:0000041//transition metal ion transport;GO:0009860//pollen tube growth;GO:0007165//signal transduction;GO:0010583//response to cyclopentenone;GO:0009407//toxin catabolic process;GO:0009827//plant-type cell wall modification	gi|460405792|ref|XP_004248358.1|/1.06299e-77/PREDICTED: probable calcium-binding protein CML21-like [Solanum lycopersicum]
CL8331.Contig1_All	21.7957	19.1319	26.2655	20.395	10.3709	10.3361	15.281	6.00096	15.3013	29.2712	18.9291	12.5717	10.5698	11.2758	11.2559	9.01112	K09496|1|0.0|847|rcu:RCOM_1397250|T-complex protein 1 subunit delta	GO:0005829//cytosol	GO:0005524//ATP binding;GO:0051082//unfolded protein binding	GO:0010498//proteasomal protein catabolic process;GO:0006457//protein folding;GO:0009651//response to salt stress;GO:0007010//cytoskeleton organization;GO:0006096//glycolysis;GO:0006094//gluconeogenesis;GO:0046686//response to cadmium ion	gi|255558769|ref|XP_002520408.1|/0/chaperonin containing t-complex protein 1, delta subunit, tcpd, putative [Ricinus communis]
CL836.Contig5_All	4.80971	2.43982	2.55536	2.90312	2.72877	1.4124	1.55056	1.73975	2.6288	2.6029	4.41677	2.06192	1.323	3.48187	2.1208	1.10438	K00688|1|4e-07|55.1|vcn:VOLCADRAFT_89705|starch phosphorylase [EC:2.4.1.1]	GO:0009507//chloroplast;GO:0005829//cytosol;GO:0009986//cell surface;GO:0030139//endocytic vesicle;GO:0005886//plasma membrane	GO:0019199//transmembrane receptor protein kinase activity;GO:0016597//amino acid binding;GO:0004674//protein serine/threonine kinase activity;GO:0042803//protein homodimerization activity;GO:0005524//ATP binding	GO:0007000//nucleolus organization;GO:0009786//regulation of asymmetric cell division;GO:0050826//response to freezing;GO:0006521//regulation of cellular amino acid metabolic process;GO:0000911//cytokinesis by cell plate formation;GO:0010311//lateral root formation;GO:0048829//root cap development;GO:0048825//cotyledon development;GO:0009640//photomorphogenesis;GO:0019915//lipid storage;GO:001018…	gi|224108635|ref|XP_002314917.1|/0/predicted protein [Populus trichocarpa]
CL8426.Contig1_All	61.4338	115.316	142.224	157.541	143.166	213.556	158.667	300.723	48.3399	98.6796	57.6454	38.4777	56.3576	54.6717	69.126	167.086	K00799|1|3e-77|286|rcu:RCOM_1686430|glutathione S-transferase [EC:2.5.1.18]	GO:0005777//peroxisome	GO:0004364//glutathione transferase activity	GO:0009407//toxin catabolic process;GO:0010583//response to cyclopentenone	gi|470125539|ref|XP_004298759.1|/2.0277e-81/PREDICTED: glutathione S-transferase T1-like [Fragaria vesca subsp. vesca]
CL8426.Contig2_All	73.3587	126.885	123.631	163.976	167.363	301.461	186.046	294.192	132.23	356.191	124.525	56.471	72.3557	119.904	126.479	330.695	K00799|1|1e-77|288|rcu:RCOM_1686430|glutathione S-transferase [EC:2.5.1.18]	GO:0005777//peroxisome	GO:0004364//glutathione transferase activity	GO:0009407//toxin catabolic process;GO:0010583//response to cyclopentenone	gi|470125539|ref|XP_004298759.1|/4.51725e-81/PREDICTED: glutathione S-transferase T1-like [Fragaria vesca subsp. vesca]
CL8430.Contig2_All	31.4879	11.4564	15.4152	15.3773	22.442	28.6767	23.4743	18.3462	14.6384	6.06734	7.94597	11.613	18.2703	14.6354	16.5911	11.0694	K03715|1|9e-54|207|vvi:100248939|1,2-diacylglycerol 3-beta-galactosyltransferase [EC:2.4.1.46]	GO:0009707//chloroplast outer membrane	GO:0030246//carbohydrate binding;GO:0046509//1,2-diacylglycerol 3-beta-galactosyltransferase activity	GO:0016036//cellular response to phosphate starvation;GO:0019375//galactolipid biosynthetic process;GO:0009739//response to gibberellin stimulus;GO:0009414//response to water deprivation;GO:0030912;GO:0009651//response to salt stress;GO:0045892//negative regulation of transcription, DNA-dependent;GO:0030259//lipid glycosylation;GO:0006631//fatty acid metabolic process;GO:0009416//response to ligh…	gi|460394288|ref|XP_004242736.1|/3.15868e-59/PREDICTED: monogalactosyldiacylglycerol synthase 2, chloroplastic-like [Solanum lycopersicum]
CL8493.Contig1_All	41.9047	30.4905	31.0777	18.9409	17.9907	20.8184	16.8766	22.349	28.8615	31.129	31.7163	21.4835	22.3173	22.9017	17.762	18.2304	K13415|1|1e-89|330|vvi:100252647|protein brassinosteroid insensitive 1 [EC:2.7.10.1 2.7.11.1]	GO:0005773//vacuole;GO:0005576//extracellular region;GO:0005886//plasma membrane	GO:0000166//nucleotide binding;GO:0016491//oxidoreductase activity;GO:0004674//protein serine/threonine kinase activity	GO:0030003//cellular cation homeostasis;GO:0006468//protein phosphorylation;GO:0000165//MAPK cascade;GO:0070838//divalent metal ion transport;GO:0006569//tryptophan catabolic process;GO:0009684//indoleacetic acid biosynthetic process;GO:0044242//cellular lipid catabolic process	gi|255556695|ref|XP_002519381.1|/0/Serine/threonine-protein kinase PBS1, putative [Ricinus communis]
CL8497.Contig3_All	7.49724	23.641	23.4567	22.2953	21.5948	13.379	10.8763	23.3899	12.5966	10.7566	20.8812	35.8138	31.6211	18.2082	19.0288	18.3623	K00799|1|1e-47|186|mtr:MTR_5g076470|glutathione S-transferase [EC:2.5.1.18]	GO:0016023//cytoplasmic membrane-bounded vesicle;GO:0005773//vacuole;GO:0016020//membrane;GO:0005783//endoplasmic reticulum;GO:0005794//Golgi apparatus	GO:0004602//glutathione peroxidase activity;GO:0004364//glutathione transferase activity	GO:0055114//oxidation-reduction process;GO:0019370//leukotriene biosynthetic process;GO:0002540//leukotriene production involved in inflammatory response;GO:0006888//ER to Golgi vesicle-mediated transport	gi|357491691|ref|XP_003616133.1|/1.61592e-46/Microsomal glutathione S-transferase [Medicago truncatula]
CL8530.Contig1_All	4.7767	0.605768	-	1.30095	-	0.499039	0.741885	0.332963	1.93792	1.48289	0.891751	0.901992	-	1.54772	0.475189	0.483112	K14488|1|5e-28|122|vvi:100261630|SAUR family protein	GO:0009507//chloroplast;GO:0005886//plasma membrane	-	GO:0009733//response to auxin stimulus;GO:0042742//defense response to bacterium;GO:0009409//response to cold	gi|449518491|ref|XP_004166275.1|/4.68898e-28/PREDICTED: auxin-induced protein 10A5-like [Cucumis sativus]
CL8552.Contig1_All	7.16929	34.6166	25.5186	15.7653	10.1474	5.88106	6.43348	17.5465	7.85573	31.4064	15.7636	7.58122	7.56678	5.27684	7.18489	6.01562	K01725|1|1e-70|264|vvi:100245884|cyanate lyase [EC:4.2.1.104]	GO:0005829//cytosol	GO:0042802//identical protein binding;GO:0003677//DNA binding;GO:0008824//cyanate hydratase activity	GO:0009440//cyanate catabolic process;GO:0009651//response to salt stress	gi|460404570|ref|XP_004247754.1|/1.98868e-71/PREDICTED: cyanate hydratase-like [Solanum lycopersicum]
CL8595.Contig1_All	1.599	4.99155	4.83582	3.34996	8.87148	6.68216	6.969	12.3463	4.69844	4.81125	1.92886	4.79392	10.8492	8.50218	7.04803	7.36459	K14494|1|1e-63|241|rcu:RCOM_0826140|DELLA protein	-	-	GO:0048519//negative regulation of biological process;GO:0009740//gibberellic acid mediated signaling pathway;GO:0031323//regulation of cellular metabolic process;GO:0009651//response to salt stress;GO:0010029//regulation of seed germination;GO:0044238//primary metabolic process;GO:0010162//seed dormancy process	gi|255576938|ref|XP_002529354.1|/1.45782e-62/DELLA protein GAI1, putative [Ricinus communis]
CL861.Contig1_All	53.1545	117.048	116.453	93.6036	72.5496	67.9576	57.6008	92.7818	73.3831	226.65	113.461	111.391	84.2073	95.77	86.3441	74.7569	K05275|1|3e-44|177|zma:100272747|pyridoxine 4-dehydrogenase [EC:1.1.1.65];K00064|2|8e-20|96.7|rcu:RCOM_0816860|D-threo-aldose 1-dehydrogenase [EC:1.1.1.122]	GO:0009941//chloroplast envelope;GO:0005886//plasma membrane	GO:0050236//pyridoxine:NADP 4-dehydrogenase activity	GO:0046686//response to cadmium ion;GO:0055114//oxidation-reduction process	gi|2606077|gb|AAB84222.1|/2.0559e-155/auxin-induced protein [Helianthus annuus]
CL861.Contig2_All	71.6167	200.674	167.066	116.765	218.175	197.079	160.172	111.66	159.096	225.505	242.66	212.843	149.081	205.003	137.643	122.594	K05275|1|1e-10|62.8|zma:100272747|pyridoxine 4-dehydrogenase [EC:1.1.1.65]	GO:0009941//chloroplast envelope;GO:0005886//plasma membrane	GO:0016491//oxidoreductase activity	GO:0046686//response to cadmium ion;GO:0055114//oxidation-reduction process	gi|62526573|gb|AAX84672.1|/4.82894e-32/aldo/keto reductase AKR [Manihot esculenta]
CL8611.Contig3_All	29.1762	12.2262	13.6227	23.2629	17.7525	21.5579	34.3602	15.2089	25.8115	27.7632	36.7858	26.8283	25.6774	30.8723	30.1183	24.9754	K12198|1|2e-58|223|pop:POPTR_832471|charged multivesicular body protein 5	GO:0005737//cytoplasm;GO:0005634//nucleus	-	GO:0016192//vesicle-mediated transport;GO:0010363//regulation of plant-type hypersensitive response;GO:0035556//intracellular signal transduction;GO:0009867//jasmonic acid mediated signaling pathway;GO:0010200//response to chitin;GO:0006612//protein targeting to membrane;GO:0030968//endoplasmic reticulum unfolded protein response;GO:0009863//salicylic acid mediated signaling pathway;GO:0009738//a…	gi|224097586|ref|XP_002310998.1|/1.85703e-57/predicted protein [Populus trichocarpa]
CL8613.Contig4_All	71.5696	80.0259	86.1437	56.5296	32.2533	30.4792	44.6725	39.037	77.4896	99.4957	71.8594	45.5765	42.4559	54.2045	38.6754	39.4502	K11279|1|1e-160|493|vvi:100267878|nucleosome assembly protein 1-like 1	GO:0005829//cytosol;GO:0005634//nucleus;GO:0005886//plasma membrane	GO:0003677//DNA binding	GO:0006281//DNA repair;GO:0009294//DNA mediated transformation;GO:0006334//nucleosome assembly;GO:0046686//response to cadmium ion	gi|225444889|ref|XP_002281573.1|/1.4985e-159/PREDICTED: nucleosome assembly protein 1-like 1-like [Vitis vinifera]
CL8614.Contig1_All	5.4876	19.7552	18.559	17.5491	7.43191	10.0607	7.78616	3.99793	7.95517	14.0134	15.2018	3.85078	7.08635	8.2594	1.97232	7.44791	K00360|1|1e-14|77.8|ota:Ot10g00920|nitrate reductase (NADH) [EC:1.7.1.1];K13076|4|1e-12|71.2|zma:100279397|delta8-fatty-acid desaturase [EC:1.14.19.4]	GO:0005829//cytosol;GO:0005774//vacuolar membrane;GO:0009535//chloroplast thylakoid membrane;GO:0005789//endoplasmic reticulum membrane;GO:0005886//plasma membrane	GO:0020037//heme binding	GO:0019745//pentacyclic triterpenoid biosynthetic process;GO:0016126//sterol biosynthetic process	gi|76781152|gb|ABA54491.1|/3.30301e-42/cytochrome b5 type 28 [Crepis alpina]
CL8715.Contig3_All	25.5952	29.2887	29.09	29.2617	65.9196	84.2629	55.5245	78.0454	38.5641	19.957	37.0041	68.856	57.5007	52.5238	74.0774	69.6536	-	-	GO:0003676//nucleic acid binding	GO:0009753//response to jasmonic acid stimulus;GO:0009739//response to gibberellin stimulus;GO:0009651//response to salt stress;GO:0006355//regulation of transcription, DNA-dependent;GO:0009751//response to salicylic acid stimulus;GO:0009737//response to abscisic acid stimulus;GO:0009723//response to ethylene stimulus;GO:0046686//response to cadmium ion	gi|225468749|ref|XP_002274350.1|/1.95427e-122/PREDICTED: transcription factor MYB1R1 [Vitis vinifera]
CL8814.Contig2_All	13.9009	8.58443	6.33648	6.45259	14.0535	12.0223	10.0928	16.481	12.4035	17.6745	13.4495	10.1893	16.157	11.6976	14.3338	15.7464	-	GO:0016023//cytoplasmic membrane-bounded vesicle;GO:0048046//apoplast	GO:0004784//superoxide dismutase activity;GO:0045735//nutrient reservoir activity;GO:0030145//manganese ion binding	GO:0055114//oxidation-reduction process	gi|449453984|ref|XP_004144736.1|/2.08782e-88/PREDICTED: germin-like protein 5-1-like [Cucumis sativus]
CL8841.Contig2_All	5.20031	2.77274	4.31125	3.68037	2.61519	3.39461	1.69789	1.87331	6.42531	10.0045	6.60451	5.02317	7.0053	5.77238	5.70951	7.03322	K10750|1|7e-68|257|ppp:PHYPADRAFT_97731|chromatin assembly factor 1 subunit A;K05658|3|1e-16|87.4|ota:Ot01g04530|ATP-binding cassette, subfamily B (MDR/TAP), member 1;K04508|4|5e-13|75.5|gmx:100810406|transducin (beta)-like 1	GO:0033186//CAF-1 complex	-	GO:0031047//gene silencing by RNA;GO:0009934//regulation of meristem structural organization;GO:0006275//regulation of DNA replication;GO:0010026//trichome differentiation;GO:0010448;GO:0000724//double-strand break repair via homologous recombination;GO:0008283//cell proliferation;GO:0010449//root meristem growth;GO:0006306//DNA methylation;GO:0016444//somatic cell DNA recombination;GO:0009555//p…	gi|147836503|emb|CAN77600.1|/0/hypothetical protein VITISV_008038 [Vitis vinifera]
CL8876.Contig1_All	5.50812	4.50393	5.74606	2.3286	2.655	3.36684	1.89995	2.26931	1.97041	4.74704	4.23598	3.27867	2.39854	3.55167	1.50482	3.25938	K13424|1|3e-18|91.3|vvi:100243352|WRKY transcription factor 33	-	-	GO:0006952//defense response;GO:0051707//response to other organism;GO:0050789//regulation of biological process	gi|298108803|gb|ADI56655.1|/2.29575e-151/WRKY transcription factor [Artemisia annua]
CL889.Contig2_All	1.9698	6.79468	3.5034	3.67873	9.81485	9.50172	8.93683	15.4882	8.00911	4.14078	3.74041	6.73355	13.556	8.07227	9.5403	17.2585	K10206|1|0.0|691|pop:POPTR_202265|LL-diaminopimelate aminotransferase [EC:2.6.1.83]	GO:0009570//chloroplast stroma;GO:0005829//cytosol;GO:0005794//Golgi apparatus;GO:0005739//mitochondrion	GO:0010285//L,L-diaminopimelate aminotransferase activity;GO:0080130//L-phenylalanine:2-oxoglutarate aminotransferase activity;GO:0004069//L-aspartate:2-oxoglutarate aminotransferase activity;GO:0005507//copper ion binding;GO:0008060//ARF GTPase activator activity;GO:0005543//phospholipid binding;GO:0008270//zinc ion binding;GO:0030170//pyridoxal phosphate binding	GO:0010267//production of ta-siRNAs involved in RNA interference;GO:0006346//methylation-dependent chromatin silencing;GO:0009965//leaf morphogenesis;GO:0048439//flower morphogenesis;GO:0010051//xylem and phloem pattern formation;GO:0009089//lysine biosynthetic process via diaminopimelate;GO:0009693//ethylene biosynthetic process;GO:0010050//vegetative phase change;GO:0009616//virus induced gene …	gi|460391601|ref|XP_004241409.1|/0/PREDICTED: probable LL-diaminopimelate aminotransferase, chloroplastic-like [Solanum lycopersicum]
CL8912.Contig2_All	1.01424	1.48174	0.487366	0.0441971	0.0873466	0.169539	0.211714	0.0678705	0.82043	1.66248	1.42389	0.992844	0.247738	0.73613	0.258297	0.0984765	K06617|1|0.0|1127|pop:POPTR_779719|raffinose synthase [EC:2.4.1.82]	GO:0009506//plasmodesma;GO:0009507//chloroplast	GO:0004553//hydrolase activity, hydrolyzing O-glycosyl compounds;GO:0047268//galactinol-raffinose galactosyltransferase activity	GO:0009744//response to sucrose stimulus;GO:0006979//response to oxidative stress;GO:0009409//response to cold;GO:0009750//response to fructose stimulus;GO:0008152//metabolic process;GO:0080167//response to karrikin	gi|224142577|ref|XP_002324632.1|/0/predicted protein [Populus trichocarpa]
CL896.Contig14_All	11.9481	5.66306	5.08839	3.51794	8.14434	14.8827	7.87559	10.1871	4.73363	0.730379	1.86023	2.38335	5.19583	6.49709	6.2413	5.00164	K01897|1|1e-46|140|gmx:100814965|long-chain acyl-CoA synthetase [EC:6.2.1.3]	GO:0005886//plasma membrane;GO:0005634//nucleus;GO:0005783//endoplasmic reticulum;GO:0009536//plastid	GO:0004467//long-chain fatty acid-CoA ligase activity	GO:0006633//fatty acid biosynthetic process;GO:0002213//defense response to insect;GO:0001676//long-chain fatty acid metabolic process	gi|356497309|ref|XP_003517503.1|/1.86762e-45/PREDICTED: long chain acyl-CoA synthetase 4-like [Glycine max]
CL8994.Contig2_All	3.94768	5.03201	4.20071	7.71913	21.4664	21.3194	13.0549	34.9685	8.64289	6.59899	6.04704	15.2301	14.4914	16.6175	14.1781	31.7775	-	GO:0005618//cell wall;GO:0005634//nucleus	GO:0042802//identical protein binding;GO:0004252//serine-type endopeptidase activity;GO:0043817	GO:0010608//posttranscriptional regulation of gene expression;GO:0006457//protein folding;GO:0010286//heat acclimation;GO:0006508//proteolysis;GO:0019295;GO:0043086//negative regulation of catalytic activity;GO:0009644//response to high light intensity;GO:0042542//response to hydrogen peroxide	gi|462407630|gb|EMJ12964.1|/6.17303e-125/hypothetical protein PRUPE_ppa009599mg [Prunus persica]
CL9028.Contig2_All	44.885	65.5612	45.5423	46.4708	20.9039	17.0278	16.6123	23.166	43.1556	22.5319	36.3705	34.0471	29.8065	21.1791	23.561	27.8174	K13416|1|1e-24|109|vvi:100253855|brassinosteroid insensitive 1-associated receptor kinase 1 [EC:2.7.10.1 2.7.11.1];K13417|2|1e-23|106|aly:ARALYDRAFT_899604|somatic embryogenesis receptor kinase 4 [EC:2.7.10.1 2.7.11.1];K13418|3|1e-23|106|vvi:100247683|somatic embryogenesis receptor kinase 1 [EC:2.7.10.1 2.7.11.1]	GO:0016023//cytoplasmic membrane-bounded vesicle;GO:0016021//integral to membrane;GO:0005576//extracellular region	GO:0032440//2-alkenal reductase [NAD(P)] activity;GO:0004674//protein serine/threonine kinase activity;GO:0005524//ATP binding	GO:0007267//cell-cell signaling;GO:0048438//floral whorl development;GO:0009944//polarity specification of adaxial/abaxial axis;GO:0010075//regulation of meristem growth;GO:0009855//determination of bilateral symmetry;GO:0010051//xylem and phloem pattern formation;GO:0006468//protein phosphorylation;GO:0010150//leaf senescence;GO:0009887//organ morphogenesis;GO:0010014//meristem initiation;GO:003…	gi|460394078|ref|XP_004242632.1|/4.53279e-43/PREDICTED: probable LRR receptor-like serine/threonine-protein kinase At2g23950-like [Solanum lycopersicum]
CL9029.Contig2_All	10.5538	8.00712	3.60805	7.69826	8.0022	4.29531	3.7629	7.06232	5.84258	5.81193	2.74123	5.48996	9.8382	4.20261	6.35414	6.97987	K04345|1|9e-33|139|ath:AT2G20050|protein kinase A [EC:2.7.11.11]	GO:0005737//cytoplasm;GO:0005634//nucleus	GO:0004722//protein serine/threonine phosphatase activity	GO:0042538//hyperosmotic salinity response;GO:0009414//response to water deprivation;GO:0009409//response to cold;GO:0009737//response to abscisic acid stimulus;GO:0008152//metabolic process	gi|356505797|ref|XP_003521676.1|/1.08337e-157/PREDICTED: probable protein phosphatase 2C 73-like [Glycine max]
CL9118.Contig1_All	2.90071	8.71965	4.34114	4.91567	16.0757	18.138	11.5333	62.5461	6.11549	11.0061	6.4181	11.88	15.4535	10.211	12.3976	16.6029	K13544|1|6e-60|229|aly:ARALYDRAFT_493208|pheophorbidase [EC:3.1.1.82];K08233|3|4e-37|153|ath:AT2G23610|polyneuridine-aldehyde esterase [EC:3.1.1.78]	GO:0005737//cytoplasm	GO:0080030//methyl indole-3-acetate esterase activity	GO:0033473//indoleacetic acid conjugate metabolic process;GO:0048367//shoot system development	gi|460390443|ref|XP_004240843.1|/2.84167e-100/PREDICTED: methylesterase 17-like [Solanum lycopersicum]
CL9123.Contig1_All	0.963209	2.44303	1.92852	1.574	11.9243	10.3314	9.09564	19.471	3.24646	3.13972	3.71627	3.34668	2.83199	4.16126	4.85492	7.01412	-	GO:0009535//chloroplast thylakoid membrane	-	GO:0006098//pentose-phosphate shunt;GO:0080167//response to karrikin;GO:0015995//chlorophyll biosynthetic process;GO:0009773//photosynthetic electron transport in photosystem I;GO:0009658//chloroplast organization;GO:0045893//positive regulation of transcription, DNA-dependent	gi|462405413|gb|EMJ10877.1|/6.80179e-50/hypothetical protein PRUPE_ppa012289mg [Prunus persica]
CL9148.Contig1_All	5.17494	9.42889	6.68958	8.2839	26.831	19.8605	22.2816	25.9721	10.4414	3.73762	8.20198	15.7946	18.4159	12.9578	17.9867	18.8848	K14431|1|6e-96|348|vvi:100255706|transcription factor TGA	GO:0005634//nucleus	GO:0005516//calmodulin binding;GO:0043565//sequence-specific DNA binding;GO:0003700//sequence-specific DNA binding transcription factor activity	GO:0009862//systemic acquired resistance, salicylic acid mediated signaling pathway;GO:0015706//nitrate transport;GO:0042742//defense response to bacterium;GO:0009409//response to cold;GO:0006857//oligopeptide transport;GO:0009410//response to xenobiotic stimulus;GO:0030968//endoplasmic reticulum unfolded protein response;GO:0010167//response to nitrate;GO:0010043//response to zinc ion;GO:0010260…	gi|460414384|ref|XP_004252551.1|/4.781e-95/PREDICTED: transcription factor TGA7-like [Solanum lycopersicum]
CL9197.Contig1_All	58.7985	9.68099	13.0015	8.16787	13.7942	7.89937	13.4485	12.9229	14.192	10.3258	6.1756	3.5008	8.75588	8.28415	5.60521	11.2503	K13648|1|1e-21|103|sbi:SORBI_05g022970|alpha-1,4-galacturonosyltransferase [EC:2.4.1.43]	GO:0005794//Golgi apparatus	GO:0047262//polygalacturonate 4-alpha-galacturonosyltransferase activity	GO:0035556//intracellular signal transduction;GO:0030968//endoplasmic reticulum unfolded protein response;GO:0006979//response to oxidative stress;GO:0016051//carbohydrate biosynthetic process;GO:0009738//abscisic acid mediated signaling pathway	gi|225452640|ref|XP_002281766.1|/1.5382e-133/PREDICTED: probable galacturonosyltransferase-like 9-like [Vitis vinifera]
CL9301.Contig1_All	7.02359	9.75674	15.5769	14.3615	6.74666	8.48929	7.89446	6.50772	-	-	-	-	-	-	-	-	-	GO:0009535//chloroplast thylakoid membrane	-	GO:0010103//stomatal complex morphogenesis;GO:0006098//pentose-phosphate shunt;GO:0010218//response to far red light;GO:0010114//response to red light;GO:0010207//photosystem II assembly;GO:0019288//isopentenyl diphosphate biosynthetic process, mevalonate-independent pathway;GO:0009902//chloroplast relocation;GO:0015995//chlorophyll biosynthetic process;GO:0009965//leaf morphogenesis;GO:0009637//…	gi|255566759|ref|XP_002524363.1|/5.50866e-88/transcription factor, putative [Ricinus communis]
CL9417.Contig1_All	-	0.544369	0.292992	0.194848	1.92539	2.24229	1.33338	1.57088	0.535847	0.416434	0.534244	0.567398	2.06301	0.849964	1.42342	3.18373	-	GO:0005634//nucleus	GO:0003677//DNA binding;GO:0003682//chromatin binding	GO:0009753//response to jasmonic acid stimulus;GO:0009739//response to gibberellin stimulus;GO:0046686//response to cadmium ion;GO:0009751//response to salicylic acid stimulus;GO:0009733//response to auxin stimulus;GO:0016556//mRNA modification;GO:0009651//response to salt stress	gi|460379987|ref|XP_004235740.1|/2.71154e-119/PREDICTED: transcription factor DIVARICATA-like [Solanum lycopersicum]
CL9531.Contig1_All	17.0565	26.7016	5.79792	13.9054	63.2312	50.4141	25.5998	69.1631	620.654	143.808	356.466	490.519	895.63	727.603	823.99	894.667	-	GO:0043231//intracellular membrane-bounded organelle;GO:0044444//cytoplasmic part	GO:0046872//metal ion binding;GO:0043168	GO:0006950//response to stress	gi|255583930|ref|XP_002532713.1|/5.71489e-63/endomembrane-associated protein, putative [Ricinus communis]
CL9611.Contig2_All	7.98188	5.08716	6.25836	2.56408	17.0749	18.6451	6.94229	10.0149	3.60235	1.90609	1.60474	3.43185	5.27684	2.29889	3.25761	6.95505	K00654|1|1e-155|396|gmx:100789635|serine palmitoyltransferase [EC:2.3.1.50]	GO:0009507//chloroplast;GO:0005773//vacuole;GO:0016020//membrane;GO:0005783//endoplasmic reticulum	GO:0004758//serine C-palmitoyltransferase activity;GO:0005515//protein binding;GO:0030170//pyridoxal phosphate binding	GO:0009693//ethylene biosynthetic process;GO:0046512//sphingosine biosynthetic process;GO:0009640//photomorphogenesis;GO:0009555//pollen development;GO:0043067//regulation of programmed cell death	gi|195547035|dbj|BAG68298.1|/2.16493e-160/serine palmitoyltransferase [Nicotiana benthamiana]
CL9645.Contig1_All	17.1628	16.4078	6.84857	18.3378	5.32956	4.55162	1.7224	3.03688	5.31496	32.1221	5.792	7.62854	3.24715	3.70734	2.10138	5.74161	-	GO:0009505//plant-type cell wall;GO:0005773//vacuole;GO:0005886//plasma membrane;GO:0048046//apoplast;GO:0005739//mitochondrion	GO:0050660//flavin adenine dinucleotide binding;GO:0008762//UDP-N-acetylmuramate dehydrogenase activity	GO:0006979//response to oxidative stress;GO:0055114//oxidation-reduction process	gi|356510760|ref|XP_003524102.1|/2.15093e-77/PREDICTED: reticuline oxidase-like protein-like [Glycine max]
CL9651.Contig2_All	104.526	253.225	213.172	167.174	124.677	123.25	122.435	50.6567	113.013	148.651	162.881	190.414	89.0284	146.484	74.2008	47.4775	K00059|1|4e-63|238|gmx:100809416|3-oxoacyl-[acyl-carrier protein] reductase [EC:1.1.1.100]	GO:0009507//chloroplast	GO:0016491//oxidoreductase activity;GO:0005515//protein binding;GO:0000166//nucleotide binding	GO:0046685//response to arsenic-containing substance;GO:0055114//oxidation-reduction process	gi|460391918|ref|XP_004241565.1|/1.57932e-66/PREDICTED: short-chain type dehydrogenase/reductase-like [Solanum lycopersicum]
CL9776.Contig1_All	13.1945	9.63411	12.8814	8.92948	4.30422	5.8481	8.49522	6.43814	8.53495	18.4326	9.10657	9.15075	6.17178	5.18208	5.09129	6.06584	K09250|1|2e-78|291|gmx:100806783|cellular nucleic acid-binding protein	GO:0005737//cytoplasm;GO:0005634//nucleus	GO:0005488//binding	GO:0032508//DNA duplex unwinding;GO:0009631//cold acclimation	gi|307136096|gb|ADN33944.1|/2.05046e-83/cold-shock DNA-binding family protein [Cucumis melo subsp. melo]
CL9780.Contig2_All	0.10409	0.264009	0.170515	0.340193	1.06451	1.08747	0.775999	1.43663	0.311851	0.0969422	0.272054	0.471734	0.741566	1.12423	0.786979	1.93709	K13428|1|4e-38|158|ath:AT5G20480|LRR receptor-like serine/threonine-protein kinase EFR [EC:2.7.11.1]	GO:0005634//nucleus	GO:0003677//DNA binding;GO:0003700//sequence-specific DNA binding transcription factor activity;GO:0003682//chromatin binding	GO:0009753//response to jasmonic acid stimulus;GO:0009739//response to gibberellin stimulus;GO:0009651//response to salt stress;GO:0006355//regulation of transcription, DNA-dependent;GO:0009751//response to salicylic acid stimulus;GO:0032922//circadian regulation of gene expression;GO:0009733//response to auxin stimulus;GO:0043966//histone H3 acetylation;GO:0048574//long-day photoperiodism, flowe…	gi|198400321|gb|ACH87169.1|/4.04989e-117/MYB transcription factor [Camellia sinensis]
CL9850.Contig1_All	47.8169	33.6342	32.5781	16.5904	7.21865	6.18068	5.88679	6.29055	10.8429	43.8912	18.7195	10.6222	6.42072	8.60971	6.13467	7.80887	K01762|1|0.0|686|rcu:RCOM_1688460|1-aminocyclopropane-1-carboxylate synthase [EC:4.4.1.14]	-	GO:0030170//pyridoxal phosphate binding;GO:0003824//catalytic activity	GO:0009753//response to jasmonic acid stimulus;GO:0009611//response to wounding;GO:0009612//response to mechanical stimulus;GO:0009058//biosynthetic process;GO:0008631//intrinsic apoptotic signaling pathway in response to oxidative stress;GO:0009733//response to auxin stimulus;GO:0009723//response to ethylene stimulus	gi|30039240|gb|AAP14019.1|AF380836_1/0/putative ACC synthase 1 [Lactuca sativa]
CL9898.Contig2_All	34.2223	19.4597	13.9437	10.1621	46.0662	64.3195	46.8533	38.4768	20.6106	13.357	13.1478	17.9666	42.8796	38.536	30.6691	30.0484	K00423|1|2e-68|258|ppp:PHYPADRAFT_163787|L-ascorbate oxidase [EC:1.10.3.3]	GO:0048046//apoplast	GO:0005507//copper ion binding;GO:0052716//hydroquinone:oxygen oxidoreductase activity;GO:0008447//L-ascorbate oxidase activity	GO:0046274//lignin catabolic process;GO:0055114//oxidation-reduction process	gi|460393811|ref|XP_004242502.1|/0/PREDICTED: laccase-3-like [Solanum lycopersicum]
CL9954.Contig1_All	14.5145	15.4901	16.7458	19.3817	38.0218	28.9448	31.1185	41.7396	12.5645	13.3652	10.9366	14.0765	25.2316	17.3537	18.5134	24.4422	K11596|1|1e-121|436|pop:POPTR_834203|argonaute	-	GO:0005515//protein binding;GO:0035197//siRNA binding	GO:0042742//defense response to bacterium;GO:0051607//defense response to virus	gi|409032145|gb|AFV08637.1|/0/AGO2A2 [Solanum lycopersicum]
CL9984.Contig2_All	1.97741	2.98695	2.06355	2.01061	4.25738	6.28027	3.89836	13.894	2.60009	3.68323	2.00166	0.876241	3.48835	2.92354	3.11246	8.14198	K06207|1|0.0|1095|vvi:100264026|GTP-binding protein	GO:0009570//chloroplast stroma;GO:0005886//plasma membrane	GO:0003746//translation elongation factor activity;GO:0005525//GTP binding;GO:0003924//GTPase activity	GO:0031425//chloroplast RNA processing;GO:0010468//regulation of gene expression;GO:0006414//translational elongation;GO:0006184//GTP catabolic process;GO:0000302//response to reactive oxygen species	gi|462400154|gb|EMJ05822.1|/0/hypothetical protein PRUPE_ppa002327mg [Prunus persica]
Unigene1011_All	28.585	17.0137	7.49224	9.13467	59.082	35.3588	31.2551	60.5733	31.4013	12.7786	23.3382	10.3637	49.1338	39.8471	37.0055	33.3051	K01784|1|5e-46|180|vvi:100251292|UDP-glucose 4-epimerase [EC:5.1.3.2]	GO:0005829//cytosol;GO:0005795//Golgi stack	GO:0046983//protein dimerization activity;GO:0000166//nucleotide binding;GO:0003978//UDP-glucose 4-epimerase activity;GO:0050662//coenzyme binding	GO:0006012//galactose metabolic process;GO:0010053//root epidermal cell differentiation;GO:0042546//cell wall biogenesis;GO:0009969//xyloglucan biosynthetic process;GO:0006950//response to stress	gi|460399972|ref|XP_004245510.1|/1.65352e-45/PREDICTED: UDP-glucose 4-epimerase GEPI48-like [Solanum lycopersicum]
Unigene10143_All	0.913975	4.72904	5.2902	5.5759	4.32914	3.20834	2.52108	1.14677	2.80669	0.93633	3.34431	5.7161	7.62762	2.76399	5.09168	2.66224	K13415|1|3e-120|430|rcu:RCOM_0478150|protein brassinosteroid insensitive 1 [EC:2.7.10.1 2.7.11.1]	GO:0016023//cytoplasmic membrane-bounded vesicle;GO:0016021//integral to membrane;GO:0005886//plasma membrane	GO:0005515//protein binding;GO:0004675//transmembrane receptor protein serine/threonine kinase activity;GO:0004713//protein tyrosine kinase activity;GO:0032440//2-alkenal reductase [NAD(P)] activity;GO:0005524//ATP binding	GO:0010103//stomatal complex morphogenesis;GO:0009734//auxin mediated signaling pathway;GO:0010075//regulation of meristem growth;GO:0007169//transmembrane receptor protein tyrosine kinase signaling pathway;GO:0006468//protein phosphorylation;GO:0009742//brassinosteroid mediated signaling pathway;GO:0010305//leaf vascular tissue pattern formation;GO:0055114//oxidation-reduction process;GO:0010233…	gi|255561787|ref|XP_002521903.1|/2.85813e-174/serine/threonine-protein kinase bri1, putative [Ricinus communis]
Unigene10292_All	10.9491	24.8163	26.2047	26.1403	14.2945	11.4876	14.4148	15.0045	17.9719	16.2721	14.2649	20.9041	15.6482	10.6682	13.7196	22.0534	K02256|1|2e-31|132|ath:ArthMp109|cytochrome c oxidase subunit 1 [EC:1.9.3.1]	GO:0005751//mitochondrial respiratory chain complex IV;GO:0016021//integral to membrane;GO:0005886//plasma membrane	GO:0005507//copper ion binding;GO:0004129//cytochrome-c oxidase activity;GO:0009055//electron carrier activity;GO:0020037//heme binding;GO:0005506//iron ion binding	GO:0006810//transport;GO:0022904//respiratory electron transport chain;GO:0009060//aerobic respiration;GO:0006119//oxidative phosphorylation	gi|57639535|gb|AAW55635.1|/1.32303e-31/cytochrome oxidase subunit I [Brassica juncea]
Unigene10411_All	7.42522	2.935	5.79219	2.41624	1.55713	2.41789	1.79725	2.09721	3.25018	4.22103	3.67253	3.14657	3.72944	4.49931	2.60931	3.51109	K00924|1|1e-40|165|osa:4333525|[EC:2.7.1.-];K13430|2|3e-39|160|zma:100283091|serine/threonine-protein kinase PBS1 [EC:2.7.11.1];K04733|4|8e-39|159|smo:SELMODRAFT_33807|interleukin-1 receptor-associated kinase 4 [EC:2.7.11.1];K13429|5|8e-39|159|sbi:SORBI_02g029560|chitin elicitor receptor kinase 1	-	GO:0016301//kinase activity	GO:0009753//response to jasmonic acid stimulus;GO:0009620//response to fungus;GO:0009611//response to wounding;GO:0009695//jasmonic acid biosynthetic process	gi|255555871|ref|XP_002518971.1|/3.52949e-86/receptor protein kinase, putative [Ricinus communis]
Unigene10432_All	22.1242	13.2414	10.6034	7.45613	21.7606	25.0096	25.5118	14.2458	35.0491	28.3131	25.1979	25.8239	20.8429	21.8667	24.5744	23.5675	K05658|1|2e-58|223|vvi:100262734|ATP-binding cassette, subfamily B (MDR/TAP), member 1;K00924|2|1e-53|207|osa:4337593|[EC:2.7.1.-]	-	GO:0004674//protein serine/threonine kinase activity;GO:0005524//ATP binding;GO:0004715//non-membrane spanning protein tyrosine kinase activity	GO:0010413//glucuronoxylan metabolic process;GO:0006468//protein phosphorylation;GO:0045492//xylan biosynthetic process	gi|224071475|ref|XP_002303478.1|/1.17021e-81/predicted protein [Populus trichocarpa]
Unigene10671_All	18.7096	31.7398	10.8305	37.4237	44.4642	51.1845	38.1858	31.2146	11.4864	29.4222	10.1541	22.9817	15.4692	33.3918	28.5595	17.4545	K00924|1|7e-43|172|osa:4342410|[EC:2.7.1.-];K07198|4|3e-21|100|smo:SELMODRAFT_234034|5'-AMP-activated protein kinase, catalytic alpha subunit [EC:2.7.11.11]	GO:0035061//interchromatin granule;GO:0016607//nuclear speck;GO:0005773//vacuole;GO:0009506//plasmodesma	GO:0004672//protein kinase activity;GO:0003676//nucleic acid binding;GO:0005516//calmodulin binding	GO:0006355//regulation of transcription, DNA-dependent;GO:0010118//stomatal movement;GO:0050832//defense response to fungus;GO:0042742//defense response to bacterium;GO:0000956//nuclear-transcribed mRNA catabolic process;GO:0010150//leaf senescence;GO:0019722//calcium-mediated signaling;GO:0000398//mRNA splicing, via spliceosome	gi|462400856|gb|EMJ06413.1|/7.30249e-78/hypothetical protein PRUPE_ppa005902mg [Prunus persica]
Unigene10791_All	6.21503	16.598	18.6654	16.9269	33.4525	13.5209	22.9623	23.6999	7.94089	2.97923	4.57283	36.3676	38.9443	27.1661	37.0965	17.8222	K06892|1|4e-34|144|aly:ARALYDRAFT_479418|;K05282|3|5e-32|137|aly:ARALYDRAFT_492287|gibberellin 20-oxidase [EC:1.14.11.12];K04124|5|2e-31|134|pop:POPTR_578149|gibberellin 3-beta-dioxygenase [EC:1.14.11.15]	-	GO:0016707//gibberellin 3-beta-dioxygenase activity;GO:0016702//oxidoreductase activity, acting on single donors with incorporation of molecular oxygen, incorporation of two atoms of oxygen	GO:0009686//gibberellin biosynthetic process;GO:0055114//oxidation-reduction process	gi|462416610|gb|EMJ21347.1|/1.10131e-125/hypothetical protein PRUPE_ppa019644mg [Prunus persica]
Unigene10839_All	6.14291	7.67899	7.42745	3.76435	1.83035	2.017	3.31201	4.08316	5.38152	10.1651	5.2835	3.82793	2.79105	4.64426	2.88091	2.92894	K15336|1|4e-38|158|vvi:100259391|tRNA (cytosine38-C5)-methyltransferase [EC:2.1.1.204]	GO:0005739//mitochondrion;GO:0009507//chloroplast	-	GO:0006098//pentose-phosphate shunt;GO:0006364//rRNA processing;GO:0009658//chloroplast organization;GO:0006399//tRNA metabolic process	gi|460396125|ref|XP_004243629.1|/0/PREDICTED: pentatricopeptide repeat-containing protein At3g59040-like [Solanum lycopersicum]
Unigene10853_All	6.49508	9.2146	9.9767	11.0452	15.5188	10.857	14.7232	20.5833	9.65042	9.88502	10.2919	13.6887	13.4715	12.9122	12.9857	16.4494	K08150|1|3e-57|221|gmx:100802679|MFS transporter, SP family, solute carrier family 2 (myo-inositol transporter), member 13;K08145|3|4e-54|211|vvi:100266019|MFS transporter, SP family, solute carrier family 2 (facilitated glucose transporter), member 8	GO:0016021//integral to membrane	GO:0005351//sugar:hydrogen symporter activity;GO:0032440//2-alkenal reductase [NAD(P)] activity	GO:0055085//transmembrane transport;GO:0008643//carbohydrate transport;GO:0055114//oxidation-reduction process	gi|462400387|gb|EMJ06055.1|/0/hypothetical protein PRUPE_ppa004615mg [Prunus persica]
Unigene11079_All	5.75951	2.55642	2.58337	7.78709	4.09651	7.56445	7.16902	4.34449	6.00854	9.48276	6.37458	3.68223	2.86109	5.28748	5.19757	9.2786	K00700|1|0.0|1176|pop:POPTR_589574|1,4-alpha-glucan branching enzyme [EC:2.4.1.18]	GO:0009570//chloroplast stroma	GO:0043169//cation binding;GO:0003844//1,4-alpha-glucan branching enzyme activity;GO:0004553//hydrolase activity, hydrolyzing O-glycosyl compounds	GO:0010021//amylopectin biosynthetic process;GO:0006098//pentose-phosphate shunt;GO:0019288//isopentenyl diphosphate biosynthetic process, mevalonate-independent pathway;GO:0019760//glucosinolate metabolic process;GO:0000023//maltose metabolic process;GO:0019252//starch biosynthetic process;GO:0043085//positive regulation of catalytic activity;GO:0005978//glycogen biosynthetic process	gi|224069788|ref|XP_002326414.1|/0/predicted protein [Populus trichocarpa]
Unigene11243_All	19.2208	7.46819	27.2437	18.7118	1.32072	1.709	3.04877	5.47324	5.20715	6.47478	4.88619	5.56009	2.77475	3.88688	0.976392	1.32356	K09510|1|4e-12|67.8|vcn:VOLCADRAFT_57911|DnaJ homolog subfamily B member 4;K09584|3|1e-11|65.9|cre:CHLREDRAFT_195902|protein disulfide-isomerase A6 [EC:5.3.4.1];K09523|4|2e-11|65.5|ppp:PHYPADRAFT_31787|DnaJ homolog subfamily C member 3	-	GO:0020037//heme binding;GO:0016705//oxidoreductase activity, acting on paired donors, with incorporation or reduction of molecular oxygen;GO:0005506//iron ion binding;GO:0009055//electron carrier activity;GO:0031072//heat shock protein binding	GO:0006457//protein folding;GO:0006950//response to stress;GO:0055114//oxidation-reduction process	gi|388509528|gb|AFK42830.1|/5.4805e-20/unknown [Lotus japonicus]
Unigene11358_All	2.49007	7.57883	9.71216	10.4634	11.1052	9.21665	10.3426	14.2825	15.7197	8.94499	7.17223	12.8971	17.3779	13.8312	19.8171	21.011	K08248|1|1e-16|82.8|aly:ARALYDRAFT_476435|mandelonitrile lyase [EC:4.1.2.10];K15403|4|1e-16|82.4|ath:AT1G72970|fatty acid omega-hydroxy dehydrogenase [EC:1.1.-.-]	GO:0016023//cytoplasmic membrane-bounded vesicle	GO:0050660//flavin adenine dinucleotide binding;GO:0008812//choline dehydrogenase activity;GO:0046593//mandelonitrile lyase activity	GO:0046202//cyanide biosynthetic process;GO:0006066//alcohol metabolic process;GO:0006952//defense response;GO:0055114//oxidation-reduction process	gi|449465232|ref|XP_004150332.1|/5.63287e-17/PREDICTED: (R)-mandelonitrile lyase 1-like [Cucumis sativus]
Unigene11922_All	0.650464	0.263969	0.23679	0.330692	2.19404	4.05927	1.61641	3.55475	0.64959	0.242318	0.453353	0.864712	1.11806	1.91089	0.966316	5.82439	K13447|1|2e-27|122|mtr:MTR_1g083290|respiratory burst oxidase [EC:1.6.3.- 1.11.1.-]	GO:0005886//plasma membrane;GO:0009507//chloroplast;GO:0005634//nucleus	GO:0000293//ferric-chelate reductase activity;GO:0043167//ion binding	GO:0009767//photosynthetic electron transport chain;GO:0009416//response to light stimulus	gi|460369063|ref|XP_004230384.1|/0/PREDICTED: ferric reduction oxidase 7, chloroplastic-like [Solanum lycopersicum]
Unigene11976_All	10.8834	8.24237	3.68291	3.84086	5.44548	6.66205	6.74233	4.74416	6.31462	8.99394	6.7536	5.69649	6.86437	5.43032	6.58764	3.34874	K00430|1|3e-22|103|gmx:100820056|peroxidase [EC:1.11.1.7]	GO:0009505//plant-type cell wall;GO:0005576//extracellular region	GO:0046872//metal ion binding;GO:0020037//heme binding;GO:0004601//peroxidase activity	GO:0006979//response to oxidative stress;GO:0045492//xylan biosynthetic process;GO:0010413//glucuronoxylan metabolic process;GO:0055114//oxidation-reduction process	gi|356553351|ref|XP_003545020.1|/3.273e-21/PREDICTED: peroxidase 64-like [Glycine max]
Unigene12120_All	108.864	210.65	244.166	235.653	151.521	125.932	103.876	138.853	109.404	117.475	167.947	222.157	163.175	116.335	128.373	96.7561	K09753|1|1e-83|308|gmx:100799994|cinnamoyl-CoA reductase [EC:1.2.1.44]	-	GO:0016621//cinnamoyl-CoA reductase activity;GO:0045552//dihydrokaempferol 4-reductase activity;GO:0050662//coenzyme binding;GO:0000166//nucleotide binding	GO:0009414//response to water deprivation;GO:0046686//response to cadmium ion;GO:0009737//response to abscisic acid stimulus;GO:0009809//lignin biosynthetic process;GO:0009408//response to heat;GO:0055114//oxidation-reduction process	gi|224061829|ref|XP_002300619.1|/1.07848e-123/predicted protein [Populus trichocarpa]
Unigene12127_All	72.9002	73.2953	91.4221	112.614	167.888	163.756	116.633	130.728	83.8043	52.3317	82.942	131.558	162.06	129.516	145.239	130.296	-	GO:0016021//integral to membrane;GO:0005576//extracellular region	-	GO:0042538//hyperosmotic salinity response;GO:0009409//response to cold;GO:0006333//chromatin assembly or disassembly;GO:0050832//defense response to fungus;GO:0042631//cellular response to water deprivation	gi|418730713|gb|AFX67002.1|/2.35772e-23/hydrophobic protein OSR8 [Solanum tuberosum]
Unigene1214_All	27.155	34.8331	36.9847	31.2832	64.3449	59.7397	48.5162	57.9607	28.2874	8.5754	23.075	47.1043	37.8023	36.1384	42.7255	35.8615	K00517|1|1e-58|224|ath:AT4G31940|[EC:1.14.-.-];K05280|2|2e-43|173|pop:POPTR_823742|flavonoid 3'-monooxygenase [EC:1.14.13.21];K13261|4|2e-42|170|gmx:100776878|cytochrome P450, family 93, subfamily A, polypeptide 1 (3,9-dihydroxypterocarpan 6a-monooxygenase) [EC:1.14.13.28]	-	GO:0020037//heme binding;GO:0016705//oxidoreductase activity, acting on paired donors, with incorporation or reduction of molecular oxygen;GO:0004497//monooxygenase activity;GO:0005506//iron ion binding;GO:0009055//electron carrier activity	GO:0055114//oxidation-reduction process	gi|78100210|gb|ABB20912.1|/8.19662e-78/P450 mono-oxygenase [Stevia rebaudiana]
Unigene12157_All	20.5235	26.0871	22.156	15.6767	7.61846	6.30926	11.9589	12.2341	16.0786	29.44	17.7922	8.12515	9.60356	7.94931	8.6361	14.3154	K11294|1|2e-50|195|gmx:100817668|nucleolin	GO:0019898//extrinsic to membrane	GO:0046872//metal ion binding;GO:0003729//mRNA binding	GO:0009920//cell plate formation involved in plant-type cell wall biogenesis	gi|225449617|ref|XP_002279438.1|/1.73627e-52/PREDICTED: 31 kDa ribonucleoprotein, chloroplastic [Vitis vinifera]
Unigene12275_All	3.03052	4.61186	2.15125	1.56821	6.76939	6.77544	7.00372	9.7595	1.87261	1.19952	2.09331	1.6481	3.28993	2.29118	4.70305	5.27188	K02552|1|1e-168|591|vvi:100243400|menaquinone-specific isochorismate synthase [EC:5.4.4.2]	GO:0009536//plastid	GO:0008909//isochorismate synthase activity	GO:0010118//stomatal movement;GO:0031348//negative regulation of defense response;GO:0042742//defense response to bacterium;GO:0009627//systemic acquired resistance;GO:0050832//defense response to fungus;GO:0042372//phylloquinone biosynthetic process;GO:0009697//salicylic acid biosynthetic process	gi|359491340|ref|XP_002267681.2|/1.49012e-167/PREDICTED: isochorismate synthase 2, chloroplastic [Vitis vinifera]
Unigene12317_All	9.33778	3.74535	1.18579	4.25834	2.10394	2.35948	0.971352	1.08987	5.04213	9.10101	2.10812	2.75562	0.736707	1.31343	1.72824	0.878527	K01183|1|9e-75|276|pop:POPTR_1116414|chitinase [EC:3.2.1.14]	GO:0005618//cell wall;GO:0005576//extracellular region	GO:0008061//chitin binding;GO:0004568//chitinase activity	GO:0015706//nitrate transport;GO:0006032//chitin catabolic process;GO:0009626//plant-type hypersensitive response;GO:0016998//cell wall macromolecule catabolic process;GO:0005975//carbohydrate metabolic process;GO:0002679//respiratory burst involved in defense response;GO:0010262//somatic embryogenesis;GO:0010200//response to chitin;GO:0015824//proline transport;GO:0010167//response to nitrate	gi|261824327|gb|ACX94236.1|/6.42379e-81/chitinase [Lactuca sativa]
Unigene12341_All	4.42564	0.382126	0.102835	0.307746	0.506831	0.2361	-	0.078764	0.493688	0.43848	0.0703159	-	0.383335	0.406801	0.299755	0.761883	K04125|1|3e-32|137|pop:POPTR_822902|gibberellin 2-oxidase [EC:1.14.11.13]	-	GO:0005506//iron ion binding;GO:0045543	GO:0055114//oxidation-reduction process	gi|345101743|gb|AEN69739.1|/1.78269e-40/gibberellin 2-oxidase [Helianthus annuus]
Unigene12355_All	1.12922	16.4795	9.20171	19.1152	50.962	12.8501	23.1182	39.3808	4.55418	2.75053	8.62706	69.2842	48.7995	34.2993	51.778	24.5285	-	GO:0016023//cytoplasmic membrane-bounded vesicle;GO:0005576//extracellular region	-	GO:0009813//flavonoid biosynthetic process;GO:0006346//methylation-dependent chromatin silencing;GO:0016246//RNA interference;GO:0009744//response to sucrose stimulus;GO:0009944//polarity specification of adaxial/abaxial axis;GO:0010075//regulation of meristem growth;GO:0009855//determination of bilateral symmetry;GO:0010051//xylem and phloem pattern formation;GO:0010224//response to UV-B;GO:0009…	gi|460367372|ref|XP_004229548.1|/6.22953e-127/PREDICTED: uncharacterized protein LOC101264758 [Solanum lycopersicum]
Unigene12382_All	3.89751	0.593126	1.48976	0.8492	0.419568	0.162875	0.871683	0.652029	1.31364	1.27045	1.45523	0.353267	-	1.01028	1.86109	1.89212	K13420|1|2e-55|213|pop:POPTR_1075175|LRR receptor-like serine/threonine-protein kinase FLS2 [EC:2.7.11.1]	GO:0005768//endosome;GO:0005886//plasma membrane	GO:0005515//protein binding;GO:0016706//oxidoreductase activity, acting on paired donors, with incorporation or reduction of molecular oxygen, 2-oxoglutarate as one donor, and incorporation of one atom each of oxygen into both donors;GO:0004674//protein serine/threonine kinase activity	GO:0071704;GO:0006898//receptor-mediated endocytosis;GO:0016045//detection of bacterium;GO:0052544//defense response by callose deposition in cell wall;GO:0016310//phosphorylation;GO:0042742//defense response to bacterium;GO:0010359//regulation of anion channel activity	gi|462409583|gb|EMJ14917.1|/2.02744e-58/hypothetical protein PRUPE_ppa000470mg [Prunus persica]
Unigene12388_All	1.03753	3.59644	1.6052	3.01414	2.14073	0.867158	4.18971	3.32681	2.78461	2.65727	1.67868	4.78042	4.81042	3.58587	3.23405	6.99568	-	GO:0009506//plasmodesma;GO:0005886//plasma membrane	GO:0051015//actin filament binding;GO:0008080//N-acetyltransferase activity	GO:0000226//microtubule cytoskeleton organization;GO:0042127//regulation of cell proliferation;GO:0044036//cell wall macromolecule metabolic process;GO:0000911//cytokinesis by cell plate formation;GO:0010363//regulation of plant-type hypersensitive response;GO:0006612//protein targeting to membrane;GO:0009855//determination of bilateral symmetry;GO:0009965//leaf morphogenesis;GO:0010014//meristem…	gi|334185553|ref|NP_188918.2|/8.52326e-13/kinase interacting KIP1-like protein [Arabidopsis thaliana]
Unigene12453_All	12.8362	7.89906	7.46879	7.7943	8.72129	4.92448	4.70627	3.43234	9.29895	9.50493	8.95686	8.2968	5.63965	3.09092	5.44274	7.2361	-	-	-	GO:0044260;GO:0080090//regulation of primary metabolic process;GO:0031323//regulation of cellular metabolic process;GO:0007165//signal transduction;GO:0006952//defense response;GO:0060255	gi|460391318|ref|XP_004241270.1|/2.11217e-50/PREDICTED: uncharacterized protein LOC101261125 [Solanum lycopersicum]
Unigene12476_All	10.6413	17.1657	16.6186	12.2884	50.8621	21.7012	30.86	46.197	21.3603	8.62219	18.0384	38.388	41.3714	22.2508	36.2467	58.8929	K09264|1|4e-32|137|bdi:100842079|MADS-box transcription factor, plant	GO:0005634//nucleus	GO:0032440//2-alkenal reductase [NAD(P)] activity;GO:0046983//protein dimerization activity;GO:0003677//DNA binding;GO:0003700//sequence-specific DNA binding transcription factor activity	GO:0048589//developmental growth;GO:0006355//regulation of transcription, DNA-dependent;GO:0010106//cellular response to iron ion starvation;GO:0015706//nitrate transport;GO:0006826//iron ion transport;GO:0048527//lateral root development;GO:0048765//root hair cell differentiation;GO:0010228//vegetative to reproductive phase transition of meristem;GO:0010167//response to nitrate;GO:0055114//oxida…	gi|350536997|ref|NP_001233764.1|/9.88297e-77/TAGL12 transcription factor [Solanum lycopersicum]
Unigene12496_All	1.3433	2.27138	3.05627	7.80483	10.966	15.5309	7.09349	12.9217	4.19216	2.18933	2.42418	3.75413	4.70904	6.77053	9.97786	17.1184	-	GO:0009941//chloroplast envelope;GO:0009534//chloroplast thylakoid	GO:0008233//peptidase activity	GO:0016117//carotenoid biosynthetic process;GO:0010207//photosystem II assembly;GO:0019288//isopentenyl diphosphate biosynthetic process, mevalonate-independent pathway;GO:0009902//chloroplast relocation;GO:0015995//chlorophyll biosynthetic process;GO:0042793//transcription from plastid promoter;GO:0006364//rRNA processing;GO:0010027//thylakoid membrane organization	gi|30697554|ref|NP_850972.1|/2.86446e-78/uncharacterized protein [Arabidopsis thaliana]
Unigene12650_All	71.0071	24.6211	31.7385	50.5915	49.0243	54.9648	32.1637	45.4862	45.7784	18.5557	32.7768	47.2518	30.7975	28.9938	38.3891	34.0596	K13448|1|1e-55|214|rcu:RCOM_0597990|calcium-binding protein CML	GO:0005737//cytoplasm;GO:0005634//nucleus	GO:0005509//calcium ion binding;GO:0016491//oxidoreductase activity	GO:0048868//pollen tube development;GO:0048767//root hair elongation;GO:0048610//cellular process involved in reproduction;GO:0009409//response to cold	gi|449523998|ref|XP_004169010.1|/8.82721e-62/PREDICTED: probable calcium-binding protein CML25-like [Cucumis sativus]
Unigene12675_All	26.068	10.1314	10.0561	11.8682	56.5433	35.1199	26.6852	47.9494	29.2385	16.6683	21.6938	13.6359	48.9255	35.6346	31.8932	19.8328	K01784|1|5e-101|365|rcu:RCOM_1692150|UDP-glucose 4-epimerase [EC:5.1.3.2]	GO:0005829//cytosol;GO:0005795//Golgi stack	GO:0046983//protein dimerization activity;GO:0000166//nucleotide binding;GO:0003978//UDP-glucose 4-epimerase activity;GO:0050662//coenzyme binding	GO:0006012//galactose metabolic process;GO:0010053//root epidermal cell differentiation;GO:0042546//cell wall biogenesis;GO:0009969//xyloglucan biosynthetic process;GO:0006950//response to stress	gi|255537811|ref|XP_002509972.1|/6.15775e-100/UDP-glucose 4-epimerase, putative [Ricinus communis]
Unigene12677_All	25.3953	1.06245	1.42959	-	1.40918	0.875262	0.0975891	0.875974	1.17655	0.365742	0.488761	-	0.710543	0.339317	0.833431	5.82537	K09286|1|1e-54|211|ath:AT4G25480|EREBP-like factor	GO:0005634//nucleus	GO:0003677//DNA binding;GO:0003700//sequence-specific DNA binding transcription factor activity	GO:0006355//regulation of transcription, DNA-dependent;GO:0009409//response to cold	gi|294335527|gb|ADE62311.1|/4.08949e-88/dehydration-responsive element-binding protein 1A [Ageratina adenophora]
Unigene12833_All	69.1107	80.3265	49.8286	76.5085	48.6355	38.8819	32.1806	33.301	36.6867	60.407	39.7503	41.761	36.5724	37.8771	34.1757	29.8594	K04368|1|2e-53|206|rcu:RCOM_1046440|mitogen-activated protein kinase kinase 1 [EC:2.7.12.2]	GO:0005737//cytoplasm;GO:0005886//plasma membrane	GO:0004708//MAP kinase kinase activity;GO:0004674//protein serine/threonine kinase activity;GO:0005524//ATP binding	GO:0009611//response to wounding;GO:0009631//cold acclimation;GO:0042542//response to hydrogen peroxide;GO:0009414//response to water deprivation;GO:0009651//response to salt stress;GO:0042742//defense response to bacterium;GO:0009814//defense response, incompatible interaction;GO:0002237//response to molecule of bacterial origin;GO:0000187//activation of MAPK activity	gi|42601214|gb|AAS21304.1|/7.86473e-57/mitogen-activated protein kinase kinase 2 [Petroselinum crispum]
Unigene128_All	1.20288	3.66112	3.23364	1.31044	9.06436	3.48009	4.89767	7.58502	4.08893	4.30876	6.90966	6.45785	8.34991	4.87691	5.59658	6.06423	K15015|1|3e-14|78.2|vvi:100249618|solute carrier family 32 (vesicular inhibitory amino acid transporter)	GO:0016021//integral to membrane;GO:0005886//plasma membrane	GO:0015171//amino acid transmembrane transporter activity	GO:0010363//regulation of plant-type hypersensitive response;GO:0015802//basic amino acid transport;GO:0015696//ammonium transport;GO:0043090//amino acid import;GO:0006862//nucleotide transport;GO:0006499//N-terminal protein myristoylation;GO:0006612//protein targeting to membrane;GO:0006944//cellular membrane fusion;GO:0043069//negative regulation of programmed cell death;GO:0030968//endoplasmic…	gi|460371954|ref|XP_004231799.1|/3.33929e-151/PREDICTED: lysine histidine transporter 1-like [Solanum lycopersicum]
Unigene12973_All	15.9792	61.819	130.483	28.5317	470.012	353.942	210.225	451.675	33.2232	3.95203	25.6474	54.0274	158.804	172.44	158.303	271.617	K00517|1|8e-137|485|ath:AT1G13710|[EC:1.14.-.-];K05280|5|3e-68|258|pop:POPTR_823742|flavonoid 3'-monooxygenase [EC:1.14.13.21]	-	GO:0020037//heme binding;GO:0033772;GO:0005506//iron ion binding;GO:0009055//electron carrier activity	GO:0055114//oxidation-reduction process	gi|224057703|ref|XP_002299298.1|/0/cytochrome P450 [Populus trichocarpa]
Unigene13001_All	0.622519	8.2104	7.81829	3.72999	4.35593	2.34133	2.08841	3.90538	0.699392	0.869652	1.3946	4.51397	6.33568	2.42046	2.97257	1.00738	-	GO:0005886//plasma membrane	-	GO:0009719;GO:0009628//response to abiotic stimulus;GO:0071310//cellular response to organic substance;GO:0007165//signal transduction;GO:0006950//response to stress	gi|147811058|emb|CAN63485.1|/8.00044e-16/hypothetical protein VITISV_017086 [Vitis vinifera]
Unigene13073_All	12.2303	3.14571	11.7576	6.56808	3.43055	6.04678	3.27467	4.97103	3.87058	4.97326	3.98763	2.88845	2.98035	3.72093	4.79815	3.62377	K13414|1|2e-36|152|zma:100279294|mitogen-activated protein kinase kinase kinase 1, plant [EC:2.7.11.25]	-	GO:0005515//protein binding;GO:0016301//kinase activity	GO:0006468//protein phosphorylation;GO:0035556//intracellular signal transduction;GO:0009414//response to water deprivation;GO:0000302//response to reactive oxygen species;GO:0048235//pollen sperm cell differentiation;GO:0009409//response to cold;GO:0042538//hyperosmotic salinity response;GO:0009738//abscisic acid mediated signaling pathway;GO:0009723//response to ethylene stimulus	gi|460372409|ref|XP_004232023.1|/2.04953e-93/PREDICTED: mitogen-activated protein kinase kinase kinase 3-like [Solanum lycopersicum]
Unigene13110_All	25.6531	27.574	24.4746	54.1275	82.0255	93.9719	78.7019	102.743	31.1423	16.9638	19.4413	65.8655	56.6167	75.5597	60.8681	115.201	-	-	GO:0005488//binding	GO:0009753//response to jasmonic acid stimulus;GO:0009739//response to gibberellin stimulus;GO:0009651//response to salt stress;GO:0009751//response to salicylic acid stimulus;GO:0009733//response to auxin stimulus;GO:0009737//response to abscisic acid stimulus;GO:0009723//response to ethylene stimulus;GO:0046686//response to cadmium ion;GO:0080167//response to karrikin	gi|147793149|emb|CAN73090.1|/2.18767e-75/hypothetical protein VITISV_028723 [Vitis vinifera]
Unigene13126_All	15.271	23.5413	15.5945	10.4788	32.9853	39.0359	21.8821	25.3815	17.5281	12.5599	13.403	13.0326	23.8849	19.021	16.7306	31.1307	-	-	-	GO:0009628//response to abiotic stimulus;GO:0009755//hormone-mediated signaling pathway;GO:0009737//response to abscisic acid stimulus;GO:0008152//metabolic process;GO:0009723//response to ethylene stimulus;GO:0006950//response to stress	gi|255565723|ref|XP_002523851.1|/2.29992e-74/conserved hypothetical protein [Ricinus communis]
Unigene13139_All	79.3345	104.67	127.56	112.682	175.163	159.372	161.565	170.464	116.47	58.5684	99.3734	149.397	173.898	153.891	166.945	170.582	K00020|1|3e-82|303|olu:OSTLU_45774|3-hydroxyisobutyrate dehydrogenase [EC:1.1.1.31]	GO:0005829//cytosol;GO:0005739//mitochondrion	GO:0008442//3-hydroxyisobutyrate dehydrogenase activity;GO:0000166//nucleotide binding;GO:0004616//phosphogluconate dehydrogenase (decarboxylating) activity;GO:0050662//coenzyme binding;GO:0003858//3-hydroxybutyrate dehydrogenase activity	GO:0006979//response to oxidative stress;GO:0006098//pentose-phosphate shunt;GO:0019288//isopentenyl diphosphate biosynthetic process, mevalonate-independent pathway;GO:0006573//valine metabolic process;GO:0009448//gamma-aminobutyric acid metabolic process;GO:0007020//microtubule nucleation;GO:0019344//cysteine biosynthetic process	gi|350538457|ref|NP_001233832.1|/1.08444e-139/succinic semialdehyde reductase isofom1 [Solanum lycopersicum]
Unigene13178_All	14.1412	25.2628	13.9328	29.8902	52.2877	40.917	26.5849	59.979	14.5059	9.59122	6.59996	22.6395	41.7164	33.4017	27.8296	52.2344	K12134|1|4e-26|117|aly:ARALYDRAFT_904154|circadian clock associated 1;K12133|2|5e-26|117|ath:AT1G01060|LATE ELONGATED HYPOCOTYL	-	GO:0005488//binding	GO:0009753//response to jasmonic acid stimulus;GO:0009739//response to gibberellin stimulus;GO:0009651//response to salt stress;GO:0009751//response to salicylic acid stimulus;GO:0009737//response to abscisic acid stimulus;GO:0009723//response to ethylene stimulus;GO:0046686//response to cadmium ion	gi|30696221|ref|NP_851177.1|/5.91177e-76/myb family transcription factor [Arabidopsis thaliana]
Unigene13215_All	58.8482	48.2537	41.6714	58.5479	33.8446	63.3337	28.8471	27.422	63.1968	11.2617	33.3099	92.3091	31.9063	42.9531	26.9456	45.2233	K00517|1|2e-25|112|osa:4348172|[EC:1.14.-.-];K05280|2|3e-20|95.1|mtr:MTR_3g025230|flavonoid 3'-monooxygenase [EC:1.14.13.21];K13029|3|3e-20|95.1|sbi:SORBI_01g001180|4-hydroxyphenylacetaldehyde oxime monooxygenase [EC:1.14.13.68]	GO:0005789//endoplasmic reticulum membrane;GO:0016021//integral to membrane	GO:0009055//electron carrier activity;GO:0005506//iron ion binding;GO:0016709//oxidoreductase activity, acting on paired donors, with incorporation or reduction of molecular oxygen, NAD(P)H as one donor, and incorporation of one atom of oxygen;GO:0020037//heme binding	GO:0016099//monoterpenoid biosynthetic process;GO:0055114//oxidation-reduction process	gi|75161264|sp|Q8VWZ7.1|C76B6_CATRO/4.78841e-40/RecName: Full=Geraniol 8-hydroxylase; AltName: Full=Cytochrome P450 76B6; AltName: Full=Geraniol 10-hydroxylase; Short=CrG10H
Unigene13248_All	10.4177	7.99128	8.6022	8.85787	22.1557	23.7849	19.8896	18.4908	9.70584	4.96944	4.55379	11.9758	14.9987	11.4162	15.5706	8.63467	K08341|1|1e-34|143|pop:POPTR_711668|GABA(A) receptor-associated protein (autophagy-related protein 8)	GO:0005776//autophagic vacuole;GO:0016020//membrane	GO:0008017//microtubule binding	GO:0009267//cellular response to starvation;GO:0006914//autophagy	gi|224071541|ref|XP_002303509.1|/1.1123e-33/predicted protein [Populus trichocarpa]
Unigene13451_All	52.1775	94.7147	83.873	63.499	111.155	106.726	90.9152	109.266	49.3311	48.5374	65.791	86.6121	99.7403	83.1457	84.7523	98.9197	K00924|1|0.0|752|ath:AT1G30270|[EC:2.7.1.-];K07198|3|1e-73|275|smo:SELMODRAFT_234034|5'-AMP-activated protein kinase, catalytic alpha subunit [EC:2.7.11.11]	GO:0009536//plastid;GO:0005829//cytosol;GO:0005886//plasma membrane;GO:0005634//nucleus	GO:0005515//protein binding;GO:0004683//calmodulin-dependent protein kinase activity;GO:0005524//ATP binding	GO:0016036//cellular response to phosphate starvation;GO:0019375//galactolipid biosynthetic process;GO:0000911//cytokinesis by cell plate formation;GO:0042631//cellular response to water deprivation;GO:0010118//stomatal movement;GO:0006468//protein phosphorylation;GO:0019722//calcium-mediated signaling;GO:0009738//abscisic acid mediated signaling pathway;GO:0010107//potassium ion import;GO:000972…	gi|310913178|emb|CBW30552.1|/0/CBL-interacting protein kinase 04 [Vitis vinifera]
Unigene13512_All	50.0806	27.8117	31.2183	36.3724	16.6484	18.3386	28.0535	12.656	48.257	58.7048	51.2812	29.5027	21.0621	34.2507	30.4366	20.4638	K07466|1|0.0|885|rcu:RCOM_1469680|replication factor A1	GO:0005634//nucleus	GO:0003677//DNA binding	GO:0010224//response to UV-B;GO:0010389//regulation of G2/M transition of mitotic cell cycle;GO:0009909//regulation of flower development;GO:0000724//double-strand break repair via homologous recombination;GO:0016444//somatic cell DNA recombination;GO:0051567//histone H3-K9 methylation;GO:0031047//gene silencing by RNA;GO:0009555//pollen development;GO:0006270//DNA replication initiation;GO:00082…	gi|460380621|ref|XP_004236053.1|/0/PREDICTED: replication protein A 70 kDa DNA-binding subunit-like [Solanum lycopersicum]
Unigene13541_All	233.178	79.2168	59.2442	125.948	26.2313	49.651	53.9671	13.3899	199.959	274.644	191.392	152.991	69.6321	95.1281	59.7345	58.5718	K00430|1|2e-61|233|pop:POPTR_737716|peroxidase [EC:1.11.1.7]	GO:0005576//extracellular region	GO:0046872//metal ion binding;GO:0004601//peroxidase activity;GO:0020037//heme binding	GO:0006979//response to oxidative stress;GO:0055114//oxidation-reduction process;GO:0015706//nitrate transport;GO:0010359//regulation of anion channel activity;GO:0010106//cellular response to iron ion starvation;GO:0006826//iron ion transport;GO:0010167//response to nitrate;GO:0009736//cytokinin mediated signaling pathway	gi|224142233|ref|XP_002324463.1|/2.65997e-60/predicted protein [Populus trichocarpa]
Unigene13543_All	5.41912	15.0749	25.1046	18.1871	4.51641	3.28735	3.12772	5.84894	4.64806	14.5711	8.74616	11.8835	7.82817	5.43755	6.74741	3.46532	K03294|1|6e-134|475|sbi:SORBI_08g021380|basic amino acid/polyamine antiporter, APA family	GO:0016021//integral to membrane;GO:0005737//cytoplasm;GO:0005886//plasma membrane	GO:0015189//L-lysine transmembrane transporter activity;GO:0015326//cationic amino acid transmembrane transporter activity;GO:0015181//arginine transmembrane transporter activity;GO:0005313//L-glutamate transmembrane transporter activity	GO:0010363//regulation of plant-type hypersensitive response;GO:0015696//ammonium transport;GO:0051938//L-glutamate import;GO:0003333//amino acid transmembrane transport;GO:0006862//nucleotide transport;GO:0006612//protein targeting to membrane;GO:0006944//cellular membrane fusion;GO:0043069//negative regulation of programmed cell death;GO:0015824//proline transport;GO:0006888//ER to Golgi vesicl…	gi|462409995|gb|EMJ15329.1|/1.08222e-155/hypothetical protein PRUPE_ppa018024mg [Prunus persica]
Unigene13671_All	2.46712	2.5612	3.0703	3.87532	6.60878	8.43981	4.36288	5.75909	3.35192	3.47326	1.88517	3.38028	4.90504	5.99849	4.79447	11.5593	K01188|1|2e-137|436|osa:4336146|beta-glucosidase [EC:3.2.1.21]	-	GO:0050422	GO:0009821//alkaloid biosynthetic process	gi|355525386|gb|AES93119.1|/1.18143e-149/putative strictosidine beta-D-glucosidase [Camptotheca acuminata]
Unigene13758_All	7.25153	9.80927	6.41092	13.9189	28.623	21.5012	16.4756	25.1293	11.6386	3.37677	7.22011	19.5617	25.4208	22.3772	28.5807	24.4472	-	-	-	GO:0006979//response to oxidative stress	gi|224068863|ref|XP_002302844.1|/5.56668e-24/predicted protein [Populus trichocarpa]
Unigene13817_All	4.77953	19.1267	14.2092	18.0795	17.5793	31.7355	20.5871	69.5195	11.2367	25.595	12.5911	7.09988	8.46759	12.3891	18.9132	56.0742	K01115|1|5e-13|73.2|vcn:VOLCADRAFT_99471|phospholipase D [EC:3.1.4.4];K01051|5|2e-11|67.8|gmx:100776781|pectinesterase [EC:3.1.1.11]	GO:0042644//chloroplast nucleoid;GO:0005829//cytosol;GO:0005773//vacuole;GO:0005794//Golgi apparatus;GO:0005634//nucleus;GO:0005886//plasma membrane	-	GO:0009744//response to sucrose stimulus;GO:0010224//response to UV-B;GO:0009813//flavonoid biosynthetic process;GO:0010017//red or far-red light signaling pathway	gi|357469073|ref|XP_003604821.1|/1.16317e-79/Heme-binding-like protein [Medicago truncatula]
Unigene14238_All	19.4634	9.87317	20.6486	8.48146	8.68026	13.0138	9.12059	5.34931	16.0357	13.7245	14.119	11.3409	9.24412	11.772	15.2685	11.2486	-	-	GO:0032440//2-alkenal reductase [NAD(P)] activity;GO:0042802//identical protein binding;GO:0004252//serine-type endopeptidase activity	GO:0043086//negative regulation of catalytic activity;GO:0006508//proteolysis;GO:0055114//oxidation-reduction process	gi|225447456|ref|XP_002266728.1|/5.19613e-55/PREDICTED: subtilisin-like protease [Vitis vinifera]
Unigene14253_All	68.8813	21.1617	20.1307	13.2113	18.7988	24.3255	18.4431	25.1568	18.5293	17.1672	24.6319	33.4151	24.6845	12.5738	33.2001	18.8393	K12581|1|2e-19|92.0|smo:SELMODRAFT_117491|CCR4-NOT transcription complex subunit 7/8	GO:0005634//nucleus	GO:0003676//nucleic acid binding;GO:0008408//3'-5' exonuclease activity;GO:0004540//ribonuclease activity	GO:0009451//RNA modification;GO:0009693//ethylene biosynthetic process;GO:0000289//nuclear-transcribed mRNA poly(A) tail shortening;GO:0042742//defense response to bacterium;GO:0002679//respiratory burst involved in defense response;GO:0010228//vegetative to reproductive phase transition of meristem;GO:0010200//response to chitin;GO:0009738//abscisic acid mediated signaling pathway;GO:0009814//de…	gi|229560489|gb|ACQ77596.1|/5.17126e-26/CCR4-NOT [Dimocarpus longan]
Unigene14300_All	14.4238	45.0483	26.995	31.427	43.0502	26.3798	28.1266	32.694	34.3588	72.0657	33.369	71.4693	65.4356	39.9786	50.013	40.824	K00128|1|0.0|893|vvi:100267386|aldehyde dehydrogenase (NAD+) [EC:1.2.1.3]	GO:0009507//chloroplast;GO:0005739//mitochondrion	GO:0005524//ATP binding;GO:0001758//retinal dehydrogenase activity	GO:0046686//response to cadmium ion;GO:0055114//oxidation-reduction process	gi|426204222|gb|AFY12671.1|/0/mitochondrial aldehyde dehydrogenase 2B8 [Vitis quinquangularis]
Unigene14348_All	1.19151	1.78696	1.75385	1.80597	3.01146	4.19988	3.39861	3.6833	3.1429	3.13605	1.89557	4.69553	2.95255	2.59615	3.95793	5.32331	K01188|1|7e-30|130|sbi:SORBI_06g019840|beta-glucosidase [EC:3.2.1.21]	GO:0009707//chloroplast outer membrane;GO:0016023//cytoplasmic membrane-bounded vesicle	GO:0008422//beta-glucosidase activity	GO:0005975//carbohydrate metabolic process;GO:0050826//response to freezing	gi|356521729|ref|XP_003529504.1|/0/PREDICTED: beta-glucosidase-like SFR2, chloroplastic-like [Glycine max]
Unigene14415_All	31.2456	7.6517	24.1216	19.9542	8.69897	9.0051	12.4501	4.95683	24.2097	32.612	24.1373	25.8794	9.86904	5.58569	13.2908	8.71769	K04802|1|8e-33|136|vvi:100248466|proliferating cell nuclear antigen	GO:0005730//nucleolus;GO:0043626//PCNA complex;GO:0005737//cytoplasm	GO:0030337//DNA polymerase processivity factor activity;GO:0003677//DNA binding	GO:0042276//error-prone translesion synthesis;GO:0006275//regulation of DNA replication	gi|129692|sp|Q00268.1|PCNA1_DAUCA/8.10064e-32/RecName: Full=Proliferating cell nuclear antigen; Short=PCNA; AltName: Full=Cyclin
Unigene14542_All	34.6047	20.396	15.4766	10.7711	20.9321	20.6588	23.0953	14.3351	23.697	20.5647	21.4112	16.4295	16.9945	15.9466	12.5897	6.13315	-	-	-	GO:0031348//negative regulation of defense response;GO:0009862//systemic acquired resistance, salicylic acid mediated signaling pathway;GO:0030968//endoplasmic reticulum unfolded protein response;GO:0009611//response to wounding;GO:0006979//response to oxidative stress;GO:0010200//response to chitin;GO:0050832//defense response to fungus;GO:0009625//response to insect	gi|297844858|ref|XP_002890310.1|/2.91589e-13/hypothetical protein ARALYDRAFT_889331 [Arabidopsis lyrata subsp. lyrata]
Unigene14654_All	26.8768	14.5834	7.37452	9.25012	12.955	15.1991	10.4171	11.3526	11.7678	19.4271	9.13646	5.75693	10.3881	11.5535	10.1096	10.5486	K01762|1|0.0|711|vvi:100258512|1-aminocyclopropane-1-carboxylate synthase [EC:4.4.1.14]	GO:0005737//cytoplasm	GO:0008483//transaminase activity;GO:0016847//1-aminocyclopropane-1-carboxylate synthase activity;GO:0005515//protein binding;GO:0030170//pyridoxal phosphate binding	GO:0042218//1-aminocyclopropane-1-carboxylate biosynthetic process;GO:0009693//ethylene biosynthetic process;GO:0006417//regulation of translation;GO:0071281//cellular response to iron ion;GO:0009735//response to cytokinin stimulus;GO:0009733//response to auxin stimulus;GO:0009835//fruit ripening	gi|225467508|ref|XP_002269780.1|/0/PREDICTED: 1-aminocyclopropane-1-carboxylate synthase 3 [Vitis vinifera]
Unigene14707_All	2.37689	1.83729	0.123609	0.616528	0.121844	0.331097	-	-	0.423874	9.59253	0.591648	2.25698	0.115194	0.195593	0.405351	-	K00423|1|2e-68|258|ppp:PHYPADRAFT_163787|L-ascorbate oxidase [EC:1.10.3.3]	-	GO:0046872//metal ion binding;GO:0016491//oxidoreductase activity	GO:0009808//lignin metabolic process	gi|225462759|ref|XP_002272618.1|/0/PREDICTED: laccase-14-like [Vitis vinifera]
Unigene14727_All	29.8809	20.6695	13.3498	12.5772	33.629	38.0288	25.0609	28.6868	21.8719	26.5639	13.6924	8.61758	25.3427	26.4051	17.0247	27.4739	-	GO:0005730//nucleolus	-	GO:0035556//intracellular signal transduction;GO:0002679//respiratory burst involved in defense response;GO:0010200//response to chitin;GO:0009873//ethylene mediated signaling pathway	gi|225457701|ref|XP_002277121.1|/1.18924e-22/PREDICTED: uncharacterized protein LOC100240987 [Vitis vinifera]
Unigene1472_All	3.86789	3.98269	4.22411	6.16337	9.6948	11.7247	6.97212	16.708	6.13995	3.01085	3.70744	7.79654	8.4998	5.98569	7.48886	16.2551	K13606|1|0.0|685|rcu:RCOM_1052710|chlorophyll(ide) b reductase [EC:1.1.1.294]	GO:0016021//integral to membrane;GO:0009535//chloroplast thylakoid membrane;GO:0042170//plastid membrane	GO:0034256//chlorophyll(ide) b reductase activity;GO:0005515//protein binding;GO:0000166//nucleotide binding;GO:0047936//glucose 1-dehydrogenase [NAD(P)] activity	GO:0055114//oxidation-reduction process;GO:0010304//PSII associated light-harvesting complex II catabolic process;GO:0015996//chlorophyll catabolic process	gi|255546477|ref|XP_002514298.1|/0/short-chain dehydrogenase, putative [Ricinus communis]
Unigene14834_All	0.0397917	0.242221	0.217282	0.823642	1.0709	2.59408	1.12727	2.59619	0.149018	0.741181	0.0297145	0.613137	0.512974	0.928303	1.77341	2.38251	K10143|1|0.0|644|vvi:100258898|E3 ubiquitin-protein ligase RFWD2 [EC:6.3.2.19]	GO:0080008//Cul4-RING ubiquitin ligase complex;GO:0005834//heterotrimeric G-protein complex;GO:0005634//nucleus	GO:0016772//transferase activity, transferring phosphorus-containing groups;GO:0004871//signal transducer activity;GO:0042802//identical protein binding;GO:0016491//oxidoreductase activity	GO:0006281//DNA repair;GO:0010100//negative regulation of photomorphogenesis;GO:0048608//reproductive structure development	gi|224114936|ref|XP_002316897.1|/0/predicted protein [Populus trichocarpa]
Unigene15193_All	4.97152	8.82664	8.31374	7.10855	14.6758	12.6602	8.97617	16.0493	7.06907	3.83431	5.04666	7.35769	12.5176	9.86643	8.25314	11.2819	K11430|1|0.0|983|vvi:100255466|enhancer of zeste [EC:2.1.1.43]	GO:0009506//plasmodesma;GO:0005634//nucleus	GO:0005515//protein binding;GO:0016740//transferase activity;GO:0003727//single-stranded RNA binding	GO:0009960//endosperm development;GO:0010048//vernalization response;GO:0007267//cell-cell signaling;GO:0016571//histone methylation;GO:0010050//vegetative phase change;GO:0000956//nuclear-transcribed mRNA catabolic process;GO:0006342//chromatin silencing;GO:0006306//DNA methylation;GO:0035196//production of miRNAs involved in gene silencing by miRNA;GO:0010267//production of ta-siRNAs involved i…	gi|225437573|ref|XP_002270605.1|/0/PREDICTED: histone-lysine N-methyltransferase EZA1-like [Vitis vinifera]
Unigene15416_All	33.6465	16.2183	10.3086	24.0496	19.6672	22.0136	14.5281	4.20253	15.7363	7.51493	8.98152	23.8731	11.2596	17.6273	11.2683	5.91287	K14709|1|2e-82|303|rcu:RCOM_0734880|solute carrier family 39 (zinc transporter), member 1/2/3	GO:0016021//integral to membrane;GO:0005634//nucleus;GO:0005886//plasma membrane	GO:0005385//zinc ion transmembrane transporter activity;GO:0008270//zinc ion binding;GO:0000166//nucleotide binding;GO:0032440//2-alkenal reductase [NAD(P)] activity;GO:0016757//transferase activity, transferring glycosyl groups;GO:0005375//copper ion transmembrane transporter activity	GO:0035434//copper ion transmembrane transport;GO:0016192//vesicle-mediated transport;GO:0071577//zinc ion transmembrane transport;GO:0055114//oxidation-reduction process;GO:0015706//nitrate transport;GO:0006623//protein targeting to vacuole;GO:0010106//cellular response to iron ion starvation;GO:0006826//iron ion transport;GO:0010167//response to nitrate;GO:0009630//gravitropism;GO:0010043//resp…	gi|255559034|ref|XP_002520540.1|/2.86072e-81/zinc transporter, putative [Ricinus communis]
Unigene15481_All	28.6458	11.1778	12.478	10.6691	5.79847	5.38863	4.86737	6.417	17.4211	7.22071	10.9699	8.13698	8.19531	7.96832	6.56001	9.97106	K07761|1|1e-106|385|ath:AT1G59970|gelatinase A [EC:3.4.24.24]	GO:0031225//anchored to membrane;GO:0005576//extracellular region	GO:0046872//metal ion binding;GO:0004222//metalloendopeptidase activity	GO:0030968//endoplasmic reticulum unfolded protein response;GO:0009693//ethylene biosynthetic process;GO:0010200//response to chitin;GO:0006508//proteolysis	gi|255558368|ref|XP_002520211.1|/1.12495e-121/Metalloendoproteinase 1 precursor, putative [Ricinus communis]
Unigene15614_All	231.854	245.236	186.632	188.383	198.164	79.0077	79.6173	139.938	279.549	186.728	299.787	394.471	476.193	218.42	218.723	320.719	K00430|1|8e-135|478|gmx:100777390|peroxidase [EC:1.11.1.7]	GO:0009505//plant-type cell wall;GO:0005773//vacuole;GO:0016020//membrane	GO:0046872//metal ion binding;GO:0020037//heme binding;GO:0004601//peroxidase activity	GO:0006979//response to oxidative stress;GO:0055114//oxidation-reduction process	gi|310892577|gb|ADP37429.1|/2.16225e-166/alkaline leaf peroxidase [Cynara cardunculus var. scolymus]
Unigene15662_All	5.33587	9.2402	6.53059	9.42103	11.9833	14.4555	8.91602	9.85003	6.95946	10.7957	11.6789	15.2597	10.2994	8.98235	7.68768	11.1655	K05278|1|8e-53|206|rcu:RCOM_1031440|flavonol synthase [EC:1.14.11.23];K05277|3|5e-52|203|mtr:MTR_5g011250|leucoanthocyanidin dioxygenase [EC:1.14.11.19]	GO:0005737//cytoplasm	GO:0016706//oxidoreductase activity, acting on paired donors, with incorporation or reduction of molecular oxygen, 2-oxoglutarate as one donor, and incorporation of one atom each of oxygen into both donors	GO:0009813//flavonoid biosynthetic process	gi|224120306|ref|XP_002331015.1|/6.40238e-118/predicted protein [Populus trichocarpa]
Unigene15767_All	56.296	57.7977	40.742	37.5608	16.528	14.6333	18.876	21.5172	36.2137	32.4865	31.1773	34.5465	13.5242	22.3427	21.544	21.9032	K14492|1|1e-55|214|rcu:RCOM_1512800|two-component response regulator ARR-A family	GO:0005737//cytoplasm;GO:0005634//nucleus	GO:0005515//protein binding;GO:0000156//phosphorelay response regulator activity	GO:0010363//regulation of plant-type hypersensitive response;GO:0010114//response to red light;GO:0006355//regulation of transcription, DNA-dependent;GO:0006612//protein targeting to membrane;GO:0000160//two-component signal transduction system (phosphorelay);GO:0009736//cytokinin mediated signaling pathway;GO:0009963//positive regulation of flavonoid biosynthetic process;GO:0035556//intracellula…	gi|388507854|gb|AFK41993.1|/4.63501e-57/unknown [Lotus japonicus]
Unigene15789_All	7.80255	8.02594	15.5038	5.90292	4.89969	4.43811	3.23158	3.71654	3.89603	13.9279	5.74564	7.75975	3.74994	3.83903	3.79477	4.20877	K13464|1|3e-23|107|vvi:100262641|jasmonate ZIM domain-containing protein	-	GO:0005515//protein binding	GO:0051707//response to other organism;GO:0009867//jasmonic acid mediated signaling pathway;GO:0048583;GO:0006950//response to stress	gi|225425136|ref|XP_002262750.1|/4.00342e-22/PREDICTED: protein TIFY 9 [Vitis vinifera]
Unigene15812_All	50.209	38.8779	49.8609	29.4848	18.7882	19.5551	17.0655	16.2915	41.111	46.761	40.2325	34.2751	23.2547	21.7459	22.3446	18.317	K04733|1|1e-63|241|smo:SELMODRAFT_159261|interleukin-1 receptor-associated kinase 4 [EC:2.7.11.1];K13430|3|6e-30|129|vvi:100254113|serine/threonine-protein kinase PBS1 [EC:2.7.11.1];K13416|4|2e-29|127|vvi:100253855|brassinosteroid insensitive 1-associated receptor kinase 1 [EC:2.7.10.1 2.7.11.1]	GO:0005886//plasma membrane	GO:0004674//protein serine/threonine kinase activity;GO:0005524//ATP binding	GO:0046777//protein autophosphorylation;GO:0051510//regulation of unidimensional cell growth;GO:0009620//response to fungus;GO:0009611//response to wounding;GO:0052546//cell wall pectin metabolic process;GO:0052541//plant-type cell wall cellulose metabolic process	gi|359484580|ref|XP_002284430.2|/2.05707e-98/PREDICTED: proline-rich receptor-like protein kinase PERK1-like isoform 2 [Vitis vinifera]
Unigene15861_All	5.24046	9.69506	10.9412	8.22772	16.9241	13.7839	13.7887	13.1505	7.15746	10.1918	14.157	13.5512	13.2814	9.05593	14.2291	8.9791	K14498|1|2e-56|216|rcu:RCOM_0321490|serine/threonine-protein kinase SRK2 [EC:2.7.11.1]	GO:0005634//nucleus	GO:0005524//ATP binding;GO:0004674//protein serine/threonine kinase activity	GO:0006468//protein phosphorylation;GO:0009651//response to salt stress	gi|462419202|gb|EMJ23465.1|/2.63102e-55/hypothetical protein PRUPE_ppa007946mg [Prunus persica]
Unigene15914_All	2.13435	4.79477	6.65977	15.1137	30.8539	17.2016	12.6157	74.4733	2.39791	2.98166	1.59383	2.48729	14.2747	7.77183	4.00387	43.05	K13993|1|8e-67|251|gmx:100499727|HSP20 family protein	GO:0005737//cytoplasm	-	GO:0006950//response to stress	gi|1235896|gb|AAB63310.1|/4.86835e-89/18.6 kDa heat-shock protein [Helianthus annuus]
Unigene15957_All	64.6984	42.8413	13.6702	23.0015	40.9121	58.2338	62.7365	39.8633	63.8207	74.4413	45.7233	35.5407	49.8327	46.3895	36.1269	36.4853	K00430|1|2e-91|333|pop:POPTR_411138|peroxidase [EC:1.11.1.7]	GO:0005576//extracellular region;GO:0005618//cell wall	GO:0020037//heme binding;GO:0046872//metal ion binding;GO:0004601//peroxidase activity	GO:0051707//response to other organism;GO:0055114//oxidation-reduction process;GO:0006979//response to oxidative stress	gi|224062081|ref|XP_002300745.1|/1.98446e-90/predicted protein [Populus trichocarpa]
Unigene16032_All	8.10024	15.7512	15.8495	17.2813	21.0732	20.3103	26.6712	18.6329	14.1564	7.8583	13.1059	28.1443	25.648	26.246	26.592	14.4735	-	-	GO:0004032//alditol:NADP+ 1-oxidoreductase activity	GO:0055114//oxidation-reduction process	gi|224099669|ref|XP_002311572.1|/2.936e-13/predicted protein [Populus trichocarpa]
Unigene16115_All	5.89298	9.31967	5.3	11.2348	19.4979	29.7691	17.3146	22.3268	12.9817	6.77965	12.1663	25.1358	17.8163	16.6231	16.8285	25.6636	K01783|1|3e-134|476|vvi:100267206|ribulose-phosphate 3-epimerase [EC:5.1.3.1]	GO:0009941//chloroplast envelope;GO:0009535//chloroplast thylakoid membrane;GO:0009570//chloroplast stroma;GO:0010319//stromule;GO:0048046//apoplast	GO:0046872//metal ion binding;GO:0004750//ribulose-phosphate 3-epimerase activity	GO:0019253//reductive pentose-phosphate cycle;GO:0006098//pentose-phosphate shunt;GO:0042742//defense response to bacterium;GO:0009409//response to cold;GO:0009624//response to nematode;GO:0009793//embryo development ending in seed dormancy	gi|225457361|ref|XP_002284772.1|/3.433e-133/PREDICTED: ribulose-phosphate 3-epimerase, chloroplastic-like [Vitis vinifera]
Unigene16132_All	36.8223	16.0951	10.6689	16.0095	14.7411	16.3998	14.0057	6.28586	40.5876	18.8187	25.003	12.0333	16.486	19.8399	14.2869	15.5385	K04120|1|2e-168|590|pop:POPTR_761211|ent-copalyl diphosphate synthase [EC:5.5.1.13]	GO:0009507//chloroplast;GO:0005739//mitochondrion	GO:0010333//terpene synthase activity;GO:0009905//ent-copalyl diphosphate synthase activity;GO:0000287//magnesium ion binding	GO:0051504//diterpene phytoalexin precursor biosynthetic process pathway;GO:0009686//gibberellin biosynthetic process	gi|291513240|emb|CBL42915.1|/0/copalyldiphosphate synthase [Helianthus annuus]
Unigene16157_All	132.295	56.4745	62.8972	51.7167	67.9654	138.365	117.31	42.5309	103.781	24.6869	160.154	77.9752	70.9596	94.1118	64.0541	37.4355	-	GO:0009505//plant-type cell wall;GO:0005576//extracellular region	-	GO:0009739//response to gibberellin stimulus;GO:0009825//multidimensional cell growth;GO:0043481//anthocyanin accumulation in tissues in response to UV light;GO:0048767//root hair elongation;GO:0000271//polysaccharide biosynthetic process;GO:0006569//tryptophan catabolic process;GO:0009684//indoleacetic acid biosynthetic process;GO:0009737//response to abscisic acid stimulus;GO:0009932//cell tip …	gi|225457981|ref|XP_002275694.1|/4.77462e-33/PREDICTED: snakin-2 isoform 1 [Vitis vinifera]
Unigene16231_All	24.7407	39.7756	32.5947	22.746	63.554	52.5704	49.0873	67.9427	34.8552	10.9722	22.6785	37.3154	54.2678	50.219	50.683	67.7862	K14431|1|2e-113|407|vvi:100249156|transcription factor TGA	GO:0005634//nucleus	GO:0005516//calmodulin binding;GO:0043565//sequence-specific DNA binding;GO:0003700//sequence-specific DNA binding transcription factor activity	GO:0009862//systemic acquired resistance, salicylic acid mediated signaling pathway;GO:0015706//nitrate transport;GO:0042742//defense response to bacterium;GO:0009410//response to xenobiotic stimulus;GO:0030968//endoplasmic reticulum unfolded protein response;GO:0010167//response to nitrate;GO:0010043//response to zinc ion;GO:0010260//organ senescence	gi|225438607|ref|XP_002280782.1|/2.82043e-112/PREDICTED: transcription factor TGA1 [Vitis vinifera]
Unigene1631_All	54.6431	150.693	167.449	134.768	204.665	160.692	150.336	297.195	128.124	188.716	223.553	256.225	269.126	218.423	219.36	260.576	K01115|1|0.0|1424|rcu:RCOM_0899520|phospholipase D [EC:3.1.4.4]	GO:0005739//mitochondrion;GO:0009941//chloroplast envelope;GO:0030136//clathrin-coated vesicle;GO:0005634//nucleus;GO:0005886//plasma membrane	GO:0005509//calcium ion binding;GO:0005546//phosphatidylinositol-4,5-bisphosphate binding;GO:0004630//phospholipase D activity;GO:0070290//NAPE-specific phospholipase D activity	GO:0009789//positive regulation of abscisic acid mediated signaling pathway;GO:0009845//seed germination;GO:0016042//lipid catabolic process;GO:0046470//phosphatidylcholine metabolic process;GO:0010119//regulation of stomatal movement;GO:0046686//response to cadmium ion	gi|156153085|gb|ABU54776.1|/0/phospholipase D alpha 1 precursor [Helianthus annuus]
Unigene16379_All	0.231994	0.94147	4.81385	4.04381	2.49743	2.32678	1.21067	3.1049	1.73762	1.7285	1.55918	2.31306	1.25927	2.40543	1.47705	0.938551	-	GO:0005737//cytoplasm;GO:0005634//nucleus	GO:0003690//double-stranded DNA binding;GO:0003680//AT DNA binding	GO:0010162//seed dormancy process;GO:0009845//seed germination;GO:0009933//meristem structural organization;GO:0009909//regulation of flower development;GO:0009640//photomorphogenesis;GO:0010228//vegetative to reproductive phase transition of meristem;GO:0016567//protein ubiquitination;GO:0019915//lipid storage;GO:0050826//response to freezing;GO:0010150//leaf senescence;GO:0006325//chromatin org…	gi|462406552|gb|EMJ12016.1|/4.46385e-43/hypothetical protein PRUPE_ppa020689mg [Prunus persica]
Unigene16536_All	97.6681	97.8079	1.37808	16.4963	3.26015	3.16396	1.50516	1.68881	93.7563	418.373	117.033	102.022	28.0825	13.5197	45.1911	8.98472	-	GO:0005576//extracellular region	GO:0004867//serine-type endopeptidase inhibitor activity	GO:0009611//response to wounding;GO:0050832//defense response to fungus;GO:0002213//defense response to insect	gi|334188174|ref|NP_199171.3|/7.42145e-17/Serine protease inhibitor, potato inhibitor I-type family protein [Arabidopsis thaliana]
Unigene16561_All	73.103	36.9592	30.9929	36.4091	35.8025	52.6714	57.4691	28.4997	73.3904	65.7351	66.0056	28.2287	28.2485	54.3814	42.906	43.8845	K01246|1|8e-124|442|vvi:100256507|DNA-3-methyladenine glycosylase I [EC:3.2.2.20]	-	GO:0016798//hydrolase activity, acting on glycosyl bonds	GO:0006281//DNA repair	gi|460373604|ref|XP_004232605.1|/5.42791e-124/PREDICTED: uncharacterized protein LOC101246304 [Solanum lycopersicum]
Unigene16653_All	4.52741	10.8269	5.12096	11.0975	18.7988	13.5142	10.1256	8.38559	7.26641	7.98122	7.24467	28.2856	25.6718	21.6549	13.7691	13.3445	K05658|1|6e-103|371|vvi:100854950|ATP-binding cassette, subfamily B (MDR/TAP), member 1	GO:0016021//integral to membrane;GO:0005886//plasma membrane	GO:0010329//auxin efflux transmembrane transporter activity;GO:0008559//xenobiotic-transporting ATPase activity;GO:0005524//ATP binding	GO:0010048//vernalization response;GO:0010541//acropetal auxin transport;GO:0043481//anthocyanin accumulation in tissues in response to UV light;GO:0010540//basipetal auxin transport;GO:0010315//auxin efflux;GO:0055085//transmembrane transport;GO:0006200//ATP catabolic process;GO:0048440//carpel development	gi|359488881|ref|XP_003633838.1|/7.58794e-102/PREDICTED: ABC transporter B family member 15-like [Vitis vinifera]
Unigene17069_All	4.89723	1.41955	0.382018	1.9054	0.753126	0.0974538	0.869264	1.56053	2.53266	1.95468	2.69922	1.79666	0.632909	0.604486	0.556777	1.03778	-	GO:0005730//nucleolus;GO:0016592//mediator complex	GO:0042802//identical protein binding;GO:0043565//sequence-specific DNA binding;GO:0003700//sequence-specific DNA binding transcription factor activity;GO:0003682//chromatin binding	GO:0006355//regulation of transcription, DNA-dependent;GO:0010200//response to chitin;GO:0010583//response to cyclopentenone;GO:0009407//toxin catabolic process	gi|460402506|ref|XP_004246753.1|/4.38337e-97/PREDICTED: trihelix transcription factor GT-3b-like [Solanum lycopersicum]
Unigene17084_All	4.80503	6.62985	21.3051	2.51264	0.827621	0.96384	0.931365	1.20578	1.15166	6.62308	2.29642	1.04526	0.652042	1.07945	0.305925	0.311026	K11228|1|1e-34|145|ota:Ot13g01170|mitogen-activated protein kinase kinase kinase [EC:2.7.11.1];K13414|2|3e-34|144|aly:ARALYDRAFT_489755|mitogen-activated protein kinase kinase kinase 1, plant [EC:2.7.11.25]	-	GO:0016301//kinase activity	GO:0035556//intracellular signal transduction;GO:0009414//response to water deprivation;GO:0042538//hyperosmotic salinity response;GO:0009738//abscisic acid mediated signaling pathway;GO:0009723//response to ethylene stimulus	gi|460372409|ref|XP_004232023.1|/1.53923e-97/PREDICTED: mitogen-activated protein kinase kinase kinase 3-like [Solanum lycopersicum]
Unigene17520_All	33.5878	16.7803	18.1864	16.9118	14.4022	16.6547	13.551	13.5046	14.7137	11.7239	13.1521	14.3776	11.6053	12.3889	10.7821	15.575	K00924|1|6e-27|120|ath:AT5G22850|[EC:2.7.1.-]	GO:0016023//cytoplasmic membrane-bounded vesicle;GO:0005576//extracellular region	GO:0003677//DNA binding;GO:0004190//aspartic-type endopeptidase activity	GO:0010200//response to chitin;GO:0050832//defense response to fungus;GO:0006508//proteolysis	gi|460396075|ref|XP_004243605.1|/0/PREDICTED: aspartic proteinase nepenthesin-2-like [Solanum lycopersicum]
Unigene17605_All	0.986711	2.62777	1.54903	2.01551	6.2404	6.85518	2.94239	8.87255	3.78757	3.38863	2.71705	3.96867	1.92476	3.41023	4.41714	7.13536	K09839|1|3e-177|620|vvi:100257865|violaxanthin de-epoxidase [EC:1.10.99.3]	GO:0030095//chloroplast photosystem II;GO:0009543//chloroplast thylakoid lumen	GO:0005515//protein binding;GO:0046422//violaxanthin de-epoxidase activity	GO:0009072//aromatic amino acid family metabolic process;GO:0006098//pentose-phosphate shunt;GO:0000096//sulfur amino acid metabolic process;GO:0016117//carotenoid biosynthetic process;GO:0006655//phosphatidylglycerol biosynthetic process;GO:0010028//xanthophyll cycle;GO:0006636//unsaturated fatty acid biosynthetic process;GO:0044272//sulfur compound biosynthetic process;GO:0019288//isopentenyl d…	gi|87299443|dbj|BAE79554.1|/0/violaxanthin deepoxidase [Chrysanthemum x morifolium]
Unigene17612_All	7.25979	5.57204	3.86079	2.8197	1.22325	1.68839	2.25901	0.897688	3.54621	1.29345	2.07422	4.00535	0.899488	2.61819	1.05505	3.42225	K09843|1|0.0|751|vvi:100264783|(+)-abscisic acid 8'-hydroxylase [EC:1.14.13.93]	GO:0005576//extracellular region	GO:0010295//(+)-abscisic acid 8'-hydroxylase activity;GO:0009055//electron carrier activity;GO:0019825//oxygen binding;GO:0020037//heme binding;GO:0005506//iron ion binding	GO:0022900//electron transport chain;GO:0009414//response to water deprivation;GO:0046345//abscisic acid catabolic process;GO:0032940//secretion by cell;GO:0010200//response to chitin;GO:0030912;GO:0009737//response to abscisic acid stimulus;GO:0048838//release of seed from dormancy;GO:0050832//defense response to fungus;GO:0009639//response to red or far red light	gi|169659105|dbj|BAG12743.1|/0/ABA 8-oxidase [Lactuca sativa]
Unigene17806_All	29.3742	31.7811	30.7896	15.2171	13.323	10.0864	10.1453	22.4658	22.0395	26.3048	21.36	10.6591	14.4251	12.069	13.16	14.8337	K13832|1|0.0|683|rcu:RCOM_0556770|3-dehydroquinate dehydratase / shikimate dehydrogenase [EC:4.2.1.10 1.1.1.25]	-	GO:0050661//NADP binding;GO:0003855//3-dehydroquinate dehydratase activity;GO:0004764//shikimate 3-dehydrogenase (NADP+) activity	GO:0055114//oxidation-reduction process;GO:0019632//shikimate metabolic process	gi|460393440|ref|XP_004242317.1|/0/PREDICTED: bifunctional 3-dehydroquinate dehydratase/shikimate dehydrogenase, chloroplastic-like [Solanum lycopersicum]
Unigene17910_All	0.0567646	0.23036	0.123985	0.0618402	1.09993	2.41961	0.761729	4.4633	0.34013	0.0528664	0.254334	0.257255	0.231089	0.686657	1.3101	4.04176	K05298|1|0.0|789|gmx:732571|glyceraldehyde-3-phosphate dehydrogenase (NADP+) (phosphorylating) [EC:1.2.1.13]	GO:0009522//photosystem I;GO:0016021//integral to membrane;GO:0009941//chloroplast envelope;GO:0009535//chloroplast thylakoid membrane;GO:0009570//chloroplast stroma;GO:0010319//stromule;GO:0048046//apoplast	GO:0051287//NAD binding;GO:0047100//glyceraldehyde-3-phosphate dehydrogenase (NADP+) (phosphorylating) activity;GO:0050661//NADP binding	GO:0055114//oxidation-reduction process;GO:0009744//response to sucrose stimulus;GO:0009416//response to light stimulus;GO:0009409//response to cold;GO:0006006//glucose metabolic process;GO:0015979//photosynthesis;GO:0046686//response to cadmium ion	gi|470128381|ref|XP_004300121.1|/0/PREDICTED: glyceraldehyde-3-phosphate dehydrogenase B, chloroplastic-like [Fragaria vesca subsp. vesca]
Unigene17918_All	8.60421	28.941	25.8046	15.935	43.0348	25.8887	29.6546	36.927	16.4582	2.52728	11.0217	29.7554	41.18	29.7947	39.8742	40.432	K13418|1|6e-134|476|ath:AT1G71830|somatic embryogenesis receptor kinase 1 [EC:2.7.10.1 2.7.11.1]	GO:0016021//integral to membrane;GO:0005886//plasma membrane	GO:0004703//G-protein coupled receptor kinase activity;GO:0005524//ATP binding	GO:0010363//regulation of plant-type hypersensitive response;GO:0006612//protein targeting to membrane;GO:0007169//transmembrane receptor protein tyrosine kinase signaling pathway;GO:0006468//protein phosphorylation;GO:0009963//positive regulation of flavonoid biosynthetic process	gi|359480667|ref|XP_002272767.2|/0/PREDICTED: probable LRR receptor-like serine/threonine-protein kinase At5g63710-like [Vitis vinifera]
Unigene17934_All	3.77847	3.64488	7.5088	5.80333	9.00192	8.2833	8.91238	8.5491	5.5673	6.23034	6.24448	7.24256	7.64904	6.47598	8.42968	7.96881	K00102|1|0.0|851|rcu:RCOM_0422880|D-lactate dehydrogenase (cytochrome) [EC:1.1.2.4]	GO:0005739//mitochondrion	GO:0042802//identical protein binding;GO:0050660//flavin adenine dinucleotide binding;GO:0008891//glycolate oxidase activity;GO:0008762//UDP-N-acetylmuramate dehydrogenase activity;GO:0004458//D-lactate dehydrogenase (cytochrome) activity;GO:0005524//ATP binding;GO:0019154//glycolate dehydrogenase activity	GO:0051596//methylglyoxal catabolic process;GO:0055114//oxidation-reduction process	gi|460410738|ref|XP_004250777.1|/0/PREDICTED: D-lactate dehydrogenase [cytochrome], mitochondrial-like [Solanum lycopersicum]
Unigene18074_All	18.5138	44.8117	34.3796	34.8239	54.7891	47.2902	34.9446	61.4808	39.0032	38.2948	31.8445	40.0978	64.7839	45.4137	42.5468	50.718	K00517|1|7e-140|495|ath:AT4G37340|[EC:1.14.-.-]	-	GO:0020037//heme binding;GO:0016705//oxidoreductase activity, acting on paired donors, with incorporation or reduction of molecular oxygen;GO:0004497//monooxygenase activity;GO:0005506//iron ion binding;GO:0009055//electron carrier activity	GO:0055114//oxidation-reduction process	gi|3059129|emb|CAA04116.1|/0/cytochrome P450 [Helianthus tuberosus]
Unigene18226_All	16.0076	30.02	26.4877	41.7477	68.4068	62.03	48.0967	40.5754	24.3425	19.8778	22.4585	78.7014	73.7243	72.5091	44.7816	36.8936	K05658|1|2e-34|142|pop:POPTR_258774|ATP-binding cassette, subfamily B (MDR/TAP), member 1	GO:0016021//integral to membrane;GO:0005886//plasma membrane	GO:0010329//auxin efflux transmembrane transporter activity;GO:0042626//ATPase activity, coupled to transmembrane movement of substances;GO:0005524//ATP binding	GO:0010048//vernalization response;GO:0010541//acropetal auxin transport;GO:0043481//anthocyanin accumulation in tissues in response to UV light;GO:0010540//basipetal auxin transport;GO:0010315//auxin efflux;GO:0055085//transmembrane transport;GO:0006200//ATP catabolic process;GO:0048440//carpel development	gi|325977001|gb|ADZ48235.1|/5.14331e-34/multidrug/pheromone exporter protein [Hevea brasiliensis]
Unigene18469_All	6.75364	3.95669	3.94752	3.93782	2.86716	3.97509	3.26203	2.94396	1.70989	0.620125	2.13097	2.06922	1.22626	1.80816	2.87668	2.46286	-	GO:0005802//trans-Golgi network;GO:0005886//plasma membrane	GO:0045140//inositol phosphoceramide synthase activity	GO:0010363//regulation of plant-type hypersensitive response;GO:0030148//sphingolipid biosynthetic process;GO:0010200//response to chitin;GO:0006612//protein targeting to membrane;GO:0006944//cellular membrane fusion;GO:0043069//negative regulation of programmed cell death;GO:0009723//response to ethylene stimulus;GO:0050832//defense response to fungus	gi|460401732|ref|XP_004246371.1|/3.57156e-09/PREDICTED: phosphatidylinositol:ceramide inositolphosphotransferase 2-like [Solanum lycopersicum]
Unigene18482_All	9.15821	5.4655	0.588333	1.17377	0.579931	0.450255	-	2.70373	0.403495	4.01378	1.20686	2.92974	0.73104	2.79284	0.857472	0.871769	K04728|1|4e-19|90.9|aly:ARALYDRAFT_323420|ataxia telangiectasia mutated family protein [EC:2.7.11.1]	GO:0009507//chloroplast;GO:0009506//plasmodesma;GO:0005634//nucleus	GO:0000166//nucleotide binding;GO:0000285//1-phosphatidylinositol-3-phosphate 5-kinase activity	GO:0043247//telomere maintenance in response to DNA damage;GO:0010332//response to gamma radiation;GO:0007131//reciprocal meiotic recombination;GO:0032504//multicellular organism reproduction;GO:0010638//positive regulation of organelle organization;GO:0045132//meiotic chromosome segregation;GO:0000724//double-strand break repair via homologous recombination;GO:0042138//meiotic DNA double-strand …	gi|462406173|gb|EMJ11637.1|/5.81879e-22/hypothetical protein PRUPE_ppa000124mg [Prunus persica]
Unigene18763_All	526.973	541.354	587.43	785.086	218.514	204.81	279.566	218.452	461.598	929.389	456.742	349.797	288.567	270.659	251.291	179.3	K01623|1|2e-59|226|rcu:RCOM_1180710|fructose-bisphosphate aldolase, class I [EC:4.1.2.13]	GO:0005829//cytosol;GO:0005618//cell wall;GO:0005730//nucleolus;GO:0009506//plasmodesma;GO:0005740//mitochondrial envelope;GO:0009507//chloroplast;GO:0005886//plasma membrane;GO:0048046//apoplast	GO:0005507//copper ion binding;GO:0004332//fructose-bisphosphate aldolase activity	GO:0006098//pentose-phosphate shunt;GO:0009651//response to salt stress;GO:0006096//glycolysis;GO:0046686//response to cadmium ion;GO:0080167//response to karrikin	gi|82941449|dbj|BAE48790.1|/8.1769e-62/fructose-bisphosphate aldolase [Codonopsis lanceolata]
Unigene18810_All	10.5275	1.90202	2.67741	3.45636	3.57064	4.33914	6.6657	5.54896	2.37631	2.14895	1.50768	2.09141	5.28381	4.73501	2.41019	3.73391	K09286|1|3e-29|126|gmx:100800788|EREBP-like factor	-	GO:0005515//protein binding	GO:0045893//positive regulation of transcription, DNA-dependent;GO:0050832//defense response to fungus	gi|350536631|ref|NP_001234512.1|/1.12703e-30/ethylene response factor 5 [Solanum lycopersicum]
Unigene18977_All	5.34383	6.43805	4.74173	8.18668	12.7637	16.8883	14.6904	18.8576	5.25325	6.37658	3.49169	7.87086	8.61124	14.2847	13.2902	19.8623	-	-	GO:0016491//oxidoreductase activity	GO:0055114//oxidation-reduction process	gi|460377764|ref|XP_004234658.1|/3.57337e-69/PREDICTED: putative oxidoreductase C1F5.03c-like [Solanum lycopersicum]
Unigene18990_All	2.59918	3.07646	3.31165	1.10117	7.61683	4.82748	7.10489	10.0252	1.18969	-	0.21566	1.57058	3.62505	1.49719	2.64314	1.16835	K00517|1|5e-60|229|ath:AT4G31940|[EC:1.14.-.-];K05280|2|1e-48|191|ath:AT5G07990|flavonoid 3'-monooxygenase [EC:1.14.13.21]	-	GO:0020037//heme binding;GO:0016705//oxidoreductase activity, acting on paired donors, with incorporation or reduction of molecular oxygen;GO:0004497//monooxygenase activity;GO:0005506//iron ion binding;GO:0009055//electron carrier activity	GO:0055114//oxidation-reduction process	gi|359492645|ref|XP_002281995.2|/6.31121e-74/PREDICTED: cytochrome P450 82A3 [Vitis vinifera]
Unigene19013_All	5.81152	42.8382	18.3461	15.8279	43.9883	28.1566	13.6745	100.565	15.2347	23.9331	19.3933	35.3088	50.706	34.3651	29.268	29.3887	K00430|1|5e-136|482|vvi:100257059|peroxidase [EC:1.11.1.7]	GO:0048046//apoplast;GO:0005618//cell wall	GO:0020037//heme binding;GO:0046872//metal ion binding;GO:0004601//peroxidase activity	GO:0055114//oxidation-reduction process;GO:0006979//response to oxidative stress	gi|5381253|dbj|BAA82306.1|/2.45949e-141/peroxidase [Nicotiana tabacum]
Unigene19038_All	86.9703	99.7694	63.2347	138.162	186.364	177.706	162.966	271.677	111.932	110.362	75.9736	135.773	195.319	160.824	166.134	236.618	-	GO:0005737//cytoplasm;GO:0005886//plasma membrane	-	GO:0006623//protein targeting to vacuole;GO:0009409//response to cold;GO:0002238//response to molecule of fungal origin	gi|255556366|ref|XP_002519217.1|/1.97571e-65/conserved hypothetical protein [Ricinus communis]
Unigene19067_All	12.9343	10.5782	5.04483	15.6724	8.80894	3.64023	3.44378	10.2672	7.41405	9.95644	5.71638	7.89546	11.9997	7.64057	7.66776	7.47524	K01057|1|4e-103|372|rcu:RCOM_1620240|6-phosphogluconolactonase [EC:3.1.1.31]	GO:0009507//chloroplast	GO:0016853//isomerase activity;GO:0017057//6-phosphogluconolactonase activity	GO:0006098//pentose-phosphate shunt	gi|255541996|ref|XP_002512062.1|/4.91449e-102/6-phosphogluconolactonase, putative [Ricinus communis]
Unigene19071_All	3.04719	2.81044	1.21012	1.65982	12.2266	8.79806	7.22811	22.7082	0.829933	0.902976	0.517157	1.38097	3.94707	2.75257	3.30694	8.96554	-	GO:0005739//mitochondrion;GO:0005576//extracellular region	-	GO:0010363//regulation of plant-type hypersensitive response;GO:0010286//heat acclimation;GO:0006612//protein targeting to membrane;GO:0006944//cellular membrane fusion;GO:0043069//negative regulation of programmed cell death;GO:0030968//endoplasmic reticulum unfolded protein response	gi|255582685|ref|XP_002532121.1|/2.77802e-27/conserved hypothetical protein [Ricinus communis]
Unigene19134_All	12.817	5.02108	6.23646	7.32711	1.77592	5.62131	4.63565	1.27378	8.55428	6.38204	9.66585	7.47642	3.01357	2.19295	5.45364	3.90174	-	-	-	GO:0006950//response to stress	gi|225441471|ref|XP_002275658.1|/9.55383e-56/PREDICTED: uncharacterized protein LOC100258837 [Vitis vinifera]
Unigene19260_All	9.76951	9.16067	4.04139	4.67649	1.43412	2.10317	2.20704	0.619083	8.75856	13.6479	9.72719	11.4042	4.41907	5.6275	2.94508	2.75465	-	GO:0016020//membrane	-	GO:0009814//defense response, incompatible interaction	gi|86155939|gb|ABC86707.1|/2.75231e-18/non-race specific disease resistance protein 1-like protein b [Coffea arabica]
Unigene19447_All	1.52661	4.64642	6.66884	6.31983	11.8325	8.16594	4.55239	7.91718	4.80236	5.40274	9.576	6.91855	10.1509	6.06765	3.64484	4.44674	-	GO:0044444//cytoplasmic part	-	GO:0044238//primary metabolic process;GO:0031047//gene silencing by RNA;GO:0044237//cellular metabolic process;GO:0051607//defense response to virus	gi|225463205|ref|XP_002267929.1|/1.03391e-18/PREDICTED: protein SUPPRESSOR OF GENE SILENCING 3-like [Vitis vinifera]
Unigene19474_All	4.36314	1.81087	2.38249	15.9883	31.811	29.1733	18.1858	87.0935	-	0.36941	-	1.61784	2.82582	1.54224	3.78806	24.712	K04079|1|3e-59|225|vvi:100265661|molecular chaperone HtpG	GO:0005886//plasma membrane;GO:0005618//cell wall;GO:0005829//cytosol	GO:0005524//ATP binding;GO:0051082//unfolded protein binding	GO:0042742//defense response to bacterium;GO:0006457//protein folding;GO:0046685//response to arsenic-containing substance;GO:0009408//response to heat	gi|1708314|sp|P51819.1|HSP83_IPONI/3.32932e-58/RecName: Full=Heat shock protein 83
Unigene19740_All	1.58459	3.67458	6.18046	2.95933	11.2097	3.40557	6.58165	16.4736	3.22144	3.58402	2.53564	10.4642	7.06524	12.3224	7.56654	6.59375	K03676|1|1e-10|63.5|ppp:PHYPADRAFT_38805|glutaredoxin 3	-	GO:0005515//protein binding	GO:0031348//negative regulation of defense response;GO:0009611//response to wounding;GO:0009867//jasmonic acid mediated signaling pathway;GO:0035304//regulation of protein dephosphorylation;GO:0009862//systemic acquired resistance, salicylic acid mediated signaling pathway;GO:0009414//response to water deprivation;GO:0010363//regulation of plant-type hypersensitive response;GO:0009693//ethylene b…	gi|225443584|ref|XP_002278515.1|/3.53455e-30/PREDICTED: glutaredoxin-C9-like [Vitis vinifera]
Unigene19750_All	4.29972	1.85064	2.84589	1.13556	7.29365	11.2166	15.056	19.8357	0.683127	1.57751	1.16757	1.29908	2.47533	1.23838	2.07389	3.05728	K01166|1|2e-101|366|rcu:RCOM_0836480|ribonuclease T2 [EC:3.1.27.1]	GO:0005618//cell wall;GO:0005615//extracellular space;GO:0005886//plasma membrane	GO:0003723//RNA binding;GO:0033897//ribonuclease T2 activity	GO:0090305//nucleic acid phosphodiester bond hydrolysis;GO:0009651//response to salt stress;GO:0009718//anthocyanin-containing compound biosynthetic process;GO:0009611//response to wounding;GO:0007568//aging;GO:0016036//cellular response to phosphate starvation	gi|642958|gb|AAC49326.1|/3.00938e-131/wounding-induced ribonuclease gene [Zinnia violacea]
Unigene19886_All	28.435	44.3321	34.0364	44.4536	65.8902	103.522	61.6192	53.8187	42.1741	29.2502	43.3076	69.7481	54.773	50.1791	62.392	65.902	K00008|1|0.0|659|mtr:MTR_054s0019|L-iditol 2-dehydrogenase [EC:1.1.1.14]	GO:0005829//cytosol;GO:0009506//plasmodesma	GO:0003939//L-iditol 2-dehydrogenase activity;GO:0000166//nucleotide binding;GO:0008270//zinc ion binding	GO:0055114//oxidation-reduction process	gi|358345351|ref|XP_003636744.1|/0/L-idonate 5-dehydrogenase [Medicago truncatula]
Unigene19937_All	191.837	51.0411	62.9903	99.9278	35.2851	81.3359	52.6601	9.35167	61.4703	92.7629	86.9016	44.4488	18.4467	34.2487	30.5346	12.1297	K15174|1|4e-08|55.1|vvi:100254912|RNA polymerase II-associated factor 1;K01115|3|2e-07|52.8|osa:4349161|phospholipase D [EC:3.1.4.4];K12826|4|3e-07|52.4|zma:100273898|splicing factor 3A subunit 2	-	-	GO:0009628//response to abiotic stimulus;GO:0006950//response to stress	gi|356497514|ref|XP_003517605.1|/1.50448e-14/PREDICTED: uncharacterized protein LOC100778230 [Glycine max]
Unigene19942_All	13.3377	15.1187	15.2854	14.7097	29.5139	27.0431	21.0529	30.0953	17.3281	12.8818	12.9111	19.2532	22.2331	19.0649	20.9674	26.8461	K10295|1|2e-154|543|vvi:100247171|F-box protein 9	GO:0090406//pollen tube;GO:0005634//nucleus;GO:0005739//mitochondrion	-	GO:0009409//response to cold;GO:0006417//regulation of translation;GO:0009408//response to heat	gi|359492545|ref|XP_003634429.1|/2.4528e-153/PREDICTED: LOW QUALITY PROTEIN: F-box protein 7-like [Vitis vinifera]
Unigene19996_All	0.946097	2.51961	1.80815	1.4172	2.6735	3.45948	2.73311	2.91822	1.90441	0.660844	2.38443	2.73339	2.92879	2.55458	3.38826	4.78438	K08869|1|6e-53|207|pop:POPTR_583172|aarF domain-containing kinase	GO:0005794//Golgi apparatus;GO:0005783//endoplasmic reticulum;GO:0005886//plasma membrane	GO:0016301//kinase activity	GO:0009244//lipopolysaccharide core region biosynthetic process;GO:0030968//endoplasmic reticulum unfolded protein response;GO:0016310//phosphorylation	gi|460401119|ref|XP_004246076.1|/3.35693e-53/PREDICTED: uncharacterized protein LOC101247741 [Solanum lycopersicum]
Unigene20118_All	15.827	9.74714	9.44306	11.9538	9.14491	10.2275	7.38859	6.25989	13.7858	8.05292	10.6861	9.67061	10.6357	10.9664	8.77284	7.48715	K06694|1|5e-15|81.6|zma:100284046|26S proteasome non-ATPase regulatory subunit 10	GO:0016021//integral to membrane;GO:0005886//plasma membrane	GO:0030551//cyclic nucleotide binding;GO:0042802//identical protein binding;GO:0005242//inward rectifier potassium channel activity	GO:0090333//regulation of stomatal closure;GO:0009414//response to water deprivation;GO:0007155//cell adhesion;GO:0045010//actin nucleation;GO:0010106//cellular response to iron ion starvation;GO:0009651//response to salt stress;GO:0015706//nitrate transport;GO:0006826//iron ion transport;GO:0048767//root hair elongation;GO:0010090//trichome morphogenesis;GO:0045595//regulation of cell differenti…	gi|46937308|emb|CAG27094.1|/0/inwardly rectifying potassium channel subunit [Daucus carota]
Unigene20140_All	13.9619	4.72164	3.51872	11.1802	9.50618	10.3727	9.51904	10.1814	6.61406	25.7839	12.2974	6.48973	7.28704	11.0326	9.68697	8.68984	-	GO:0005886//plasma membrane	-	GO:0009611//response to wounding;GO:0050832//defense response to fungus;GO:0009644//response to high light intensity;GO:0009269//response to desiccation	gi|1170745|sp|P46518.1|LEA14_GOSHI/2.61775e-54/RecName: Full=Late embryogenesis abundant protein Lea14-A
Unigene20141_All	5.44208	0.362046	0.0974309	0.0971915	0.192079	-	0.266039	0.14925	0.200463	0.166176	0.199863	0.323453	0.242128	0.15417	0.639008	2.16554	-	GO:0005886//plasma membrane	-	GO:0009611//response to wounding;GO:0050832//defense response to fungus;GO:0009644//response to high light intensity;GO:0009269//response to desiccation	gi|224127776|ref|XP_002320161.1|/2.61248e-29/predicted protein [Populus trichocarpa]
Unigene20279_All	18.642	24.0246	29.7129	21.681	58.4687	62.1125	41.092	60.2665	26.68	10.9801	21.8596	30.9168	48.5431	45.1443	43.3455	53.7298	K15718|1|0.0|1036|rcu:RCOM_0677750|linoleate 9S-lipoxygenase [EC:1.13.11.58]	GO:0009507//chloroplast	GO:0016165//lipoxygenase activity;GO:0005506//iron ion binding	GO:0009753//response to jasmonic acid stimulus;GO:0055114//oxidation-reduction process;GO:0048364//root development;GO:0009611//response to wounding;GO:0009737//response to abscisic acid stimulus;GO:0009816//defense response to bacterium, incompatible interaction;GO:0031408//oxylipin biosynthetic process	gi|255551451|ref|XP_002516771.1|/0/lipoxygenase, putative [Ricinus communis]
Unigene20360_All	5.50233	4.46586	4.94866	2.3272	2.22994	1.78541	3.08857	2.97811	3.39393	7.47569	4.30223	2.11226	2.19608	2.51695	1.64857	2.61883	K10858|1|1e-134|478|vvi:100255596|DNA mismatch repair protein PMS2	GO:0032300//mismatch repair complex;GO:0005634//nucleus	GO:0043566//structure-specific DNA binding	GO:0010182//sugar mediated signaling pathway;GO:0010267//production of ta-siRNAs involved in RNA interference;GO:0048825//cotyledon development;GO:0006298//mismatch repair;GO:0043687//post-translational protein modification;GO:0051301//cell division;GO:0006261//DNA-dependent DNA replication;GO:0007140//male meiosis;GO:0050826//response to freezing;GO:0006306//DNA methylation;GO:0016567//protein u…	gi|460404128|ref|XP_004247536.1|/9.15345e-135/PREDICTED: mismatch repair endonuclease pms1-like [Solanum lycopersicum]
Unigene20570_All	16.2444	7.8479	7.96512	25.0405	9.8737	8.7742	12.6046	6.56289	12.3325	19.966	10.7277	11.5186	5.24849	8.21144	8.09102	9.03064	K01051|1|2e-146|516|rcu:RCOM_1049330|pectinesterase [EC:3.1.1.11]	GO:0009505//plant-type cell wall;GO:0009507//chloroplast	GO:0030599//pectinesterase activity;GO:0045330	GO:0009813//flavonoid biosynthetic process;GO:0042545//cell wall modification;GO:0009411//response to UV	gi|449489800|ref|XP_004158420.1|/2.50482e-146/PREDICTED: probable pectinesterase 53-like [Cucumis sativus]
Unigene20583_All	-	3.19967	2.02605	1.41475	4.59336	0.31011	4.70237	4.96579	2.22323	1.03667	0.692682	5.7172	15.9861	6.25153	12.8451	4.05286	-	GO:0005634//nucleus	-	GO:0042538//hyperosmotic salinity response;GO:0042742//defense response to bacterium;GO:0009269//response to desiccation;GO:0009409//response to cold;GO:0009737//response to abscisic acid stimulus	gi|225425728|ref|XP_002274152.1|/1.7077e-74/PREDICTED: HVA22-like protein a [Vitis vinifera]
Unigene20773_All	85.325	65.0806	64.8915	104.378	18.1492	18.9025	35.1006	36.8038	50.9722	114.89	66.7872	50.8753	36.9678	42.1028	37.798	54.0657	-	GO:0005576//extracellular region;GO:0009506//plasmodesma	-	GO:0009739//response to gibberellin stimulus;GO:0009751//response to salicylic acid stimulus;GO:0010286//heat acclimation	gi|462411340|gb|EMJ16389.1|/5.21633e-42/hypothetical protein PRUPE_ppa013959mg [Prunus persica]
Unigene20839_All	3.94595	5.12189	3.67563	5.37346	9.68254	9.89396	7.70039	29.6089	4.65054	3.89114	5.15662	5.47006	8.07135	5.06405	6.00364	23.3351	K03283|1|6e-78|290|rcu:RCOM_1442270|heat shock 70kDa protein 1/8	GO:0005737//cytoplasm	GO:0005524//ATP binding;GO:0032440//2-alkenal reductase [NAD(P)] activity	GO:0006457//protein folding;GO:0009644//response to high light intensity;GO:0010286//heat acclimation;GO:0042542//response to hydrogen peroxide;GO:0055114//oxidation-reduction process	gi|224099789|ref|XP_002311619.1|/0/predicted protein [Populus trichocarpa]
Unigene20875_All	2.26907	6.26943	6.32692	7.62624	2.33871	3.99468	3.31122	2.01916	2.35039	4.90093	9.26528	4.37589	1.70334	3.2537	2.459	3.98437	K13447|1|3e-28|125|mtr:MTR_1g083290|respiratory burst oxidase [EC:1.6.3.- 1.11.1.-]	GO:0005886//plasma membrane;GO:0009507//chloroplast;GO:0005634//nucleus	GO:0000293//ferric-chelate reductase activity	GO:0009767//photosynthetic electron transport chain;GO:0009416//response to light stimulus	gi|460369063|ref|XP_004230384.1|/0/PREDICTED: ferric reduction oxidase 7, chloroplastic-like [Solanum lycopersicum]
Unigene21252_All	8.35328	6.71925	8.14518	6.30513	22.7377	33.6612	16.2358	15.6215	27.4394	17.6153	24.4612	23.2008	24.9379	27.5299	29.3458	32.8766	-	GO:0009506//plasmodesma;GO:0016021//integral to membrane;GO:0009507//chloroplast	-	GO:0009627//systemic acquired resistance;GO:0034976//response to endoplasmic reticulum stress;GO:0043090//amino acid import;GO:0055085//transmembrane transport;GO:0050832//defense response to fungus;GO:0006888//ER to Golgi vesicle-mediated transport	gi|147841867|emb|CAN66928.1|/0/hypothetical protein VITISV_011832 [Vitis vinifera]
Unigene21263_All	3.76151	8.4358	8.43208	10.5681	11.9347	4.79848	7.37953	5.29918	4.15187	4.42508	7.24403	9.15155	9.80575	6.8423	9.92608	7.52864	K01099|1|5e-25|112|ota:Ot04g02290|phosphatidylinositol-bisphosphatase [EC:3.1.3.36]	GO:0005737//cytoplasm	GO:0004519//endonuclease activity;GO:0052659//inositol-1,3,4,5-tetrakisphosphate 5-phosphatase activity;GO:0052658//inositol-1,4,5-trisphosphate 5-phosphatase activity;GO:0004445//inositol-polyphosphate 5-phosphatase activity;GO:0004527//exonuclease activity	GO:0046855//inositol phosphate dephosphorylation;GO:0009944//polarity specification of adaxial/abaxial axis;GO:0048519//negative regulation of biological process;GO:0009850//auxin metabolic process;GO:0010014//meristem initiation;GO:0010305//leaf vascular tissue pattern formation;GO:0009887//organ morphogenesis;GO:0009737//response to abscisic acid stimulus;GO:0046854//phosphatidylinositol phosph…	gi|297737083|emb|CBI26284.3|/2.13953e-73/unnamed protein product [Vitis vinifera]
Unigene21288_All	0.0620794	2.83419	0.474577	0.608672	5.94775	1.71222	2.68427	9.55467	2.88281	4.39403	1.90067	3.3761	5.89692	4.6666	5.87927	7.23303	K09843|1|0.0|670|pop:POPTR_723222|(+)-abscisic acid 8'-hydroxylase [EC:1.14.13.93]	GO:0005576//extracellular region;GO:0009507//chloroplast	GO:0010295//(+)-abscisic acid 8'-hydroxylase activity;GO:0009055//electron carrier activity;GO:0019825//oxygen binding;GO:0020037//heme binding;GO:0005506//iron ion binding	GO:0055114//oxidation-reduction process;GO:0009687//abscisic acid metabolic process;GO:0010114//response to red light;GO:0048838//release of seed from dormancy;GO:0050832//defense response to fungus;GO:0009415//response to water stimulus	gi|169659107|dbj|BAG12744.1|/0/ABA 8-oxidase [Lactuca sativa]
Unigene21454_All	4.60493	3.50391	3.77178	2.09028	15.2848	19.2438	7.15208	11.2347	4.59874	2.85913	8.02372	10.7825	4.94704	4.31042	10.0782	12.4197	K03696|1|9e-49|189|mtr:MTR_8g100040|ATP-dependent Clp protease ATP-binding subunit ClpC	GO:0031897//Tic complex;GO:0005618//cell wall;GO:0005829//cytosol;GO:0009570//chloroplast stroma;GO:0009535//chloroplast thylakoid membrane;GO:0005739//mitochondrion	GO:0004176//ATP-dependent peptidase activity;GO:0003677//DNA binding;GO:0004518//nuclease activity;GO:0042803//protein homodimerization activity;GO:0005524//ATP binding	GO:0042744//hydrogen peroxide catabolic process;GO:0009902//chloroplast relocation;GO:0006289//nucleotide-excision repair;GO:0010304//PSII associated light-harvesting complex II catabolic process;GO:0034660//ncRNA metabolic process;GO:0006508//proteolysis;GO:0042793//transcription from plastid promoter;GO:0045037//protein import into chloroplast stroma;GO:0010380//regulation of chlorophyll biosyn…	gi|470122943|ref|XP_004297496.1|/1.35715e-47/PREDICTED: chaperone protein ClpC, chloroplastic-like [Fragaria vesca subsp. vesca]
Unigene22080_All	0.728565	3.84362	1.90959	2.53987	2.66663	1.94857	4.45382	5.36292	5.56603	3.93549	2.93791	4.49049	6.52517	4.53247	7.07387	4.71594	K03942|1|9e-14|67.0|rcu:RCOM_1080980|NADH dehydrogenase (ubiquinone) flavoprotein 1 [EC:1.6.5.3 1.6.99.3]	GO:0005747//mitochondrial respiratory chain complex I	GO:0051287//NAD binding;GO:0051539//4 iron, 4 sulfur cluster binding;GO:0008137//NADH dehydrogenase (ubiquinone) activity;GO:0010181//FMN binding	GO:0006499//N-terminal protein myristoylation;GO:0051788//response to misfolded protein;GO:0009853//photorespiration;GO:0006120//mitochondrial electron transport, NADH to ubiquinone;GO:0000902//cell morphogenesis;GO:0080129//proteasome core complex assembly;GO:0006511//ubiquitin-dependent protein catabolic process;GO:0048193//Golgi vesicle transport;GO:0016049//cell growth	gi|255547796|ref|XP_002514955.1|/1.15415e-12/NADH-ubiquinone oxidoreductase flavoprotein, putative [Ricinus communis]
Unigene22097_All	19.1395	14.4751	15.9617	21.23	38.5852	64.8591	40.471	34.9301	27.8888	9.07463	29.6244	36.273	41.0835	36.3821	50.4045	64.4784	K09872|1|6e-23|103|aly:ARALYDRAFT_912203|aquaporin PIP	GO:0005739//mitochondrion;GO:0016021//integral to membrane;GO:0009506//plasmodesma;GO:0009941//chloroplast envelope;GO:0046658//anchored to plasma membrane;GO:0005773//vacuole	GO:0015250//water channel activity	GO:0055085//transmembrane transport;GO:0009750//response to fructose stimulus;GO:0009414//response to water deprivation;GO:0009651//response to salt stress;GO:0009266//response to temperature stimulus;GO:0010106//cellular response to iron ion starvation;GO:0006972//hyperosmotic response;GO:0006826//iron ion transport;GO:0006833//water transport;GO:0007030//Golgi organization;GO:0006096//glycolysi…	gi|121309843|dbj|BAF44223.1|/1.37023e-23/aquaporin [Iris x hollandica]
Unigene22156_All	114.649	209.808	20.7893	78.9465	56.8198	67.6182	40.6393	51.3882	97.8608	916.257	127.452	295.674	98.6311	71.399	75.5768	72.6362	-	-	GO:0004867//serine-type endopeptidase inhibitor activity	GO:0009611//response to wounding	gi|22759723|dbj|BAC10910.1|/2.06648e-26/protease inhibitor 2 [Zinnia elegans]
Unigene22307_All	0.536507	10.0308	7.86804	21.3752	100.906	97.4966	32.3975	337.156	1.32033	2.71246	3.7202	41.4733	84.8166	78.0111	66.4864	318.626	K00750|1|1e-16|86.3|rcu:RCOM_1590700|glycogenin glucosyltransferase [EC:2.4.1.186]	GO:0005737//cytoplasm	GO:0046872//metal ion binding;GO:0047216//inositol 3-alpha-galactosyltransferase activity	GO:0009644//response to high light intensity;GO:0042542//response to hydrogen peroxide;GO:0006012//galactose metabolic process;GO:0009408//response to heat	gi|462418238|gb|EMJ22687.1|/2.77664e-150/hypothetical protein PRUPE_ppa007982mg [Prunus persica]
Unigene22413_All	16.9137	26.8834	30.0161	27.3319	120.777	100.721	65.1478	136.998	66.0859	17.7212	51.5739	114.467	151.387	122.88	122.044	183.381	K09338|1|1e-37|154|ath:AT3G61890|homeobox-leucine zipper protein	GO:0005634//nucleus	GO:0003677//DNA binding	GO:0009615//response to virus;GO:0009414//response to water deprivation;GO:0009409//response to cold;GO:0042538//hyperosmotic salinity response;GO:0006944//cellular membrane fusion;GO:0009738//abscisic acid mediated signaling pathway;GO:0045893//positive regulation of transcription, DNA-dependent	gi|296278600|gb|ADH04264.1|/6.26905e-40/HB1 [Nicotiana benthamiana]
Unigene22454_All	27.5704	55.4932	12.8177	38.4794	66.7494	121.786	66.2017	36.6766	41.8806	87.034	62.6743	100.159	45.5267	65.63	111.471	68.9835	K01953|1|3e-06|51.2|ppp:PHYPADRAFT_173106|asparagine synthase (glutamine-hydrolysing) [EC:6.3.5.4]	GO:0009506//plasmodesma;GO:0005886//plasma membrane;GO:0005634//nucleus;GO:0005829//cytosol	GO:0005515//protein binding	GO:0009862//systemic acquired resistance, salicylic acid mediated signaling pathway;GO:0010310//regulation of hydrogen peroxide metabolic process;GO:0001666//response to hypoxia	gi|225461387|ref|XP_002284777.1|/1.79908e-120/PREDICTED: stem-specific protein TSJT1 [Vitis vinifera]
Unigene22501_All	10.1636	14.9514	13.597	6.22819	31.7292	27.6075	23.1098	51.6467	12.7508	4.7328	10.1512	14.6243	31.7215	21.625	24.4681	28.1655	K07976|1|3e-71|266|ath:AT1G73640|Rab family, other	GO:0005737//cytoplasm;GO:0005886//plasma membrane;GO:0005634//nucleus	GO:0005525//GTP binding;GO:0016787//hydrolase activity	GO:0045492//xylan biosynthetic process;GO:0015031//protein transport;GO:0007264//small GTPase mediated signal transduction;GO:0010413//glucuronoxylan metabolic process;GO:0046907//intracellular transport;GO:0010089//xylem development	gi|225456136|ref|XP_002281955.1|/1.46033e-88/PREDICTED: ras-related protein RABA6b [Vitis vinifera]
Unigene22534_All	196.77	85.948	67.4841	109.508	38.4715	85.4421	68.7821	25.2485	175.852	123.32	131.309	95.757	50.5244	68.0313	49.1777	44.5832	-	GO:0009507//chloroplast	GO:0004792//thiosulfate sulfurtransferase activity	GO:0048767//root hair elongation;GO:0015706//nitrate transport;GO:0010359//regulation of anion channel activity;GO:0010106//cellular response to iron ion starvation;GO:0006826//iron ion transport;GO:0007568//aging;GO:0010167//response to nitrate	gi|224131162|ref|XP_002321016.1|/2.23246e-50/predicted protein [Populus trichocarpa]
Unigene22562_All	24.0451	26.6269	17.8497	63.1764	80.3607	76.9715	73.8119	64.8086	45.2005	42.8849	32.0386	63.9585	61.9528	65.8584	81.0474	78.4568	-	GO:0009527//plastid outer membrane;GO:0016021//integral to membrane;GO:0009941//chloroplast envelope;GO:0005773//vacuole	-	GO:0009749//response to glucose stimulus;GO:0009753//response to jasmonic acid stimulus;GO:0009744//response to sucrose stimulus;GO:0009409//response to cold;GO:0009611//response to wounding;GO:0045037//protein import into chloroplast stroma	gi|60279270|emb|CAA63967.1|/1.09409e-58/pom14 [Solanum tuberosum]
Unigene22637_All	127.266	58.5352	51.0564	46.8888	99.656	102.026	124.336	199.718	123.111	50.1058	93.7891	61.7121	123.483	79.8272	77.0703	97.5689	-	GO:0009505//plant-type cell wall;GO:0005576//extracellular region	-	GO:0009739//response to gibberellin stimulus;GO:0009825//multidimensional cell growth;GO:0043481//anthocyanin accumulation in tissues in response to UV light;GO:0048767//root hair elongation;GO:0000271//polysaccharide biosynthetic process;GO:0006569//tryptophan catabolic process;GO:0009684//indoleacetic acid biosynthetic process;GO:0009737//response to abscisic acid stimulus;GO:0009932//cell tip …	gi|5102600|emb|CAB45241.1|/1.11721e-41/GEG protein [Gerbera hybrid cultivar]
Unigene23006_All	3.71858	7.29379	5.95622	5.40144	4.26994	8.08069	10.7193	10.9904	8.9126	3.92498	3.33223	8.53859	7.56917	5.99761	5.12966	6.81986	K07562|1|3e-72|268|vvi:100245020|nonsense-mediated mRNA decay protein 3	GO:0005829//cytosol;GO:0005634//nucleus	-	GO:0007029//endoplasmic reticulum organization;GO:0006611//protein export from nucleus;GO:0009834//secondary cell wall biogenesis;GO:0000184//nuclear-transcribed mRNA catabolic process, nonsense-mediated decay	gi|462409794|gb|EMJ15128.1|/4.84559e-72/hypothetical protein PRUPE_ppa004435mg [Prunus persica]
Unigene23030_All	819.734	266.148	284.407	702.242	205.501	413.551	512.973	238.62	813.322	727.17	647.463	429.645	263.424	436.406	421.928	141.505	K02605|1|4e-07|52.0|smo:SELMODRAFT_418877|origin recognition complex subunit 3	-	GO:0008270//zinc ion binding;GO:0005504//fatty acid binding	GO:0009862//systemic acquired resistance, salicylic acid mediated signaling pathway	gi|147816095|emb|CAN72894.1|/4.12024e-19/hypothetical protein VITISV_022314 [Vitis vinifera]
Unigene23051_All	7.69502	9.38582	7.5539	7.9121	18.0566	17.56	14.8896	22.7091	9.84329	23.7544	8.65168	9.4041	19.1244	13.5217	11.8352	15.7403	K13082|1|5e-67|253|vvi:100233141|bifunctional dihydroflavonol 4-reductase/flavanone 4-reductase [EC:1.1.1.219 1.1.1.234]	GO:0005634//nucleus	GO:0005488//binding;GO:0045551//cinnamyl-alcohol dehydrogenase activity	GO:0010162//seed dormancy process;GO:0009062//fatty acid catabolic process;GO:0009686//gibberellin biosynthetic process;GO:0009740//gibberellic acid mediated signaling pathway	gi|224124192|ref|XP_002319268.1|/1.11315e-115/predicted protein [Populus trichocarpa]
Unigene23129_All	12.0057	7.03748	1.45682	9.88206	2.58484	4.0137	7.55805	1.11582	12.589	53.4215	22.9113	5.32004	1.26714	17.0585	4.67118	8.20293	K00423|1|3e-38|155|aly:ARALYDRAFT_892557|L-ascorbate oxidase [EC:1.10.3.3]	GO:0016020//membrane;GO:0009505//plant-type cell wall;GO:0048046//apoplast	GO:0005507//copper ion binding;GO:0008447//L-ascorbate oxidase activity	GO:0055114//oxidation-reduction process	gi|224080706|ref|XP_002306213.1|/4.46107e-54/predicted protein [Populus trichocarpa]
Unigene23132_All	91.6057	124.746	127.435	177.317	225.99	212.371	203.861	376.969	191.95	93.6939	198.094	422.814	328.53	274.201	328.936	253.021	-	GO:0005576//extracellular region	GO:0008289//lipid binding	GO:0010363//regulation of plant-type hypersensitive response;GO:0009963//positive regulation of flavonoid biosynthetic process;GO:0006869//lipid transport;GO:0006612//protein targeting to membrane	gi|493721|dbj|BAA06462.1|/1.31768e-42/TED4 [Zinnia elegans]
Unigene23180_All	63.9196	40.9572	22.892	87.396	174.67	194.876	16.9774	28.1404	28.1049	6.26632	26.0883	31.6655	39.8577	38.2355	28.2154	26.1732	K12200|1|1e-06|50.1|gmx:100795465|programmed cell death 6-interacting protein;K13095|2|1e-06|50.1|ota:Ot11g00290|splicing factor 1;K12199|4|2e-06|49.7|mtr:MTR_5g093880|vacuolar protein sorting-associated protein VTA1;K01051|5|4e-06|48.5|gmx:100776781|pectinesterase [EC:3.1.1.11]	-	-	GO:0009725//response to hormone stimulus;GO:0016043//cellular component organization;GO:0006950//response to stress	gi|297842453|ref|XP_002889108.1|/1.33332e-10/predicted protein [Arabidopsis lyrata subsp. lyrata]
Unigene23197_All	6.83446	9.19135	8.76574	12.1207	17.4522	11.2251	15.3446	27.9858	11.2498	10.8059	7.12136	15.0546	25.4506	16.7544	17.5192	16.9754	-	GO:0005737//cytoplasm;GO:0005887//integral to plasma membrane	GO:0008195//phosphatidate phosphatase activity;GO:0032440//2-alkenal reductase [NAD(P)] activity	GO:0006644//phospholipid metabolic process;GO:0006950//response to stress;GO:0055114//oxidation-reduction process	gi|460386406|ref|XP_004238889.1|/7.78477e-134/PREDICTED: putative lipid phosphate phosphatase 3, chloroplastic-like [Solanum lycopersicum]
Unigene23202_All	3.25829	14.8352	11.2826	7.18583	11.036	8.7011	5.68758	13.4279	5.65466	19.3914	10.504	19.7366	14.1811	10.8492	9.48693	11.2526	-	-	GO:0003677//DNA binding	GO:0009414//response to water deprivation;GO:0042538//hyperosmotic salinity response;GO:0009408//response to heat;GO:0009737//response to abscisic acid stimulus;GO:0030968//endoplasmic reticulum unfolded protein response;GO:0010583//response to cyclopentenone;GO:0045892//negative regulation of transcription, DNA-dependent;GO:0009407//toxin catabolic process	gi|359480674|ref|XP_002277765.2|/3.92678e-77/PREDICTED: heat shock factor protein HSF24-like [Vitis vinifera]
Unigene23405_All	3.52747	3.19803	4.67198	4.74227	0.727147	1.06638	2.46189	1.75782	3.93496	8.5975	5.15619	1.7687	1.37492	2.52909	2.62813	3.70429	K14861|1|3e-168|589|vvi:100264016|nucleolar pre-ribosomal-associated protein 1	GO:0005739//mitochondrion	-	GO:0043247//telomere maintenance in response to DNA damage;GO:0010332//response to gamma radiation;GO:0032504//multicellular organism reproduction;GO:0045132//meiotic chromosome segregation;GO:0042138//meiotic DNA double-strand break formation;GO:0007062//sister chromatid cohesion;GO:0007129//synapsis;GO:0007131//reciprocal meiotic recombination;GO:0032204//regulation of telomere maintenance	gi|147859324|emb|CAN83957.1|/9.14354e-173/hypothetical protein VITISV_039906 [Vitis vinifera]
Unigene2345_All	2.40378	4.50228	7.8755	8.66191	25.4787	31.5268	15.5769	62.0221	5.53974	2.58313	1.38079	6.20112	11.2913	9.1067	8.38795	27.9772	K13993|1|2e-41|166|vvi:100254799|HSP20 family protein	GO:0005782//peroxisomal matrix;GO:0005739//mitochondrion	-	GO:0006457//protein folding;GO:0009644//response to high light intensity;GO:0042542//response to hydrogen peroxide;GO:0009408//response to heat	gi|460381920|ref|XP_004236689.1|/1.24758e-48/PREDICTED: 15.7 kDa heat shock protein, peroxisomal-like [Solanum lycopersicum]
Unigene23569_All	0.31329	1.69517	0.456191	0.91014	2.02354	4.7132	2.4913	9.34672	1.95543	2.23694	1.16975	0.378618	1.2754	0.992548	3.07507	8.95656	K00079|1|7e-21|99.8|cre:CHLREDRAFT_159999|carbonyl reductase 1 [EC:1.1.1.184 1.1.1.189 1.1.1.197];K00100|3|1e-16|85.9|olu:OSTLU_36252|[EC:1.1.1.-];K00218|4|2e-16|85.1|aly:ARALYDRAFT_470335|protochlorophyllide reductase [EC:1.3.1.33]	-	GO:0016630//protochlorophyllide reductase activity;GO:0000166//nucleotide binding	GO:0055114//oxidation-reduction process	gi|118488871|gb|ABK96245.1|/2.71816e-146/unknown [Populus trichocarpa x Populus deltoides]
Unigene23601_All	6.27685	22.4063	21.5803	18.2349	11.7623	18.2643	30.5029	23.1406	-	-	-	-	-	-	-	0.1881	-	GO:0005886//plasma membrane	-	GO:0009644//response to high light intensity;GO:0009414//response to water deprivation;GO:0009651//response to salt stress;GO:0009409//response to cold	gi|462396433|gb|EMJ02232.1|/2.74409e-08/hypothetical protein PRUPE_ppa006293mg [Prunus persica]
Unigene23649_All	2.42182	1.70793	1.09665	0.772203	1.84404	1.53044	1.21099	0.839956	0.729992	1.29279	0.573425	0.803092	0.601171	0.765566	0.728648	1.19483	K00770|1|0.0|1519|vvi:100243459|1,4-beta-D-xylan synthase [EC:2.4.2.24]	GO:0030173//integral to Golgi membrane;GO:0005783//endoplasmic reticulum;GO:0005886//plasma membrane	GO:0016760//cellulose synthase (UDP-forming) activity	GO:0048767//root hair elongation;GO:0030244//cellulose biosynthetic process;GO:0009409//response to cold	gi|460400792|ref|XP_004245916.1|/0/PREDICTED: cellulose synthase-like protein D3-like [Solanum lycopersicum]
Unigene23765_All	1.17796	18.225	9.32674	5.13314	6.02336	7.13782	5.48859	12.9324	6.28625	8.50225	8.3566	10.6769	8.29216	10.178	5.74202	5.9569	K00430|1|1e-80|297|vvi:100257005|peroxidase [EC:1.11.1.7]	GO:0005576//extracellular region	GO:0046872//metal ion binding;GO:0020037//heme binding;GO:0004601//peroxidase activity	GO:0042744//hydrogen peroxide catabolic process;GO:0055114//oxidation-reduction process	gi|269856432|gb|ACZ51443.1|/2.43966e-115/peroxidase protein [Mikania micrantha]
Unigene24285_All	12.9035	17.3414	18.9721	15.7002	25.0752	30.9064	25.9021	34.8564	18.9944	9.52022	16.3097	24.9607	23.9909	18.7266	22.85	24.4061	K01772|1|0.0|799|mtr:MTR_8g095320|ferrochelatase [EC:4.99.1.1]	GO:0009507//chloroplast;GO:0005634//nucleus	GO:0005515//protein binding;GO:0004325//ferrochelatase activity;GO:0004674//protein serine/threonine kinase activity	GO:0006098//pentose-phosphate shunt;GO:0019760//glucosinolate metabolic process;GO:0016117//carotenoid biosynthetic process;GO:0043085//positive regulation of catalytic activity;GO:0019252//starch biosynthetic process;GO:0006397//mRNA processing;GO:0006783//heme biosynthetic process;GO:0019288//isopentenyl diphosphate biosynthetic process, mevalonate-independent pathway;GO:0000023//maltose metabo…	gi|359480786|ref|XP_002271927.2|/0/PREDICTED: ferrochelatase-2, chloroplastic-like [Vitis vinifera]
Unigene24363_All	4.44492	4.82416	3.16093	5.96849	9.18046	8.98517	6.78154	9.12217	5.57449	5.3912	4.97887	6.60543	8.83722	7.59186	10.5301	12.5039	K02860|1|1e-25|116|olu:OSTLU_38467|16S rRNA processing protein RimM;K00972|4|9e-19|94.0|ppp:PHYPADRAFT_203101|UDP-N-acetylglucosamine pyrophosphorylase [EC:2.7.7.23]	GO:0009507//chloroplast	-	GO:0035196//production of miRNAs involved in gene silencing by miRNA;GO:0010267//production of ta-siRNAs involved in RNA interference;GO:0042254//ribosome biogenesis;GO:0000023//maltose metabolic process;GO:0019252//starch biosynthetic process;GO:0051607//defense response to virus;GO:0043085//positive regulation of catalytic activity	gi|225463376|ref|XP_002271571.1|/0/PREDICTED: uncharacterized protein LOC100251997 [Vitis vinifera]
Unigene24484_All	84.5607	51.136	31.8443	25.8667	50.6718	51.1784	75.1516	39.7217	62.0873	30.648	56.6135	26.4294	62.4618	82.0618	33.4829	55.2747	K08235|1|2e-20|95.5|osa:4341944|xyloglucan:xyloglucosyl transferase [EC:2.4.1.207];K14504|2|2e-20|95.5|pop:POPTR_570685|xyloglucan:xyloglucosyl transferase TCH4 [EC:2.4.1.207]	GO:0009505//plant-type cell wall;GO:0016023//cytoplasmic membrane-bounded vesicle;GO:0005886//plasma membrane;GO:0048046//apoplast	GO:0004553//hydrolase activity, hydrolyzing O-glycosyl compounds;GO:0016762//xyloglucan:xyloglucosyl transferase activity;GO:0080039//xyloglucan endotransglucosylase activity	GO:0010411//xyloglucan metabolic process;GO:0080022//primary root development;GO:0009739//response to gibberellin stimulus;GO:0009409//response to cold;GO:0009741//response to brassinosteroid stimulus;GO:0009408//response to heat;GO:0042545//cell wall modification;GO:0009733//response to auxin stimulus;GO:0007568//aging;GO:0009612//response to mechanical stimulus	gi|359485091|ref|XP_003633213.1|/9.40882e-20/PREDICTED: probable xyloglucan endotransglucosylase/hydrolase protein 23-like [Vitis vinifera]
Unigene24790_All	11.9752	30.6624	23.3537	25.16	57.397	38.1285	29.971	41.9754	33.9552	8.76291	17.4591	24.2927	50.1051	44.5907	36.5331	57.2129	-	GO:0005739//mitochondrion	-	GO:0010286//heat acclimation;GO:0006914//autophagy;GO:0006487//protein N-linked glycosylation	gi|356565349|ref|XP_003550904.1|/1.88605e-20/PREDICTED: uncharacterized protein LOC100794740 [Glycine max]
Unigene24865_All	7.40292	7.33986	4.77733	5.86534	1.8112	1.82806	4.51548	2.25175	5.29269	6.89454	5.65378	5.33746	3.76716	4.94269	4.68649	1.76972	K14554|1|1e-07|54.7|gmx:100795420|U3 small nucleolar RNA-associated protein 21;K12662|2|1e-07|54.7|olu:OSTLU_43856|U4/U6 small nuclear ribonucleoprotein PRP4	GO:0080008//Cul4-RING ubiquitin ligase complex;GO:0005737//cytoplasm	GO:0000166//nucleotide binding	GO:0009737//response to abscisic acid stimulus;GO:0009414//response to water deprivation	gi|460371322|ref|XP_004231489.1|/1.28669e-71/PREDICTED: WD repeat-containing protein 76-like [Solanum lycopersicum]
Unigene24969_All	12.6186	1.02417	3.30738	3.84913	5.43359	2.95302	0.752579	0.844407	0.756099	0.470082	-	-	1.36988	2.1806	2.41019	1.22519	-	GO:0048196//plant extracellular matrix;GO:0005737//cytoplasm	GO:0016787//hydrolase activity	GO:0010143//cutin biosynthetic process;GO:0006970//response to osmotic stress;GO:0010115//regulation of abscisic acid biosynthetic process	gi|225426578|ref|XP_002279898.1|/3.60034e-24/PREDICTED: putative aminoacrylate hydrolase RutD [Vitis vinifera]
Unigene2511_All	22.0276	2.1862	6.53703	2.21713	3.22184	1.90108	0.98173	3.00414	2.51064	7.47009	4.02288	4.23185	2.84293	2.79284	3.90626	2.71217	K08488|1|2e-10|64.7|ath:AT1G32270|syntaxin 7	-	-	GO:0009863//salicylic acid mediated signaling pathway;GO:0009814//defense response, incompatible interaction	gi|224122294|ref|XP_002318799.1|/2.5996e-78/predicted protein [Populus trichocarpa]
Unigene25207_All	26.8417	20.3159	13.4936	13.9246	12.8423	12.1072	4.12917	2.13831	11.4881	13.888	20.0441	16.2194	9.25057	12.1483	7.12061	3.79203	K04733|1|6e-21|97.1|smo:SELMODRAFT_159261|interleukin-1 receptor-associated kinase 4 [EC:2.7.11.1]	GO:0016023//cytoplasmic membrane-bounded vesicle;GO:0005773//vacuole;GO:0016021//integral to membrane;GO:0005576//extracellular region;GO:0005886//plasma membrane	GO:0032440//2-alkenal reductase [NAD(P)] activity;GO:0004709//MAP kinase kinase kinase activity;GO:0005524//ATP binding	GO:0045492//xylan biosynthetic process;GO:0000186//activation of MAPKK activity;GO:0030003//cellular cation homeostasis;GO:0007169//transmembrane receptor protein tyrosine kinase signaling pathway;GO:0070838//divalent metal ion transport;GO:0006569//tryptophan catabolic process;GO:0010413//glucuronoxylan metabolic process;GO:0009684//indoleacetic acid biosynthetic process;GO:0055114//oxidation-re…	gi|356532392|ref|XP_003534757.1|/2.82329e-37/PREDICTED: probable leucine-rich repeat receptor-like protein kinase At5g49770-like [Glycine max]
Unigene25211_All	70.1193	110.195	113.865	96.3599	107.552	147.47	140.935	154.49	91.6503	138.504	95.8252	86.8178	107.901	121.172	125.833	157.967	K10775|1|5e-82|300|pop:POPTR_820249|phenylalanine ammonia-lyase [EC:4.3.1.24]	GO:0005737//cytoplasm	GO:0045548//phenylalanine ammonia-lyase activity	GO:0009800//cinnamic acid biosynthetic process;GO:0006559//L-phenylalanine catabolic process	gi|169642803|emb|CAL91169.1|/8.21607e-85/phenylalanine ammonia-lyase 3 [Cynara cardunculus var. scolymus]
Unigene25283_All	9.14425	9.71897	4.75544	3.95312	2.18751	5.45905	2.27236	2.54963	4.23984	9.19218	6.93687	2.76276	2.26509	3.13532	2.88786	3.99297	-	GO:0005886//plasma membrane;GO:0005634//nucleus	GO:0004722//protein serine/threonine phosphatase activity	GO:0031348//negative regulation of defense response;GO:0006499//N-terminal protein myristoylation;GO:0009867//jasmonic acid mediated signaling pathway;GO:0009862//systemic acquired resistance, salicylic acid mediated signaling pathway;GO:0010363//regulation of plant-type hypersensitive response;GO:0006612//protein targeting to membrane;GO:0050832//defense response to fungus;GO:0043069//negative r…	gi|359478956|ref|XP_003632194.1|/1.5395e-80/PREDICTED: probable protein phosphatase 2C 23-like isoform 2 [Vitis vinifera]
Unigene2529_All	89.2774	53.9528	44.2327	35.9312	54.4724	61.2382	60.6299	39.4507	45.3029	24.1135	42.921	42.5538	58.2421	42.7004	54.8914	31.815	-	GO:0005794//Golgi apparatus;GO:0005739//mitochondrion	GO:0030775//glucuronoxylan 4-O-methyltransferase activity	GO:0045492//xylan biosynthetic process;GO:0009808//lignin metabolic process;GO:0010413//glucuronoxylan metabolic process	gi|225460195|ref|XP_002279765.1|/1.55566e-106/PREDICTED: uncharacterized protein LOC100255018 [Vitis vinifera]
Unigene25322_All	0.196241	0.0497734	0.160735	0.267234	1.21471	0.533052	1.53613	8.49472	0.808404	0.365528	0.219814	0.0889355	0.998618	0.296729	1.32751	1.74659	K05391|1|0.0|1118|rcu:RCOM_0169070|cyclic nucleotide gated channel, other eukaryote	GO:0016021//integral to membrane;GO:0005886//plasma membrane	GO:0005516//calmodulin binding;GO:0005262//calcium channel activity;GO:0030551//cyclic nucleotide binding;GO:0005222//intracellular cAMP activated cation channel activity;GO:0005242//inward rectifier potassium channel activity	GO:0070588//calcium ion transmembrane transport;GO:0009626//plant-type hypersensitive response;GO:0007263//nitric oxide mediated signal transduction	gi|460372741|ref|XP_004232184.1|/0/PREDICTED: cyclic nucleotide-gated ion channel 2-like isoform 1 [Solanum lycopersicum]
Unigene2535_All	9.34845	20.3979	17.6217	25.9491	31.018	32.5378	24.6313	51.3101	13.4283	9.18353	12.2406	33.5452	29.8899	25.2282	22.1159	39.2705	K07305|1|5e-66|249|bdi:100824054|peptide-methionine (R)-S-oxide reductase [EC:1.8.4.12]	GO:0009570//chloroplast stroma	GO:0033743//peptide-methionine (R)-S-oxide reductase activity;GO:0008113//peptide-methionine-(S)-S-oxide reductase activity	GO:0055114//oxidation-reduction process;GO:0006979//response to oxidative stress	gi|225461830|ref|XP_002285647.1|/3.93893e-78/PREDICTED: peptide methionine sulfoxide reductase B1, chloroplastic-like isoform 1 [Vitis vinifera]
Unigene25451_All	24.448	9.30129	12.5154	12.2072	6.30543	13.8351	7.59421	5.75157	6.10378	4.50638	2.66242	8.07898	3.62862	5.7211	4.86421	6.18164	K00924|1|8e-07|50.8|osa:4337593|[EC:2.7.1.-];K13430|2|1e-06|50.1|rcu:RCOM_1078760|serine/threonine-protein kinase PBS1 [EC:2.7.11.1]	GO:0005886//plasma membrane	GO:0004713//protein tyrosine kinase activity;GO:0004674//protein serine/threonine kinase activity	GO:0031348//negative regulation of defense response;GO:0016036//cellular response to phosphate starvation;GO:0006499//N-terminal protein myristoylation;GO:0009611//response to wounding;GO:0019375//galactolipid biosynthetic process;GO:0009867//jasmonic acid mediated signaling pathway;GO:0009697//salicylic acid biosynthetic process;GO:0009862//systemic acquired resistance, salicylic acid mediated s…	gi|297835852|ref|XP_002885808.1|/2.31929e-31/hypothetical protein ARALYDRAFT_899389 [Arabidopsis lyrata subsp. lyrata]
Unigene25549_All	131.286	100.033	64.983	113.515	30.8125	40.9025	33.5895	21.3742	80.2074	165.073	84.2154	65.3089	24.6892	48.2923	28.9592	38.8664	K01792|1|3e-123|440|gmx:100809080|glucose-6-phosphate 1-epimerase [EC:5.1.3.15]	GO:0009505//plant-type cell wall;GO:0005886//plasma membrane;GO:0005829//cytosol	GO:0030246//carbohydrate binding;GO:0004034//aldose 1-epimerase activity	GO:0019761//glucosinolate biosynthetic process;GO:0009737//response to abscisic acid stimulus;GO:0006012//galactose metabolic process	gi|358248468|ref|NP_001239631.1|/5.56299e-125/uncharacterized protein LOC100787970 [Glycine max]
Unigene25608_All	9.2894	19.8306	25.151	22.2429	23.021	36.3937	23.6614	39.9847	21.6703	15.5005	33.6005	58.4126	28.8881	31.1859	33.4222	39.2251	-	GO:0005737//cytoplasm	GO:0080030//methyl indole-3-acetate esterase activity;GO:0004091//carboxylesterase activity;GO:0050253//retinyl-palmitate esterase activity;GO:0080031//methyl salicylate esterase activity;GO:0080032//methyl jasmonate esterase activity	GO:0009611//response to wounding;GO:0015824//proline transport;GO:0009805//coumarin biosynthetic process	gi|225458830|ref|XP_002285308.1|/6.55419e-125/PREDICTED: sigma factor sigB regulation protein rsbQ [Vitis vinifera]
Unigene25610_All	-	0.804831	0.649769	1.29634	1.28098	1.1603	4.73126	3.31785	1.18835	1.84705	1.77719	-	0.538252	1.54224	1.89403	0.481402	K02256|1|1e-46|183|ppp:PhpafMp01|cytochrome c oxidase subunit 1 [EC:1.9.3.1]	GO:0044464//cell part;GO:0016020//membrane	GO:0046872//metal ion binding	GO:0055114//oxidation-reduction process;GO:0006091//generation of precursor metabolites and energy	gi|333796920|gb|AEF98125.1|/6.67731e-75/cytochrome c oxidase subunit I [Lingulodinium polyedrum]
Unigene25616_All	2.4448	4.5473	2.89246	2.6634	9.21142	12.6006	8.80928	13.8038	5.18821	1.51794	1.82566	5.72453	6.77342	9.32979	4.86421	11.7039	K00511|1|3e-29|125|ath:AT4G37760|squalene monooxygenase [EC:1.14.13.132]	GO:0005576//extracellular region	GO:0004506//squalene monooxygenase activity	GO:0009753//response to jasmonic acid stimulus;GO:0009744//response to sucrose stimulus;GO:0010224//response to UV-B;GO:0009813//flavonoid biosynthetic process;GO:0010264//myo-inositol hexakisphosphate biosynthetic process;GO:0009611//response to wounding;GO:0019745//pentacyclic triterpenoid biosynthetic process;GO:0016126//sterol biosynthetic process	gi|470103724|ref|XP_004288280.1|/1.79492e-29/PREDICTED: squalene monooxygenase-like [Fragaria vesca subsp. vesca]
Unigene25649_All	5.42194	8.25115	5.59232	6.7818	15.997	14.8536	13.1742	13.2699	6.91871	8.22897	6.14823	9.19175	16.5545	11.7119	10.4679	13.9733	K12133|1|5e-06|50.4|aly:ARALYDRAFT_470177|LATE ELONGATED HYPOCOTYL;K12134|2|7e-06|50.1|aly:ARALYDRAFT_904154|circadian clock associated 1	GO:0005634//nucleus	GO:0003677//DNA binding;GO:0003700//sequence-specific DNA binding transcription factor activity;GO:0003682//chromatin binding	GO:0010286//heat acclimation;GO:0006355//regulation of transcription, DNA-dependent	gi|462407847|gb|EMJ13181.1|/2.57881e-70/hypothetical protein PRUPE_ppa010926mg [Prunus persica]
Unigene25731_All	1.52158	4.85163	4.74775	6.51211	6.08393	16.8049	6.31991	34.1825	2.3607	6.47811	3.00292	0.295531	0.958648	1.78424	3.63282	11.6957	-	GO:0016023//cytoplasmic membrane-bounded vesicle;GO:0005886//plasma membrane;GO:0005774//vacuolar membrane;GO:0009507//chloroplast	-	GO:0019761//glucosinolate biosynthetic process	gi|470129534|ref|XP_004300669.1|/1.81714e-83/PREDICTED: heme-binding protein 2-like [Fragaria vesca subsp. vesca]
Unigene25788_All	31.0148	69.4021	62.9621	91.4181	88.4499	43.7954	52.0237	91.637	35.1257	26.206	45.8537	77.6468	75.6039	66.3467	70.1673	63.5458	K14709|1|1e-77|287|vvi:100244130|solute carrier family 39 (zinc transporter), member 1/2/3	GO:0005774//vacuolar membrane;GO:0044425//membrane part;GO:0005886//plasma membrane	GO:0005515//protein binding;GO:0016491//oxidoreductase activity;GO:0005381//iron ion transmembrane transporter activity;GO:0005375//copper ion transmembrane transporter activity;GO:0005385//zinc ion transmembrane transporter activity	GO:0009630//gravitropism;GO:0006833//water transport;GO:0006623//protein targeting to vacuole;GO:0010106//cellular response to iron ion starvation;GO:0009624//response to nematode;GO:0006826//iron ion transport;GO:0030244//cellulose biosynthetic process;GO:0048193//Golgi vesicle transport;GO:0034220//ion transmembrane transport;GO:0006829//zinc ion transport	gi|82581289|dbj|BAE48709.1|/7.72195e-85/ZIP family metal transporter [Chengiopanax sciadophylloides]
Unigene25864_All	41.3078	30.6686	31.2847	33.4492	19.5932	17.0639	18.5243	22.2408	22.6413	15.6243	26.2374	29.5512	25.4501	16.4099	26.9547	16.5193	-	GO:0048196//plant extracellular matrix;GO:0005618//cell wall;GO:0005576//extracellular region;GO:0016020//membrane	GO:0042802//identical protein binding;GO:0004252//serine-type endopeptidase activity	GO:0006508//proteolysis;GO:0043086//negative regulation of catalytic activity;GO:0000023//maltose metabolic process;GO:0019252//starch biosynthetic process;GO:0007020//microtubule nucleation;GO:0019761//glucosinolate biosynthetic process;GO:0043085//positive regulation of catalytic activity;GO:0009736//cytokinin mediated signaling pathway	gi|224087319|ref|XP_002308119.1|/3.9922e-53/predicted protein [Populus trichocarpa]
Unigene25958_All	10.56	31.843	27.2296	10.226	16.1045	14.2196	12.4648	20.856	26.3645	38.2465	16.6476	46.794	30.4511	26.359	12.6062	23.4967	-	GO:0009507//chloroplast	-	GO:0031347//regulation of defense response;GO:0009627//systemic acquired resistance	gi|224098898|ref|XP_002311311.1|/8.59681e-18/predicted protein [Populus trichocarpa]
Unigene26159_All	5.17379	6.69939	7.50893	6.00721	9.38037	9.21737	10.7592	11.3887	7.85222	8.11534	8.08292	9.996	9.14555	9.11718	10.6189	8.26221	K07200|1|2e-76|285|bdi:100844830|5'-AMP-activated protein kinase, regulatory gamma subunit;K07199|5|2e-09|62.4|cre:CHLREDRAFT_187709|5'-AMP-activated protein kinase, regulatory beta subunit	-	GO:0005515//protein binding;GO:0004674//protein serine/threonine kinase activity	GO:0042149//cellular response to glucose starvation;GO:0046777//protein autophosphorylation	gi|460380211|ref|XP_004235851.1|/8.04879e-117/PREDICTED: sucrose nonfermenting 4-like protein-like [Solanum lycopersicum]
Unigene26208_All	0.510494	1.03583	3.0663	1.66842	6.59457	7.03998	4.5669	12.8104	1.52942	0.713154	1.71545	1.85083	4.84918	1.5438	4.67215	3.71743	K08064|1|7e-19|90.9|sbi:SORBI_01g045500|nuclear transcription factor Y, alpha	GO:0005634//nucleus	GO:0003700//sequence-specific DNA binding transcription factor activity	GO:0016036//cellular response to phosphate starvation;GO:0019375//galactolipid biosynthetic process;GO:0009414//response to water deprivation;GO:0045892//negative regulation of transcription, DNA-dependent;GO:0010262//somatic embryogenesis;GO:0009738//abscisic acid mediated signaling pathway;GO:0009785//blue light signaling pathway	gi|462413028|gb|EMJ18077.1|/1.5557e-27/hypothetical protein PRUPE_ppa020977mg [Prunus persica]
Unigene2622_All	20.2319	6.63148	9.97115	6.21665	3.57409	6.67712	4.33151	1.64894	5.67284	8.02012	12.2415	6.01863	2.81586	4.84093	2.72486	3.44187	K09843|1|2e-157|553|ath:AT4G19230|(+)-abscisic acid 8'-hydroxylase [EC:1.14.13.93]	GO:0005576//extracellular region	GO:0010295//(+)-abscisic acid 8'-hydroxylase activity;GO:0009055//electron carrier activity;GO:0019825//oxygen binding;GO:0020037//heme binding;GO:0005506//iron ion binding	GO:0022900//electron transport chain;GO:0009414//response to water deprivation;GO:0046345//abscisic acid catabolic process;GO:0032940//secretion by cell;GO:0010200//response to chitin;GO:0030912;GO:0009737//response to abscisic acid stimulus;GO:0048838//release of seed from dormancy;GO:0050832//defense response to fungus;GO:0009639//response to red or far red light	gi|169659105|dbj|BAG12743.1|/5.50957e-171/ABA 8-oxidase [Lactuca sativa]
Unigene26271_All	111.746	45.5979	45.0495	46.6156	55.342	76.1574	40.6207	55.362	50.0334	11.7546	17.7007	27.9023	34.4633	26.5985	18.1294	22.9151	-	GO:0016021//integral to membrane;GO:0005783//endoplasmic reticulum;GO:0005886//plasma membrane;GO:0005634//nucleus	GO:0005525//GTP binding;GO:0016817//hydrolase activity, acting on acid anhydrides	GO:0006635//fatty acid beta-oxidation;GO:0010048//vernalization response;GO:0016558//protein import into peroxisome matrix;GO:0000956//nuclear-transcribed mRNA catabolic process;GO:0030036//actin cytoskeleton organization;GO:0006888//ER to Golgi vesicle-mediated transport;GO:0009832//plant-type cell wall biogenesis;GO:0009932//cell tip growth;GO:0010053//root epidermal cell differentiation	gi|224134563|ref|XP_002327435.1|/7.3843e-41/predicted protein [Populus trichocarpa]
Unigene26295_All	7.5738	4.13749	5.93839	7.0874	4.18113	2.84043	3.7642	3.81739	6.69089	5.42591	4.64061	5.63268	4.67764	4.8661	3.86383	3.06404	-	GO:0005634//nucleus	GO:0005515//protein binding;GO:0019789//SUMO ligase activity	GO:0006974//response to DNA damage stimulus;GO:0010638//positive regulation of organelle organization;GO:0045931//positive regulation of mitotic cell cycle;GO:0010082//regulation of root meristem growth;GO:0080038//positive regulation of cytokinin mediated signaling pathway;GO:0007088//regulation of mitosis;GO:0008284//positive regulation of cell proliferation;GO:0060250//germ-line stem-cell nich…	gi|359493638|ref|XP_002282690.2|/8.35526e-80/PREDICTED: E3 SUMO-protein ligase MMS21-like [Vitis vinifera]
Unigene2629_All	0.727619	-	-	-	2.97648	-	4.01408	7.79048	25.6141	18.4321	23.1467	28.7546	35.9406	22.3814	29.7643	41.0932	-	GO:0005737//cytoplasm	-	GO:0006950//response to stress;GO:0002238//response to molecule of fungal origin	gi|462420556|gb|EMJ24819.1|/2.54227e-51/hypothetical protein PRUPE_ppa012591mg [Prunus persica]
Unigene26423_All	6.54909	10.5337	8.72225	13.8343	34.6487	35.3118	24.531	63.9336	7.77656	7.36384	3.93629	9.91754	22.5971	21.2545	20.4669	38.3206	K01662|1|0.0|675|vvi:100249323|1-deoxy-D-xylulose-5-phosphate synthase [EC:2.2.1.7]	-	GO:0008661//1-deoxy-D-xylulose-5-phosphate synthase activity	GO:0016114//terpenoid biosynthetic process	gi|8000868|gb|AAD56390.2|AF182286_1/0/1-deoxy-D-xylulose-5-phosphate synthase [Artemisia annua]
Unigene26459_All	8.70881	8.54091	8.87681	12.65	15.0001	28.6297	35.4921	12.3839	6.08797	2.97394	8.67108	7.10424	11.03	9.78219	12.9376	6.57666	-	GO:0005773//vacuole;GO:0005634//nucleus	GO:0031072//heat shock protein binding	GO:0006457//protein folding;GO:0006950//response to stress	gi|224128364|ref|XP_002320311.1|/1.15233e-30/predicted protein [Populus trichocarpa]
Unigene26583_All	10.1678	20.526	24.8146	11.8682	28.8161	19.4243	13.8454	26.2095	32.716	5.31454	27.3496	38.2747	54.9092	55.85	46.24	47.6826	K00514|1|4e-40|163|rcu:RCOM_1428040|zeta-carotene desaturase [EC:1.3.5.6];K01206|2|4e-21|100|ath:AT1G67830|alpha-L-fucosidase [EC:3.2.1.51]	GO:0005618//cell wall;GO:0005773//vacuole	GO:0016788//hydrolase activity, acting on ester bonds	GO:0010363//regulation of plant-type hypersensitive response;GO:0009963//positive regulation of flavonoid biosynthetic process;GO:0006612//protein targeting to membrane	gi|460376622|ref|XP_004234096.1|/1.13396e-83/PREDICTED: GDSL esterase/lipase At1g28590-like [Solanum lycopersicum]
Unigene26855_All	120.666	137.647	96.5761	204.755	377.759	392.716	335.289	444.179	157.826	89.8243	147.293	215.186	288.085	253.025	265.97	335.264	K09872|1|3e-150|530|aly:ARALYDRAFT_912203|aquaporin PIP	GO:0016021//integral to membrane;GO:0009507//chloroplast;GO:0005886//plasma membrane	GO:0015250//water channel activity;GO:0005515//protein binding	GO:0016132//brassinosteroid biosynthetic process;GO:0055085//transmembrane transport;GO:0009414//response to water deprivation;GO:0006084//acetyl-CoA metabolic process;GO:0010106//cellular response to iron ion starvation;GO:0006826//iron ion transport;GO:0006833//water transport;GO:0016126//sterol biosynthetic process	gi|170791079|gb|ACB38232.1|/4.54072e-157/aquaporin [Gerbera hybrid cultivar]
Unigene27052_All	10.9543	5.20948	4.73542	2.73482	9.33559	10.1092	9.35743	6.58586	11.196	4.56966	7.07241	4.34389	7.74217	8.87339	6.9925	5.44723	K00430|1|4e-130|462|vvi:100254001|peroxidase [EC:1.11.1.7]	GO:0005576//extracellular region	GO:0020037//heme binding;GO:0046872//metal ion binding;GO:0004601//peroxidase activity	GO:0055114//oxidation-reduction process;GO:0006979//response to oxidative stress	gi|62122339|dbj|BAD93164.1|/1.10096e-167/cationic peroxidase [Zinnia elegans]
Unigene27177_All	13.1234	39.9425	39.9642	36.2918	6.79199	8.64814	10.348	15.4104	3.0244	3.05553	6.40762	3.88872	5.30827	3.2709	2.61104	3.06297	K00326|1|2e-33|139|mtr:MTR_7g087090|cytochrome-b5 reductase [EC:1.6.2.2]	GO:0009505//plant-type cell wall;GO:0005783//endoplasmic reticulum;GO:0005886//plasma membrane	GO:0004128//cytochrome-b5 reductase activity	GO:0022900//electron transport chain	gi|357508929|ref|XP_003624753.1|/1.59996e-32/NADH cytochrome b5 reductase [Medicago truncatula]
Unigene2718_All	3.62656	9.08559	9.53767	3.22516	2.07151	3.64962	2.48291	1.60962	1.66302	6.47931	3.8135	5.76918	1.90824	3.58114	4.65323	3.23372	-	GO:0005829//cytosol	GO:0004842//ubiquitin-protein ligase activity	GO:0031348//negative regulation of defense response;GO:0051865//protein autoubiquitination;GO:0009867//jasmonic acid mediated signaling pathway;GO:0009862//systemic acquired resistance, salicylic acid mediated signaling pathway;GO:0009414//response to water deprivation;GO:0006944//cellular membrane fusion;GO:0010363//regulation of plant-type hypersensitive response;GO:0010310//regulation of hydro…	gi|460365615|ref|XP_004228696.1|/2.31636e-139/PREDICTED: E3 ubiquitin-protein ligase PUB23-like [Solanum lycopersicum]
Unigene27249_All	12.21	19.4436	15.5287	8.41879	4.82503	4.26283	4.37845	6.07624	11.3446	23.6066	11.4261	9.52603	7.44551	7.34486	8.3642	5.25226	K11294|1|4e-43|172|gmx:100817668|nucleolin	GO:0019898//extrinsic to membrane	GO:0003729//mRNA binding	GO:0009920//cell plate formation involved in plant-type cell wall biogenesis	gi|225449617|ref|XP_002279438.1|/2.79424e-49/PREDICTED: 31 kDa ribonucleoprotein, chloroplastic [Vitis vinifera]
Unigene27330_All	5.52214	17.5076	18.3434	6.76788	22.5399	12.4999	15.4379	20.0161	10.5124	1.07144	8.41914	13.1387	20.4511	15.9045	16.2973	14.1488	K11596|1|4e-75|278|rcu:RCOM_0605410|argonaute	GO:0019898//extrinsic to membrane;GO:0005829//cytosol;GO:0005634//nucleus	GO:0004521//endoribonuclease activity;GO:0003743//translation initiation factor activity;GO:0035197//siRNA binding;GO:0005515//protein binding;GO:0035198//miRNA binding	GO:0010267//production of ta-siRNAs involved in RNA interference;GO:0006346//methylation-dependent chromatin silencing;GO:0009965//leaf morphogenesis;GO:0048439//flower morphogenesis;GO:0010589//leaf proximal/distal pattern formation;GO:0048765//root hair cell differentiation;GO:0051301//cell division;GO:0006306//DNA methylation;GO:0009926//auxin polar transport;GO:0010072//primary shoot apical m…	gi|409893070|gb|AFV46191.1|/1.71713e-74/argonaute1-2, partial [Solanum lycopersicum]
Unigene27371_All	10.269	12.8697	13.4413	11.5985	23.0847	19.185	21.5596	27.5377	11.0281	4.21934	5.69493	13.551	25.616	16.7019	20.3112	23.0937	K14498|1|1e-177|620|rcu:RCOM_0774030|serine/threonine-protein kinase SRK2 [EC:2.7.11.1]	GO:0005829//cytosol;GO:0005634//nucleus	GO:0009931//calcium-dependent protein serine/threonine kinase activity;GO:0005515//protein binding;GO:0004713//protein tyrosine kinase activity;GO:0005524//ATP binding	GO:0042744//hydrogen peroxide catabolic process;GO:0010119//regulation of stomatal movement;GO:0006636//unsaturated fatty acid biosynthetic process;GO:0009414//response to water deprivation;GO:0040007//growth;GO:0009651//response to salt stress;GO:2000377//regulation of reactive oxygen species metabolic process;GO:0042742//defense response to bacterium;GO:0019432//triglyceride biosynthetic proces…	gi|255561655|ref|XP_002521837.1|/1.76582e-176/Serine/threonine-protein kinase SAPK10, putative [Ricinus communis]
Unigene27374_All	357.482	133.836	174.053	301.379	160.834	227.306	249.98	189.704	249.368	221.002	205.954	171.916	216.428	231.94	245.924	232.524	K01115|1|1e-07|56.2|vcn:VOLCADRAFT_99471|phospholipase D [EC:3.1.4.4];K14709|4|6e-07|53.9|vcn:VOLCADRAFT_104214|solute carrier family 39 (zinc transporter), member 1/2/3	GO:0005774//vacuolar membrane;GO:0046658//anchored to plasma membrane	-	GO:0016132//brassinosteroid biosynthetic process;GO:0048767//root hair elongation;GO:0009651//response to salt stress;GO:0006084//acetyl-CoA metabolic process;GO:0006816//calcium ion transport;GO:0007030//Golgi organization;GO:0016126//sterol biosynthetic process	gi|460396011|ref|XP_004243573.1|/2.7019e-129/PREDICTED: fasciclin-like arabinogalactan protein 2-like [Solanum lycopersicum]
Unigene27628_All	17.9677	17.9528	19.9793	17.8541	52.7518	47.4636	43.1888	64.5356	30.5856	16.7845	22.2811	25.5638	55.9682	42.2464	51.435	70.2228	K08150|1|0.0|942|vvi:100246301|MFS transporter, SP family, solute carrier family 2 (myo-inositol transporter), member 13	GO:0005886//plasma membrane;GO:0090406//pollen tube;GO:0016021//integral to membrane	GO:0005351//sugar:hydrogen symporter activity;GO:0032440//2-alkenal reductase [NAD(P)] activity;GO:0005366//myo-inositol:hydrogen symporter activity	GO:0015798//myo-inositol transport;GO:0006863//purine nucleobase transport;GO:0055085//transmembrane transport;GO:0008643//carbohydrate transport;GO:0023052//signaling;GO:0055114//oxidation-reduction process	gi|462409337|gb|EMJ14671.1|/0/hypothetical protein PRUPE_ppa023920mg [Prunus persica]
Unigene27629_All	2.79883	5.07058	4.36657	6.64266	12.0518	11.6962	14.8294	17.7258	11.0805	8.47154	9.62908	21.382	20.9569	14.078	21.5584	20.8665	K09872|1|4e-152|535|aly:ARALYDRAFT_912203|aquaporin PIP	GO:0016021//integral to membrane;GO:0009507//chloroplast;GO:0005886//plasma membrane	GO:0015250//water channel activity;GO:0005515//protein binding	GO:0016132//brassinosteroid biosynthetic process;GO:0055085//transmembrane transport;GO:0009414//response to water deprivation;GO:0006084//acetyl-CoA metabolic process;GO:0010106//cellular response to iron ion starvation;GO:0006826//iron ion transport;GO:0006833//water transport;GO:0016126//sterol biosynthetic process	gi|170791079|gb|ACB38232.1|/5.646e-158/aquaporin [Gerbera hybrid cultivar]
Unigene2775_All	1.47439	4.78663	2.97882	3.61399	9.60244	16.2661	10.1123	35.7651	5.19022	8.85672	4.45905	7.48369	9.50352	7.70727	11.7925	27.1992	K04035|1|0.0|680|rcu:RCOM_1272340|magnesium-protoporphyrin IX monomethyl ester (oxidative) cyclase [EC:1.14.13.81]	GO:0009706//chloroplast inner membrane;GO:0009535//chloroplast thylakoid membrane	GO:0048529//magnesium-protoporphyrin IX monomethyl ester (oxidative) cyclase activity;GO:0005506//iron ion binding	GO:0055114//oxidation-reduction process;GO:0015979//photosynthesis;GO:0036068	gi|460407317|ref|XP_004249099.1|/0/PREDICTED: magnesium-protoporphyrin IX monomethyl ester [oxidative] cyclase, chloroplastic-like [Solanum lycopersicum]
Unigene27761_All	308.019	132.759	147.029	270.97	105.341	127.811	120.489	115.45	329.481	189.537	213.87	198.491	133.353	137.27	134.682	149.968	K13420|1|3e-24|111|osa:4337016|LRR receptor-like serine/threonine-protein kinase FLS2 [EC:2.7.11.1]	GO:0009507//chloroplast	-	GO:0006995//cellular response to nitrogen starvation	gi|359475350|ref|XP_002282482.2|/7.3322e-148/PREDICTED: uncharacterized protein At4g06744-like [Vitis vinifera]
Unigene27990_All	15.0168	20.9866	16.8609	13.6001	38.434	36.191	29.7637	48.2267	20.5978	9.43605	12.8351	22.0293	37.523	27.722	31.5816	42.3554	K08332|1|3e-19|95.5|vcn:VOLCADRAFT_41528|vacuolar protein 8;K14431|5|1e-18|93.6|aly:ARALYDRAFT_311885|transcription factor TGA	GO:0009536//plastid	-	GO:0007030//Golgi organization;GO:0006816//calcium ion transport;GO:0009651//response to salt stress	gi|359497760|ref|XP_003635632.1|/1.47029e-162/PREDICTED: U-box domain-containing protein 4-like [Vitis vinifera]
Unigene28001_All	232.933	124.194	108.124	157.607	104.928	78.258	127.307	130.322	172.165	87.2035	115.484	91.4774	155.962	137.933	72.9909	132.581	-	GO:0046658//anchored to plasma membrane;GO:0005773//vacuole;GO:0009507//chloroplast;GO:0005881//cytoplasmic microtubule;GO:0009506//plasmodesma	GO:0005546//phosphatidylinositol-4,5-bisphosphate binding;GO:0005547//phosphatidylinositol-3,4,5-trisphosphate binding;GO:0005509//calcium ion binding;GO:0008017//microtubule binding;GO:0080025//phosphatidylinositol-3,5-bisphosphate binding;GO:0043325//phosphatidylinositol-3,4-bisphosphate binding;GO:0005507//copper ion binding;GO:0005516//calmodulin binding	GO:0071472//cellular response to salt stress;GO:0051511//negative regulation of unidimensional cell growth;GO:0006499//N-terminal protein myristoylation;GO:0009414//response to water deprivation;GO:0071219//cellular response to molecule of bacterial origin;GO:0071325//cellular response to mannitol stimulus;GO:0010350//cellular response to magnesium starvation;GO:0043622//cortical microtubule orga…	gi|460405902|ref|XP_004248413.1|/3.2711e-17/PREDICTED: plasma membrane-associated cation-binding protein 1-like isoform 1 [Solanum lycopersicum]
Unigene28091_All	14.651	9.90937	12.4447	11.0841	9.05423	7.9367	6.97821	6.468	17.3747	15.54	9.82635	9.59082	8.74416	9.84596	9.8246	6.69553	K02320|1|1e-82|304|vvi:100250805|DNA polymerase alpha subunit A [EC:2.7.7.7]	GO:0005658//alpha DNA polymerase:primase complex	GO:0003887//DNA-directed DNA polymerase activity;GO:0003676//nucleic acid binding;GO:0036094//small molecule binding	GO:0006275//regulation of DNA replication;GO:0007155//cell adhesion;GO:0000911//cytokinesis by cell plate formation;GO:0051567//histone H3-K9 methylation;GO:0009910//negative regulation of flower development;GO:0045010//actin nucleation;GO:0000731//DNA synthesis involved in DNA repair;GO:0000724//double-strand break repair via homologous recombination;GO:0010389//regulation of G2/M transition of …	gi|380710181|gb|AFD98849.1|/1.35574e-85/DNA polymerase alpha catalytic subunit [Solanum lycopersicum]
Unigene28196_All	22.7061	43.9117	46.5934	31.5847	83.7576	46.7117	51.9861	102.895	34.0648	15.0683	30.5256	59.936	89.4531	66.3365	67.9627	84.6049	K00924|1|0.0|681|aly:ARALYDRAFT_473063|[EC:2.7.1.-];K08286|3|0.0|663|ath:AT4G28490|protein-serine/threonine kinase [EC:2.7.11.-]	GO:0016023//cytoplasmic membrane-bounded vesicle;GO:0016021//integral to membrane;GO:0005886//plasma membrane	GO:0032440//2-alkenal reductase [NAD(P)] activity;GO:0004709//MAP kinase kinase kinase activity;GO:0005524//ATP binding	GO:0010103//stomatal complex morphogenesis;GO:0000186//activation of MAPKK activity;GO:0010363//regulation of plant-type hypersensitive response;GO:0006612//protein targeting to membrane;GO:0010051//xylem and phloem pattern formation;GO:0055114//oxidation-reduction process;GO:0009963//positive regulation of flavonoid biosynthetic process;GO:0002237//response to molecule of bacterial origin;GO:004…	gi|470127788|ref|XP_004299842.1|/0/PREDICTED: receptor-like protein kinase HSL1-like [Fragaria vesca subsp. vesca]
Unigene28206_All	19.5322	8.86514	11.7882	12.3192	10.5132	2.14801	1.91597	2.14975	7.31474	3.82966	8.8282	6.05659	17.4376	8.43832	3.27256	7.07013	K00430|1|1e-17|85.9|gmx:100813250|peroxidase [EC:1.11.1.7]	-	GO:0020037//heme binding;GO:0046872//metal ion binding;GO:0004601//peroxidase activity	GO:0055114//oxidation-reduction process;GO:0006979//response to oxidative stress	gi|255581005|ref|XP_002531320.1|/8.89524e-23/Cationic peroxidase 1 precursor, putative [Ricinus communis]
Unigene28388_All	35.0649	62.9556	57.3527	49.4745	72.9172	79.0675	69.4976	60.3588	65.6886	43.7314	70.7351	96.5983	80.4615	88.613	80.9732	74.9021	K14508|1|4e-129|461|pop:POPTR_819262|regulatory protein NPR1	GO:0005634//nucleus	-	GO:0009816//defense response to bacterium, incompatible interaction;GO:0009817//defense response to fungus, incompatible interaction	gi|49182284|gb|AAT57642.1|/0/NIM1-like protein 1 [Helianthus annuus]
Unigene28432_All	13.1827	13.7924	15.7466	8.97592	29.7129	34.7756	26.4122	36.8714	19.7475	19.1835	13.5358	5.97437	24.3178	19.5773	20.655	36.6656	K06966|1|8e-28|119|vvi:100257475|	GO:0005829//cytosol;GO:0009536//plastid;GO:0005634//nucleus	GO:0016799//hydrolase activity, hydrolyzing N-glycosyl compounds;GO:0016831//carboxy-lyase activity	GO:0015706//nitrate transport;GO:0010076//maintenance of floral meristem identity;GO:0010083;GO:0009741//response to brassinosteroid stimulus;GO:0010077//maintenance of inflorescence meristem identity;GO:0010106//cellular response to iron ion starvation;GO:0009733//response to auxin stimulus;GO:0006826//iron ion transport;GO:0010167//response to nitrate;GO:0009691//cytokinin biosynthetic process;…	gi|449470108|ref|XP_004152760.1|/4.64375e-27/PREDICTED: cytokinin riboside 5'-monophosphate phosphoribohydrolase LOG3-like [Cucumis sativus]
Unigene28492_All	1.65392	2.14407	3.26128	5.30532	3.61036	1.88151	3.21952	5.30325	2.9593	2.56724	2.43583	2.2903	3.30422	3.37416	4.16818	7.28583	-	GO:0005634//nucleus;GO:0005886//plasma membrane	GO:0004871//signal transducer activity;GO:0005515//protein binding	GO:0009825//multidimensional cell growth;GO:0046777//protein autophosphorylation;GO:0009785//blue light signaling pathway;GO:0048767//root hair elongation;GO:0009638//phototropism;GO:0000271//polysaccharide biosynthetic process;GO:0009932//cell tip growth;GO:0016567//protein ubiquitination;GO:0043481//anthocyanin accumulation in tissues in response to UV light;GO:0010155//regulation of proton tra…	gi|255563230|ref|XP_002522618.1|/0/hypothetical protein RCOM_0884570 [Ricinus communis]
Unigene28698_All	5.90999	3.83738	1.29086	2.57537	2.29036	0.592741	-	0.790964	1.06237	9.68726	1.94185	5.78531	0.160397	0.408517	-	-	K00430|1|2e-63|239|gmx:100811641|peroxidase [EC:1.11.1.7]	-	GO:0020037//heme binding;GO:0046872//metal ion binding;GO:0004601//peroxidase activity	GO:0055114//oxidation-reduction process;GO:0006979//response to oxidative stress	gi|462423537|gb|EMJ27800.1|/9.81353e-64/hypothetical protein PRUPE_ppa023604mg [Prunus persica]
Unigene28810_All	0.670978	2.72293	4.76303	2.37566	5.77848	3.08438	4.50196	5.3319	4.02045	0.31245	1.25263	4.71331	6.94269	6.37727	10.6799	2.71449	-	-	-	GO:0009651//response to salt stress	gi|449460363|ref|XP_004147915.1|/4.52865e-24/PREDICTED: uncharacterized protein LOC101215701 [Cucumis sativus]
Unigene28825_All	6.82874	4.09383	7.00567	4.28324	3.45281	3.28607	2.6997	2.59638	6.50957	6.35978	4.79031	4.40768	3.93128	2.68195	3.29371	2.6789	K08819|1|3e-76|283|vvi:100240938|cyclin-dependent kinase 12/13 [EC:2.7.11.22 2.7.11.23]	GO:0005886//plasma membrane	GO:0004674//protein serine/threonine kinase activity;GO:0005524//ATP binding;GO:0005515//protein binding	GO:0006468//protein phosphorylation;GO:0035196//production of miRNAs involved in gene silencing by miRNA;GO:0009616//virus induced gene silencing;GO:0010050//vegetative phase change;GO:0010267//production of ta-siRNAs involved in RNA interference	gi|470124187|ref|XP_004298098.1|/2.46783e-78/PREDICTED: probable serine/threonine-protein kinase At1g54610-like [Fragaria vesca subsp. vesca]
Unigene28853_All	99.4366	12.3662	16.114	7.22184	8.97787	8.22145	8.6087	7.51265	13.4539	6.97049	8.6231	5.81475	7.25459	6.09735	3.06334	8.82417	-	GO:0005634//nucleus	-	GO:0009611//response to wounding;GO:0009612//response to mechanical stimulus;GO:0010200//response to chitin	gi|460384186|ref|XP_004237794.1|/4.60754e-29/PREDICTED: uncharacterized protein LOC101243886 [Solanum lycopersicum]
Unigene29055_All	0.13121	1.86365	2.29271	1.7153	3.81369	4.71555	4.69525	7.0242	2.16205	4.76577	2.15559	0.356783	1.60247	1.81393	1.56634	8.38695	K10143|1|1e-81|301|vvi:100246063|E3 ubiquitin-protein ligase RFWD2 [EC:6.3.2.19]	GO:0080008//Cul4-RING ubiquitin ligase complex;GO:0000152//nuclear ubiquitin ligase complex	GO:0008270//zinc ion binding;GO:0016491//oxidoreductase activity;GO:0004842//ubiquitin-protein ligase activity;GO:0005515//protein binding	GO:0046283//anthocyanin-containing compound metabolic process;GO:0006281//DNA repair;GO:0010100//negative regulation of photomorphogenesis;GO:0048573//photoperiodism, flowering;GO:0009647//skotomorphogenesis;GO:0010119//regulation of stomatal movement;GO:0009649//entrainment of circadian clock;GO:0009641//shade avoidance	gi|359483452|ref|XP_002270330.2|/1.40011e-80/PREDICTED: E3 ubiquitin-protein ligase COP1-like [Vitis vinifera]
Unigene29113_All	46.4109	44.7961	27.5393	56.226	130.977	142.366	97.5078	148.473	87.3076	46.9704	61.0351	104.321	103.39	119.031	104.17	183.551	K00588|1|6e-129|458|aly:ARALYDRAFT_912997|caffeoyl-CoA O-methyltransferase [EC:2.1.1.104]	GO:0005829//cytosol;GO:0005634//nucleus	GO:0042409//caffeoyl-CoA O-methyltransferase activity	GO:0006598//polyamine catabolic process;GO:0009805//coumarin biosynthetic process;GO:0009611//response to wounding;GO:0032259//methylation;GO:0009963//positive regulation of flavonoid biosynthetic process;GO:0042398//cellular modified amino acid biosynthetic process;GO:0046686//response to cadmium ion;GO:0019344//cysteine biosynthetic process	gi|207060911|dbj|BAG71894.1|/9.9727e-134/caffeoyl CoA O-methyltransferase [Carthamus tinctorius]
Unigene29163_All	2.32023	0.138468	0.149054	-	0.293851	0.228144	0.203499	0.228329	0.408901	0.254222	0.407678	0.494832	0.463022	0.47171	0.32586	0.993881	K13754|1|5e-63|239|rcu:RCOM_0083660|solute carrier family 24 (sodium/potassium/calcium exchanger), member 6	GO:0030659//cytoplasmic vesicle membrane;GO:0016021//integral to membrane;GO:0005774//vacuolar membrane	GO:0015081//sodium ion transmembrane transporter activity;GO:0015079//potassium ion transmembrane transporter activity;GO:0005384//manganese ion transmembrane transporter activity;GO:0015491//cation:cation antiporter activity	GO:0035725//sodium ion transmembrane transport;GO:0030003//cellular cation homeostasis;GO:0043157//response to cation stress	gi|18404796|ref|NP_564650.1|/2.47152e-63/cation/calcium exchanger 4 [Arabidopsis thaliana]
Unigene291_All	12.7837	19.4544	31.9111	16.6269	30.1915	29.3279	14.0038	33.7163	1.46555	4.49506	0.974109	3.78354	6.37256	2.81777	2.59538	1.79428	-	GO:0048046//apoplast	GO:0017111//nucleoside-triphosphatase activity;GO:0043531//ADP binding;GO:0005524//ATP binding	GO:0010363//regulation of plant-type hypersensitive response;GO:0031348//negative regulation of defense response;GO:0009414//response to water deprivation;GO:0042742//defense response to bacterium;GO:0009963//positive regulation of flavonoid biosynthetic process;GO:0006612//protein targeting to membrane;GO:0080167//response to karrikin	gi|224137346|ref|XP_002327103.1|/8.08646e-60/nbs-lrr resistance protein [Populus trichocarpa]
Unigene29237_All	33.2817	18.8733	10.9517	10.9248	16.897	36.0765	33.4795	17.2627	29.8262	25.4466	15.1941	18.9692	18.1442	18.7107	10.1785	18.4621	K00430|1|3e-105|379|mtr:MTR_5g021060|peroxidase [EC:1.11.1.7]	-	GO:0020037//heme binding;GO:0046872//metal ion binding;GO:0004601//peroxidase activity	GO:0055114//oxidation-reduction process;GO:0006979//response to oxidative stress	gi|357483585|ref|XP_003612079.1|/3.40587e-104/Peroxidase [Medicago truncatula]
Unigene29417_All	0.589754	11.0691	11.5933	3.85492	1.58718	0.492911	-	1.23328	33.1291	93.9224	56.5914	28.5984	22.4083	23.1855	26.7531	26.722	-	-	-	GO:0009695//jasmonic acid biosynthetic process;GO:0009753//response to jasmonic acid stimulus;GO:0035556//intracellular signal transduction;GO:0030968//endoplasmic reticulum unfolded protein response;GO:0009611//response to wounding;GO:0010200//response to chitin;GO:0009738//abscisic acid mediated signaling pathway;GO:0009620//response to fungus	gi|15230306|ref|NP_191304.1|/7.55846e-14/uncharacterized protein [Arabidopsis thaliana]
Unigene29419_All	22.1516	8.27976	8.34684	10.1609	9.20381	12.1262	11.2991	10.0772	17.7557	11.4613	15.2842	15.6162	10.6352	14.1031	9.07236	12.4729	K01115|1|8e-107|384|vvi:100261987|phospholipase D [EC:3.1.4.4]	GO:0005773//vacuole;GO:0005634//nucleus	GO:0004630//phospholipase D activity;GO:0032440//2-alkenal reductase [NAD(P)] activity;GO:0005543//phospholipid binding;GO:0070290//NAPE-specific phospholipase D activity	GO:0048364//root development;GO:0016036//cellular response to phosphate starvation;GO:0051788//response to misfolded protein;GO:0006635//fatty acid beta-oxidation;GO:0019375//galactolipid biosynthetic process;GO:0006995//cellular response to nitrogen starvation;GO:0043161//proteasomal ubiquitin-dependent protein catabolic process;GO:0042631//cellular response to water deprivation;GO:0009407//toxi…	gi|225431806|ref|XP_002272864.1|/9.80823e-106/PREDICTED: phospholipase D p1-like [Vitis vinifera]
Unigene2947_All	10.8395	19.6573	11.9858	10.4802	38.1422	53.2248	44.849	85.569	28.2632	50.6649	37.6896	39.9748	25.2814	39.5118	67.2872	55.3083	K01761|1|0.0|710|vvi:100253026|methionine-gamma-lyase [EC:4.4.1.11]	GO:0005829//cytosol	GO:0018826//methionine gamma-lyase activity;GO:0030170//pyridoxal phosphate binding;GO:0003962//cystathionine gamma-synthase activity	GO:0006730//one-carbon metabolic process;GO:0019458//methionine catabolic process via 2-oxobutanoate;GO:0042631//cellular response to water deprivation;GO:0051289//protein homotetramerization;GO:0009970//cellular response to sulfate starvation	gi|462404858|gb|EMJ10322.1|/0/hypothetical protein PRUPE_ppa005470mg [Prunus persica]
Unigene29569_All	132.19	44.9442	74.7692	27.8728	59.6753	51.8755	50.1571	59.844	34.2451	25.8138	24.7667	27.9141	50.4711	33.1598	37.1414	42.7443	-	GO:0031225//anchored to membrane	-	GO:0009684//indoleacetic acid biosynthetic process;GO:0006569//tryptophan catabolic process;GO:0009612//response to mechanical stimulus	gi|470101259|ref|XP_004287094.1|/2.24195e-12/PREDICTED: arabinogalactan peptide 16-like [Fragaria vesca subsp. vesca]
Unigene29737_All	41.4661	25.2895	16.6794	17.5005	34.4158	50.6626	33.7449	43.1578	38.4073	9.72831	21.0372	23.3827	42.6853	39.7941	34.638	38.609	K10775|1|0.0|773|pop:POPTR_822571|phenylalanine ammonia-lyase [EC:4.3.1.24]	GO:0005737//cytoplasm	GO:0045548//phenylalanine ammonia-lyase activity	GO:0009800//cinnamic acid biosynthetic process;GO:0006559//L-phenylalanine catabolic process	gi|343796557|gb|AEM63671.1|/0/phenylalanine ammonia lyase 2 [Platycodon grandiflorus]
Unigene29799_All	1.48415	1.33842	1.08056	1.70668	5.76944	10.9572	6.45424	11.242	2.65553	0.921486	0.615717	2.24204	4.53148	3.91834	4.19966	9.54007	K05894|1|8e-148|521|pop:POPTR_810138|12-oxophytodienoic acid reductase [EC:1.3.1.42]	-	GO:0016491//oxidoreductase activity;GO:0010181//FMN binding	GO:0009611//response to wounding;GO:0046686//response to cadmium ion;GO:0031407//oxylipin metabolic process;GO:0009751//response to salicylic acid stimulus;GO:0055114//oxidation-reduction process	gi|225457568|ref|XP_002272489.1|/1.25293e-157/PREDICTED: 12-oxophytodienoate reductase 2-like isoform 1 [Vitis vinifera]
Unigene29802_All	3.11259	41.3151	23.7948	6.21665	24.5719	22.5461	21.6576	13.4519	1.74848	1.20785	0.387389	1.64572	9.8555	6.94763	5.16071	10.2837	-	-	-	GO:0006979//response to oxidative stress	gi|460393190|ref|XP_004242194.1|/3.39571e-22/PREDICTED: uncharacterized protein LOC101265141 [Solanum lycopersicum]
Unigene29846_All	306.072	312.627	288.937	227.756	144.639	137.228	157.017	130.83	282.282	540.392	229.722	153.052	165.256	186.914	159.156	148.588	K03283|1|1e-71|265|ppp:PHYPADRAFT_230273|heat shock 70kDa protein 1/8	-	GO:0032440//2-alkenal reductase [NAD(P)] activity;GO:0005524//ATP binding	GO:0006950//response to stress;GO:0055114//oxidation-reduction process	gi|161702921|gb|ABX76301.1|/7.18165e-73/heat shock protein 70 [Ageratina adenophora]
Unigene30077_All	3.402	2.94812	2.94129	15.5197	36.9278	36.6082	24.8337	84.1251	0.583932	1.05612	0.211704	0.449684	3.84709	3.36813	2.93309	26.7806	K04079|1|0.0|1014|vvi:100265661|molecular chaperone HtpG	GO:0005829//cytosol;GO:0005618//cell wall;GO:0005886//plasma membrane	GO:0005524//ATP binding;GO:0051082//unfolded protein binding	GO:0006457//protein folding;GO:0009408//response to heat;GO:0046685//response to arsenic-containing substance;GO:0009644//response to high light intensity;GO:0042542//response to hydrogen peroxide;GO:0009816//defense response to bacterium, incompatible interaction	gi|460390179|ref|XP_004240717.1|/0/PREDICTED: heat shock protein 83-like isoform 1 [Solanum lycopersicum]
Unigene30105_All	18.336	10.5227	7.07944	7.97002	9.5703	11.1455	10.4248	8.05606	14.1497	10.7808	16.8735	7.89012	8.98514	8.96172	8.47551	9.5909	K01115|1|5e-153|538|pop:POPTR_1096093|phospholipase D [EC:3.1.4.4]	GO:0005773//vacuole;GO:0005634//nucleus	GO:0004630//phospholipase D activity;GO:0005543//phospholipid binding;GO:0070290//NAPE-specific phospholipase D activity;GO:0032440//2-alkenal reductase [NAD(P)] activity	GO:0045892//negative regulation of transcription, DNA-dependent;GO:0009738//abscisic acid mediated signaling pathway;GO:0009407//toxin catabolic process;GO:0010363//regulation of plant-type hypersensitive response;GO:0031348//negative regulation of defense response;GO:0050832//defense response to fungus;GO:0043069//negative regulation of programmed cell death;GO:0016036//cellular response to phos…	gi|462404025|gb|EMJ09582.1|/2.31253e-152/hypothetical protein PRUPE_ppa000572mg [Prunus persica]
[truncated: 165 more rows]

## Sheet: DEGs of SVW resistance in P77
Genotype-specific transcriptional DEGs related to SVW resistance results in susceptible genotype (P77)
[truncated: 513 more rows]
