# Supplementary material for: Large-scale transcriptome comparison of sunflower genes responsive to Verticillium dahliae
Source: BMC Genomics. 2017 Jan 6;18:42. doi: 10.1186/s12864-016-3386-7 (PMC5219742; doi:10.1186/s12864-016-3386-7)
Supplement: Additional file 11: Table S12. — The raw data of q-PCR. (XLSX 78 kb) [file 12864_2016_3386_MOESM11_ESM.xlsx]

## Sheet: CK
The DEGs were randomly selected from the comparison between SCK-vs-PCK.
Well	Fluor	Target	Content	Sample	Cq	Cq Std. Dev	Set Point
A07	SYBR	18S	Unkn	SCK	14.2456	0.174159	60
B07	SYBR	18S	Unkn	SCK	14.1909	0.174159	60
C07	SYBR	18S	Unkn	SCK	13.9203	0.174159	60
F12	SYBR	18S	Unkn	PCK	14.7807	0.125709	60
G12	SYBR	18S	Unkn	PCK	14.5353	0.125709	60
H12	SYBR	18S	Unkn	PCK	14.7052	0.125709	60
C01	SYBR	Unigene1631	Unkn	SCK	24.7493	0.273796	60
A01	SYBR	Unigene1631	Unkn	SCK	25.0654	0.273796	60
B01	SYBR	Unigene1631	Unkn	SCK	25.2945	0.273796	60
F06	SYBR	Unigene1631	Unkn	PCK	25.2879	0.187456	60
H06	SYBR	Unigene1631	Unkn	PCK	25.1377	0.187456	60
G06	SYBR	Unigene1631	Unkn	PCK	24.9154	0.187456	60
Well	Fluor	Target	Content	Sample	Cq	Cq Std. Dev	Set Point
C07	SYBR	18S	Unkn	SCK	14.6208	0.254973	60
B07	SYBR	18S	Unkn	SCK	14.8728	0.254973	60
A07	SYBR	18S	Unkn	SCK	15.1307	0.254973	60
F12	SYBR	18S	Unkn	PCK	16.1281	0.167622	60
G12	SYBR	18S	Unkn	PCK	15.7938	0.167622	60
H12	SYBR	18S	Unkn	PCK	15.9831	0.167622	60
A01	SYBR	CL3405	Unkn	SCK	27.3947	0.219216	60
B01	SYBR	CL3405	Unkn	SCK	27.3784	0.219216	60
C01	SYBR	CL3405	Unkn	SCK	27.0071	0.219216	60
F06	SYBR	CL3405	Unkn	PCK	28.4357	0.206894	60
H06	SYBR	CL3405	Unkn	PCK	28.1466	0.206894	60
G06	SYBR	CL3405	Unkn	PCK	28.0347	0.206894	60
Well	Fluor	Target	Content	Sample	Cq	Cq Std. Dev	Set Point
A07	SYBR	18S	Unkn	SCK	14.2316	0.24944	60
B07	SYBR	18S	Unkn	SCK	14.4372	0.24944	60
C07	SYBR	18S	Unkn	SCK	13.9408	0.24944	60
F12	SYBR	18S	Unkn	PCK	14.9114	0.175105	60
G12	SYBR	18S	Unkn	PCK	14.5933	0.175105	60
H12	SYBR	18S	Unkn	PCK	14.6255	0.175105	60
C01	SYBR	CL3524	Unkn	SCK	31.257	0.24045	60
A01	SYBR	CL3524	Unkn	SCK	31.7274	0.24045	60
B01	SYBR	CL3524	Unkn	SCK	31.5787	0.24045	60
F06	SYBR	CL3524	Unkn	PCK	32.5501	0.105118	60
H06	SYBR	CL3524	Unkn	PCK	32.5813	0.105118	60
G06	SYBR	CL3524	Unkn	PCK	32.3857	0.105118	60
Well	Fluor	Target	Content	Sample	Cq	Cq Std. Dev	Set Point
A07	SYBR	18S	Unkn	SCK	14.0551	0.145544	60
B07	SYBR	18S	Unkn	SCK	14.154	0.145544	60
C07	SYBR	18S	Unkn	SCK	13.8675	0.145544	60
F12	SYBR	18S	Unkn	PCK	15.196	0.186459	60
G12	SYBR	18S	Unkn	PCK	14.8763	0.186459	60
H12	SYBR	18S	Unkn	PCK	15.2025	0.186459	60
C01	SYBR	CL4010	Unkn	SCK	33.7186	0.211273	60
A01	SYBR	CL4010	Unkn	SCK	33.435	0.211273	60
B01	SYBR	CL4010	Unkn	SCK	33.8481	0.211273	60
F06	SYBR	CL4010	Unkn	PCK	34.6339	0.254563	60
H06	SYBR	CL4010	Unkn	PCK	34.2189	0.254563	60
G06	SYBR	CL4010	Unkn	PCK	34.6818	0.254563	60
Well	Fluor	Target	Content	Sample	Cq	Cq Std. Dev	Set Point
B07	SYBR	18S	Unkn	SCK	13.679	0.187216	60
A07	SYBR	18S	Unkn	SCK	13.6876	0.187216	60
C07	SYBR	18S	Unkn	SCK	13.3591	0.187216	60
H12	SYBR	18S	Unkn	PCK	14.497	0.104794	60
G12	SYBR	18S	Unkn	PCK	14.6997	0.104794	60
F12	SYBR	18S	Unkn	PCK	14.6444	0.104794	60
B01	SYBR	CL4082	Unkn	SCK	21.8567	0.0632509	60
C01	SYBR	CL4082	Unkn	SCK	21.7444	0.0632509	60
A01	SYBR	CL4082	Unkn	SCK	21.851	0.0632509	60
F06	SYBR	CL4082	Unkn	PCK	24.9415	0.208629	60
H06	SYBR	CL4082	Unkn	PCK	24.692	0.208629	60
G06	SYBR	CL4082	Unkn	PCK	24.5271	0.208629	60
Well	Fluor	Target	Content	Sample	Cq	Cq Std. Dev	Set Point
A07	SYBR	18S	Unkn	SCK	13.7935	0.191868	60
B07	SYBR	18S	Unkn	SCK	13.7839	0.191868	60
C07	SYBR	18S	Unkn	SCK	13.4565	0.191868	60
F12	SYBR	18S	Unkn	PCK	14.7944	0.203158	60
G12	SYBR	18S	Unkn	PCK	14.3885	0.203158	60
H12	SYBR	18S	Unkn	PCK	14.6082	0.203158	60
C01	SYBR	CL7892	Unkn	SCK	26.9687	0.129892	60
A01	SYBR	CL7892	Unkn	SCK	27.2022	0.129892	60
B01	SYBR	CL7892	Unkn	SCK	27.1841	0.129892	60
F06	SYBR	CL7892	Unkn	PCK	32.4864	0.21126	60
H06	SYBR	CL7892	Unkn	PCK	32.8486	0.21126	60
G06	SYBR	CL7892	Unkn	PCK	32.479	0.21126	60
Well	Fluor	Target	Content	Sample	Cq	Cq Std. Dev	Set Point
A07	SYBR	18S	Unkn	SCK	13.845	0.125468	60
B07	SYBR	18S	Unkn	SCK	13.7788	0.125468	60
C07	SYBR	18S	Unkn	SCK	13.6023	0.125468	60
F12	SYBR	18S	Unkn	PCK	14.6402	0.0205616	60
G12	SYBR	18S	Unkn	PCK	14.6108	0.0205616	60
H12	SYBR	18S	Unkn	PCK	14.6006	0.0205616	60
C01	SYBR	CL9128	Unkn	SCK	26.1679	0.0967468	60
A01	SYBR	CL9128	Unkn	SCK	26.3161	0.0967468	60
B01	SYBR	CL9128	Unkn	SCK	26.3497	0.0967468	60
F06	SYBR	CL9128	Unkn	PCK	27.3177	0.0583663	60
H06	SYBR	CL9128	Unkn	PCK	27.3256	0.0583663	60
G06	SYBR	CL9128	Unkn	PCK	27.2208	0.0583663	60
Well	Fluor	Target	Content	Sample	Cq	Cq Std. Dev	Set Point
A07	SYBR	18S	Unkn	SCK	14.5501	0.250153	60
B07	SYBR	18S	Unkn	SCK	14.5791	0.250153	60
C07	SYBR	18S	Unkn	SCK	14.1321	0.250153	60
F12	SYBR	18S	Unkn	PCK	15.5701	0.125651	60
G12	SYBR	18S	Unkn	PCK	15.3508	0.125651	60
H12	SYBR	18S	Unkn	PCK	15.5668	0.125651	60
C01	SYBR	Unigene13817	Unkn	SCK	29.2024	0.0189068	60
A01	SYBR	Unigene13817	Unkn	SCK	29.201	0.0189068	60
B01	SYBR	Unigene13817	Unkn	SCK	29.169	0.0189068	60
F06	SYBR	Unigene13817	Unkn	PCK	29.5034	0.105464	60
H06	SYBR	Unigene13817	Unkn	PCK	29.6013	0.105464	60
G06	SYBR	Unigene13817	Unkn	PCK	29.3905	0.105464	60
Well	Fluor	Target	Content	Sample	Cq	Cq Std. Dev	Set Point
A07	SYBR	18S	Unkn	SCK	14.1983	0.269669	60
B07	SYBR	18S	Unkn	SCK	13.8043	0.269669	60
C07	SYBR	18S	Unkn	SCK	13.6824	0.269669	60
F12	SYBR	18S	Unkn	PCK	15.2414	0.217548	60
G12	SYBR	18S	Unkn	PCK	14.8111	0.217548	60
H12	SYBR	18S	Unkn	PCK	15.0821	0.217548	60
C01	SYBR	Unigene14253	Unkn	SCK	28.1857	0.0769911	60
A01	SYBR	Unigene14253	Unkn	SCK	28.1735	0.0769911	60
B01	SYBR	Unigene14253	Unkn	SCK	28.3126	0.0769911	60
F06	SYBR	Unigene14253	Unkn	PCK	32.0145	0.0529441	60
H06	SYBR	Unigene14253	Unkn	PCK	31.928	0.0529441	60
G06	SYBR	Unigene14253	Unkn	PCK	31.9184	0.0529441	60
Well	Fluor	Target	Content	Sample	Cq	Cq Std. Dev	Set Point
A07	SYBR	18S	Unkn	SCK	14.6653	0.213402	60
B07	SYBR	18S	Unkn	SCK	14.7139	0.213402	60
C07	SYBR	18S	Unkn	SCK	14.3224	0.213402	60
F12	SYBR	18S	Unkn	PCK	15.7329	0.0550547	60
G12	SYBR	18S	Unkn	PCK	15.6272	0.0550547	60
H12	SYBR	18S	Unkn	PCK	15.6532	0.0550547	60
C01	SYBR	Unigene55746	Unkn	SCK	29.0395	0.218969	60
A01	SYBR	Unigene55746	Unkn	SCK	29.4617	0.218969	60
B01	SYBR	Unigene55746	Unkn	SCK	29.3516	0.218969	60
F06	SYBR	Unigene55746	Unkn	PCK	29.5162	0.230135	60
H06	SYBR	Unigene55746	Unkn	PCK	29.0571	0.230135	60
G06	SYBR	Unigene55746	Unkn	PCK	29.3156	0.230135	60
Well	Fluor	Target	Content	Sample	Cq	Cq Std. Dev	Set Point
B09	SYBR	18S	Unkn	S72h	12.1185	0.0264114	60
H08	SYBR	18S	Unkn	S72h	12.0702	0.0264114	60
A09	SYBR	18S	Unkn	S72h	12.1127	0.0264114	60
H12	SYBR	18S	Unkn	PCK	14.6718	0.169978	60
F12	SYBR	18S	Unkn	PCK	14.7375	0.169978	60
G12	SYBR	18S	Unkn	PCK	14.4158	0.169978	60
H02	SYBR	CL341	Unkn	S72h	33.263	0.290449	60
A03	SYBR	CL341	Unkn	S72h	32.7174	0.290449	60
B03	SYBR	CL341	Unkn	S72h	32.8176	0.290449	60
F06	SYBR	CL341	Unkn	PCK	39.3548	0.347371	60
G06	SYBR	CL341	Unkn	PCK	39.6744	0.347371	60
H06	SYBR	CL341	Unkn	PCK	40.0488	0.347371	60
Well	Fluor	Target	Content	Sample	Cq	Cq Std. Dev	Set Point
B09	SYBR	18S	Unkn	S72h	11.5438	0.144705	60
A09	SYBR	18S	Unkn	S72h	11.8151	0.144705	60
H08	SYBR	18S	Unkn	S72h	11.5922	0.144705	60
H12	SYBR	18S	Unkn	PCK	14.1903	0.227791	60
G12	SYBR	18S	Unkn	PCK	14.0112	0.227791	60
F12	SYBR	18S	Unkn	PCK	14.4635	0.227791	60
H02	SYBR	Unigene41202	Unkn	S72h	40.1981	0.459348	60
B03	SYBR	Unigene41202	Unkn	S72h	41.1164	0.459348	60
A03	SYBR	Unigene41202	Unkn	S72h	40.6335	0.459348	60
F06	SYBR	Unigene41202	Unkn	PCK	36.0039	0.0561994	60
G06	SYBR	Unigene41202	Unkn	PCK	36.0279	0.0561994	60
H06	SYBR	Unigene41202	Unkn	PCK	36.111	0.0561994	60
Well	Fluor	Target	Content	Sample	Cq	Cq Std. Dev	Set Point
A07	SYBR	18S	Unkn	SCK	14.6917	0.262073	60
B07	SYBR	18S	Unkn	SCK	14.9399	0.262073	60
C07	SYBR	18S	Unkn	SCK	14.416	0.262073	60
F12	SYBR	18S	Unkn	PCK	15.2769	0.147469	60
G12	SYBR	18S	Unkn	PCK	15.2168	0.147469	60
H12	SYBR	18S	Unkn	PCK	15.4969	0.147469	60
C01	SYBR	CL9531	Unkn	SCK	23.7548	0.0929782	60
A01	SYBR	CL9531	Unkn	SCK	23.9211	0.0929782	60
B01	SYBR	CL9531	Unkn	SCK	23.91	0.0929782	60
F06	SYBR	CL9531	Unkn	PCK	26.1209	0.137822	60
H06	SYBR	CL9531	Unkn	PCK	25.9361	0.137822	60
G06	SYBR	CL9531	Unkn	PCK	25.8514	0.137822	60
Well	Fluor	Target	Content	Sample	Cq	Cq Std. Dev	Set Point
A07	SYBR	18S	Unkn	SCK	14.3867	0.238687	60
B07	SYBR	18S	Unkn	SCK	14.5662	0.238687	60
C07	SYBR	18S	Unkn	SCK	14.0934	0.238687	60
F12	SYBR	18S	Unkn	PCK	15.384	0.197933	60
G12	SYBR	18S	Unkn	PCK	15.0109	0.197933	60
H12	SYBR	18S	Unkn	PCK	15.0827	0.197933	60
C01	SYBR	Unigene8819	Unkn	SCK	26.7204	0.117043	60
A01	SYBR	Unigene8819	Unkn	SCK	26.9526	0.117043	60
B01	SYBR	Unigene8819	Unkn	SCK	26.8623	0.117043	60
F06	SYBR	Unigene8819	Unkn	PCK	30.2135	0.30583	60
H06	SYBR	Unigene8819	Unkn	PCK	30.5307	0.30583	60
G06	SYBR	Unigene8819	Unkn	PCK	29.9192	0.30583	60
Well	Fluor	Target	Content	Sample	Cq	Cq Std. Dev	Set Point
A07	SYBR	18S	Unkn	SCK	14.1349	0.216526	60
B07	SYBR	18S	Unkn	SCK	13.9867	0.216526	60
C07	SYBR	18S	Unkn	SCK	13.7084	0.216526	60
H12	SYBR	18S	Unkn	PCK	15.1964	0.220663	60
G12	SYBR	18S	Unkn	PCK	14.9157	0.220663	60
F12	SYBR	18S	Unkn	PCK	15.351	0.220663	60
C01	SYBR	Unigene16828	Unkn	SCK	22.15	0.0992236	60
A01	SYBR	Unigene16828	Unkn	SCK	22.3342	0.0992236	60
B01	SYBR	Unigene16828	Unkn	SCK	22.306	0.0992236	60
G06	SYBR	Unigene16828	Unkn	PCK	22.1851	0.0399636	60
F06	SYBR	Unigene16828	Unkn	PCK	22.2648	0.0399636	60
H06	SYBR	Unigene16828	Unkn	PCK	22.2306	0.0399636	60
Well	Fluor	Target	Content	Sample	Cq	Cq Std. Dev	Set Point
A07	SYBR	18S	Unkn	SCK	14.5122	0.174944	60
B07	SYBR	18S	Unkn	SCK	14.261	0.174944	60
C07	SYBR	18S	Unkn	SCK	14.1757	0.174944	60
F12	SYBR	18S	Unkn	PCK	15.8492	0.265849	60
G12	SYBR	18S	Unkn	PCK	15.432	0.265849	60
H12	SYBR	18S	Unkn	PCK	15.9261	0.265849	60
C01	SYBR	Unigene20846	Unkn	SCK	30.3196	0.11698	60
A01	SYBR	Unigene20846	Unkn	SCK	30.2208	0.11698	60
B01	SYBR	Unigene20846	Unkn	SCK	30.4539	0.11698	60
F06	SYBR	Unigene20846	Unkn	PCK	32.1846	0.146445	60
H06	SYBR	Unigene20846	Unkn	PCK	32.002	0.146445	60
G06	SYBR	Unigene20846	Unkn	PCK	31.8949	0.146445	60
Well	Fluor	Target	Content	Sample	Cq	Cq Std. Dev	Set Point
A07	SYBR	18S	Unkn	SCK	14.4316	0.220743	60
B07	SYBR	18S	Unkn	SCK	14.5893	0.220743	60
C07	SYBR	18S	Unkn	SCK	14.1534	0.220743	60
F12	SYBR	18S	Unkn	PCK	16.1143	0.28552	60
G12	SYBR	18S	Unkn	PCK	15.6624	0.28552	60
H12	SYBR	18S	Unkn	PCK	15.5861	0.28552	60
C01	SYBR	Unigene30333	Unkn	SCK	22.2033	0.0772803	60
A01	SYBR	Unigene30333	Unkn	SCK	22.2273	0.0772803	60
B01	SYBR	Unigene30333	Unkn	SCK	22.3475	0.0772803	60
F06	SYBR	Unigene30333	Unkn	PCK	22.5337	0.228564	60
H06	SYBR	Unigene30333	Unkn	PCK	22.2289	0.228564	60
G06	SYBR	Unigene30333	Unkn	PCK	22.0863	0.228564	60
Well	Fluor	Target	Content	Sample	Cq	Cq Std. Dev	Set Point
A07	SYBR	18S	Unkn	SCK	14.1736	0.191152	60
B07	SYBR	18S	Unkn	SCK	14.3463	0.191152	60
C07	SYBR	18S	Unkn	SCK	13.9646	0.191152	60
F12	SYBR	18S	Unkn	PCK	15.6993	0.247068	60
G12	SYBR	18S	Unkn	PCK	15.3241	0.247068	60
H12	SYBR	18S	Unkn	PCK	15.7902	0.247068	60
C01	SYBR	Unigene65156	Unkn	SCK	26.4927	0.27686	60
A01	SYBR	Unigene65156	Unkn	SCK	26.8712	0.27686	60
B01	SYBR	Unigene65156	Unkn	SCK	27.032	0.27686	60
F06	SYBR	Unigene65156	Unkn	PCK	30.017	0.27505	60
H06	SYBR	Unigene65156	Unkn	PCK	29.4987	0.27505	60
G06	SYBR	Unigene65156	Unkn	PCK	29.5981	0.27505	60

## Sheet: RD
The DEGs were randomly selected from RD data sets.
Well	Fluor	Target	Content	Sample	Cq	Cq Std. Dev	Set Point
B09	SYBR	18S	Unkn	S3d	12.1531	0.193234	60
A09	SYBR	18S	Unkn	S3d	12.5032	0.193234	60
H08	SYBR	18S	Unkn	S3d	12.1866	0.193234	60
D07	SYBR	18S	Unkn	S6h	13.2808	0.116349	60
E07	SYBR	18S	Unkn	S6h	13.0504	0.116349	60
F07	SYBR	18S	Unkn	S6h	13.1936	0.116349	60
D09	SYBR	18S	Unkn	S5d	17.6198	0.220375	60
C09	SYBR	18S	Unkn	S5d	17.2504	0.220375	60
E09	SYBR	18S	Unkn	S5d	17.2269	0.220375	60
E08	SYBR	18S	Unkn	S2d	14.0721	0.19256	60
F08	SYBR	18S	Unkn	S2d	14.2578	0.19256	60
G08	SYBR	18S	Unkn	S2d	13.8728	0.19256	60
D08	SYBR	18S	Unkn	S24h	15.2585	0.0836009	60
C08	SYBR	18S	Unkn	S24h	15.1502	0.0836009	60
B08	SYBR	18S	Unkn	S24h	15.3146	0.0836009	60
H07	SYBR	18S	Unkn	S12h	13.2107	0.261473	60
A08	SYBR	18S	Unkn	S12h	13.6933	0.261473	60
G07	SYBR	18S	Unkn	S12h	13.2775	0.261473	60
F09	SYBR	18S	Unkn	S10d	20.6894	0.184692	60
H09	SYBR	18S	Unkn	S10d	20.6492	0.184692	60
G09	SYBR	18S	Unkn	S10d	20.3513	0.184692	60
A07	SYBR	18S	Unkn	SCK	14.2456	0.174159	60
B07	SYBR	18S	Unkn	SCK	14.1909	0.174159	60
C07	SYBR	18S	Unkn	SCK	13.9203	0.174159	60
H02	SYBR	Unigene1631	Unkn	S3d	23.7038	0.0973812	60
B03	SYBR	Unigene1631	Unkn	S3d	23.8132	0.0973812	60
A03	SYBR	Unigene1631	Unkn	S3d	23.6189	0.0973812	60
F01	SYBR	Unigene1631	Unkn	S6h	24.2177	0.0863595	60
E01	SYBR	Unigene1631	Unkn	S6h	24.0468	0.0863595	60
D01	SYBR	Unigene1631	Unkn	S6h	24.1539	0.0863595	60
E03	SYBR	Unigene1631	Unkn	S5d	24.9415	0.212308	60
D03	SYBR	Unigene1631	Unkn	S5d	25.1044	0.212308	60
C03	SYBR	Unigene1631	Unkn	S5d	24.6833	0.212308	60
G02	SYBR	Unigene1631	Unkn	S2d	24.0947	0.0417394	60
F02	SYBR	Unigene1631	Unkn	S2d	24.1576	0.0417394	60
E02	SYBR	Unigene1631	Unkn	S2d	24.0785	0.0417394	60
D02	SYBR	Unigene1631	Unkn	S24h	22.5329	0.0480425	60
C02	SYBR	Unigene1631	Unkn	S24h	22.4987	0.0480425	60
B02	SYBR	Unigene1631	Unkn	S24h	22.5936	0.0480425	60
A02	SYBR	Unigene1631	Unkn	S12h	24.1784	0.0691218	60
H01	SYBR	Unigene1631	Unkn	S12h	24.0918	0.0691218	60
G01	SYBR	Unigene1631	Unkn	S12h	24.0418	0.0691218	60
F03	SYBR	Unigene1631	Unkn	S10d	25.2648	0.0928492	60
H03	SYBR	Unigene1631	Unkn	S10d	25.2285	0.0928492	60
G03	SYBR	Unigene1631	Unkn	S10d	25.089	0.0928492	60
C01	SYBR	Unigene1631	Unkn	SCK	24.7493	0.273796	60
A01	SYBR	Unigene1631	Unkn	SCK	25.0654	0.273796	60
B01	SYBR	Unigene1631	Unkn	SCK	25.2945	0.273796	60
Well	Fluor	Target	Content	Sample	Cq	Cq Std. Dev	Set Point
H08	SYBR	18S	Unkn	S3d	12.028	0.223667	60
B09	SYBR	18S	Unkn	S3d	12.4066	0.223667	60
A09	SYBR	18S	Unkn	S3d	12.4236	0.223667	60
F07	SYBR	18S	Unkn	S6h	14.0004	0.102275	60
E07	SYBR	18S	Unkn	S6h	13.7971	0.102275	60
D07	SYBR	18S	Unkn	S6h	13.9186	0.102275	60
C09	SYBR	18S	Unkn	S5d	17.521	0.170217	60
E09	SYBR	18S	Unkn	S5d	17.2851	0.170217	60
D09	SYBR	18S	Unkn	S5d	17.6156	0.170217	60
F08	SYBR	18S	Unkn	S2d	14.8521	0.254958	60
E08	SYBR	18S	Unkn	S2d	14.4707	0.254958	60
G08	SYBR	18S	Unkn	S2d	14.3682	0.254958	60
C08	SYBR	18S	Unkn	S24h	15.448	0.129685	60
B08	SYBR	18S	Unkn	S24h	15.707	0.129685	60
D08	SYBR	18S	Unkn	S24h	15.5642	0.129685	60
A08	SYBR	18S	Unkn	S12h	14.3296	0.217176	60
G07	SYBR	18S	Unkn	S12h	13.9054	0.217176	60
H07	SYBR	18S	Unkn	S12h	14.0366	0.217176	60
H09	SYBR	18S	Unkn	S10d	21.1706	0.138835	60
G09	SYBR	18S	Unkn	S10d	20.915	0.138835	60
F09	SYBR	18S	Unkn	S10d	21.1367	0.138835	60
C07	SYBR	18S	Unkn	SCK	14.6208	0.254973	60
B07	SYBR	18S	Unkn	SCK	14.8728	0.254973	60
A07	SYBR	18S	Unkn	SCK	15.1307	0.254973	60
H02	SYBR	CL3405	Unkn	S3d	24.2658	0.20759	60
B03	SYBR	CL3405	Unkn	S3d	24.681	0.20759	60
A03	SYBR	CL3405	Unkn	S3d	24.4767	0.20759	60
E01	SYBR	CL3405	Unkn	S6h	26.1867	0.17626	60
F01	SYBR	CL3405	Unkn	S6h	25.9647	0.17626	60
D01	SYBR	CL3405	Unkn	S6h	26.3129	0.17626	60
D03	SYBR	CL3405	Unkn	S5d	27.3784	0.190168	60
E03	SYBR	CL3405	Unkn	S5d	27.0437	0.190168	60
C03	SYBR	CL3405	Unkn	S5d	27.0547	0.190168	60
G02	SYBR	CL3405	Unkn	S2d	25.779	0.0754697	60
E02	SYBR	CL3405	Unkn	S2d	25.6589	0.0754697	60
F02	SYBR	CL3405	Unkn	S2d	25.7982	0.0754697	60
C02	SYBR	CL3405	Unkn	S24h	24.9264	0.0979743	60
D02	SYBR	CL3405	Unkn	S24h	24.9948	0.0979743	60
B02	SYBR	CL3405	Unkn	S24h	25.1197	0.0979743	60
G01	SYBR	CL3405	Unkn	S12h	26.4874	0.15636	60
A02	SYBR	CL3405	Unkn	S12h	26.6137	0.15636	60
H01	SYBR	CL3405	Unkn	S12h	26.7983	0.15636	60
G03	SYBR	CL3405	Unkn	S10d	28.1689	0.140142	60
F03	SYBR	CL3405	Unkn	S10d	28.2875	0.140142	60
H03	SYBR	CL3405	Unkn	S10d	28.4481	0.140142	60
A01	SYBR	CL3405	Unkn	SCK	27.3947	0.219216	60
B01	SYBR	CL3405	Unkn	SCK	27.3784	0.219216	60
C01	SYBR	CL3405	Unkn	SCK	27.0071	0.219216	60
Well	Fluor	Target	Content	Sample	Cq	Cq Std. Dev	Set Point
B09	SYBR	18S	Unkn	S3d	11.798	0.240523	60
A09	SYBR	18S	Unkn	S3d	11.3414	0.240523	60
H08	SYBR	18S	Unkn	S3d	11.4386	0.240523	60
D07	SYBR	18S	Unkn	S6h	14.0435	0.355971	60
E07	SYBR	18S	Unkn	S6h	13.4782	0.355971	60
F07	SYBR	18S	Unkn	S6h	13.3861	0.355971	60
D09	SYBR	18S	Unkn	S5d	17.1026	0.24494	60
C09	SYBR	18S	Unkn	S5d	16.7764	0.24494	60
E09	SYBR	18S	Unkn	S5d	16.623	0.24494	60
E08	SYBR	18S	Unkn	S2d	13.5273	0.0886362	60
F08	SYBR	18S	Unkn	S2d	13.6657	0.0886362	60
G08	SYBR	18S	Unkn	S2d	13.5005	0.0886362	60
D08	SYBR	18S	Unkn	S24h	14.9518	0.202612	60
C08	SYBR	18S	Unkn	S24h	14.8244	0.202612	60
B08	SYBR	18S	Unkn	S24h	15.2212	0.202612	60
H07	SYBR	18S	Unkn	S12h	13.0988	0.226954	60
A08	SYBR	18S	Unkn	S12h	13.2667	0.226954	60
G07	SYBR	18S	Unkn	S12h	12.8176	0.226954	60
F09	SYBR	18S	Unkn	S10d	20.6145	0.19821	60
H09	SYBR	18S	Unkn	S10d	20.3901	0.19821	60
G09	SYBR	18S	Unkn	S10d	20.2192	0.19821	60
A07	SYBR	18S	Unkn	SCK	14.2316	0.24944	60
B07	SYBR	18S	Unkn	SCK	14.4372	0.24944	60
C07	SYBR	18S	Unkn	SCK	13.9408	0.24944	60
H02	SYBR	CL3524	Unkn	S3d	27.5634	0.160628	60
B03	SYBR	CL3524	Unkn	S3d	27.8825	0.160628	60
A03	SYBR	CL3524	Unkn	S3d	27.6906	0.160628	60
F01	SYBR	CL3524	Unkn	S6h	28.1421	0.0849735	60
E01	SYBR	CL3524	Unkn	S6h	27.9722	0.0849735	60
D01	SYBR	CL3524	Unkn	S6h	28.0547	0.0849735	60
E03	SYBR	CL3524	Unkn	S5d	28.7436	0.223985	60
D03	SYBR	CL3524	Unkn	S5d	29.1523	0.223985	60
C03	SYBR	CL3524	Unkn	S5d	29.1069	0.223985	60
G02	SYBR	CL3524	Unkn	S2d	26.8203	0.0992885	60
F02	SYBR	CL3524	Unkn	S2d	27.0151	0.0992885	60
E02	SYBR	CL3524	Unkn	S2d	26.9509	0.0992885	60
D02	SYBR	CL3524	Unkn	S24h	25.7969	0.11066	60
C02	SYBR	CL3524	Unkn	S24h	25.6077	0.11066	60
B02	SYBR	CL3524	Unkn	S24h	25.8018	0.11066	60
A02	SYBR	CL3524	Unkn	S12h	28.25	0.25714	60
H01	SYBR	CL3524	Unkn	S12h	27.9374	0.25714	60
G01	SYBR	CL3524	Unkn	S12h	27.7401	0.25714	60
F03	SYBR	CL3524	Unkn	S10d	32.1772	0.195104	60
H03	SYBR	CL3524	Unkn	S10d	31.7957	0.195104	60
G03	SYBR	CL3524	Unkn	S10d	32.0577	0.195104	60
C01	SYBR	CL3524	Unkn	SCK	31.257	0.24045	60
A01	SYBR	CL3524	Unkn	SCK	31.7274	0.24045	60
B01	SYBR	CL3524	Unkn	SCK	31.5787	0.24045	60
Well	Fluor	Target	Content	Sample	Cq	Cq Std. Dev	Set Point
B09	SYBR	18S	Unkn	S3d	12.5149	0.236794	60
A09	SYBR	18S	Unkn	S3d	12.9822	0.236794	60
H08	SYBR	18S	Unkn	S3d	12.6821	0.236794	60
D07	SYBR	18S	Unkn	S6h	13.6283	0.190369	60
E07	SYBR	18S	Unkn	S6h	13.2642	0.190369	60
F07	SYBR	18S	Unkn	S6h	13.3497	0.190369	60
D09	SYBR	18S	Unkn	S5d	17.7338	0.181209	60
C09	SYBR	18S	Unkn	S5d	17.4519	0.181209	60
E09	SYBR	18S	Unkn	S5d	17.3956	0.181209	60
E08	SYBR	18S	Unkn	S2d	14.3039	0.0898035	60
F08	SYBR	18S	Unkn	S2d	14.3768	0.0898035	60
G08	SYBR	18S	Unkn	S2d	14.1982	0.0898035	60
D08	SYBR	18S	Unkn	S24h	15.4713	0.213228	60
C08	SYBR	18S	Unkn	S24h	15.2222	0.213228	60
B08	SYBR	18S	Unkn	S24h	15.6465	0.213228	60
H07	SYBR	18S	Unkn	S12h	13.4711	0.244329	60
A08	SYBR	18S	Unkn	S12h	13.6853	0.244329	60
G07	SYBR	18S	Unkn	S12h	13.1979	0.244329	60
F09	SYBR	18S	Unkn	S10d	20.6255	0.211667	60
H09	SYBR	18S	Unkn	S10d	20.8924	0.211667	60
G09	SYBR	18S	Unkn	S10d	20.4744	0.211667	60
A07	SYBR	18S	Unkn	SCK	14.0551	0.145544	60
B07	SYBR	18S	Unkn	SCK	14.154	0.145544	60
C07	SYBR	18S	Unkn	SCK	13.8675	0.145544	60
H02	SYBR	CL4010	Unkn	S3d	31.5881	0.0969026	60
B03	SYBR	CL4010	Unkn	S3d	31.3986	0.0969026	60
A03	SYBR	CL4010	Unkn	S3d	31.4583	0.0969026	60
F01	SYBR	CL4010	Unkn	S6h	31.5249	0.199126	60
E01	SYBR	CL4010	Unkn	S6h	31.2275	0.199126	60
D01	SYBR	CL4010	Unkn	S6h	31.6056	0.199126	60
E03	SYBR	CL4010	Unkn	S5d	33.2912	0.143043	60
D03	SYBR	CL4010	Unkn	S5d	33.41	0.143043	60
C03	SYBR	CL4010	Unkn	S5d	33.1252	0.143043	60
G02	SYBR	CL4010	Unkn	S2d	30.2259	0.0835725	60
F02	SYBR	CL4010	Unkn	S2d	30.2859	0.0835725	60
E02	SYBR	CL4010	Unkn	S2d	30.391	0.0835725	60
D02	SYBR	CL4010	Unkn	S24h	29.405	0.19619	60
C02	SYBR	CL4010	Unkn	S24h	29.7973	0.19619	60
B02	SYBR	CL4010	Unkn	S24h	29.6103	0.19619	60
A02	SYBR	CL4010	Unkn	S12h	31.7526	0.248647	60
H01	SYBR	CL4010	Unkn	S12h	31.2657	0.248647	60
G01	SYBR	CL4010	Unkn	S12h	31.4213	0.248647	60
F03	SYBR	CL4010	Unkn	S10d	35.8497	0.233679	60
H03	SYBR	CL4010	Unkn	S10d	35.8428	0.233679	60
G03	SYBR	CL4010	Unkn	S10d	35.4415	0.233679	60
C01	SYBR	CL4010	Unkn	SCK	33.7186	0.211273	60
A01	SYBR	CL4010	Unkn	SCK	33.435	0.211273	60
B01	SYBR	CL4010	Unkn	SCK	33.8481	0.211273	60
Well	Fluor	Target	Content	Sample	Cq	Cq Std. Dev	Set Point
B09	SYBR	18S	Unkn	S3d	12.2478	0.222705	60
H08	SYBR	18S	Unkn	S3d	11.8024	0.222705	60
A09	SYBR	18S	Unkn	S3d	12.0276	0.222705	60
F07	SYBR	18S	Unkn	S6h	12.4921	0.113854	60
E07	SYBR	18S	Unkn	S6h	12.3174	0.113854	60
D07	SYBR	18S	Unkn	S6h	12.5312	0.113854	60
D09	SYBR	18S	Unkn	S5d	17.0058	0.0558062	60
E09	SYBR	18S	Unkn	S5d	16.9045	0.0558062	60
C09	SYBR	18S	Unkn	S5d	16.9145	0.0558062	60
F08	SYBR	18S	Unkn	S2d	13.1747	0.0521778	60
E08	SYBR	18S	Unkn	S2d	13.0746	0.0521778	60
G08	SYBR	18S	Unkn	S2d	13.1501	0.0521778	60
D08	SYBR	18S	Unkn	S24h	14.4384	0.215626	60
C08	SYBR	18S	Unkn	S24h	14.3696	0.215626	60
B08	SYBR	18S	Unkn	S24h	14.7726	0.215626	60
H07	SYBR	18S	Unkn	S12h	12.4274	0.216736	60
G07	SYBR	18S	Unkn	S12h	12.3866	0.216736	60
A08	SYBR	18S	Unkn	S12h	12.7808	0.216736	60
F09	SYBR	18S	Unkn	S10d	20.2677	0.0786503	60
H09	SYBR	18S	Unkn	S10d	20.253	0.0786503	60
G09	SYBR	18S	Unkn	S10d	20.1247	0.0786503	60
B07	SYBR	18S	Unkn	SCK	13.679	0.187216	60
A07	SYBR	18S	Unkn	SCK	13.6876	0.187216	60
C07	SYBR	18S	Unkn	SCK	13.3591	0.187216	60
B03	SYBR	CL4082	Unkn	S3d	21.4521	0.105812	60
H02	SYBR	CL4082	Unkn	S3d	21.2413	0.105812	60
A03	SYBR	CL4082	Unkn	S3d	21.3631	0.105812	60
F01	SYBR	CL4082	Unkn	S6h	21.0996	0.180043	60
E01	SYBR	CL4082	Unkn	S6h	20.816	0.180043	60
D01	SYBR	CL4082	Unkn	S6h	21.15	0.180043	60
C03	SYBR	CL4082	Unkn	S5d	21.765	0.151058	60
D03	SYBR	CL4082	Unkn	S5d	21.8923	0.151058	60
E03	SYBR	CL4082	Unkn	S5d	21.5914	0.151058	60
E02	SYBR	CL4082	Unkn	S2d	20.8359	0.228652	60
F02	SYBR	CL4082	Unkn	S2d	20.9999	0.228652	60
G02	SYBR	CL4082	Unkn	S2d	20.5483	0.228652	60
C02	SYBR	CL4082	Unkn	S24h	17.3923	0.133566	60
B02	SYBR	CL4082	Unkn	S24h	17.659	0.133566	60
D02	SYBR	CL4082	Unkn	S24h	17.5125	0.133566	60
A02	SYBR	CL4082	Unkn	S12h	21.2514	0.0961635	60
G01	SYBR	CL4082	Unkn	S12h	21.0723	0.0961635	60
H01	SYBR	CL4082	Unkn	S12h	21.1012	0.0961635	60
F03	SYBR	CL4082	Unkn	S10d	24.0964	0.152087	60
G03	SYBR	CL4082	Unkn	S10d	23.7927	0.152087	60
H03	SYBR	CL4082	Unkn	S10d	23.9291	0.152087	60
B01	SYBR	CL4082	Unkn	SCK	21.8567	0.0632509	60
C01	SYBR	CL4082	Unkn	SCK	21.7444	0.0632509	60
A01	SYBR	CL4082	Unkn	SCK	21.851	0.0632509	60
Well	Fluor	Target	Content	Sample	Cq	Cq Std. Dev	Set Point
B09	SYBR	18S	Unkn	S3d	11.7489	0.194106	60
A09	SYBR	18S	Unkn	S3d	12.1353	0.194106	60
H08	SYBR	18S	Unkn	S3d	11.9743	0.194106	60
D07	SYBR	18S	Unkn	S6h	12.7846	0.271269	60
E07	SYBR	18S	Unkn	S6h	12.2854	0.271269	60
F07	SYBR	18S	Unkn	S6h	12.3509	0.271269	60
D09	SYBR	18S	Unkn	S5d	17.1239	0.210892	60
C09	SYBR	18S	Unkn	S5d	17.095	0.210892	60
E09	SYBR	18S	Unkn	S5d	16.745	0.210892	60
E08	SYBR	18S	Unkn	S2d	13.7457	0.256664	60
F08	SYBR	18S	Unkn	S2d	13.2893	0.256664	60
G08	SYBR	18S	Unkn	S2d	13.314	0.256664	60
D08	SYBR	18S	Unkn	S24h	14.2889	0.161053	60
C08	SYBR	18S	Unkn	S24h	14.4552	0.161053	60
B08	SYBR	18S	Unkn	S24h	14.6109	0.161053	60
H07	SYBR	18S	Unkn	S12h	12.5873	0.264761	60
A08	SYBR	18S	Unkn	S12h	12.9308	0.264761	60
G07	SYBR	18S	Unkn	S12h	12.41	0.264761	60
F09	SYBR	18S	Unkn	S10d	20.0722	0.0984379	60
H09	SYBR	18S	Unkn	S10d	20.1221	0.0984379	60
G09	SYBR	18S	Unkn	S10d	19.9322	0.0984379	60
A07	SYBR	18S	Unkn	SCK	13.7935	0.191868	60
B07	SYBR	18S	Unkn	SCK	13.7839	0.191868	60
C07	SYBR	18S	Unkn	SCK	13.4565	0.191868	60
H02	SYBR	CL7892	Unkn	S3d	26.462	0.225212	60
B03	SYBR	CL7892	Unkn	S3d	26.8716	0.225212	60
A03	SYBR	CL7892	Unkn	S3d	26.5046	0.225212	60
F01	SYBR	CL7892	Unkn	S6h	27.0233	0.0438118	60
E01	SYBR	CL7892	Unkn	S6h	27.0337	0.0438118	60
D01	SYBR	CL7892	Unkn	S6h	27.1039	0.0438118	60
E03	SYBR	CL7892	Unkn	S5d	29.15	0.185953	60
D03	SYBR	CL7892	Unkn	S5d	29.5093	0.185953	60
C03	SYBR	CL7892	Unkn	S5d	29.2464	0.185953	60
G02	SYBR	CL7892	Unkn	S2d	27.8273	0.198509	60
F02	SYBR	CL7892	Unkn	S2d	28.0369	0.198509	60
E02	SYBR	CL7892	Unkn	S2d	28.2241	0.198509	60
D02	SYBR	CL7892	Unkn	S24h	25.4243	0.175986	60
C02	SYBR	CL7892	Unkn	S24h	25.1771	0.175986	60
B02	SYBR	CL7892	Unkn	S24h	25.5177	0.175986	60
A02	SYBR	CL7892	Unkn	S12h	27.6446	0.237585	60
H01	SYBR	CL7892	Unkn	S12h	27.1783	0.237585	60
G01	SYBR	CL7892	Unkn	S12h	27.3326	0.237585	60
F03	SYBR	CL7892	Unkn	S10d	34.078	0.15411	60
H03	SYBR	CL7892	Unkn	S10d	33.8478	0.15411	60
G03	SYBR	CL7892	Unkn	S10d	34.1404	0.15411	60
C01	SYBR	CL7892	Unkn	SCK	26.9687	0.129892	60
A01	SYBR	CL7892	Unkn	SCK	27.2022	0.129892	60
B01	SYBR	CL7892	Unkn	SCK	27.1841	0.129892	60
Well	Fluor	Target	Content	Sample	Cq	Cq Std. Dev	Set Point
B09	SYBR	18S	Unkn	S3d	12.6574	0.317167	60
A09	SYBR	18S	Unkn	S3d	12.8145	0.317167	60
H08	SYBR	18S	Unkn	S3d	12.2037	0.317167	60
D07	SYBR	18S	Unkn	S6h	13.4647	0.19393	60
E07	SYBR	18S	Unkn	S6h	13.0808	0.19393	60
F07	SYBR	18S	Unkn	S6h	13.2254	0.19393	60
D09	SYBR	18S	Unkn	S5d	17.4013	0.114705	60
C09	SYBR	18S	Unkn	S5d	17.2475	0.114705	60
E09	SYBR	18S	Unkn	S5d	17.177	0.114705	60
E08	SYBR	18S	Unkn	S2d	13.8657	0.253194	60
F08	SYBR	18S	Unkn	S2d	13.7536	0.253194	60
G08	SYBR	18S	Unkn	S2d	13.382	0.253194	60
D08	SYBR	18S	Unkn	S24h	14.7263	0.237482	60
C08	SYBR	18S	Unkn	S24h	14.6008	0.237482	60
B08	SYBR	18S	Unkn	S24h	15.0603	0.237482	60
H07	SYBR	18S	Unkn	S12h	13.0262	0.215768	60
A08	SYBR	18S	Unkn	S12h	13.2012	0.215768	60
G07	SYBR	18S	Unkn	S12h	12.7721	0.215768	60
F09	SYBR	18S	Unkn	S10d	20.4555	0.111692	60
H09	SYBR	18S	Unkn	S10d	20.5087	0.111692	60
G09	SYBR	18S	Unkn	S10d	20.2942	0.111692	60
A07	SYBR	18S	Unkn	SCK	13.845	0.125468	60
B07	SYBR	18S	Unkn	SCK	13.7788	0.125468	60
C07	SYBR	18S	Unkn	SCK	13.6023	0.125468	60
H02	SYBR	CL9128	Unkn	S3d	24.3071	0.0666382	60
B03	SYBR	CL9128	Unkn	S3d	24.438	0.0666382	60
A03	SYBR	CL9128	Unkn	S3d	24.3941	0.0666382	60
F01	SYBR	CL9128	Unkn	S6h	25.4745	0.0668325	60
E01	SYBR	CL9128	Unkn	S6h	25.6077	0.0668325	60
D01	SYBR	CL9128	Unkn	S6h	25.551	0.0668325	60
E03	SYBR	CL9128	Unkn	S5d	24.9781	0.138937	60
D03	SYBR	CL9128	Unkn	S5d	25.128	0.138937	60
C03	SYBR	CL9128	Unkn	S5d	24.8504	0.138937	60
G02	SYBR	CL9128	Unkn	S2d	23.6633	0.110478	60
F02	SYBR	CL9128	Unkn	S2d	23.8186	0.110478	60
E02	SYBR	CL9128	Unkn	S2d	23.8771	0.110478	60
D02	SYBR	CL9128	Unkn	S24h	21.691	0.179625	60
C02	SYBR	CL9128	Unkn	S24h	21.6365	0.179625	60
B02	SYBR	CL9128	Unkn	S24h	21.9712	0.179625	60
A02	SYBR	CL9128	Unkn	S12h	24.5019	0.149249	60
H01	SYBR	CL9128	Unkn	S12h	24.2599	0.149249	60
G01	SYBR	CL9128	Unkn	S12h	24.2295	0.149249	60
F03	SYBR	CL9128	Unkn	S10d	26.8277	0.298862	60
H03	SYBR	CL9128	Unkn	S10d	27.1739	0.298862	60
G03	SYBR	CL9128	Unkn	S10d	26.5789	0.298862	60
C01	SYBR	CL9128	Unkn	SCK	26.1679	0.0967468	60
A01	SYBR	CL9128	Unkn	SCK	26.3161	0.0967468	60
B01	SYBR	CL9128	Unkn	SCK	26.3497	0.0967468	60
Well	Fluor	Target	Content	Sample	Cq	Cq Std. Dev	Set Point
B09	SYBR	18S	Unkn	S3d	12.7849	0.234595	60
A09	SYBR	18S	Unkn	S3d	13.1969	0.234595	60
H08	SYBR	18S	Unkn	S3d	12.7965	0.234595	60
D07	SYBR	18S	Unkn	S6h	13.6827	0.18316	60
E07	SYBR	18S	Unkn	S6h	13.3353	0.18316	60
F07	SYBR	18S	Unkn	S6h	13.4085	0.18316	60
D09	SYBR	18S	Unkn	S5d	18.0372	0.167166	60
C09	SYBR	18S	Unkn	S5d	17.7946	0.167166	60
E09	SYBR	18S	Unkn	S5d	17.7167	0.167166	60
E08	SYBR	18S	Unkn	S2d	14.2493	0.245188	60
F08	SYBR	18S	Unkn	S2d	14.5905	0.245188	60
G08	SYBR	18S	Unkn	S2d	14.1149	0.245188	60
D08	SYBR	18S	Unkn	S24h	15.579	0.174132	60
C08	SYBR	18S	Unkn	S24h	15.3544	0.174132	60
B08	SYBR	18S	Unkn	S24h	15.6972	0.174132	60
H07	SYBR	18S	Unkn	S12h	13.6324	0.141167	60
A08	SYBR	18S	Unkn	S12h	13.8857	0.141167	60
G07	SYBR	18S	Unkn	S12h	13.651	0.141167	60
F09	SYBR	18S	Unkn	S10d	20.8815	0.141387	60
H09	SYBR	18S	Unkn	S10d	20.7957	0.141387	60
G09	SYBR	18S	Unkn	S10d	20.6053	0.141387	60
A07	SYBR	18S	Unkn	SCK	14.5501	0.250153	60
B07	SYBR	18S	Unkn	SCK	14.5791	0.250153	60
C07	SYBR	18S	Unkn	SCK	14.1321	0.250153	60
H02	SYBR	Unigene13817	Unkn	S3d	26.2751	0.179692	60
B03	SYBR	Unigene13817	Unkn	S3d	26.6335	0.179692	60
A03	SYBR	Unigene13817	Unkn	S3d	26.4776	0.179692	60
F01	SYBR	Unigene13817	Unkn	S6h	28.0841	0.108745	60
E01	SYBR	Unigene13817	Unkn	S6h	27.9058	0.108745	60
D01	SYBR	Unigene13817	Unkn	S6h	28.1028	0.108745	60
E03	SYBR	Unigene13817	Unkn	S5d	29.1571	0.156457	60
D03	SYBR	Unigene13817	Unkn	S5d	29.4021	0.156457	60
C03	SYBR	Unigene13817	Unkn	S5d	29.1111	0.156457	60
G02	SYBR	Unigene13817	Unkn	S2d	27.3317	0.140532	60
F02	SYBR	Unigene13817	Unkn	S2d	27.58	0.140532	60
E02	SYBR	Unigene13817	Unkn	S2d	27.57	0.140532	60
D02	SYBR	Unigene13817	Unkn	S24h	27.9841	0.0083567	60
C02	SYBR	Unigene13817	Unkn	S24h	27.9845	0.0083567	60
B02	SYBR	Unigene13817	Unkn	S24h	27.9698	0.0083567	60
A02	SYBR	Unigene13817	Unkn	S12h	28.1365	0.20526	60
H01	SYBR	Unigene13817	Unkn	S12h	28.1308	0.20526	60
G01	SYBR	Unigene13817	Unkn	S12h	27.7782	0.20526	60
F03	SYBR	Unigene13817	Unkn	S10d	29.5432	0.298671	60
H03	SYBR	Unigene13817	Unkn	S10d	29.2007	0.298671	60
G03	SYBR	Unigene13817	Unkn	S10d	28.9481	0.298671	60
C01	SYBR	Unigene13817	Unkn	SCK	29.2024	0.0189068	60
A01	SYBR	Unigene13817	Unkn	SCK	29.201	0.0189068	60
B01	SYBR	Unigene13817	Unkn	SCK	29.169	0.0189068	60
Well	Fluor	Target	Content	Sample	Cq	Cq Std. Dev	Set Point
B09	SYBR	18S	Unkn	S3d	13.1984	0.136021	60
A09	SYBR	18S	Unkn	S3d	13.2321	0.136021	60
H08	SYBR	18S	Unkn	S3d	12.9815	0.136021	60
D07	SYBR	18S	Unkn	S6h	13.3933	0.125363	60
E07	SYBR	18S	Unkn	S6h	13.1629	0.125363	60
F07	SYBR	18S	Unkn	S6h	13.3637	0.125363	60
D09	SYBR	18S	Unkn	S5d	18.031	0.138061	60
C09	SYBR	18S	Unkn	S5d	17.9623	0.138061	60
E09	SYBR	18S	Unkn	S5d	17.7651	0.138061	60
E08	SYBR	18S	Unkn	S2d	14.3116	0.0830883	60
F08	SYBR	18S	Unkn	S2d	14.3853	0.0830883	60
G08	SYBR	18S	Unkn	S2d	14.2195	0.0830883	60
D08	SYBR	18S	Unkn	S24h	15.5731	0.191614	60
C08	SYBR	18S	Unkn	S24h	15.2314	0.191614	60
B08	SYBR	18S	Unkn	S24h	15.5525	0.191614	60
H07	SYBR	18S	Unkn	S12h	13.5284	0.163198	60
A08	SYBR	18S	Unkn	S12h	13.7631	0.163198	60
G07	SYBR	18S	Unkn	S12h	13.4493	0.163198	60
F09	SYBR	18S	Unkn	S10d	21.3705	0.246454	60
H09	SYBR	18S	Unkn	S10d	21.256	0.246454	60
G09	SYBR	18S	Unkn	S10d	20.898	0.246454	60
A07	SYBR	18S	Unkn	SCK	14.6653	0.213402	60
B07	SYBR	18S	Unkn	SCK	14.7139	0.213402	60
C07	SYBR	18S	Unkn	SCK	14.3224	0.213402	60
H02	SYBR	Unigene55746	Unkn	S3d	26.9264	0.180243	60
B03	SYBR	Unigene55746	Unkn	S3d	27.234	0.180243	60
A03	SYBR	Unigene55746	Unkn	S3d	26.9173	0.180243	60
F01	SYBR	Unigene55746	Unkn	S6h	26.1444	0.178842	60
E01	SYBR	Unigene55746	Unkn	S6h	26.4719	0.178842	60
D01	SYBR	Unigene55746	Unkn	S6h	26.4327	0.178842	60
E03	SYBR	Unigene55746	Unkn	S5d	27.0222	0.219837	60
D03	SYBR	Unigene55746	Unkn	S5d	27.4439	0.219837	60
C03	SYBR	Unigene55746	Unkn	S5d	27.3407	0.219837	60
G02	SYBR	Unigene55746	Unkn	S2d	25.7152	0.189957	60
F02	SYBR	Unigene55746	Unkn	S2d	26.0367	0.189957	60
E02	SYBR	Unigene55746	Unkn	S2d	26.0513	0.189957	60
D02	SYBR	Unigene55746	Unkn	S24h	24.2741	0.035629	60
C02	SYBR	Unigene55746	Unkn	S24h	24.2613	0.035629	60
B02	SYBR	Unigene55746	Unkn	S24h	24.3284	0.035629	60
A02	SYBR	Unigene55746	Unkn	S12h	27.4727	0.279932	60
H01	SYBR	Unigene55746	Unkn	S12h	27.2616	0.279932	60
G01	SYBR	Unigene55746	Unkn	S12h	26.9181	0.279932	60
F03	SYBR	Unigene55746	Unkn	S10d	28.9541	0.261438	60
H03	SYBR	Unigene55746	Unkn	S10d	28.5332	0.261438	60
G03	SYBR	Unigene55746	Unkn	S10d	28.475	0.261438	60
C01	SYBR	Unigene55746	Unkn	SCK	29.0395	0.218969	60
A01	SYBR	Unigene55746	Unkn	SCK	29.4617	0.218969	60
B01	SYBR	Unigene55746	Unkn	SCK	29.3516	0.218969	60
Well	Fluor	Target	Content	Sample	Cq	Cq Std. Dev	Set Point
B09	SYBR	18S	Unkn	S3d	12.1185	0.0264114	60
H08	SYBR	18S	Unkn	S3d	12.0702	0.0264114	60
A09	SYBR	18S	Unkn	S3d	12.1127	0.0264114	60
F07	SYBR	18S	Unkn	S6h	12.4229	0.183478	60
D07	SYBR	18S	Unkn	S6h	12.4002	0.183478	60
E07	SYBR	18S	Unkn	S6h	12.0944	0.183478	60
C09	SYBR	18S	Unkn	S5d	17.183	0.0523494	60
E09	SYBR	18S	Unkn	S5d	17.0922	0.0523494	60
D09	SYBR	18S	Unkn	S5d	17.1828	0.0523494	60
E08	SYBR	18S	Unkn	S2d	13.3453	0.120714	60
G08	SYBR	18S	Unkn	S2d	13.3163	0.120714	60
F08	SYBR	18S	Unkn	S2d	13.5384	0.120714	60
C08	SYBR	18S	Unkn	S24h	14.456	0.142895	60
D08	SYBR	18S	Unkn	S24h	14.2295	0.142895	60
B08	SYBR	18S	Unkn	S24h	14.4937	0.142895	60
H07	SYBR	18S	Unkn	S12h	12.7915	0.30363	60
A08	SYBR	18S	Unkn	S12h	12.84	0.30363	60
G07	SYBR	18S	Unkn	S12h	12.2915	0.30363	60
H09	SYBR	18S	Unkn	S10d	20.1178	0.184702	60
G09	SYBR	18S	Unkn	S10d	20.047	0.184702	60
F09	SYBR	18S	Unkn	S10d	19.7684	0.184702	60
B07	SYBR	18S	Unkn	S6h	13.7665	0.193914	60
A07	SYBR	18S	Unkn	S6h	13.6781	0.193914	60
C07	SYBR	18S	Unkn	S6h	13.3953	0.193914	60
H02	SYBR	CL341	Unkn	S3d	33.263	0.290449	60
A03	SYBR	CL341	Unkn	S3d	32.7174	0.290449	60
B03	SYBR	CL341	Unkn	S3d	32.8176	0.290449	60
D01	SYBR	CL341	Unkn	S6h	34.4011	0.130018	60
F01	SYBR	CL341	Unkn	S6h	34.1768	0.130018	60
E01	SYBR	CL341	Unkn	S6h	34.4028	0.130018	60
C03	SYBR	CL341	Unkn	S5d	36.0552	0.245005	60
D03	SYBR	CL341	Unkn	S5d	36.0092	0.245005	60
E03	SYBR	CL341	Unkn	S5d	35.6097	0.245005	60
E02	SYBR	CL341	Unkn	S2d	33.0353	0.211881	60
F02	SYBR	CL341	Unkn	S2d	33.2331	0.211881	60
G02	SYBR	CL341	Unkn	S2d	33.4587	0.211881	60
B02	SYBR	CL341	Unkn	S24h	32.0049	0.311325	60
D02	SYBR	CL341	Unkn	S24h	31.5695	0.311325	60
C02	SYBR	CL341	Unkn	S24h	31.4018	0.311325	60
G01	SYBR	CL341	Unkn	S12h	35.9949	0.323286	60
A02	SYBR	CL341	Unkn	S12h	35.671	0.323286	60
H01	SYBR	CL341	Unkn	S12h	36.3175	0.323286	60
H03	SYBR	CL341	Unkn	S10d	40.072	0.44332	60
F03	SYBR	CL341	Unkn	S10d	39.3149	0.44332	60
G03	SYBR	CL341	Unkn	S10d	40.0931	0.44332	60
B01	SYBR	CL341	Unkn	S6h	39.2245	0.168718	60
A01	SYBR	CL341	Unkn	S6h	38.8957	0.168718	60
C01	SYBR	CL341	Unkn	S6h	38.9945	0.168718	60

## Sheet: SD
The DEGs were randomly selected from SD data sets.
Well	Fluor	Target	Content	Sample	Cq	Cq Std. Dev	Set Point
G11	SYBR	18S	Unkn	P3d	12.4077	0.312164	60
F11	SYBR	18S	Unkn	P3d	12.5945	0.312164	60
E11	SYBR	18S	Unkn	P3d	11.9852	0.312164	60
C10	SYBR	18S	Unkn	P6h	14.2715	0.121829	60
B10	SYBR	18S	Unkn	P6h	14.4034	0.121829	60
A10	SYBR	18S	Unkn	P6h	14.5149	0.121829	60
B12	SYBR	18S	Unkn	P5d	13.649	0.182585	60
A12	SYBR	18S	Unkn	P5d	13.3022	0.182585	60
H11	SYBR	18S	Unkn	P5d	13.5744	0.182585	60
D11	SYBR	18S	Unkn	P2d	12.59	0.177908	60
B11	SYBR	18S	Unkn	P2d	12.5582	0.177908	60
C11	SYBR	18S	Unkn	P2d	12.2672	0.177908	60
G10	SYBR	18S	Unkn	P24h	12.9338	0.249755	60
A11	SYBR	18S	Unkn	P24h	13.43	0.249755	60
H10	SYBR	18S	Unkn	P24h	13.132	0.249755	60
F10	SYBR	18S	Unkn	P12h	13.4963	0.169763	60
E10	SYBR	18S	Unkn	P12h	13.1955	0.169763	60
D10	SYBR	18S	Unkn	P12h	13.4824	0.169763	60
C12	SYBR	18S	Unkn	P10d	15.0569	0.192549	60
E12	SYBR	18S	Unkn	P10d	14.8261	0.192549	60
D12	SYBR	18S	Unkn	P10d	15.2085	0.192549	60
F12	SYBR	18S	Unkn	PCK	14.7807	0.125709	60
G12	SYBR	18S	Unkn	PCK	14.5353	0.125709	60
H12	SYBR	18S	Unkn	PCK	14.7052	0.125709	60
G05	SYBR	Unigene1631	Unkn	P3d	22.8525	0.0639976	60
F05	SYBR	Unigene1631	Unkn	P3d	22.9789	0.0639976	60
E05	SYBR	Unigene1631	Unkn	P3d	22.8982	0.0639976	60
A04	SYBR	Unigene1631	Unkn	P6h	22.1374	0.0939081	60
B04	SYBR	Unigene1631	Unkn	P6h	22.1124	0.0939081	60
C04	SYBR	Unigene1631	Unkn	P6h	21.9637	0.0939081	60
B06	SYBR	Unigene1631	Unkn	P5d	23.3915	0.0948045	60
A06	SYBR	Unigene1631	Unkn	P5d	23.2562	0.0948045	60
H05	SYBR	Unigene1631	Unkn	P5d	23.2088	0.0948045	60
D05	SYBR	Unigene1631	Unkn	P2d	22.6327	0.151558	60
C05	SYBR	Unigene1631	Unkn	P2d	22.6349	0.151558	60
B05	SYBR	Unigene1631	Unkn	P2d	22.8963	0.151558	60
G04	SYBR	Unigene1631	Unkn	P24h	22.8271	0.16996	60
A05	SYBR	Unigene1631	Unkn	P24h	23.1406	0.16996	60
H04	SYBR	Unigene1631	Unkn	P24h	23.0977	0.16996	60
E04	SYBR	Unigene1631	Unkn	P12h	22.1653	0.0916321	60
D04	SYBR	Unigene1631	Unkn	P12h	22.3384	0.0916321	60
F04	SYBR	Unigene1631	Unkn	P12h	22.3039	0.0916321	60
D06	SYBR	Unigene1631	Unkn	P10d	24.6595	0.155077	60
C06	SYBR	Unigene1631	Unkn	P10d	24.7693	0.155077	60
E06	SYBR	Unigene1631	Unkn	P10d	24.4632	0.155077	60
F06	SYBR	Unigene1631	Unkn	PCK	25.2879	0.187456	60
H06	SYBR	Unigene1631	Unkn	PCK	25.1377	0.187456	60
G06	SYBR	Unigene1631	Unkn	PCK	24.9154	0.187456	60
Well	Fluor	Target	Content	Sample	Cq	Cq Std. Dev	Set Point
E11	SYBR	18S	Unkn	P3d	12.964	0.0978976	60
G11	SYBR	18S	Unkn	P3d	12.7684	0.0978976	60
F11	SYBR	18S	Unkn	P3d	12.8584	0.0978976	60
A10	SYBR	18S	Unkn	P6h	15.0658	0.241912	60
B10	SYBR	18S	Unkn	P6h	15.1046	0.241912	60
C10	SYBR	18S	Unkn	P6h	14.6676	0.241912	60
B12	SYBR	18S	Unkn	P5d	14.0037	0.177081	60
H11	SYBR	18S	Unkn	P5d	13.7067	0.177081	60
A12	SYBR	18S	Unkn	P5d	14.0224	0.177081	60
D11	SYBR	18S	Unkn	P2d	12.2019	0.22473	60
B11	SYBR	18S	Unkn	P2d	12.1676	0.22473	60
C11	SYBR	18S	Unkn	P2d	12.5728	0.22473	60
A11	SYBR	18S	Unkn	P24h	13.8625	0.167941	60
H10	SYBR	18S	Unkn	P24h	13.6869	0.167941	60
G10	SYBR	18S	Unkn	P24h	13.5267	0.167941	60
E10	SYBR	18S	Unkn	P12h	13.5716	0.137745	60
D10	SYBR	18S	Unkn	P12h	13.8455	0.137745	60
F10	SYBR	18S	Unkn	P12h	13.6835	0.137745	60
E12	SYBR	18S	Unkn	P10d	15.375	0.111589	60
C12	SYBR	18S	Unkn	P10d	15.5759	0.111589	60
D12	SYBR	18S	Unkn	P10d	15.5597	0.111589	60
F12	SYBR	18S	Unkn	PCK	16.1281	0.167622	60
G12	SYBR	18S	Unkn	PCK	15.7938	0.167622	60
H12	SYBR	18S	Unkn	PCK	15.9831	0.167622	60
F05	SYBR	CL3405	Unkn	P3d	25.1953	0.166506	60
E05	SYBR	CL3405	Unkn	P3d	25.0525	0.166506	60
G05	SYBR	CL3405	Unkn	P3d	24.8633	0.166506	60
B04	SYBR	CL3405	Unkn	P6h	25.6114	0.0902897	60
C04	SYBR	CL3405	Unkn	P6h	25.4317	0.0902897	60
A04	SYBR	CL3405	Unkn	P6h	25.5368	0.0902897	60
H05	SYBR	CL3405	Unkn	P5d	25.1398	0.14601	60
A06	SYBR	CL3405	Unkn	P5d	25.3256	0.14601	60
B06	SYBR	CL3405	Unkn	P5d	25.4278	0.14601	60
C05	SYBR	CL3405	Unkn	P2d	24.1717	0.105174	60
B05	SYBR	CL3405	Unkn	P2d	24.3767	0.105174	60
D05	SYBR	CL3405	Unkn	P2d	24.315	0.105174	60
A05	SYBR	CL3405	Unkn	P24h	25.5213	0.0971848	60
G04	SYBR	CL3405	Unkn	P24h	25.3289	0.0971848	60
H04	SYBR	CL3405	Unkn	P24h	25.4489	0.0971848	60
E04	SYBR	CL3405	Unkn	P12h	25.19	0.119443	60
F04	SYBR	CL3405	Unkn	P12h	25.4061	0.119443	60
D04	SYBR	CL3405	Unkn	P12h	25.3861	0.119443	60
E06	SYBR	CL3405	Unkn	P10d	27.3272	0.144303	60
D06	SYBR	CL3405	Unkn	P10d	27.5908	0.144303	60
C06	SYBR	CL3405	Unkn	P10d	27.3571	0.144303	60
F06	SYBR	CL3405	Unkn	PCK	28.4357	0.206894	60
H06	SYBR	CL3405	Unkn	PCK	28.1466	0.206894	60
G06	SYBR	CL3405	Unkn	PCK	28.0347	0.206894	60
Well	Fluor	Target	Content	Sample	Cq	Cq Std. Dev	Set Point
G11	SYBR	18S	Unkn	P3d	11.833	0.0918665	60
F11	SYBR	18S	Unkn	P3d	12.0157	0.0918665	60
E11	SYBR	18S	Unkn	P3d	11.9077	0.0918665	60
C10	SYBR	18S	Unkn	P6h	13.924	0.164988	60
B10	SYBR	18S	Unkn	P6h	14.2155	0.164988	60
A10	SYBR	18S	Unkn	P6h	14.2037	0.164988	60
B12	SYBR	18S	Unkn	P5d	12.2617	0.0674911	60
A12	SYBR	18S	Unkn	P5d	12.3946	0.0674911	60
H11	SYBR	18S	Unkn	P5d	12.3077	0.0674911	60
D11	SYBR	18S	Unkn	P2d	11.2576	0.317578	60
B11	SYBR	18S	Unkn	P2d	11.1621	0.317578	60
C11	SYBR	18S	Unkn	P2d	10.6661	0.317578	60
G10	SYBR	18S	Unkn	P24h	12.687	0.146815	60
A11	SYBR	18S	Unkn	P24h	12.5194	0.146815	60
H10	SYBR	18S	Unkn	P24h	12.812	0.146815	60
F10	SYBR	18S	Unkn	P12h	12.7809	0.0880723	60
E10	SYBR	18S	Unkn	P12h	12.8517	0.0880723	60
D10	SYBR	18S	Unkn	P12h	12.956	0.0880723	60
C12	SYBR	18S	Unkn	P10d	14.2391	0.0913175	60
E12	SYBR	18S	Unkn	P10d	14.1861	0.0913175	60
D12	SYBR	18S	Unkn	P10d	14.364	0.0913175	60
F12	SYBR	18S	Unkn	PCK	14.9114	0.175105	60
G12	SYBR	18S	Unkn	PCK	14.5933	0.175105	60
H12	SYBR	18S	Unkn	PCK	14.6255	0.175105	60
G05	SYBR	CL3524	Unkn	P3d	26.0605	0.104795	60
F05	SYBR	CL3524	Unkn	P3d	26.2502	0.104795	60
E05	SYBR	CL3524	Unkn	P3d	26.2326	0.104795	60
A04	SYBR	CL3524	Unkn	P6h	25.9421	0.154862	60
B04	SYBR	CL3524	Unkn	P6h	26.1188	0.154862	60
C04	SYBR	CL3524	Unkn	P6h	25.8102	0.154862	60
B06	SYBR	CL3524	Unkn	P5d	25.9734	0.183342	60
A06	SYBR	CL3524	Unkn	P5d	26.0407	0.183342	60
H05	SYBR	CL3524	Unkn	P5d	25.6949	0.183342	60
D05	SYBR	CL3524	Unkn	P2d	26.0998	0.083409	60
C05	SYBR	CL3524	Unkn	P2d	26.1348	0.083409	60
B05	SYBR	CL3524	Unkn	P2d	26.2586	0.083409	60
G04	SYBR	CL3524	Unkn	P24h	25.3797	0.19163	60
A05	SYBR	CL3524	Unkn	P24h	25.7506	0.19163	60
H04	SYBR	CL3524	Unkn	P24h	25.4814	0.19163	60
E04	SYBR	CL3524	Unkn	P12h	27.8838	0.165969	60
D04	SYBR	CL3524	Unkn	P12h	28.2156	0.165969	60
F04	SYBR	CL3524	Unkn	P12h	28.041	0.165969	60
D06	SYBR	CL3524	Unkn	P10d	30.8078	0.203535	60
C06	SYBR	CL3524	Unkn	P10d	30.4016	0.203535	60
E06	SYBR	CL3524	Unkn	P10d	30.6275	0.203535	60
F06	SYBR	CL3524	Unkn	PCK	32.5501	0.105118	60
H06	SYBR	CL3524	Unkn	PCK	32.5813	0.105118	60
G06	SYBR	CL3524	Unkn	PCK	32.3857	0.105118	60
Well	Fluor	Target	Content	Sample	Cq	Cq Std. Dev	Set Point
F11	SYBR	18S	Unkn	P3d	12.275	0.121217	60
G11	SYBR	18S	Unkn	P3d	12.0554	0.121217	60
E11	SYBR	18S	Unkn	P3d	12.2541	0.121217	60
B10	SYBR	18S	Unkn	P6h	13.9969	0.227735	60
A10	SYBR	18S	Unkn	P6h	14.0903	0.227735	60
C10	SYBR	18S	Unkn	P6h	13.6576	0.227735	60
H11	SYBR	18S	Unkn	P5d	12.8764	0.225913	60
A12	SYBR	18S	Unkn	P5d	12.4246	0.225913	60
B12	SYBR	18S	Unkn	P5d	12.6549	0.225913	60
D11	SYBR	18S	Unkn	P2d	11.8165	0.136174	60
B11	SYBR	18S	Unkn	P2d	11.6781	0.136174	60
C11	SYBR	18S	Unkn	P2d	11.9504	0.136174	60
G10	SYBR	18S	Unkn	P24h	12.4085	0.269492	60
A11	SYBR	18S	Unkn	P24h	12.8206	0.269492	60
H10	SYBR	18S	Unkn	P24h	12.9153	0.269492	60
F10	SYBR	18S	Unkn	P12h	13.0147	0.183685	60
D10	SYBR	18S	Unkn	P12h	13.2096	0.183685	60
E10	SYBR	18S	Unkn	P12h	12.8424	0.183685	60
D12	SYBR	18S	Unkn	P10d	14.2704	0.28905	60
C12	SYBR	18S	Unkn	P10d	14.737	0.28905	60
E12	SYBR	18S	Unkn	P10d	14.208	0.28905	60
H12	SYBR	18S	Unkn	PCK	14.497	0.104794	60
G12	SYBR	18S	Unkn	PCK	14.6997	0.104794	60
F12	SYBR	18S	Unkn	PCK	14.6444	0.104794	60
G05	SYBR	CL4082	Unkn	P3d	21.1408	0.119681	60
E05	SYBR	CL4082	Unkn	P3d	21.2716	0.119681	60
F05	SYBR	CL4082	Unkn	P3d	21.3798	0.119681	60
A04	SYBR	CL4082	Unkn	P6h	17.8794	0.129962	60
B04	SYBR	CL4082	Unkn	P6h	17.8273	0.129962	60
C04	SYBR	CL4082	Unkn	P6h	17.6328	0.129962	60
H05	SYBR	CL4082	Unkn	P5d	21.2303	0.0571472	60
B06	SYBR	CL4082	Unkn	P5d	21.344	0.0571472	60
A06	SYBR	CL4082	Unkn	P5d	21.2973	0.0571472	60
B05	SYBR	CL4082	Unkn	P2d	21.9116	0.028281	60
C05	SYBR	CL4082	Unkn	P2d	21.8808	0.028281	60
D05	SYBR	CL4082	Unkn	P2d	21.8551	0.028281	60
G04	SYBR	CL4082	Unkn	P24h	20.9976	0.0976691	60
A05	SYBR	CL4082	Unkn	P24h	21.1807	0.0976691	60
H04	SYBR	CL4082	Unkn	P24h	21.148	0.0976691	60
D04	SYBR	CL4082	Unkn	P12h	19.2122	0.107387	60
F04	SYBR	CL4082	Unkn	P12h	19.1644	0.107387	60
E04	SYBR	CL4082	Unkn	P12h	19.007	0.107387	60
C06	SYBR	CL4082	Unkn	P10d	23.2384	0.15484	60
E06	SYBR	CL4082	Unkn	P10d	23.2366	0.15484	60
D06	SYBR	CL4082	Unkn	P10d	23.5057	0.15484	60
F06	SYBR	CL4082	Unkn	PCK	24.9415	0.208629	60
H06	SYBR	CL4082	Unkn	PCK	24.692	0.208629	60
G06	SYBR	CL4082	Unkn	PCK	24.5271	0.208629	60
Well	Fluor	Target	Content	Sample	Cq	Cq Std. Dev	Set Point
G11	SYBR	18S	Unkn	P3d	11.9835	0.220528	60
F11	SYBR	18S	Unkn	P3d	12.2808	0.220528	60
E11	SYBR	18S	Unkn	P3d	12.4142	0.220528	60
C10	SYBR	18S	Unkn	P6h	13.9192	0.191672	60
B10	SYBR	18S	Unkn	P6h	14.1817	0.191672	60
A10	SYBR	18S	Unkn	P6h	14.2924	0.191672	60
B12	SYBR	18S	Unkn	P5d	13.3036	0.197355	60
A12	SYBR	18S	Unkn	P5d	13.2216	0.197355	60
H11	SYBR	18S	Unkn	P5d	12.9283	0.197355	60
D11	SYBR	18S	Unkn	P2d	12.6405	0.14356	60
B11	SYBR	18S	Unkn	P2d	12.9223	0.14356	60
C11	SYBR	18S	Unkn	P2d	12.7334	0.14356	60
G10	SYBR	18S	Unkn	P24h	12.4363	0.306257	60
A11	SYBR	18S	Unkn	P24h	13.0442	0.306257	60
H10	SYBR	18S	Unkn	P24h	12.8052	0.306257	60
F10	SYBR	18S	Unkn	P12h	13.3641	0.203651	60
E10	SYBR	18S	Unkn	P12h	13.2866	0.203651	60
D10	SYBR	18S	Unkn	P12h	13.6717	0.203651	60
C12	SYBR	18S	Unkn	P10d	14.316	0.155012	60
E12	SYBR	18S	Unkn	P10d	14.0771	0.155012	60
D12	SYBR	18S	Unkn	P10d	14.3677	0.155012	60
F12	SYBR	18S	Unkn	PCK	14.6402	0.0205616	60
G12	SYBR	18S	Unkn	PCK	14.6108	0.0205616	60
H12	SYBR	18S	Unkn	PCK	14.6006	0.0205616	60
G05	SYBR	CL9128	Unkn	P3d	23.2708	0.0675715	60
F05	SYBR	CL9128	Unkn	P3d	23.4028	0.0675715	60
E05	SYBR	CL9128	Unkn	P3d	23.3118	0.0675715	60
A04	SYBR	CL9128	Unkn	P6h	21.6033	0.139794	60
B04	SYBR	CL9128	Unkn	P6h	21.7349	0.139794	60
C04	SYBR	CL9128	Unkn	P6h	21.4554	0.139794	60
B06	SYBR	CL9128	Unkn	P5d	23.2506	0.0117426	60
A06	SYBR	CL9128	Unkn	P5d	23.2291	0.0117426	60
H05	SYBR	CL9128	Unkn	P5d	23.2479	0.0117426	60
D05	SYBR	CL9128	Unkn	P2d	23.3943	0.146635	60
C05	SYBR	CL9128	Unkn	P2d	23.4012	0.146635	60
B05	SYBR	CL9128	Unkn	P2d	23.6517	0.146635	60
G04	SYBR	CL9128	Unkn	P24h	22.983	0.0739237	60
A05	SYBR	CL9128	Unkn	P24h	23.103	0.0739237	60
H04	SYBR	CL9128	Unkn	P24h	23.1178	0.0739237	60
E04	SYBR	CL9128	Unkn	P12h	22.5541	0.128582	60
D04	SYBR	CL9128	Unkn	P12h	22.7865	0.128582	60
F04	SYBR	CL9128	Unkn	P12h	22.5748	0.128582	60
D06	SYBR	CL9128	Unkn	P10d	25.7891	0.191621	60
C06	SYBR	CL9128	Unkn	P10d	25.5642	0.191621	60
E06	SYBR	CL9128	Unkn	P10d	25.4079	0.191621	60
F06	SYBR	CL9128	Unkn	PCK	27.3177	0.0583663	60
H06	SYBR	CL9128	Unkn	PCK	27.3256	0.0583663	60
G06	SYBR	CL9128	Unkn	PCK	27.2208	0.0583663	60
Well	Fluor	Target	Content	Sample	Cq	Cq Std. Dev	Set Point
G11	SYBR	18S	Unkn	P3d	13.0027	0.116765	60
F11	SYBR	18S	Unkn	P3d	13.236	0.116765	60
E11	SYBR	18S	Unkn	P3d	13.1103	0.116765	60
C10	SYBR	18S	Unkn	P6h	14.3005	0.290137	60
B10	SYBR	18S	Unkn	P6h	14.6269	0.290137	60
A10	SYBR	18S	Unkn	P6h	14.8792	0.290137	60
B12	SYBR	18S	Unkn	P5d	14.4194	0.229217	60
A12	SYBR	18S	Unkn	P5d	14.2936	0.229217	60
H11	SYBR	18S	Unkn	P5d	13.9747	0.229217	60
D11	SYBR	18S	Unkn	P2d	13.1877	0.234471	60
B11	SYBR	18S	Unkn	P2d	13.4028	0.234471	60
C11	SYBR	18S	Unkn	P2d	12.9344	0.234471	60
G10	SYBR	18S	Unkn	P24h	13.4891	0.156536	60
A11	SYBR	18S	Unkn	P24h	13.8006	0.156536	60
H10	SYBR	18S	Unkn	P24h	13.6179	0.156536	60
F10	SYBR	18S	Unkn	P12h	13.9723	0.196564	60
E10	SYBR	18S	Unkn	P12h	13.8328	0.196564	60
D10	SYBR	18S	Unkn	P12h	14.2209	0.196564	60
C12	SYBR	18S	Unkn	P10d	15.4863	0.281338	60
E12	SYBR	18S	Unkn	P10d	15.1172	0.281338	60
D12	SYBR	18S	Unkn	P10d	15.6696	0.281338	60
F12	SYBR	18S	Unkn	PCK	15.5701	0.125651	60
G12	SYBR	18S	Unkn	PCK	15.3508	0.125651	60
H12	SYBR	18S	Unkn	PCK	15.5668	0.125651	60
G05	SYBR	Unigene13817	Unkn	P3d	27.6726	0.240895	60
F05	SYBR	Unigene13817	Unkn	P3d	28.1513	0.240895	60
E05	SYBR	Unigene13817	Unkn	P3d	27.9584	0.240895	60
A04	SYBR	Unigene13817	Unkn	P6h	27.258	0.119636	60
B04	SYBR	Unigene13817	Unkn	P6h	27.4574	0.119636	60
C04	SYBR	Unigene13817	Unkn	P6h	27.2431	0.119636	60
B06	SYBR	Unigene13817	Unkn	P5d	28.1238	0.194321	60
A06	SYBR	Unigene13817	Unkn	P5d	27.814	0.194321	60
H05	SYBR	Unigene13817	Unkn	P5d	27.7657	0.194321	60
D05	SYBR	Unigene13817	Unkn	P2d	28.743	0.133349	60
C05	SYBR	Unigene13817	Unkn	P2d	28.6261	0.133349	60
B05	SYBR	Unigene13817	Unkn	P2d	28.477	0.133349	60
G04	SYBR	Unigene13817	Unkn	P24h	28.5676	0.0635087	60
A05	SYBR	Unigene13817	Unkn	P24h	28.4851	0.0635087	60
H04	SYBR	Unigene13817	Unkn	P24h	28.4427	0.0635087	60
E04	SYBR	Unigene13817	Unkn	P12h	27.9698	0.130011	60
D04	SYBR	Unigene13817	Unkn	P12h	28.2298	0.130011	60
F04	SYBR	Unigene13817	Unkn	P12h	28.0973	0.130011	60
D06	SYBR	Unigene13817	Unkn	P10d	29.2845	0.134364	60
C06	SYBR	Unigene13817	Unkn	P10d	29.0872	0.134364	60
E06	SYBR	Unigene13817	Unkn	P10d	29.0279	0.134364	60
F06	SYBR	Unigene13817	Unkn	PCK	29.5034	0.105464	60
H06	SYBR	Unigene13817	Unkn	PCK	29.6013	0.105464	60
G06	SYBR	Unigene13817	Unkn	PCK	29.3905	0.105464	60
Well	Fluor	Target	Content	Sample	Cq	Cq Std. Dev	Set Point
G11	SYBR	18S	Unkn	P3d	12.3671	0.224729	60
F11	SYBR	18S	Unkn	P3d	12.8153	0.224729	60
E11	SYBR	18S	Unkn	P3d	12.562	0.224729	60
C10	SYBR	18S	Unkn	P6h	13.7056	0.226751	60
B10	SYBR	18S	Unkn	P6h	14.0108	0.226751	60
A10	SYBR	18S	Unkn	P6h	14.1487	0.226751	60
B12	SYBR	18S	Unkn	P5d	13.9479	0.282209	60
A12	SYBR	18S	Unkn	P5d	13.6817	0.282209	60
H11	SYBR	18S	Unkn	P5d	13.3837	0.282209	60
D11	SYBR	18S	Unkn	P2d	13.2056	0.145594	60
B11	SYBR	18S	Unkn	P2d	13.0317	0.145594	60
C11	SYBR	18S	Unkn	P2d	12.9164	0.145594	60
G10	SYBR	18S	Unkn	P24h	12.8726	0.240864	60
A11	SYBR	18S	Unkn	P24h	13.3446	0.240864	60
H10	SYBR	18S	Unkn	P24h	13.1919	0.240864	60
F10	SYBR	18S	Unkn	P12h	13.5731	0.14788	60
E10	SYBR	18S	Unkn	P12h	13.4984	0.14788	60
D10	SYBR	18S	Unkn	P12h	13.7836	0.14788	60
C12	SYBR	18S	Unkn	P10d	14.9806	0.268734	60
E12	SYBR	18S	Unkn	P10d	14.6212	0.268734	60
D12	SYBR	18S	Unkn	P10d	15.1469	0.268734	60
F12	SYBR	18S	Unkn	PCK	15.2414	0.217548	60
G12	SYBR	18S	Unkn	PCK	14.8111	0.217548	60
H12	SYBR	18S	Unkn	PCK	15.0821	0.217548	60
G05	SYBR	Unigene14253	Unkn	P3d	30.2091	0.239742	60
F05	SYBR	Unigene14253	Unkn	P3d	29.9646	0.239742	60
E05	SYBR	Unigene14253	Unkn	P3d	30.444	0.239742	60
A04	SYBR	Unigene14253	Unkn	P6h	29.1498	0.108586	60
B04	SYBR	Unigene14253	Unkn	P6h	29.3642	0.108586	60
C04	SYBR	Unigene14253	Unkn	P6h	29.2869	0.108586	60
B06	SYBR	Unigene14253	Unkn	P5d	29.1544	0.218546	60
A06	SYBR	Unigene14253	Unkn	P5d	28.7501	0.218546	60
H05	SYBR	Unigene14253	Unkn	P5d	29.0961	0.218546	60
D05	SYBR	Unigene14253	Unkn	P2d	28.2019	0.151015	60
C05	SYBR	Unigene14253	Unkn	P2d	27.903	0.151015	60
B05	SYBR	Unigene14253	Unkn	P2d	28.0901	0.151015	60
G04	SYBR	Unigene14253	Unkn	P24h	28.8117	0.178996	60
A05	SYBR	Unigene14253	Unkn	P24h	28.9194	0.178996	60
H04	SYBR	Unigene14253	Unkn	P24h	28.5699	0.178996	60
E04	SYBR	Unigene14253	Unkn	P12h	29.1075	0.0533642	60
D04	SYBR	Unigene14253	Unkn	P12h	29.0578	0.0533642	60
F04	SYBR	Unigene14253	Unkn	P12h	29.1645	0.0533642	60
D06	SYBR	Unigene14253	Unkn	P10d	32.0863	0.208271	60
C06	SYBR	Unigene14253	Unkn	P10d	32.3223	0.208271	60
E06	SYBR	Unigene14253	Unkn	P10d	31.907	0.208271	60
F06	SYBR	Unigene14253	Unkn	PCK	32.0145	0.0529441	60
H06	SYBR	Unigene14253	Unkn	PCK	31.928	0.0529441	60
G06	SYBR	Unigene14253	Unkn	PCK	31.9184	0.0529441	60
Well	Fluor	Target	Content	Sample	Cq	Cq Std. Dev	Set Point
G11	SYBR	18S	Unkn	P3d	13.1509	0.209626	60
F11	SYBR	18S	Unkn	P3d	13.261	0.209626	60
E11	SYBR	18S	Unkn	P3d	13.5563	0.209626	60
C10	SYBR	18S	Unkn	P6h	14.5414	0.23999	60
B10	SYBR	18S	Unkn	P6h	14.8323	0.23999	60
A10	SYBR	18S	Unkn	P6h	15.0175	0.23999	60
B12	SYBR	18S	Unkn	P5d	14.4851	0.251037	60
A12	SYBR	18S	Unkn	P5d	14.5173	0.251037	60
H11	SYBR	18S	Unkn	P5d	14.0673	0.251037	60
D11	SYBR	18S	Unkn	P2d	13.4514	0.162438	60
B11	SYBR	18S	Unkn	P2d	13.5818	0.162438	60
C11	SYBR	18S	Unkn	P2d	13.2589	0.162438	60
G10	SYBR	18S	Unkn	P24h	13.538	0.263223	60
A11	SYBR	18S	Unkn	P24h	14.0644	0.263223	60
H10	SYBR	18S	Unkn	P24h	13.8067	0.263223	60
F10	SYBR	18S	Unkn	P12h	13.999	0.25353	60
E10	SYBR	18S	Unkn	P12h	13.8353	0.25353	60
D10	SYBR	18S	Unkn	P12h	14.3328	0.25353	60
C12	SYBR	18S	Unkn	P10d	15.3185	0.164958	60
E12	SYBR	18S	Unkn	P10d	15.2475	0.164958	60
D12	SYBR	18S	Unkn	P10d	15.5621	0.164958	60
F12	SYBR	18S	Unkn	PCK	15.7329	0.0550547	60
G12	SYBR	18S	Unkn	PCK	15.6272	0.0550547	60
H12	SYBR	18S	Unkn	PCK	15.6532	0.0550547	60
G05	SYBR	Unigene55746	Unkn	P3d	27.2497	0.0994169	60
F05	SYBR	Unigene55746	Unkn	P3d	27.4113	0.0994169	60
E05	SYBR	Unigene55746	Unkn	P3d	27.2302	0.0994169	60
A04	SYBR	Unigene55746	Unkn	P6h	26.4788	0.125819	60
B04	SYBR	Unigene55746	Unkn	P6h	26.6405	0.125819	60
C04	SYBR	Unigene55746	Unkn	P6h	26.7267	0.125819	60
B06	SYBR	Unigene55746	Unkn	P5d	25.9914	0.110436	60
A06	SYBR	Unigene55746	Unkn	P5d	25.7791	0.110436	60
H05	SYBR	Unigene55746	Unkn	P5d	25.8323	0.110436	60
D05	SYBR	Unigene55746	Unkn	P2d	25.6362	0.181349	60
C05	SYBR	Unigene55746	Unkn	P2d	25.3633	0.181349	60
B05	SYBR	Unigene55746	Unkn	P2d	25.7066	0.181349	60
G04	SYBR	Unigene55746	Unkn	P24h	26.2801	0.12381	60
A05	SYBR	Unigene55746	Unkn	P24h	26.5056	0.12381	60
H04	SYBR	Unigene55746	Unkn	P24h	26.3042	0.12381	60
E04	SYBR	Unigene55746	Unkn	P12h	26.8191	0.148461	60
D04	SYBR	Unigene55746	Unkn	P12h	27.1134	0.148461	60
F04	SYBR	Unigene55746	Unkn	P12h	26.9316	0.148461	60
D06	SYBR	Unigene55746	Unkn	P10d	28.1599	0.223573	60
C06	SYBR	Unigene55746	Unkn	P10d	27.7136	0.223573	60
E06	SYBR	Unigene55746	Unkn	P10d	27.9598	0.223573	60
F06	SYBR	Unigene55746	Unkn	PCK	29.5162	0.230135	60
H06	SYBR	Unigene55746	Unkn	PCK	29.0571	0.230135	60
G06	SYBR	Unigene55746	Unkn	PCK	29.3156	0.230135	60
Well	Fluor	Target	Content	Sample	Cq	Cq Std. Dev	Set Point
F11	SYBR	18S	Unkn	P3d	12.3291	0.0720427	60
E11	SYBR	18S	Unkn	P3d	12.2892	0.0720427	60
G11	SYBR	18S	Unkn	P3d	12.1892	0.0720427	60
H12	SYBR	18S	Unkn	PCK	14.6718	0.169978	60
F12	SYBR	18S	Unkn	PCK	14.7375	0.169978	60
G12	SYBR	18S	Unkn	PCK	14.4158	0.169978	60
B10	SYBR	18S	Unkn	P6h	13.445	0.236824	60
A10	SYBR	18S	Unkn	P6h	13.6404	0.236824	60
C10	SYBR	18S	Unkn	P6h	13.169	0.236824	60
A12	SYBR	18S	Unkn	P5d	14.0386	0.256548	60
H11	SYBR	18S	Unkn	P5d	13.6066	0.256548	60
B12	SYBR	18S	Unkn	P5d	14.0624	0.256548	60
D11	SYBR	18S	Unkn	P2d	12.609	0.188576	60
C11	SYBR	18S	Unkn	P2d	12.2327	0.188576	60
B11	SYBR	18S	Unkn	P2d	12.3989	0.188576	60
H10	SYBR	18S	Unkn	P24h	12.4519	0.191226	60
G10	SYBR	18S	Unkn	P24h	12.7108	0.191226	60
A11	SYBR	18S	Unkn	P24h	12.8251	0.191226	60
D10	SYBR	18S	Unkn	P12h	13.0934	0.041329	60
F10	SYBR	18S	Unkn	P12h	13.1624	0.041329	60
E10	SYBR	18S	Unkn	P12h	13.0885	0.041329	60
E12	SYBR	18S	Unkn	P10d	14.5922	0.116663	60
D12	SYBR	18S	Unkn	P10d	14.588	0.116663	60
C12	SYBR	18S	Unkn	P10d	14.7921	0.116663	60
G05	SYBR	CL341	Unkn	P3d	34.1186	0.0553036	60
E05	SYBR	CL341	Unkn	P3d	34.2279	0.0553036	60
F05	SYBR	CL341	Unkn	P3d	34.1584	0.0553036	60
F06	SYBR	CL341	Unkn	PCK	39.3548	0.347371	60
G06	SYBR	CL341	Unkn	PCK	39.6744	0.347371	60
H06	SYBR	CL341	Unkn	PCK	40.0488	0.347371	60
C04	SYBR	CL341	Unkn	P6h	34.752	0.334884	60
A04	SYBR	CL341	Unkn	P6h	35.4056	0.334884	60
B04	SYBR	CL341	Unkn	P6h	34.9521	0.334884	60
B06	SYBR	CL341	Unkn	P5d	35.2942	0.141273	60
H05	SYBR	CL341	Unkn	P5d	35.2763	0.141273	60
A06	SYBR	CL341	Unkn	P5d	35.5295	0.141273	60
C05	SYBR	CL341	Unkn	P2d	34.3048	0.249409	60
B05	SYBR	CL341	Unkn	P2d	34.7564	0.249409	60
D05	SYBR	CL341	Unkn	P2d	34.3472	0.249409	60
G04	SYBR	CL341	Unkn	P24h	33.2678	0.127052	60
G04	SYBR	CL341	Unkn	P24h	33.3674	0.127052	60
A05	SYBR	CL341	Unkn	P24h	33.5201	0.127052	60
D04	SYBR	CL341	Unkn	P12h	36.276	0.141505	60
E04	SYBR	CL341	Unkn	P12h	36.1619	0.141505	60
F04	SYBR	CL341	Unkn	P12h	35.9947	0.141505	60
E06	SYBR	CL341	Unkn	P10d	37.3568	0.0699849	60
C06	SYBR	CL341	Unkn	P10d	37.287	0.0699849	60
D06	SYBR	CL341	Unkn	P10d	37.427	0.0699849	60
Well	Fluor	Target	Content	Sample	Cq	Cq Std. Dev	Set Point
G11	SYBR	18S	Unkn	P3d	11.9713	0.151011	60
F11	SYBR	18S	Unkn	P3d	12.1011	0.151011	60
E11	SYBR	18S	Unkn	P3d	12.2724	0.151011	60
H12	SYBR	18S	Unkn	PCK	14.1903	0.227791	60
G12	SYBR	18S	Unkn	PCK	14.0112	0.227791	60
F12	SYBR	18S	Unkn	PCK	14.4635	0.227791	60
B10	SYBR	18S	Unkn	P6h	13.1819	0.278539	60
A10	SYBR	18S	Unkn	P6h	13.2998	0.278539	60
C10	SYBR	18S	Unkn	P6h	12.7693	0.278539	60
H11	SYBR	18S	Unkn	P5d	12.8548	0.282727	60
A12	SYBR	18S	Unkn	P5d	13.3302	0.282727	60
B12	SYBR	18S	Unkn	P5d	13.3575	0.282727	60
C11	SYBR	18S	Unkn	P2d	11.4378	0.227596	60
B11	SYBR	18S	Unkn	P2d	11.8359	0.227596	60
D11	SYBR	18S	Unkn	P2d	11.8281	0.227596	60
H10	SYBR	18S	Unkn	P24h	12.0472	0.173847	60
G10	SYBR	18S	Unkn	P24h	11.8544	0.173847	60
A11	SYBR	18S	Unkn	P24h	11.7002	0.173847	60
D10	SYBR	18S	Unkn	P12h	12.9388	0.294026	60
F10	SYBR	18S	Unkn	P12h	12.7006	0.294026	60
E10	SYBR	18S	Unkn	P12h	12.3541	0.294026	60
C12	SYBR	18S	Unkn	P10d	14.1656	0.168029	60
D12	SYBR	18S	Unkn	P10d	14.1832	0.168029	60
E12	SYBR	18S	Unkn	P10d	13.8838	0.168029	60
G05	SYBR	Unigene41202	Unkn	P3d	29.1159	0.136601	60
F05	SYBR	Unigene41202	Unkn	P3d	29.3887	0.136601	60
E05	SYBR	Unigene41202	Unkn	P3d	29.239	0.136601	60
F06	SYBR	Unigene41202	Unkn	PCK	36.0039	0.0561994	60
G06	SYBR	Unigene41202	Unkn	PCK	36.0279	0.0561994	60
H06	SYBR	Unigene41202	Unkn	PCK	36.111	0.0561994	60
B04	SYBR	Unigene41202	Unkn	P6h	27.0465	0.165781	60
A04	SYBR	Unigene41202	Unkn	P6h	27.22	0.165781	60
C04	SYBR	Unigene41202	Unkn	P6h	26.8885	0.165781	60
H05	SYBR	Unigene41202	Unkn	P5d	29.819	0.156682	60
B06	SYBR	Unigene41202	Unkn	P5d	29.8757	0.156682	60
A06	SYBR	Unigene41202	Unkn	P5d	29.5804	0.156682	60
C05	SYBR	Unigene41202	Unkn	P2d	28.5524	0.244249	60
B05	SYBR	Unigene41202	Unkn	P2d	29.0333	0.244249	60
D05	SYBR	Unigene41202	Unkn	P2d	28.867	0.244249	60
G04	SYBR	Unigene41202	Unkn	P24h	28.7371	0.166483	60
A05	SYBR	Unigene41202	Unkn	P24h	28.8421	0.166483	60
H04	SYBR	Unigene41202	Unkn	P24h	29.0633	0.166483	60
E04	SYBR	Unigene41202	Unkn	P12h	28.465	0.222359	60
D04	SYBR	Unigene41202	Unkn	P12h	28.6262	0.222359	60
F04	SYBR	Unigene41202	Unkn	P12h	28.1867	0.222359	60
C06	SYBR	Unigene41202	Unkn	P10d	32.3731	0.10328	60
E06	SYBR	Unigene41202	Unkn	P10d	32.5551	0.10328	60
D06	SYBR	Unigene41202	Unkn	P10d	32.5486	0.10328	60
