# Supplementary material for: Large-scale transcriptome comparison of sunflower genes responsive to Verticillium dahliae
Source: BMC Genomics. 2017 Jan 6;18:42. doi: 10.1186/s12864-016-3386-7 (PMC5219742; doi:10.1186/s12864-016-3386-7)
Supplement: Additional file 12: Table S13. — All DEGs related to SVW resistance. (XLSX 814 kb) [file 12864_2016_3386_MOESM12_ESM.xlsx]

## Sheet: SVW resistance genes
All SVW resistance genes
GeneID	SCK_RPKM	S6h_RPKM	S12h_RPKM	S24h_RPKM	S2d_RPKM	S3d_RPKM	S5d_RPKM	S10d_RPKM	PCK_RPKM	P6h_RPKM	P12h_RPKM	P24h_RPKM	P2d_RPKM	P3d_RPKM	P5d_RPKM	P10d_RPKM	KEGG Orthology	GO Component	GO Function	GO Process	Blast nr
CL10040.Contig2_All	17.1772	15.7983	13.149	15.1279	15.6399	16.6375	11.8483	8.66122	10.1001	5.15811	4.49549	11.2768	6.26306	6.31124	3.70507	4.28641	K00485|1|6e-109|392|ath:AT1G12200|dimethylaniline monooxygenase (N-oxide forming) [EC:1.14.13.8];K11816|5|1e-10|66.2|pop:POPTR_565856|YUCCA family monooxygenase [EC:1.14.13.-]	GO:0043231//intracellular membrane-bounded organelle	GO:0080107//8-methylthiopropyl glucosinolate S-oxygenase activity;GO:0000166//nucleotide binding;GO:0050662//coenzyme binding;GO:0004499//N,N-dimethylaniline monooxygenase activity	GO:0019761//glucosinolate biosynthetic process	gi|460388802|ref|XP_004240053.1|/1.14963e-129/PREDICTED: flavin-containing monooxygenase FMO GS-OX3-like [Solanum lycopersicum]
CL10061.Contig1_All	17.8861	10.3574	5.08402	12.3674	3.6047	7.64515	10.2898	1.50295	18.2902	62.5997	27.9326	12.2144	5.59682	17.9241	11.2446	8.85494	K00423|1|2e-123|440|ath:AT1G55570|L-ascorbate oxidase [EC:1.10.3.3]	GO:0016020//membrane;GO:0009505//plant-type cell wall;GO:0048046//apoplast	GO:0005507//copper ion binding;GO:0008447//L-ascorbate oxidase activity	GO:0055114//oxidation-reduction process	gi|255575031|ref|XP_002528421.1|/0/multicopper oxidase, putative [Ricinus communis]
CL10109.Contig1_All	9.94205	20.821	23.2594	17.0415	36.4774	47.1886	30.7014	29.5264	10.7599	9.59909	10.285	20.503	25.745	26.7561	21.4504	22.214	K01853|1|0.0|1099|aly:ARALYDRAFT_480231|cycloartenol synthase [EC:5.4.99.8];K01852|5|0.0|1079|ath:AT3G45130|lanosterol synthase [EC:5.4.99.7]	GO:0005773//vacuole	GO:0000250//lanosterol synthase activity;GO:0016871//cycloartenol synthase activity	GO:0016117//carotenoid biosynthetic process;GO:0006655//phosphatidylglycerol biosynthetic process;GO:0016126//sterol biosynthetic process;GO:0006636//unsaturated fatty acid biosynthetic process;GO:0019288//isopentenyl diphosphate biosynthetic process, mevalonate-independent pathway;GO:0045892//negative regulation of transcription, DNA-dependent;GO:0015995//chlorophyll biosynthetic process;GO:0009…	gi|6456469|dbj|BAA86933.1|/0/oxidosqualene cyclase [Taraxacum officinale]
CL10160.Contig2_All	9.38246	7.88706	5.81335	8.46914	6.4724	6.2414	8.53635	5.12532	14.4563	16.0496	12.7258	9.12899	11.9265	14.7908	11.5814	13.0759	K09553|1|2e-17|89.7|cre:CHLREDRAFT_136069|stress-induced-phosphoprotein 1	-	-	GO:0009651//response to salt stress;GO:0009789//positive regulation of abscisic acid mediated signaling pathway	gi|460397422|ref|XP_004244266.1|/0/PREDICTED: TPR repeat-containing thioredoxin TTL1-like [Solanum lycopersicum]
CL10166.Contig2_All	40.8419	40.9044	56.0401	40.5007	12.4008	15.7547	23.8117	20.5854	40.0026	54.6174	51.2222	28.0014	12.0792	26.2405	30.837	36.8587	K02965|1|3e-20|94.7|ath:AT5G47320|small subunit ribosomal protein S19;K11294|2|7e-16|80.1|smo:SELMODRAFT_15428|nucleolin;K13195|4|1e-15|79.3|pop:POPTR_712972|cold-inducible RNA-binding protein;K13095|5|5e-12|67.4|zma:100383202|splicing factor 1	GO:0005739//mitochondrion	GO:0003723//RNA binding;GO:0003690//double-stranded DNA binding;GO:0000166//nucleotide binding;GO:0003697//single-stranded DNA binding	GO:0009414//response to water deprivation;GO:0009651//response to salt stress;GO:0006364//rRNA processing;GO:0009409//response to cold;GO:0042545//cell wall modification;GO:0009664//plant-type cell wall organization	gi|225433489|ref|XP_002264895.1|/2.50866e-25/PREDICTED: glycine-rich RNA-binding protein 2, mitochondrial [Vitis vinifera]
CL10179.Contig1_All	2.95433	2.78319	1.61321	3.44837	-	0.705485	-	-	1.26444	7.4682	0.315164	1.14762	-	0.182333	-	0.341484	K00430|1|5e-58|221|rcu:RCOM_0774930|peroxidase [EC:1.11.1.7]	-	GO:0020037//heme binding;GO:0046872//metal ion binding;GO:0004601//peroxidase activity	GO:0055114//oxidation-reduction process;GO:0006979//response to oxidative stress	gi|357473921|ref|XP_003607245.1|/2.11979e-61/Peroxidase [Medicago truncatula]
CL1019.Contig4_All	69.4958	42.7271	35.2203	18.2558	53.6417	64.1619	38.4682	54.693	39.2165	8.18612	15.5358	23.3277	46.5951	39.9404	36.1842	25.2242	K15397|1|0.0|880|vvi:100263066|3-ketoacyl-CoA synthase [EC:2.3.1.-]	GO:0016020//membrane	GO:0009922//fatty acid elongase activity	GO:0006633//fatty acid biosynthetic process;GO:0009611//response to wounding;GO:0009409//response to cold;GO:0010345//suberin biosynthetic process;GO:0006970//response to osmotic stress;GO:0009416//response to light stimulus	gi|183238687|gb|ACC60973.1|/0/beta-ketoacyl-CoA synthase [Helianthus annuus]
CL10196.Contig1_All	4.67179	4.10304	4.34056	3.72218	3.60301	1.98146	2.44319	1.34149	0.104452	0.0649398	-	0.316006	0.0946212	0.120496	0.110986	-	K09503|1|0.0|650|vvi:100242705|DnaJ homolog subfamily A member 2	GO:0005618//cell wall;GO:0005730//nucleolus;GO:0005886//plasma membrane	GO:0031072//heat shock protein binding;GO:0046872//metal ion binding;GO:0005524//ATP binding;GO:0051082//unfolded protein binding	GO:0006457//protein folding;GO:0009651//response to salt stress;GO:0043462//regulation of ATPase activity;GO:0009408//response to heat	gi|224284516|gb|ACN39991.1|/0/unknown [Picea sitchensis]
CL10216.Contig2_All	43.4894	58.5047	54.7126	52.2697	86.2466	97.5324	65.4073	75.4138	94.7343	124.469	117.546	113.683	110.876	131.039	106.804	138.139	-	-	GO:0008430//selenium binding	GO:0046686//response to cadmium ion;GO:0010197//polar nucleus fusion;GO:0071291//cellular response to selenium ion;GO:0042542//response to hydrogen peroxide;GO:0000103//sulfate assimilation	gi|224055825|ref|XP_002298672.1|/0/predicted protein [Populus trichocarpa]
CL10224.Contig1_All	210.534	95.736	98.9804	174.7	79.8401	99.4056	127.414	64.0286	191.028	181.159	151.501	82.9073	79.4324	129.166	118.971	100.188	K05917|1|0.0|828|pop:POPTR_48605|cytochrome P450, family 51 (sterol 14-demethylase) [EC:1.14.13.70]	GO:0005886//plasma membrane;GO:0005783//endoplasmic reticulum	GO:0008398//sterol 14-demethylase activity;GO:0009055//electron carrier activity;GO:0005506//iron ion binding;GO:0020037//heme binding;GO:0008168//methyltransferase activity	GO:0032259//methylation;GO:0055114//oxidation-reduction process	gi|350540648|ref|NP_001234537.1|/0/obtusifoliol 14alpha-demethylase [Solanum lycopersicum]
CL10227.Contig2_All	4.35257	9.75595	8.84359	7.27803	14.0567	15.3973	9.05542	11.4304	6.29263	6.12763	5.51793	8.44076	14.0106	11.7197	8.94188	15.9706	K11364|1|2e-117|420|pop:POPTR_815525|SAGA-associated factor 29	GO:0005634//nucleus	-	GO:0043967//histone H4 acetylation;GO:0043966//histone H3 acetylation;GO:0009651//response to salt stress	gi|470104165|ref|XP_004288485.1|/5.40784e-121/PREDICTED: uncharacterized protein LOC101312768 [Fragaria vesca subsp. vesca]
CL10250.Contig1_All	18.6756	2.22907	-	16.755	0.591302	-	-	-	8.22814	51.6676	5.74247	0.497864	0.745374	1.4238	0.874286	2.22216	-	GO:0016021//integral to membrane;GO:0005576//extracellular region;GO:0005886//plasma membrane	-	GO:0010363//regulation of plant-type hypersensitive response;GO:0009625//response to insect;GO:0009862//systemic acquired resistance, salicylic acid mediated signaling pathway;GO:0031348//negative regulation of defense response;GO:0009963//positive regulation of flavonoid biosynthetic process;GO:0006612//protein targeting to membrane;GO:0007275//multicellular organismal development	gi|470114345|ref|XP_004293376.1|/9.05264e-15/PREDICTED: uncharacterized protein LOC101293854 [Fragaria vesca subsp. vesca]
CL10250.Contig2_All	36.1009	37.577	46.082	36.775	9.08478	4.70225	12.9324	6.27476	12.9929	40.608	14.7046	10.1989	9.86139	12.153	6.71627	5.69021	-	GO:0005886//plasma membrane	-	GO:0010363//regulation of plant-type hypersensitive response;GO:0009625//response to insect;GO:0009862//systemic acquired resistance, salicylic acid mediated signaling pathway;GO:0031348//negative regulation of defense response;GO:0009963//positive regulation of flavonoid biosynthetic process;GO:0006612//protein targeting to membrane	gi|296084989|emb|CBI28404.3|/2.7292e-11/unnamed protein product [Vitis vinifera]
CL10261.Contig2_All	8.94439	8.5703	10.0395	4.87207	9.62866	8.30626	8.52033	7.06606	4.46618	4.62786	6.30817	4.27876	9.60888	10.5191	12.8526	14.273	-	GO:0009507//chloroplast;GO:0016020//membrane	GO:0004222//metalloendopeptidase activity	GO:0009416//response to light stimulus;GO:0010027//thylakoid membrane organization;GO:0006508//proteolysis;GO:0009658//chloroplast organization;GO:0009959//negative gravitropism;GO:0010207//photosystem II assembly;GO:0009723//response to ethylene stimulus;GO:0043157//response to cation stress;GO:0048564//photosystem I assembly;GO:0060359//response to ammonium ion	gi|225439191|ref|XP_002269447.1|/3.37128e-57/PREDICTED: uncharacterized protein LOC100253507 [Vitis vinifera]
CL10335.Contig4_All	2.0289	3.29344	3.22868	1.26304	2.80815	5.81395	4.79696	3.34574	3.77737	1.24172	3.54963	4.88644	2.98921	3.85671	4.93634	3.93987	-	GO:0005634//nucleus	-	GO:0035556//intracellular signal transduction;GO:0009744//response to sucrose stimulus;GO:0009693//ethylene biosynthetic process;GO:0009750//response to fructose stimulus;GO:0009723//response to ethylene stimulus;GO:0009738//abscisic acid mediated signaling pathway	gi|225465569|ref|XP_002263468.1|/0/PREDICTED: uncharacterized protein LOC100263054 [Vitis vinifera]
CL10358.Contig1_All	1.28511	1.13556	0.860189	2.16777	3.43625	3.2569	2.03973	3.39825	0.776239	1.50572	0.557221	1.39026	1.20947	1.00293	1.6166	1.77773	K03695|1|0.0|1242|ppp:PHYPADRAFT_193192|ATP-dependent Clp protease ATP-binding subunit ClpB	GO:0005739//mitochondrion;GO:0009941//chloroplast envelope;GO:0009570//chloroplast stroma	GO:0005524//ATP binding;GO:0016887//ATPase activity	GO:0006457//protein folding;GO:0009408//response to heat;GO:0016485//protein processing;GO:0009644//response to high light intensity;GO:0042542//response to hydrogen peroxide	gi|255548768|ref|XP_002515440.1|/0/chaperone clpb, putative [Ricinus communis]
CL10389.Contig3_All	8.3727	7.70056	7.43468	3.83608	12.9723	11.2488	9.80035	13.6798	2.52015	1.8219	1.81142	2.76607	3.92883	3.11009	5.35561	5.76147	-	GO:0005634//nucleus	-	GO:0009414//response to water deprivation;GO:0010118//stomatal movement;GO:0042128//nitrate assimilation;GO:0010167//response to nitrate	gi|6633813|gb|AAF19672.1|AC009519_6/1.88415e-18/F1N19.10 [Arabidopsis thaliana]
CL10396.Contig2_All	15.8475	7.79537	4.54529	3.66217	4.82503	8.02741	11.2177	8.03393	4.79583	4.91975	8.60667	6.81932	4.6703	8.9903	10.1917	4.40368	K01365|1|1e-94|343|mtr:MTR_3g116080|cathepsin L [EC:3.4.22.15];K15272|2|1e-94|343|vvi:100248746|solute carrier family 35 (UDP-sugar transporter), member A1/2/3;K01376|3|1e-87|320|ath:AT4G35350|[EC:3.4.22.-]	GO:0000325//plant-type vacuole;GO:0005618//cell wall;GO:0005634//nucleus	GO:0032440//2-alkenal reductase [NAD(P)] activity;GO:0008234//cysteine-type peptidase activity	GO:0006508//proteolysis;GO:0010623//developmental programmed cell death;GO:0055114//oxidation-reduction process	gi|30141025|dbj|BAC75926.1|/2.14286e-120/cysteine protease-4 [Helianthus annuus]
CL10410.Contig1_All	1.34249	1.99761	1.8571	1.46253	2.02327	1.72046	1.13428	1.647	-	-	-	-	-	-	0.142455	-	-	GO:0005634//nucleus	GO:0003700//sequence-specific DNA binding transcription factor activity;GO:0043565//sequence-specific DNA binding	GO:0006950//response to stress;GO:0006355//regulation of transcription, DNA-dependent	gi|351722667|ref|NP_001236740.1|/9.15308e-67/heat shock factor protein hsf8-related [Glycine max]
CL1042.Contig2_All	-	0.158941	0.256637	0.213339	1.39135	0.81836	0.729957	1.67081	1.20273	0.364761	0.20473	1.34898	1.9399	1.21827	0.997437	2.40841	K01090|1|7e-166|583|ath:AT3G05580|protein phosphatase [EC:3.1.3.16];K06269|2|9e-142|503|vvi:100250219|protein phosphatase 1, catalytic subunit [EC:3.1.3.16]	GO:0005737//cytoplasm	GO:0004722//protein serine/threonine phosphatase activity	GO:0006470//protein dephosphorylation;GO:0035556//intracellular signal transduction;GO:0010200//response to chitin;GO:0030968//endoplasmic reticulum unfolded protein response;GO:0009738//abscisic acid mediated signaling pathway	gi|356505811|ref|XP_003521683.1|/3.2743e-167/PREDICTED: serine/threonine-protein phosphatase PP1-like [Glycine max]
CL1042.Contig3_All	0.188578	0.803545	0.617838	0.61632	2.84207	2.3957	2.38996	3.59648	2.00566	0.80789	1.23923	1.88019	5.09243	6.25687	2.6414	7.78166	K01090|1|9e-166|582|ath:AT3G05580|protein phosphatase [EC:3.1.3.16];K06269|2|2e-143|508|vvi:100250219|protein phosphatase 1, catalytic subunit [EC:3.1.3.16]	GO:0005737//cytoplasm	GO:0004722//protein serine/threonine phosphatase activity	GO:0006470//protein dephosphorylation;GO:0035556//intracellular signal transduction;GO:0010200//response to chitin;GO:0030968//endoplasmic reticulum unfolded protein response;GO:0009738//abscisic acid mediated signaling pathway	gi|356505811|ref|XP_003521683.1|/7.6154e-167/PREDICTED: serine/threonine-protein phosphatase PP1-like [Glycine max]
CL10427.Contig4_All	2.68794	6.81754	4.0363	4.57543	1.80848	4.4931	5.13491	2.95099	-	-	-	-	-	-	-	-	K14709|1|3e-74|276|pop:POPTR_835760|solute carrier family 39 (zinc transporter), member 1/2/3	GO:0016021//integral to membrane;GO:0009507//chloroplast;GO:0030125//clathrin vesicle coat;GO:0005886//plasma membrane	GO:0005515//protein binding;GO:0032440//2-alkenal reductase [NAD(P)] activity;GO:0005381//iron ion transmembrane transporter activity;GO:0005375//copper ion transmembrane transporter activity;GO:0005385//zinc ion transmembrane transporter activity	GO:0009630//gravitropism;GO:0071577//zinc ion transmembrane transport;GO:0006623//protein targeting to vacuole;GO:0034755//iron ion transmembrane transport;GO:0009624//response to nematode;GO:0035434//copper ion transmembrane transport;GO:0010043//response to zinc ion;GO:0030244//cellulose biosynthetic process;GO:0048193//Golgi vesicle transport;GO:0055114//oxidation-reduction process	gi|82581289|dbj|BAE48709.1|/2.53011e-75/ZIP family metal transporter [Chengiopanax sciadophylloides]
CL10437.Contig2_All	0.731692	1.59071	2.16893	0.455494	4.05086	1.31044	3.0391	4.45913	0.861191	0.486746	0.234168	1.42114	1.41844	0.812842	1.08144	2.19894	K00514|1|1e-43|175|rcu:RCOM_1428040|zeta-carotene desaturase [EC:1.3.5.6];K01206|2|2e-30|131|ath:AT1G67830|alpha-L-fucosidase [EC:3.2.1.51]	GO:0005773//vacuole	GO:0016788//hydrolase activity, acting on ester bonds	GO:0010363//regulation of plant-type hypersensitive response;GO:0009963//positive regulation of flavonoid biosynthetic process;GO:0006612//protein targeting to membrane	gi|460376622|ref|XP_004234096.1|/1.46149e-99/PREDICTED: GDSL esterase/lipase At1g28590-like [Solanum lycopersicum]
CL10449.Contig2_All	-	-	-	-	-	-	-	-	2.44308	1.07217	0.716404	1.91303	4.81685	0.994711	2.59591	3.57067	K10846|1|1e-72|270|vvi:100245663|DNA excision repair protein ERCC-5	-	GO:0003677//DNA binding;GO:0005515//protein binding;GO:0004518//nuclease activity	GO:0010213//non-photoreactive DNA repair;GO:0010224//response to UV-B;GO:0009408//response to heat	gi|296087697|emb|CBI34953.3|/1.27462e-71/unnamed protein product [Vitis vinifera]
CL10463.Contig1_All	3.2556	2.38119	5.45718	3.95911	16.5453	5.442	4.85414	22.2924	3.17562	5.28842	3.95765	3.9116	10.2741	5.88762	10.7254	6.7998	-	-	-	GO:0009755//hormone-mediated signaling pathway;GO:0043067//regulation of programmed cell death;GO:0009753//response to jasmonic acid stimulus;GO:0009628//response to abiotic stimulus;GO:0009737//response to abscisic acid stimulus;GO:0006950//response to stress	gi|460386722|ref|XP_004239045.1|/3.08856e-80/PREDICTED: ninja-family protein AFP2-like [Solanum lycopersicum]
CL10463.Contig2_All	2.41911	3.23966	2.2192	2.74083	13.2292	6.06561	6.05963	19.5876	4.92836	4.77633	4.04651	4.73616	9.78255	6.43785	7.85498	12.8402	-	-	GO:0005515//protein binding	GO:0009755//hormone-mediated signaling pathway;GO:0043067//regulation of programmed cell death;GO:0009753//response to jasmonic acid stimulus;GO:0009628//response to abiotic stimulus;GO:0009737//response to abscisic acid stimulus;GO:0006950//response to stress	gi|255542012|ref|XP_002512070.1|/2.28951e-69/RNA binding protein, putative [Ricinus communis]
CL10478.Contig2_All	1.55486	1.99812	1.01883	1.24218	4.01714	2.16589	3.0138	2.42777	-	0.0965386	-	-	-	-	-	0.167741	K06694|1|5e-22|103|vvi:100257739|26S proteasome non-ATPase regulatory subunit 10	-	-	GO:0009560//embryo sac egg cell differentiation;GO:0051510//regulation of unidimensional cell growth;GO:0034976//response to endoplasmic reticulum stress;GO:0006457//protein folding;GO:0000741//karyogamy;GO:0009408//response to heat;GO:0009644//response to high light intensity;GO:0042542//response to hydrogen peroxide	gi|470138010|ref|XP_004304752.1|/1.08064e-134/PREDICTED: uncharacterized protein LOC101311782 [Fragaria vesca subsp. vesca]
CL10482.Contig1_All	69.6427	66.8054	65.3307	72.7085	44.9343	34.5136	28.9548	37.9025	34.4402	51.1397	41.3379	49.3659	34.6822	25.844	27.0018	28.8969	K04368|1|1e-80|296|rcu:RCOM_1046440|mitogen-activated protein kinase kinase 1 [EC:2.7.12.2]	GO:0005737//cytoplasm;GO:0005886//plasma membrane	GO:0004708//MAP kinase kinase activity;GO:0004674//protein serine/threonine kinase activity;GO:0005524//ATP binding	GO:0009611//response to wounding;GO:0009631//cold acclimation;GO:0042542//response to hydrogen peroxide;GO:0009414//response to water deprivation;GO:0009651//response to salt stress;GO:0042742//defense response to bacterium;GO:0009814//defense response, incompatible interaction;GO:0002237//response to molecule of bacterial origin;GO:0000187//activation of MAPK activity	gi|7682432|gb|AAF67262.1|AF165186_1/2.23898e-83/MAP kinase kinase [Nicotiana tabacum]
CL10482.Contig2_All	21.2034	21.1289	16.3164	24.7433	19.9012	17.5954	20.5887	20.45	11.8685	11.8765	9.12829	10.601	14.3865	7.62813	7.92686	6.89901	K04368|1|2e-137|487|rcu:RCOM_1046440|mitogen-activated protein kinase kinase 1 [EC:2.7.12.2]	GO:0005886//plasma membrane;GO:0005737//cytoplasm	GO:0004713//protein tyrosine kinase activity;GO:0004674//protein serine/threonine kinase activity;GO:0004708//MAP kinase kinase activity;GO:0005515//protein binding;GO:0005524//ATP binding	GO:0006833//water transport;GO:0009414//response to water deprivation;GO:0009697//salicylic acid biosynthetic process;GO:0009631//cold acclimation;GO:0009738//abscisic acid mediated signaling pathway;GO:0048481//ovule development;GO:0010363//regulation of plant-type hypersensitive response;GO:0010200//response to chitin;GO:0042542//response to hydrogen peroxide;GO:0031348//negative regulation of …	gi|42601214|gb|AAS21304.1|/3.59267e-153/mitogen-activated protein kinase kinase 2 [Petroselinum crispum]
CL10484.Contig2_All	25.8837	22.1049	23.5264	25.6102	19.5752	18.2788	25.0975	18.6362	41.4113	53.476	47.71	26.6532	25.565	31.4943	40.6121	25.5158	K00547|1|2e-155|546|pop:POPTR_754288|homocysteine S-methyltransferase [EC:2.1.1.10]	GO:0005737//cytoplasm;GO:0005886//plasma membrane	GO:0008898//homocysteine S-methyltransferase activity	GO:0000394//RNA splicing, via endonucleolytic cleavage and ligation;GO:0051567//histone H3-K9 methylation;GO:0010050//vegetative phase change;GO:0008283//cell proliferation;GO:0033528//S-methylmethionine cycle;GO:0009086//methionine biosynthetic process;GO:0006306//DNA methylation;GO:0045893//positive regulation of transcription, DNA-dependent;GO:0043687//post-translational protein modification;G…	gi|224062371|ref|XP_002300824.1|/2.91523e-154/homocysteine s-methyltransferase [Populus trichocarpa]
CL10500.Contig2_All	0.3603	2.01046	1.08208	0.588774	4.65437	10.9914	5.17065	14.1649	3.23834	3.60724	2.2197	4.49038	1.58901	4.04708	9.53421	22.3016	K02716|1|4e-156|549|pop:POPTR_813989|photosystem II oxygen-evolving enhancer protein 1	GO:0019898//extrinsic to membrane;GO:0009535//chloroplast thylakoid membrane;GO:0010287//plastoglobule;GO:0009654//oxygen evolving complex;GO:0009543//chloroplast thylakoid lumen;GO:0048046//apoplast	GO:0008266//poly(U) RNA binding;GO:0010242//oxygen evolving activity;GO:0005509//calcium ion binding	GO:0042742//defense response to bacterium;GO:0010205//photoinhibition;GO:0010207//photosystem II assembly;GO:0035304//regulation of protein dephosphorylation;GO:0042549//photosystem II stabilization	gi|302595735|sp|P85194.1|PSBO_HELAN/0/RecName: Full=Oxygen-evolving enhancer protein 1, chloroplastic; Short=OEE1; AltName: Full=33 kDa subunit of oxygen evolving system of photosystem II; AltName: Full=33 kDa thylakoid membrane protein; AltName: Full=OEC 33 kDa subunit; Flags: Precursor
CL10526.Contig1_All	14.1915	12.5981	20.557	15.4604	6.36547	5.7658	6.39196	3.79204	12.6223	25.057	18.6928	7.95007	6.15179	8.77072	6.66672	9.40928	K14823|1|9e-110|395|gmx:100782432|rRNA-processing protein EBP2	GO:0005634//nucleus	GO:0032440//2-alkenal reductase [NAD(P)] activity	GO:0001510//RNA methylation;GO:0055114//oxidation-reduction process;GO:0006606//protein import into nucleus;GO:0006626//protein targeting to mitochondrion	gi|449488602|ref|XP_004158107.1|/4.19283e-116/PREDICTED: probable rRNA-processing protein EBP2 homolog [Cucumis sativus]
CL10526.Contig2_All	58.0784	66.4482	76.5263	61.724	21.9165	23.3473	34.9441	28.3828	65.1321	130.227	82.6153	39.3383	24.3076	51.0002	35.5453	45.9705	K14823|1|3e-84|309|rcu:RCOM_0758650|rRNA-processing protein EBP2	GO:0005634//nucleus	GO:0032440//2-alkenal reductase [NAD(P)] activity	GO:0001510//RNA methylation;GO:0055114//oxidation-reduction process;GO:0006606//protein import into nucleus;GO:0006626//protein targeting to mitochondrion	gi|449488602|ref|XP_004158107.1|/3.02849e-85/PREDICTED: probable rRNA-processing protein EBP2 homolog [Cucumis sativus]
CL10535.Contig9_All	1.2111	1.97662	0.805087	0.860473	1.92729	0.660149	1.53098	1.40946	0.552151	0.637527	-	0.525004	0.928915	0.500472	0.251439	0.979921	K05768|1|3e-25|115|vvi:100254775|gelsolin	GO:0005884//actin filament;GO:0005829//cytosol	GO:0051015//actin filament binding	GO:0030243//cellulose metabolic process;GO:0051017//actin filament bundle assembly;GO:0000902//cell morphogenesis;GO:0048767//root hair elongation;GO:0051014//actin filament severing;GO:0009698//phenylpropanoid metabolic process;GO:0006487//protein N-linked glycosylation;GO:0048193//Golgi vesicle transport;GO:0032880//regulation of protein localization;GO:0006598//polyamine catabolic process;GO:0…	gi|460407644|ref|XP_004249261.1|/4.72942e-35/PREDICTED: villin-2-like [Solanum lycopersicum]
CL10549.Contig2_All	1.41392	3.2993	2.39342	1.92543	9.96969	5.19967	5.27043	16.617	4.23606	1.58019	1.21423	4.80588	12.0878	8.5518	7.08916	9.095	K15172|1|1e-28|125|vcn:VOLCADRAFT_106802|transcription elongation factor SPT5	GO:0005886//plasma membrane	-	GO:0006355//regulation of transcription, DNA-dependent;GO:0015996//chlorophyll catabolic process;GO:0006661//phosphatidylinositol biosynthetic process;GO:0006979//response to oxidative stress	gi|225445023|ref|XP_002283114.1|/3.8027e-108/PREDICTED: zinc finger CCCH domain-containing protein 49-like [Vitis vinifera]
CL10549.Contig3_All	1.39651	5.59979	8.86026	4.34679	29.6374	14.173	14.0797	53.9569	2.68965	1.54834	1.68842	6.75086	13.4459	10.1128	11.5375	13.1288	K15172|1|2e-28|125|vcn:VOLCADRAFT_106802|transcription elongation factor SPT5	GO:0005886//plasma membrane	-	GO:0006355//regulation of transcription, DNA-dependent;GO:0015996//chlorophyll catabolic process;GO:0006661//phosphatidylinositol biosynthetic process;GO:0006979//response to oxidative stress	gi|225445023|ref|XP_002283114.1|/2.34423e-103/PREDICTED: zinc finger CCCH domain-containing protein 49-like [Vitis vinifera]
CL10551.Contig1_All	8.2241	4.00716	3.13171	4.59761	4.36839	5.65265	4.11429	1.403	3.48514	2.46912	3.3131	1.52028	2.90016	2.99198	1.63628	2.9769	K00469|1|2e-58|225|rcu:RCOM_1048680|inositol oxygenase [EC:1.13.99.1]	GO:0005737//cytoplasm	GO:0005506//iron ion binding;GO:0050113//inositol oxygenase activity	GO:0019310//inositol catabolic process;GO:0006949//syncytium formation;GO:0055114//oxidation-reduction process	gi|255546251|ref|XP_002514185.1|/3.26065e-57/myoinositol oxygenase, putative [Ricinus communis]
CL10551.Contig3_All	48.8553	49.1108	85.6612	38.0866	25.0901	20.9783	24.3926	16.4963	48.0062	98.5142	63.9284	42.657	19.7673	32.9183	32.1038	23.21	K00469|1|1e-38|155|mtr:MTR_8g102150|inositol oxygenase [EC:1.13.99.1]	GO:0005737//cytoplasm	GO:0005506//iron ion binding;GO:0050113//inositol oxygenase activity	GO:0019310//inositol catabolic process;GO:0006949//syncytium formation;GO:0055114//oxidation-reduction process	gi|470102108|ref|XP_004287501.1|/5.76167e-38/PREDICTED: inositol oxygenase 4-like [Fragaria vesca subsp. vesca]
CL1056.Contig3_All	18.6199	41.0849	38.0251	33.3835	43.2347	35.8003	27.7002	28.5658	28.4551	36.9375	38.9075	41.3977	44.8691	48.1207	28.8397	31.9554	K05894|1|0.0|648|vvi:100244746|12-oxophytodienoic acid reductase [EC:1.3.1.42]	GO:0005737//cytoplasm	GO:0016629//12-oxophytodienoate reductase activity;GO:0010181//FMN binding	GO:0009695//jasmonic acid biosynthetic process;GO:0009611//response to wounding;GO:0046686//response to cadmium ion;GO:0031407//oxylipin metabolic process;GO:0009751//response to salicylic acid stimulus;GO:0055114//oxidation-reduction process	gi|147778557|emb|CAN60665.1|/0/hypothetical protein VITISV_033920 [Vitis vinifera]
CL10567.Contig1_All	1.60259	1.88604	2.38026	3.56161	3.38138	3.32179	1.67264	6.48812	3.98509	6.14926	7.13256	6.21704	5.13233	4.87416	6.22403	7.78009	K02291|1|3e-178|623|vvi:100246195|phytoene synthase [EC:2.5.1.32]	GO:0009507//chloroplast	GO:0016767//geranylgeranyl-diphosphate geranylgeranyltransferase activity	GO:0016117//carotenoid biosynthetic process	gi|12584564|emb|CAC27383.1|/0/phytoene synthase [Helianthus annuus]
CL10600.Contig2_All	4.43917	7.40933	8.05395	3.82208	4.08509	2.45353	2.50876	4.91105	15.0693	24.3391	19.7828	15.9647	12.5337	15.8993	12.2512	18.2487	K01623|1|0.0|701|vvi:100267988|fructose-bisphosphate aldolase, class I [EC:4.1.2.13]	GO:0005739//mitochondrion;GO:0009534//chloroplast thylakoid;GO:0010287//plastoglobule	GO:0004332//fructose-bisphosphate aldolase activity	GO:0006979//response to oxidative stress;GO:0009651//response to salt stress;GO:0006098//pentose-phosphate shunt;GO:0006096//glycolysis;GO:0046686//response to cadmium ion	gi|225424114|ref|XP_002282753.1|/0/PREDICTED: probable fructose-bisphosphate aldolase 3, chloroplastic [Vitis vinifera]
CL10600.Contig3_All	28.6151	32.8295	33.4409	40.7879	21.0159	20.4517	29.5069	21.9223	5.20788	7.47195	8.48742	5.45393	4.35483	4.04374	4.78875	5.40955	K01623|1|3e-96|349|pop:POPTR_832739|fructose-bisphosphate aldolase, class I [EC:4.1.2.13]	GO:0005739//mitochondrion;GO:0009534//chloroplast thylakoid;GO:0010287//plastoglobule	GO:0004332//fructose-bisphosphate aldolase activity	GO:0006979//response to oxidative stress;GO:0009651//response to salt stress;GO:0006098//pentose-phosphate shunt;GO:0006096//glycolysis;GO:0046686//response to cadmium ion	gi|449458769|ref|XP_004147119.1|/5.13131e-96/PREDICTED: probable fructose-bisphosphate aldolase 3, chloroplastic-like [Cucumis sativus]
CL10674.Contig1_All	14.9337	22.1593	13.7573	17.7077	27.0123	22.3307	19.2368	26.0878	32.186	28.7624	31.6345	50.644	67.3432	56.7043	41.4759	47.5102	K15777|1|3e-119|426|vvi:100262346|4,5-DOPA dioxygenase extradiol [EC:1.13.11.-]	-	GO:0008198//ferrous iron binding;GO:0016702//oxidoreductase activity, acting on single donors with incorporation of molecular oxygen, incorporation of two atoms of oxygen;GO:0008270//zinc ion binding	GO:0006725//cellular aromatic compound metabolic process;GO:0055114//oxidation-reduction process	gi|225441813|ref|XP_002283881.1|/3.26726e-118/PREDICTED: 4,5-DOPA dioxygenase extradiol-like protein [Vitis vinifera]
CL10679.Contig2_All	25.8297	16.9637	18.1243	21.4782	11.2835	12.202	17.2096	11.3769	22.8977	24.2883	23.1087	19.6795	13.7155	13.8004	17.6765	13.6299	K01520|1|7e-74|275|vvi:100242070|dUTP pyrophosphatase [EC:3.6.1.23]	GO:0005829//cytosol	GO:0004170//dUTP diphosphatase activity;GO:0042802//identical protein binding;GO:0000287//magnesium ion binding	GO:0006281//DNA repair;GO:0006261//DNA-dependent DNA replication;GO:0006226//dUMP biosynthetic process;GO:0046080//dUTP metabolic process	gi|225458307|ref|XP_002282840.1|/8.90645e-73/PREDICTED: deoxyuridine 5'-triphosphate nucleotidohydrolase-like [Vitis vinifera]
CL10722.Contig1_All	15.02	20.1479	17.0897	21.2925	38.6976	45.8023	37.2001	42.5803	20.2404	16.6224	18.3496	28.88	32.151	27.3677	31.1095	36.2046	K00819|1|0.0|732|rcu:RCOM_0631280|ornithine--oxo-acid transaminase [EC:2.6.1.13]	GO:0005759//mitochondrial matrix	GO:0008270//zinc ion binding;GO:0004587//ornithine-oxo-acid transaminase activity;GO:0030170//pyridoxal phosphate binding	GO:0006979//response to oxidative stress;GO:0009753//response to jasmonic acid stimulus;GO:0009414//response to water deprivation;GO:0009741//response to brassinosteroid stimulus;GO:0042538//hyperosmotic salinity response;GO:0009408//response to heat;GO:0009733//response to auxin stimulus;GO:0009737//response to abscisic acid stimulus;GO:0055129//L-proline biosynthetic process;GO:0009413//respons…	gi|470114640|ref|XP_004293519.1|/0/PREDICTED: probable ornithine aminotransferase-like [Fragaria vesca subsp. vesca]
CL10726.Contig3_All	0.502481	0.713701	0.823138	0.164223	0.378646	0.377972	0.973966	1.00874	4.10226	4.30536	2.6266	3.05148	4.26167	3.56014	3.63907	4.96009	K01535|1|1e-17|57.4|vvi:100257762|H+-transporting ATPase [EC:3.6.3.6]	GO:0009505//plant-type cell wall;GO:0009506//plasmodesma;GO:0005576//extracellular region;GO:0005829//cytosol	GO:0046872//metal ion binding;GO:0003993//acid phosphatase activity;GO:0004722//protein serine/threonine phosphatase activity	GO:0016036//cellular response to phosphate starvation	gi|60459337|gb|AAX20028.1|/1.23366e-33/purple acid phosphatase [Medicago truncatula]
CL10731.Contig3_All	1.99029	3.53365	2.11925	3.19817	4.92787	3.4101	2.89335	5.03607	1.49071	1.39021	1.7835	2.57068	3.44355	3.3534	4.1975	4.46879	K02183|1|1e-96|352|smo:SELMODRAFT_166784|calmodulin	-	GO:0005516//calmodulin binding	GO:0006950//response to stress	gi|470127246|ref|XP_004299585.1|/2.04704e-153/PREDICTED: uncharacterized protein LOC101299477 [Fragaria vesca subsp. vesca]
CL10738.Contig4_All	4.01641	5.35676	3.20349	1.76988	5.44103	1.54643	3.46526	3.39735	1.69003	1.97537	1.51648	2.04519	3.94991	2.18358	3.59151	2.00826	K00279|1|2e-153|541|rcu:RCOM_1453990|cytokinin dehydrogenase [EC:1.5.99.12]	GO:0043231//intracellular membrane-bounded organelle;GO:0044444//cytoplasmic part	GO:0019139//cytokinin dehydrogenase activity;GO:0050660//flavin adenine dinucleotide binding;GO:0008762//UDP-N-acetylmuramate dehydrogenase activity	GO:0055114//oxidation-reduction process;GO:0009690//cytokinin metabolic process	gi|226234960|dbj|BAH47540.1|/0/cytokinin oxidase [Zinnia violacea]
CL10761.Contig1_All	7.18965	4.80348	5.74522	8.59665	6.41827	4.2503	4.96773	3.96039	4.20292	2.28641	3.01181	1.43048	1.42776	1.9697	1.81425	0.567537	K10683|1|3e-35|146|gmx:100784883|BRCA1-associated RING domain protein 1 [EC:6.3.2.19]	GO:0005634//nucleus	GO:0046872//metal ion binding;GO:0003677//DNA binding;GO:0003713//transcription coactivator activity	GO:0000278//mitotic cell cycle;GO:0051726//regulation of cell cycle;GO:0006261//DNA-dependent DNA replication;GO:0009965//leaf morphogenesis;GO:0000724//double-strand break repair via homologous recombination;GO:0016444//somatic cell DNA recombination;GO:0051567//histone H3-K9 methylation;GO:0031047//gene silencing by RNA;GO:0009555//pollen development;GO:0009934//regulation of meristem structura…	gi|460403490|ref|XP_004247223.1|/3.0931e-35/PREDICTED: protein BREAST CANCER SUSCEPTIBILITY 1 homolog [Solanum lycopersicum]
CL10765.Contig1_All	0.319571	0.383166	0.729734	0.474744	13.448	0.874128	0.693067	0.534623	84.9932	19.9138	50.6351	152.86	177.366	156.436	161.823	146.938	K10581|1|0.0|890|gmx:100805463|ubiquitin-conjugating enzyme E2 O [EC:6.3.2.19]	-	GO:0016881//acid-amino acid ligase activity	GO:0006301//postreplication repair;GO:0009640//photomorphogenesis;GO:0055062//phosphate ion homeostasis;GO:0016036//cellular response to phosphate starvation;GO:0006817//phosphate ion transport	gi|359496174|ref|XP_002267490.2|/0/PREDICTED: probable ubiquitin-conjugating enzyme E2 24-like [Vitis vinifera]
CL10765.Contig2_All	125.095	212.354	189.883	223.916	424.551	443.239	373.668	317.045	70.0414	15.9315	37.8856	124.013	155.905	142.524	145.751	183.41	K10581|1|0.0|879|gmx:100805463|ubiquitin-conjugating enzyme E2 O [EC:6.3.2.19]	-	GO:0016881//acid-amino acid ligase activity	GO:0006301//postreplication repair;GO:0009640//photomorphogenesis;GO:0055062//phosphate ion homeostasis;GO:0016036//cellular response to phosphate starvation;GO:0006817//phosphate ion transport	gi|359496174|ref|XP_002267490.2|/0/PREDICTED: probable ubiquitin-conjugating enzyme E2 24-like [Vitis vinifera]
CL1078.Contig17_All	0.35254	0.990457	0.770015	0.561321	2.21867	1.06527	0.889544	1.22492	0.467164	0.580891	0.972034	1.05694	2.02398	1.33559	1.46758	2.10642	K10143|1|0.0|888|pop:POPTR_1113820|E3 ubiquitin-protein ligase RFWD2 [EC:6.3.2.19]	GO:0080008//Cul4-RING ubiquitin ligase complex;GO:0005834//heterotrimeric G-protein complex;GO:0005634//nucleus	GO:0016772//transferase activity, transferring phosphorus-containing groups;GO:0004871//signal transducer activity;GO:0042802//identical protein binding	GO:0006281//DNA repair;GO:0010100//negative regulation of photomorphogenesis;GO:0048608//reproductive structure development	gi|224128308|ref|XP_002329131.1|/0/predicted protein [Populus trichocarpa]
CL1078.Contig7_All	1.77946	0.557527	0.743041	0.99779	1.15499	1.18105	1.46315	0.963121	1.0388	1.73037	1.64147	1.16223	0.94103	1.19836	1.24956	1.29157	K10143|1|0.0|882|pop:POPTR_1113820|E3 ubiquitin-protein ligase RFWD2 [EC:6.3.2.19]	GO:0080008//Cul4-RING ubiquitin ligase complex;GO:0005834//heterotrimeric G-protein complex;GO:0005634//nucleus	GO:0016772//transferase activity, transferring phosphorus-containing groups;GO:0004871//signal transducer activity;GO:0042802//identical protein binding	GO:0006281//DNA repair;GO:0010100//negative regulation of photomorphogenesis;GO:0048608//reproductive structure development	gi|224128308|ref|XP_002329131.1|/0/predicted protein [Populus trichocarpa]
CL10780.Contig1_All	4.35484	2.54893	2.37795	0.91235	1.62277	1.81987	2.49735	1.96145	5.51986	2.33987	4.25259	3.33993	2.95476	1.44721	1.19969	1.62626	K10143|1|2e-44|144|rcu:RCOM_0002700|E3 ubiquitin-protein ligase RFWD2 [EC:6.3.2.19]	GO:0080008//Cul4-RING ubiquitin ligase complex;GO:0000152//nuclear ubiquitin ligase complex	GO:0046872//metal ion binding;GO:0004842//ubiquitin-protein ligase activity;GO:0005515//protein binding	GO:0046283//anthocyanin-containing compound metabolic process;GO:0006281//DNA repair;GO:0010100//negative regulation of photomorphogenesis;GO:0048573//photoperiodism, flowering;GO:0009647//skotomorphogenesis;GO:0010119//regulation of stomatal movement;GO:0009649//entrainment of circadian clock;GO:0009641//shade avoidance	gi|255587080|ref|XP_002534127.1|/1.87406e-43/ubiquitin ligase protein cop1, putative [Ricinus communis]
CL10780.Contig2_All	4.4	6.77035	5.28575	5.91189	8.68379	17.039	10.7701	16.9915	8.89802	14.479	6.18808	2.72522	5.6225	5.89275	8.52085	24.6834	K10143|1|0.0|691|vvi:100246063|E3 ubiquitin-protein ligase RFWD2 [EC:6.3.2.19]	GO:0080008//Cul4-RING ubiquitin ligase complex;GO:0000152//nuclear ubiquitin ligase complex	GO:0008270//zinc ion binding;GO:0004842//ubiquitin-protein ligase activity;GO:0005515//protein binding;GO:0032440//2-alkenal reductase [NAD(P)] activity	GO:0046283//anthocyanin-containing compound metabolic process;GO:0055114//oxidation-reduction process;GO:0006281//DNA repair;GO:0010100//negative regulation of photomorphogenesis;GO:0048573//photoperiodism, flowering;GO:0009647//skotomorphogenesis;GO:0010119//regulation of stomatal movement;GO:0009649//entrainment of circadian clock;GO:0016567//protein ubiquitination;GO:0009641//shade avoidance	gi|359483452|ref|XP_002270330.2|/0/PREDICTED: E3 ubiquitin-protein ligase COP1-like [Vitis vinifera]
CL10792.Contig2_All	0.154025	0.351595	0.420526	0.0419493	0.704686	1.02986	0.631546	1.54605	0.288409	0.0717239	0.345056	0.314116	1.88111	1.06467	1.16451	2.30555	K04371|1|2e-12|73.2|vvi:100251947|extracellular signal-regulated kinase 1/2 [EC:2.7.11.24]	GO:0005737//cytoplasm;GO:0005634//nucleus	GO:0004707//MAP kinase activity;GO:0005524//ATP binding	GO:0042539//hypotonic salinity response;GO:0006468//protein phosphorylation;GO:0009620//response to fungus;GO:0009409//response to cold;GO:0009861//jasmonic acid and ethylene-dependent systemic resistance;GO:0043622//cortical microtubule organization;GO:0009737//response to abscisic acid stimulus;GO:0006972//hyperosmotic response;GO:0080026//response to indolebutyric acid stimulus;GO:0000165//MAP…	gi|225435169|ref|XP_002284710.1|/3.05628e-11/PREDICTED: mitogen-activated protein kinase homolog NTF6 [Vitis vinifera]
CL10842.Contig2_All	2.52649	6.51197	3.35575	2.67801	4.41045	2.85354	5.3451	5.19766	2.4549	1.58986	3.3654	5.69404	11.9069	4.42498	6.46684	3.25971	K12355|1|0.0|746|rcu:RCOM_1053330|coniferyl-aldehyde dehydrogenase [EC:1.2.1.68]	-	GO:0001758//retinal dehydrogenase activity;GO:0050269//coniferyl-aldehyde dehydrogenase activity	GO:0009699//phenylpropanoid biosynthetic process;GO:0055114//oxidation-reduction process	gi|462397480|gb|EMJ03148.1|/0/hypothetical protein PRUPE_ppa004555mg [Prunus persica]
CL10883.Contig3_All	187.84	379.256	219.358	26.3393	164.171	203.627	96.3614	283.91	211.385	177.972	130.896	17.7	123.664	85.1682	101.018	150.103	-	GO:0005634//nucleus	GO:0043565//sequence-specific DNA binding;GO:0003700//sequence-specific DNA binding transcription factor activity	GO:0006355//regulation of transcription, DNA-dependent;GO:0009407//toxin catabolic process	gi|460412429|ref|XP_004251603.1|/2.00835e-22/PREDICTED: heat stress transcription factor C-1-like [Solanum lycopersicum]
CL10883.Contig4_All	4.87812	12.227	7.20764	1.25042	9.57592	12.1113	5.66892	11.6411	12.1431	2.00432	2.14279	2.99101	15.9649	10.0414	7.07936	8.59044	-	GO:0005634//nucleus	GO:0043565//sequence-specific DNA binding;GO:0003700//sequence-specific DNA binding transcription factor activity	GO:0006355//regulation of transcription, DNA-dependent;GO:0009407//toxin catabolic process	gi|460412429|ref|XP_004251603.1|/8.10111e-69/PREDICTED: heat stress transcription factor C-1-like [Solanum lycopersicum]
CL109.Contig2_All	1.51716	2.63866	3.90553	4.72234	29.6315	14.4465	11.5125	126.725	0.771089	2.82595	0.606934	2.35739	12.0954	8.19306	7.67579	40.4656	K03283|1|0.0|1149|pop:POPTR_1118968|heat shock 70kDa protein 1/8	-	GO:0032440//2-alkenal reductase [NAD(P)] activity;GO:0005524//ATP binding	GO:0006950//response to stress;GO:0055114//oxidation-reduction process	gi|6969976|gb|AAF34134.1|/0/high molecular weight heat shock protein [Malus x domestica]
CL109.Contig4_All	263.738	206.802	213.549	244.583	100.215	109.878	137.715	84.432	224.395	516.452	203.857	143.868	96.5708	142.012	130.604	146.332	K03283|1|0.0|1213|mtr:MTR_7g024390|heat shock 70kDa protein 1/8	GO:0005618//cell wall;GO:0005730//nucleolus;GO:0009941//chloroplast envelope;GO:0005773//vacuole;GO:0022626//cytosolic ribosome;GO:0005886//plasma membrane;GO:0048046//apoplast	GO:0005524//ATP binding;GO:0032440//2-alkenal reductase [NAD(P)] activity	GO:0009615//response to virus;GO:0055114//oxidation-reduction process;GO:0009409//response to cold;GO:0009408//response to heat;GO:0009617//response to bacterium;GO:0046686//response to cadmium ion;GO:0080167//response to karrikin	gi|222088202|gb|ACM42161.1|/0/heat shock protein 70.58 [Ageratina adenophora]
CL109.Contig5_All	0.812327	1.26045	2.34831	3.17545	12.9113	8.82615	6.44779	39.0105	0.823165	1.64659	0.249779	1.21271	5.21984	3.30298	3.49863	21.0712	K03283|1|0.0|877|pop:POPTR_1118968|heat shock 70kDa protein 1/8	-	GO:0032440//2-alkenal reductase [NAD(P)] activity;GO:0005524//ATP binding	GO:0006950//response to stress;GO:0055114//oxidation-reduction process	gi|460408280|ref|XP_004249574.1|/0/PREDICTED: heat shock cognate 70 kDa protein 2-like [Solanum lycopersicum]
CL109.Contig6_All	1.30511	3.07378	5.59944	3.65608	23.4829	12.1157	11.6061	74.8586	0.977519	1.73641	0.661333	1.56318	12.2075	5.31616	5.00787	31.5665	K03283|1|0.0|877|pop:POPTR_1118968|heat shock 70kDa protein 1/8	-	GO:0032440//2-alkenal reductase [NAD(P)] activity;GO:0005524//ATP binding	GO:0006950//response to stress;GO:0055114//oxidation-reduction process	gi|460408280|ref|XP_004249574.1|/0/PREDICTED: heat shock cognate 70 kDa protein 2-like [Solanum lycopersicum]
CL109.Contig7_All	547.346	605.131	510.452	421.944	243.692	240.353	267.057	239.664	466.55	918.184	408.675	261.547	261.356	306.777	262.54	270.892	K03283|1|0.0|834|rcu:RCOM_1248100|heat shock 70kDa protein 1/8	GO:0005618//cell wall;GO:0005730//nucleolus;GO:0009941//chloroplast envelope;GO:0005773//vacuole;GO:0022626//cytosolic ribosome;GO:0005886//plasma membrane;GO:0048046//apoplast	GO:0005524//ATP binding;GO:0032440//2-alkenal reductase [NAD(P)] activity	GO:0009615//response to virus;GO:0055114//oxidation-reduction process;GO:0009409//response to cold;GO:0009408//response to heat;GO:0009617//response to bacterium;GO:0046686//response to cadmium ion;GO:0080167//response to karrikin	gi|21327033|gb|AAM48131.1|AF509336_1/0/heat shock protein 70 [Saussurea medusa]
CL109.Contig8_All	236.064	210.728	202.96	224.792	96.7212	103.361	138.548	70.0112	198.047	418.388	170.413	107.138	84.1409	124.27	112.287	134.338	K03283|1|2e-57|218|zma:100501536|heat shock 70kDa protein 1/8	-	GO:0005524//ATP binding	GO:0006950//response to stress	gi|460411111|ref|XP_004250958.1|/2.08019e-56/PREDICTED: heat shock cognate 70 kDa protein 1-like [Solanum lycopersicum]
CL10915.Contig1_All	24.3594	23.066	27.194	17.6917	53.0287	49.3149	21.3885	53.883	19.8668	6.5539	16.1693	27.967	28.6483	25.257	29.2949	32.4113	K08341|1|1e-21|99.4|mtr:MTR_4g101090|GABA(A) receptor-associated protein (autophagy-related protein 8)	GO:0005776//autophagic vacuole;GO:0016020//membrane	GO:0008017//microtubule binding	GO:0009267//cellular response to starvation;GO:0006914//autophagy	gi|18414683|ref|NP_567504.1|/1.87184e-20/autophagy-related protein 8f [Arabidopsis thaliana]
CL11002.Contig1_All	22.7135	14.6738	11.0626	14.6191	12.5347	18.3728	19.58	14.9373	10.2464	5.73824	8.89008	5.25333	5.63303	6.72226	4.28017	6.33719	K00514|1|0.0|987|vvi:100245154|zeta-carotene desaturase [EC:1.3.5.6]	GO:0009509//chromoplast;GO:0009507//chloroplast	GO:0016788//hydrolase activity, acting on ester bonds;GO:0052886;GO:0052887;GO:0016719//carotene 7,8-desaturase activity;GO:0000166//nucleotide binding	GO:0052889;GO:0016117//carotenoid biosynthetic process;GO:0055114//oxidation-reduction process	gi|337731000|gb|AEI70832.1|/0/zeta-carotene desaturase [Helianthus annuus]
CL11002.Contig2_All	4.87409	4.01778	2.05157	2.71026	4.5911	5.94084	5.9804	4.1195	15.9336	8.93689	11.867	8.42151	10.059	10.7479	9.13187	10.1468	K00514|1|0.0|988|vvi:100245154|zeta-carotene desaturase [EC:1.3.5.6]	GO:0009509//chromoplast;GO:0009507//chloroplast	GO:0016788//hydrolase activity, acting on ester bonds;GO:0052886;GO:0052887;GO:0016719//carotene 7,8-desaturase activity;GO:0000166//nucleotide binding	GO:0052889;GO:0016117//carotenoid biosynthetic process;GO:0055114//oxidation-reduction process	gi|337731000|gb|AEI70832.1|/0/zeta-carotene desaturase [Helianthus annuus]
CL11011.Contig4_All	0.917891	0.978992	1.43938	0.717923	0.430716	0.432759	0.473741	0.62998	1.26922	0.920615	1.00179	1.7066	1.88434	1.56585	1.72323	1.61866	K13415|1|2e-141|502|pop:POPTR_562744|protein brassinosteroid insensitive 1 [EC:2.7.10.1 2.7.11.1]	GO:0016023//cytoplasmic membrane-bounded vesicle;GO:0005886//plasma membrane	GO:0004383//guanylate cyclase activity;GO:0004674//protein serine/threonine kinase activity;GO:0016491//oxidoreductase activity;GO:0005524//ATP binding;GO:0001653//peptide receptor activity	GO:0006468//protein phosphorylation;GO:0009611//response to wounding;GO:0045087//innate immune response;GO:0007169//transmembrane receptor protein tyrosine kinase signaling pathway;GO:0031347//regulation of defense response	gi|225425114|ref|XP_002273186.1|/0/PREDICTED: phytosulfokine receptor 1 [Vitis vinifera]
CL11028.Contig1_All	-	0.330472	0.711472	0.532293	0.175328	0.544495	0.607095	0.95364	19.5179	15.32	15.8109	30.7055	22.6537	24.2046	22.8128	19.7669	K05275|1|4e-21|99.8|zma:100272747|pyridoxine 4-dehydrogenase [EC:1.1.1.65]	GO:0009941//chloroplast envelope;GO:0005829//cytosol;GO:0005886//plasma membrane;GO:0005634//nucleus	GO:0046982//protein heterodimerization activity;GO:0003677//DNA binding;GO:0003700//sequence-specific DNA binding transcription factor activity;GO:0050236//pyridoxine:NADP 4-dehydrogenase activity	GO:0006094//gluconeogenesis;GO:0009611//response to wounding;GO:0009744//response to sucrose stimulus;GO:0009805//coumarin biosynthetic process;GO:0006355//regulation of transcription, DNA-dependent;GO:0009410//response to xenobiotic stimulus;GO:0009651//response to salt stress;GO:0080149//sucrose induced translational repression;GO:0006096//glycolysis;GO:0046686//response to cadmium ion;GO:00551…	gi|460405103|ref|XP_004248016.1|/7.76335e-75/PREDICTED: auxin-induced protein PCNT115-like [Solanum lycopersicum]
CL11028.Contig2_All	0.906092	1.83853	1.31939	-	-	-	3.60264	0.757918	11.5371	7.03223	8.79613	16.1517	15.9844	26.0966	17.0662	13.1964	K05275|1|2e-21|99.0|zma:100272747|pyridoxine 4-dehydrogenase [EC:1.1.1.65]	GO:0009941//chloroplast envelope;GO:0005886//plasma membrane	GO:0016491//oxidoreductase activity	GO:0046686//response to cadmium ion;GO:0055114//oxidation-reduction process	gi|449484655|ref|XP_004156942.1|/1.12853e-49/PREDICTED: probable aldo-keto reductase 4-like [Cucumis sativus]
CL11046.Contig1_All	59.4495	7.67631	14.5589	25.5135	8.92087	6.92611	6.71514	7.23312	17.541	9.06004	11.0312	7.18461	3.66695	1.86788	4.87463	4.66439	K11816|1|2e-22|102|rcu:RCOM_0803140|YUCCA family monooxygenase [EC:1.14.13.-]	-	GO:0050660//flavin adenine dinucleotide binding;GO:0004499//N,N-dimethylaniline monooxygenase activity;GO:0050661//NADP binding	GO:0022603//regulation of anatomical structure morphogenesis;GO:0055114//oxidation-reduction process	gi|260177094|gb|ACX33890.1|/1.29393e-37/flavin monooxygenase-like protein [Solanum lycopersicum]
CL11053.Contig2_All	0.350715	1.15639	0.574522	0.191037	1.13264	0.879372	0.653649	0.513384	1.44475	0.734917	2.22612	3.65568	6.06797	1.9697	3.34938	1.27696	K15813|1|7e-175|611|vvi:100259856|beta-amyrin synthase [EC:5.4.99.39];K15822|4|4e-156|549|aly:ARALYDRAFT_316793|camelliol C synthase [EC:5.4.99.38]	-	GO:0034075//arabidiol synthase activity;GO:0080011//baruol synthase activity;GO:0034074//marneral synthase activity;GO:0042300//beta-amyrin synthase activity;GO:0042299//lupeol synthase activity;GO:0051746//thalianol synthase activity	GO:0010686//tetracyclic triterpenoid biosynthetic process;GO:0010263//tricyclic triterpenoid biosynthetic process;GO:0080003//thalianol metabolic process;GO:0048364//root development	gi|182382498|gb|ACB87531.1|/0/beta-amyrin synthase [Artemisia annua]
CL11056.Contig1_All	-	-	-	0.356937	0.176353	-	0.488516	-	2.0859	4.27198	5.01566	5.197	1.77844	1.27393	4.56316	1.0604	K12837|1|2e-09|60.8|aly:ARALYDRAFT_475241|splicing factor U2AF 65 kDa subunit	GO:0005634//nucleus	GO:0003723//RNA binding;GO:0000166//nucleotide binding	GO:0042742//defense response to bacterium;GO:0006397//mRNA processing	gi|12323333|gb|AAG51641.1|AC018908_7/2.14238e-08/putative U2 snRNP auxiliary factor; 19096-22891 [Arabidopsis thaliana]
CL11060.Contig1_All	94.3707	82.8875	30.8773	39.0426	54.6633	93.495	96.2958	83.2094	10.0571	15.4996	17.4413	15.6846	12.5751	11.9287	29.0484	8.11003	K09873|1|3e-112|403|ath:AT2G36830|aquaporin TIP	GO:0009705//plant-type vacuole membrane;GO:0009941//chloroplast envelope;GO:0000326//protein storage vacuole;GO:0016021//integral to membrane;GO:0042807//central vacuole	GO:0015250//water channel activity;GO:0015204//urea transmembrane transporter activity	GO:0006833//water transport;GO:0080170//hydrogen peroxide transmembrane transport;GO:0009740//gibberellic acid mediated signaling pathway;GO:0006816//calcium ion transport;GO:0009651//response to salt stress;GO:0009698//phenylpropanoid metabolic process;GO:0006972//hyperosmotic response;GO:0007030//Golgi organization;GO:0006096//glycolysis;GO:0006598//polyamine catabolic process;GO:0042398//cellu…	gi|227434194|gb|ACP28878.1|/5.75534e-116/tonoplast intrinsic protein [Gossypium hirsutum]
CL11060.Contig2_All	114.252	105.923	35.0831	44.2669	63.4005	106.438	99.2172	72.1363	38.9559	49.9531	55.7602	48.0091	47.6149	44.8571	125.244	49.5867	K09873|1|2e-112|404|ath:AT2G36830|aquaporin TIP	GO:0009705//plant-type vacuole membrane;GO:0009941//chloroplast envelope;GO:0000326//protein storage vacuole;GO:0016021//integral to membrane;GO:0042807//central vacuole	GO:0015250//water channel activity;GO:0015204//urea transmembrane transporter activity	GO:0006833//water transport;GO:0080170//hydrogen peroxide transmembrane transport;GO:0009740//gibberellic acid mediated signaling pathway;GO:0006816//calcium ion transport;GO:0009651//response to salt stress;GO:0009698//phenylpropanoid metabolic process;GO:0006972//hyperosmotic response;GO:0007030//Golgi organization;GO:0006096//glycolysis;GO:0006598//polyamine catabolic process;GO:0042398//cellu…	gi|227434194|gb|ACP28878.1|/4.34069e-116/tonoplast intrinsic protein [Gossypium hirsutum]
CL11079.Contig2_All	12.1528	17.9719	21.8202	12.7907	31.4869	34.4313	24.4159	27.5674	21.7531	8.24891	14.6125	17.1763	27.2527	25.9844	24.4254	34.1657	K07203|1|1e-83|306|vvi:100249713|FKBP12-rapamycin complex-associated protein	GO:0005737//cytoplasm;GO:0005886//plasma membrane;GO:0005634//nucleus	GO:0016303//1-phosphatidylinositol-3-kinase activity;GO:0008144//drug binding;GO:0043621//protein self-association;GO:0004674//protein serine/threonine kinase activity;GO:0042802//identical protein binding;GO:0000975//regulatory region DNA binding;GO:0005524//ATP binding	GO:0010507//negative regulation of autophagy;GO:0030307//positive regulation of cell growth;GO:0009880//embryonic pattern specification;GO:0007131//reciprocal meiotic recombination;GO:0010431//seed maturation;GO:0007155//cell adhesion;GO:0000911//cytokinesis by cell plate formation;GO:0045010//actin nucleation;GO:0045132//meiotic chromosome segregation;GO:0033044//regulation of chromosome organiz…	gi|462396346|gb|EMJ02145.1|/2.09339e-83/hypothetical protein PRUPE_ppa000022mg [Prunus persica]
CL11108.Contig1_All	2.28561	1.90264	1.72807	1.59614	2.46046	2.74298	2.44667	2.25499	4.74065	2.34697	3.89496	5.57754	12.5653	8.55771	5.73681	8.06113	K08900|1|9e-73|273|pop:POPTR_271862|mitochondrial chaperone BCS1	GO:0005886//plasma membrane	GO:0016887//ATPase activity;GO:0005524//ATP binding	GO:0009693//ethylene biosynthetic process	gi|460368306|ref|XP_004230008.1|/9.26794e-160/PREDICTED: probable mitochondrial chaperone BCS1-A-like [Solanum lycopersicum]
CL11108.Contig3_All	15.6734	8.42532	9.96358	3.18561	10.4509	9.87365	7.15029	10.3709	7.57796	3.48587	4.2362	4.66475	8.76943	8.99463	6.60916	9.5112	K08900|1|1e-72|272|pop:POPTR_271862|mitochondrial chaperone BCS1;K13120|3|8e-64|243|vvi:100263357|protein FAM32A	GO:0005886//plasma membrane	GO:0016887//ATPase activity;GO:0005524//ATP binding	GO:0009693//ethylene biosynthetic process	gi|460368306|ref|XP_004230008.1|/1.9363e-157/PREDICTED: probable mitochondrial chaperone BCS1-A-like [Solanum lycopersicum]
CL11200.Contig1_All	5.2299	48.7694	19.3221	29.9423	55.3417	8.74219	17.2548	50.5412	16.502	13.6795	53.0973	228.747	100.113	91.4344	114.682	86.9726	K01183|1|5e-103|372|vvi:100250948|chitinase [EC:3.2.1.14]	GO:0005618//cell wall;GO:0005576//extracellular region	GO:0004568//chitinase activity	GO:0009056//catabolic process;GO:0015706//nitrate transport;GO:0009626//plant-type hypersensitive response;GO:0002679//respiratory burst involved in defense response;GO:0043170;GO:0010262//somatic embryogenesis;GO:0010200//response to chitin;GO:0015824//proline transport;GO:0010167//response to nitrate	gi|225434060|ref|XP_002274819.1|/3.62461e-105/PREDICTED: endochitinase PR4-like [Vitis vinifera]
CL11200.Contig3_All	0.474802	2.89023	3.11118	1.03451	7.15576	-	0.353967	0.397158	0.711246	0.442196	4.96383	21.0875	7.08737	6.97422	6.04591	4.9942	K01183|1|2e-33|138|pop:POPTR_1116414|chitinase [EC:3.2.1.14]	GO:0005618//cell wall;GO:0005576//extracellular region	GO:0008061//chitin binding;GO:0004568//chitinase activity	GO:0015706//nitrate transport;GO:0006032//chitin catabolic process;GO:0009626//plant-type hypersensitive response;GO:0016998//cell wall macromolecule catabolic process;GO:0005975//carbohydrate metabolic process;GO:0002679//respiratory burst involved in defense response;GO:0010262//somatic embryogenesis;GO:0010200//response to chitin;GO:0015824//proline transport;GO:0010167//response to nitrate	gi|261824327|gb|ACX94236.1|/1.03312e-34/chitinase [Lactuca sativa]
CL11292.Contig1_All	11.2979	16.8175	14.26	16.1418	18.9412	19.3498	15.3955	18.7458	11.3752	15.6106	8.02183	14.3533	8.85948	7.52144	11.8657	12.1385	K06892|1|4e-150|529|rcu:RCOM_1049920|	GO:0005737//cytoplasm	GO:0045431//flavonol synthase activity;GO:0005506//iron ion binding;GO:0016702//oxidoreductase activity, acting on single donors with incorporation of molecular oxygen, incorporation of two atoms of oxygen	GO:0009821//alkaloid biosynthetic process;GO:0051555//flavonol biosynthetic process;GO:0055114//oxidation-reduction process	gi|460387179|ref|XP_004239264.1|/6.27481e-150/PREDICTED: probable iron/ascorbate oxidoreductase DDB_G0283291-like isoform 2 [Solanum lycopersicum]
CL11298.Contig1_All	54.441	20.9133	42.7152	23.6084	21.6216	28.7144	22.0662	19.0111	23.7529	14.7677	16.5773	24.4329	22.5933	28.7716	24.3975	44.4767	K12581|1|3e-17|84.7|ppp:PHYPADRAFT_185698|CCR4-NOT transcription complex subunit 7/8	GO:0005634//nucleus	GO:0003676//nucleic acid binding;GO:0004535//poly(A)-specific ribonuclease activity	GO:0009451//RNA modification;GO:0009693//ethylene biosynthetic process;GO:0000289//nuclear-transcribed mRNA poly(A) tail shortening;GO:0042742//defense response to bacterium;GO:0002679//respiratory burst involved in defense response;GO:0010228//vegetative to reproductive phase transition of meristem;GO:0010200//response to chitin;GO:0009738//abscisic acid mediated signaling pathway;GO:0009814//de…	gi|229560489|gb|ACQ77596.1|/2.78213e-24/CCR4-NOT [Dimocarpus longan]
CL11298.Contig2_All	193.009	34.3426	110.681	36.4329	46.9771	62.3786	38.8417	42.3871	53.7622	39.4073	44.1602	29.1108	36.8034	40.7889	28.1569	50.5706	K12581|1|4e-78|290|vvi:100255985|CCR4-NOT transcription complex subunit 7/8	GO:0005634//nucleus	GO:0004535//poly(A)-specific ribonuclease activity;GO:0003676//nucleic acid binding	GO:0009611//response to wounding;GO:0009693//ethylene biosynthetic process;GO:0002679//respiratory burst involved in defense response;GO:0009612//response to mechanical stimulus;GO:0009873//ethylene mediated signaling pathway;GO:0010200//response to chitin;GO:0042742//defense response to bacterium;GO:0000165//MAPK cascade;GO:0009814//defense response, incompatible interaction;GO:0010228//vegetati…	gi|224131812|ref|XP_002328114.1|/8.88126e-108/predicted protein [Populus trichocarpa]
CL11298.Contig3_All	41.9604	8.70759	21.871	2.59729	6.67291	3.58671	3.91021	1.99424	3.21423	5.32893	2.13641	1.72875	4.20581	5.76791	1.51791	5.01546	K12581|1|3e-20|94.7|ppp:PHYPADRAFT_203892|CCR4-NOT transcription complex subunit 7/8	GO:0005634//nucleus	GO:0004535//poly(A)-specific ribonuclease activity;GO:0003676//nucleic acid binding	GO:0009611//response to wounding;GO:0009693//ethylene biosynthetic process;GO:0002679//respiratory burst involved in defense response;GO:0009612//response to mechanical stimulus;GO:0009873//ethylene mediated signaling pathway;GO:0010200//response to chitin;GO:0042742//defense response to bacterium;GO:0000165//MAPK cascade;GO:0009814//defense response, incompatible interaction;GO:0010228//vegetati…	gi|460411370|ref|XP_004251085.1|/9.0506e-31/PREDICTED: probable CCR4-associated factor 1 homolog 11-like [Solanum lycopersicum]
CL11330.Contig2_All	0.0850177	0.258761	-	-	-	0.071057	0.126762	0.284459	1.65562	0.237538	0.888819	2.69708	3.80718	2.1303	-	1.30699	K03850|1|1e-107|388|vvi:100249516|alpha-1,2-glucosyltransferase [EC:2.4.1.256]	GO:0016020//membrane;GO:0005783//endoplasmic reticulum	GO:0046527//glucosyltransferase activity	GO:0048366//leaf development;GO:0009651//response to salt stress;GO:0006487//protein N-linked glycosylation	gi|225440348|ref|XP_002270322.1|/1.64292e-106/PREDICTED: dol-P-Glc:Glc(2)Man(9)GlcNAc(2)-PP-Dol alpha-1,2-glucosyltransferase [Vitis vinifera]
CL11340.Contig1_All	44.8213	23.77	17.2435	16.6462	7.12788	21.2848	17.8464	3.40834	30.5189	80.6405	62.3766	45.2423	23.8452	33.0063	19.4568	16.4844	-	GO:0009505//plant-type cell wall;GO:0005773//vacuole;GO:0005886//plasma membrane;GO:0048046//apoplast;GO:0005739//mitochondrion	GO:0050660//flavin adenine dinucleotide binding;GO:0008762//UDP-N-acetylmuramate dehydrogenase activity;GO:0050468	GO:0006979//response to oxidative stress;GO:0055114//oxidation-reduction process	gi|357448669|ref|XP_003594610.1|/3.25637e-25/Reticuline oxidase-like protein [Medicago truncatula]
CL11358.Contig2_All	38.714	37.7213	29.7212	31.8753	30.5347	34.2789	44.9591	29.9249	18.374	12.8514	16.6016	10.6544	13.8706	11.5917	20.3369	11.8887	K07976|1|4e-104|375|aly:ARALYDRAFT_678362|Rab family, other	GO:0005794//Golgi apparatus;GO:0005768//endosome;GO:0009504//cell plate;GO:0005886//plasma membrane	GO:0005525//GTP binding;GO:0003924//GTPase activity	GO:0006457//protein folding;GO:0042542//response to hydrogen peroxide;GO:0006913//nucleocytoplasmic transport;GO:0006184//GTP catabolic process;GO:0006886//intracellular protein transport;GO:0016192//vesicle-mediated transport;GO:0007264//small GTPase mediated signal transduction;GO:0009644//response to high light intensity;GO:0009408//response to heat	gi|356538966|ref|XP_003537971.1|/2.3676e-107/PREDICTED: ras-related protein Rab11C-like [Glycine max]
CL11358.Contig3_All	38.2588	17.2665	20.9655	28.9236	20.2264	31.5211	39.8904	19.5886	48.745	31.3202	36.2969	17.8941	21.9863	37.0569	41.5004	26.1086	K07976|1|6e-96|348|aly:ARALYDRAFT_678362|Rab family, other	GO:0005794//Golgi apparatus;GO:0005768//endosome;GO:0009504//cell plate;GO:0005886//plasma membrane	GO:0005525//GTP binding;GO:0003924//GTPase activity	GO:0006457//protein folding;GO:0042542//response to hydrogen peroxide;GO:0006913//nucleocytoplasmic transport;GO:0006184//GTP catabolic process;GO:0006886//intracellular protein transport;GO:0016192//vesicle-mediated transport;GO:0007264//small GTPase mediated signal transduction;GO:0009644//response to high light intensity;GO:0009408//response to heat	gi|356542139|ref|XP_003539528.1|/6.26852e-99/PREDICTED: ras-related protein Rab11C-like isoform 1 [Glycine max]
CL11361.Contig2_All	6.9614	10.9768	9.25127	6.67013	16.7034	17.2445	12.0677	21.047	12.3755	5.6241	10.6474	13.6078	25.2099	20.7261	16.8208	19.3408	K08150|1|2e-131|467|vvi:100268023|MFS transporter, SP family, solute carrier family 2 (myo-inositol transporter), member 13	GO:0009705//plant-type vacuole membrane;GO:0005886//plasma membrane;GO:0016021//integral to membrane	GO:0005351//sugar:hydrogen symporter activity;GO:0032440//2-alkenal reductase [NAD(P)] activity;GO:0005366//myo-inositol:hydrogen symporter activity	GO:0015798//myo-inositol transport;GO:0055085//transmembrane transport;GO:0008643//carbohydrate transport;GO:0055114//oxidation-reduction process	gi|460391575|ref|XP_004241396.1|/1.77837e-140/PREDICTED: inositol transporter 1-like [Solanum lycopersicum]
CL11370.Contig1_All	-	-	-	-	0.363878	-	0.629987	-	6.32934	5.35171	4.92212	5.05524	12.3847	10.3682	9.14637	7.52115	K01805|1|5e-28|122|mtr:MTR_4g128840|xylose isomerase [EC:5.3.1.5]	GO:0005774//vacuolar membrane;GO:0005783//endoplasmic reticulum;GO:0005794//Golgi apparatus;GO:0005886//plasma membrane	GO:0046872//metal ion binding;GO:0009045//xylose isomerase activity	GO:0006098//pentose-phosphate shunt;GO:0042732//D-xylose metabolic process	gi|388502200|gb|AFK39166.1|/5.60342e-27/unknown [Medicago truncatula]
CL11370.Contig2_All	1.39543	0.566289	0.91437	0.760103	1.20175	1.74943	1.76851	2.4512	4.59874	4.02877	2.70931	4.42684	5.49145	5.06399	7.44068	8.35509	K01805|1|8e-39|158|mtr:MTR_4g128840|xylose isomerase [EC:5.3.1.5]	GO:0005774//vacuolar membrane;GO:0005783//endoplasmic reticulum;GO:0005794//Golgi apparatus;GO:0005886//plasma membrane	GO:0046872//metal ion binding;GO:0009045//xylose isomerase activity	GO:0006098//pentose-phosphate shunt;GO:0042732//D-xylose metabolic process	gi|388502200|gb|AFK39166.1|/5.88486e-38/unknown [Medicago truncatula]
CL11392.Contig2_All	-	-	-	-	-	-	-	0.0353428	6.61416	8.14561	7.91956	7.04669	3.21084	6.38886	5.88461	10.5296	K00232|1|0.0|1155|pop:POPTR_832274|acyl-CoA oxidase [EC:1.3.3.6]	GO:0005777//peroxisome;GO:0005634//nucleus	GO:0003995//acyl-CoA dehydrogenase activity;GO:0003997//acyl-CoA oxidase activity;GO:0050660//flavin adenine dinucleotide binding	GO:0043161//proteasomal ubiquitin-dependent protein catabolic process;GO:0043248//proteasome assembly;GO:0048767//root hair elongation;GO:0009735//response to cytokinin stimulus;GO:0051788//response to misfolded protein;GO:0006635//fatty acid beta-oxidation;GO:0001676//long-chain fatty acid metabolic process	gi|402715752|gb|AFQ93694.1|/0/acyl-CoA oxidase 2 [Prunus persica]
CL11412.Contig1_All	0.0604876	0.214785	0.0330292	0.131792	1.20463	1.64304	0.428391	7.41232	0.611614	0.140834	0.135508	0.191889	0.738735	0.862352	0.890568	3.98873	K14306|1|1e-10|67.8|rcu:RCOM_1609340|nuclear pore complex protein Nup62;K11984|2|8e-07|55.1|ppp:PHYPADRAFT_233757|U4/U6.U5 tri-snRNP-associated protein 1;K08288|3|1e-06|54.7|pop:POPTR_555175|protein kinase C substrate 80K-H;K10400|4|9e-06|51.6|ath:AT3G19050|kinesin family member 15	-	-	GO:0009628//response to abiotic stimulus;GO:0006950//response to stress	gi|470141998|ref|XP_004306709.1|/4.6218e-76/PREDICTED: BAG family molecular chaperone regulator 6-like [Fragaria vesca subsp. vesca]
CL11412.Contig2_All	1.8044	1.41874	1.57647	1.57259	10.1007	7.95523	5.34713	37.5068	2.29752	1.3864	1.78536	1.34928	3.51982	3.58587	5.09789	21.3155	K11294|1|4e-06|52.4|mtr:MTR_4g074930|nucleolin;K03243|2|6e-06|51.6|osa:4339796|translation initiation factor 5B	-	-	GO:0009628//response to abiotic stimulus;GO:0006950//response to stress	gi|297824689|ref|XP_002880227.1|/8.43254e-55/BCL-2-associated athanogene 6 [Arabidopsis lyrata subsp. lyrata]
CL11412.Contig3_All	0.333402	0.430499	0.165503	0.264155	3.23017	2.78654	0.903828	13.4623	-	-	-	-	0.123389	-	0.120607	-	K15223|1|2e-17|90.1|vvi:100853436|upstream activation factor subunit UAF30	-	-	GO:0009628//response to abiotic stimulus;GO:0006950//response to stress	gi|470141998|ref|XP_004306709.1|/4.92897e-78/PREDICTED: BAG family molecular chaperone regulator 6-like [Fragaria vesca subsp. vesca]
CL11482.Contig1_All	5.99276	7.34175	5.989	9.23858	13.0242	12.7107	9.86251	17.2609	7.11389	5.42326	7.00818	8.30142	14.8451	9.2813	11.9683	14.8667	K11804|1|0.0|635|vvi:100253665|WD repeat-containing protein 42A	GO:0005737//cytoplasm;GO:0005634//nucleus;GO:0080008//Cul4-RING ubiquitin ligase complex	GO:0005515//protein binding;GO:0000166//nucleotide binding	GO:0009862//systemic acquired resistance, salicylic acid mediated signaling pathway	gi|460411765|ref|XP_004251276.1|/0/PREDICTED: DDB1- and CUL4-associated factor 8-like [Solanum lycopersicum]
CL11494.Contig2_All	-	0.893028	0.769038	0.863042	0.94757	0.58855	1.24681	1.17806	0.922999	0.0819782	0.394388	1.35632	0.83613	0.228166	0.630475	0.213662	K09013|1|2e-119|427|vvi:100243733|Fe-S cluster assembly ATP-binding protein	GO:0009570//chloroplast stroma	GO:0005515//protein binding;GO:0005524//ATP binding;GO:0042626//ATPase activity, coupled to transmembrane movement of substances	GO:0009793//embryo development ending in seed dormancy;GO:0048481//ovule development;GO:0019761//glucosinolate biosynthetic process;GO:0009684//indoleacetic acid biosynthetic process;GO:0019344//cysteine biosynthetic process;GO:0006200//ATP catabolic process;GO:0006364//rRNA processing;GO:0006569//tryptophan catabolic process;GO:0010027//thylakoid membrane organization;GO:0042793//transcription f…	gi|225464033|ref|XP_002267203.1|/3.07032e-118/PREDICTED: ABC transporter I family member 6, chloroplastic [Vitis vinifera]
CL115.Contig1_All	6.638	8.94583	5.73455	5.61253	7.8924	10.1851	9.74959	6.29834	14.2476	8.95027	16.2765	18.7683	17.4105	21.9147	16.4004	15.6317	K01104|1|2e-97|354|vvi:100259847|protein-tyrosine phosphatase [EC:3.1.3.48]	GO:0005829//cytosol;GO:0005886//plasma membrane;GO:0005634//nucleus	GO:0005515//protein binding;GO:0050254//rhodopsin kinase activity;GO:0033550//MAP kinase tyrosine phosphatase activity	GO:0031348//negative regulation of defense response;GO:0009873//ethylene mediated signaling pathway;GO:0043407//negative regulation of MAP kinase activity;GO:0035335//peptidyl-tyrosine dephosphorylation;GO:0000303//response to superoxide;GO:0008219//cell death;GO:0009863//salicylic acid mediated signaling pathway	gi|460409883|ref|XP_004250366.1|/7.84989e-99/PREDICTED: protein-tyrosine-phosphatase PTP1-like [Solanum lycopersicum]
CL11504.Contig2_All	14.6955	5.2521	10.5777	7.45897	12.0446	11.3054	14.4414	12.013	17.6359	6.53211	10.9739	18.0122	24.474	18.902	18.6063	21.3486	K13648|1|3e-18|89.7|ppp:PHYPADRAFT_176352|alpha-1,4-galacturonosyltransferase [EC:2.4.1.43]	GO:0005783//endoplasmic reticulum	GO:0016757//transferase activity, transferring glycosyl groups	GO:0032504//multicellular organism reproduction;GO:0010417//glucuronoxylan biosynthetic process;GO:0052386//cell wall thickening;GO:0010051//xylem and phloem pattern formation;GO:0048366//leaf development	gi|460385050|ref|XP_004238218.1|/4.95165e-95/PREDICTED: probable galacturonosyltransferase-like 2-like [Solanum lycopersicum]
CL11507.Contig1_All	-	-	-	-	1.41913	-	-	2.20539	1.97475	7.36646	4.33146	1.43385	1.43112	3.41713	2.51794	0.639981	-	GO:0005739//mitochondrion	-	GO:0006301//postreplication repair	gi|462415123|gb|EMJ19860.1|/2.00131e-30/hypothetical protein PRUPE_ppa014382mg [Prunus persica]
CL1157.Contig1_All	5.5193	11.3157	13.4366	13.3409	26.6132	7.35193	10.1581	12.6479	9.64579	11.4585	19.4485	28.0878	31.9482	22.3045	15.7398	13.1181	K05929|1|0.0|854|rcu:RCOM_0161380|phosphoethanolamine N-methyltransferase [EC:2.1.1.103]	GO:0005829//cytosol	GO:0000234//phosphoethanolamine N-methyltransferase activity;GO:0004379//glycylpeptide N-tetradecanoyltransferase activity;GO:0052667//phosphomethylethanolamine N-methyltransferase activity	GO:0006499//N-terminal protein myristoylation;GO:0043085//positive regulation of catalytic activity;GO:0019252//starch biosynthetic process;GO:0000023//maltose metabolic process;GO:0009698//phenylpropanoid metabolic process;GO:0042425//choline biosynthetic process;GO:0010183//pollen tube guidance;GO:0006598//polyamine catabolic process;GO:0042398//cellular modified amino acid biosynthetic process…	gi|28804509|dbj|BAC57960.1|/0/phosphoethanolamine N-methyltransferase [Aster tripolium]
CL11584.Contig1_All	5.47454	2.95433	3.81621	5.20267	4.51406	3.11528	7.38107	8.86628	8.28801	29.3982	19.1359	4.96208	3.16125	6.94437	7.50868	8.38784	K13248|1|6e-117|418|vvi:100242977|pyridoxal phosphate phosphatase PHOSPHO2 [EC:3.1.3.74]	-	GO:0004427//inorganic diphosphatase activity;GO:0052731//phosphocholine phosphatase activity;GO:0052732//phosphoethanolamine phosphatase activity	GO:0051262//protein tetramerization;GO:0016311//dephosphorylation;GO:0016036//cellular response to phosphate starvation	gi|225442333|ref|XP_002280889.1|/7.22882e-116/PREDICTED: inorganic pyrophosphatase 2 [Vitis vinifera]
CL11597.Contig2_All	13.0511	16.1728	7.43198	5.68724	13.2467	18.8553	11.7451	13.7241	14.8024	7.11928	7.30946	8.95659	18.5959	16.4318	12.835	24.3631	K03295|1|3e-08|58.2|ath:AT2G04620|cation efflux system protein, CDF family;K03189|5|2e-07|55.5|vvi:100243473|urease accessory protein	GO:0005634//nucleus	GO:0043565//sequence-specific DNA binding;GO:0003700//sequence-specific DNA binding transcription factor activity	GO:0045492//xylan biosynthetic process;GO:0007155//cell adhesion;GO:0045010//actin nucleation;GO:0045892//negative regulation of transcription, DNA-dependent;GO:0010090//trichome morphogenesis;GO:0048765//root hair cell differentiation;GO:0010413//glucuronoxylan metabolic process;GO:2000652//regulation of secondary cell wall biogenesis;GO:0071555//cell wall organization;GO:0010089//xylem developm…	gi|118481200|gb|ABK92551.1|/3.20664e-138/unknown [Populus trichocarpa]
CL11622.Contig1_All	5.15703	8.98541	11.5701	8.42721	19.0081	9.22944	11.1577	19.271	10.0763	1.40954	8.79037	19.002	24.9877	15.2081	19.0488	25.9882	K14638|1|4e-125|447|ppp:PHYPADRAFT_134814|solute carrier family 15 (peptide/histidine transporter), member 3/4	GO:0005886//plasma membrane;GO:0016021//integral to membrane	GO:0005215//transporter activity	GO:0006857//oligopeptide transport;GO:0009718//anthocyanin-containing compound biosynthetic process	gi|462403939|gb|EMJ09496.1|/0/hypothetical protein PRUPE_ppa003260mg [Prunus persica]
CL11622.Contig2_All	21.8064	150.999	121.369	253.733	314.221	137.899	188.226	379.312	111.771	28.9952	109.279	844.663	826.327	631.08	750.112	482.975	K14638|1|6e-46|182|ppp:PHYPADRAFT_189464|solute carrier family 15 (peptide/histidine transporter), member 3/4	GO:0005886//plasma membrane;GO:0016021//integral to membrane	GO:0005215//transporter activity	GO:0006857//oligopeptide transport;GO:0009718//anthocyanin-containing compound biosynthetic process	gi|460408226|ref|XP_004249547.1|/2.71983e-92/PREDICTED: probable peptide/nitrate transporter At3g53960-like [Solanum lycopersicum]
CL11622.Contig3_All	6.84738	41.976	34.3481	69.4757	91.9529	32.7859	51.1773	107.223	32.1191	7.1878	23.2698	205.18	206.233	170.673	165.47	146.584	K14638|1|4e-127|453|ppp:PHYPADRAFT_134814|solute carrier family 15 (peptide/histidine transporter), member 3/4	GO:0005886//plasma membrane;GO:0016021//integral to membrane	GO:0005215//transporter activity	GO:0006857//oligopeptide transport;GO:0009718//anthocyanin-containing compound biosynthetic process	gi|470133698|ref|XP_004302697.1|/0/PREDICTED: putative peptide/nitrate transporter At2g37900-like [Fragaria vesca subsp. vesca]
CL11626.Contig1_All	2.28853	3.26773	2.03647	-	0.18249	0.212526	0.568704	0.141799	3.3647	1.34197	2.5318	0.537784	0.28755	0.439419	0.53965	0.274324	K12134|1|1e-26|119|aly:ARALYDRAFT_904154|circadian clock associated 1;K12133|3|5e-26|117|ath:AT1G01060|LATE ELONGATED HYPOCOTYL	-	GO:0005488//binding	GO:0009753//response to jasmonic acid stimulus;GO:0009739//response to gibberellin stimulus;GO:0009651//response to salt stress;GO:0009751//response to salicylic acid stimulus;GO:0009737//response to abscisic acid stimulus;GO:0009723//response to ethylene stimulus;GO:0046686//response to cadmium ion	gi|119331598|gb|ABL63125.1|/1.95778e-99/MYB transcription factor [Catharanthus roseus]
CL11627.Contig2_All	6.65436	5.74232	7.18368	4.58293	4.44627	2.49315	2.85107	3.07099	11.2857	20.7292	13.8222	8.6659	6.79842	7.93053	10.2873	6.62188	K09754|1|0.0|647|rcu:RCOM_1106600|coumaroylquinate(coumaroylshikimate) 3'-monooxygenase [EC:1.14.13.36]	GO:0005739//mitochondrion;GO:0005783//endoplasmic reticulum;GO:0005886//plasma membrane	GO:0042802//identical protein binding;GO:0009055//electron carrier activity;GO:0016711//flavonoid 3'-monooxygenase activity;GO:0020037//heme binding;GO:0046409//p-coumarate 3-hydroxylase activity;GO:0005506//iron ion binding	GO:0009805//coumarin biosynthetic process;GO:0055114//oxidation-reduction process;GO:0009611//response to wounding;GO:0009963//positive regulation of flavonoid biosynthetic process;GO:0009809//lignin biosynthetic process	gi|402234623|gb|AFQ37421.1|/0/p-coumaroyl quinate/shikimate 3'-hydroxylase [Lonicera japonica]
CL11627.Contig3_All	3.33776	2.66065	7.29032	4.32881	2.2243	1.79336	3.79172	2.39309	-	-	-	-	-	-	-	-	K09754|1|0.0|647|rcu:RCOM_1106600|coumaroylquinate(coumaroylshikimate) 3'-monooxygenase [EC:1.14.13.36]	GO:0005739//mitochondrion;GO:0005783//endoplasmic reticulum;GO:0005886//plasma membrane	GO:0042802//identical protein binding;GO:0009055//electron carrier activity;GO:0016711//flavonoid 3'-monooxygenase activity;GO:0020037//heme binding;GO:0046409//p-coumarate 3-hydroxylase activity;GO:0005506//iron ion binding	GO:0009805//coumarin biosynthetic process;GO:0055114//oxidation-reduction process;GO:0009611//response to wounding;GO:0009963//positive regulation of flavonoid biosynthetic process;GO:0009809//lignin biosynthetic process	gi|402234623|gb|AFQ37421.1|/0/p-coumaroyl quinate/shikimate 3'-hydroxylase [Lonicera japonica]
CL11639.Contig2_All	5.81017	6.31569	10.4244	13.1115	4.02086	5.54981	13.3039	7.29005	22.0697	14.3009	17.6649	7.14712	4.78696	8.6061	9.57828	12.4243	K00423|1|5e-20|94.0|aly:ARALYDRAFT_892557|L-ascorbate oxidase [EC:1.10.3.3]	GO:0016020//membrane;GO:0009505//plant-type cell wall	GO:0005507//copper ion binding;GO:0008447//L-ascorbate oxidase activity	GO:0055114//oxidation-reduction process	gi|224113273|ref|XP_002332613.1|/4.64794e-35/predicted protein [Populus trichocarpa]
CL11644.Contig1_All	31.3898	108.485	28.1774	74.38	14.0379	36.9786	14.513	24.7763	46.3238	197.786	65.4523	65.0923	29.893	39.8381	20.3113	31.5779	K00430|1|3e-113|406|vvi:100257005|peroxidase [EC:1.11.1.7]	GO:0005576//extracellular region	GO:0046872//metal ion binding;GO:0020037//heme binding;GO:0004601//peroxidase activity	GO:0042744//hydrogen peroxide catabolic process;GO:0055114//oxidation-reduction process	gi|269856432|gb|ACZ51443.1|/2.37258e-141/peroxidase protein [Mikania micrantha]
CL11644.Contig2_All	111.967	117.096	45.5014	143.687	13.4648	30.713	12.8616	16.6678	51.8164	270.657	74.3357	34.5585	12.7591	16.6954	7.34561	12.5631	K00430|1|4e-112|403|ath:AT5G05340|peroxidase [EC:1.11.1.7]	GO:0005576//extracellular region	GO:0046872//metal ion binding;GO:0020037//heme binding;GO:0004601//peroxidase activity	GO:0042744//hydrogen peroxide catabolic process;GO:0055114//oxidation-reduction process	gi|269856432|gb|ACZ51443.1|/4.07259e-142/peroxidase protein [Mikania micrantha]
CL1165.Contig5_All	0.717872	0.662099	0.92653	0.568771	1.26457	0.381812	1.11901	1.41931	0.09776	-	-	-	-	-	-	-	K08960|1|0.0|690|pop:POPTR_725863|casein kinase 1, epsilon [EC:2.7.11.1]	-	GO:0004674//protein serine/threonine kinase activity;GO:0005524//ATP binding	GO:0006468//protein phosphorylation;GO:0048364//root development;GO:0009850//auxin metabolic process;GO:0009741//response to brassinosteroid stimulus;GO:0009826//unidimensional cell growth	gi|460404543|ref|XP_004247741.1|/0/PREDICTED: casein kinase I isoform delta-like [Solanum lycopersicum]
CL11715.Contig2_All	3.81894	5.38645	3.25515	2.33389	7.92139	1.24559	1.18048	1.32452	93.0662	53.437	97.7958	116.086	70.0243	82.8149	71.1638	63.9848	K00224|1|5e-121|432|aly:ARALYDRAFT_476671|[EC:1.3.1.-];K13081|4|2e-70|264|vvi:100233112|leucoanthocyanidin reductase [EC:1.17.1.3]	GO:0005737//cytoplasm	GO:0016491//oxidoreductase activity;GO:0000166//nucleotide binding	GO:0055114//oxidation-reduction process	gi|7578895|gb|AAF64174.1|AF242491_1/5.85744e-132/phenylcoumaran benzylic ether reductase homolog Fi1 [Forsythia x intermedia]
CL11715.Contig4_All	164.757	165.327	113.748	154.103	129.717	127.834	75.3167	79.0779	22.7827	9.83138	14.6564	18.3567	54.8591	57.429	1.30685	11.0088	K00224|1|4e-121|433|aly:ARALYDRAFT_476671|[EC:1.3.1.-];K13081|4|1e-70|265|vvi:100233112|leucoanthocyanidin reductase [EC:1.17.1.3]	GO:0005737//cytoplasm	GO:0016491//oxidoreductase activity;GO:0000166//nucleotide binding	GO:0055114//oxidation-reduction process	gi|7578895|gb|AAF64174.1|AF242491_1/3.32403e-132/phenylcoumaran benzylic ether reductase homolog Fi1 [Forsythia x intermedia]
CL11717.Contig2_All	2.00095	2.80339	3.32988	1.34944	3.69262	2.54838	2.84137	1.83314	0.428199	0.4437	-	0.259093	1.68089	1.48192	0.909971	0.385476	-	GO:0009941//chloroplast envelope;GO:0009535//chloroplast thylakoid membrane;GO:0005886//plasma membrane	GO:0005515//protein binding	GO:0016117//carotenoid biosynthetic process;GO:0006655//phosphatidylglycerol biosynthetic process;GO:0006636//unsaturated fatty acid biosynthetic process;GO:0019288//isopentenyl diphosphate biosynthetic process, mevalonate-independent pathway;GO:0006766//vitamin metabolic process;GO:0006546//glycine catabolic process;GO:0019748//secondary metabolic process;GO:0009106//lipoate metabolic process;GO…	gi|462411893|gb|EMJ16942.1|/1.85899e-74/hypothetical protein PRUPE_ppa009182mg [Prunus persica]
CL11717.Contig3_All	2.74465	2.54242	6.77679	4.9401	3.85386	3.98948	3.64748	3.79309	9.29543	10.0024	15.4163	16.657	9.63509	8.35176	8.92721	7.24153	-	GO:0009941//chloroplast envelope;GO:0009535//chloroplast thylakoid membrane;GO:0005886//plasma membrane	GO:0005515//protein binding	GO:0016117//carotenoid biosynthetic process;GO:0006655//phosphatidylglycerol biosynthetic process;GO:0006636//unsaturated fatty acid biosynthetic process;GO:0019288//isopentenyl diphosphate biosynthetic process, mevalonate-independent pathway;GO:0006766//vitamin metabolic process;GO:0006546//glycine catabolic process;GO:0019748//secondary metabolic process;GO:0009106//lipoate metabolic process;GO…	gi|18400278|ref|NP_566478.1|/1.24385e-88/flourescent in blue light protein [Arabidopsis thaliana]
CL11762.Contig1_All	10.4834	11.4385	12.4209	9.05039	5.11036	4.54627	7.22556	7.7763	6.2223	10.5924	5.68672	5.82673	4.09331	5.98173	2.75481	5.2814	-	GO:0005739//mitochondrion;GO:0009507//chloroplast	-	GO:0034976//response to endoplasmic reticulum stress;GO:0006457//protein folding;GO:0009220//pyrimidine ribonucleotide biosynthetic process;GO:0009408//response to heat;GO:0009644//response to high light intensity;GO:0042542//response to hydrogen peroxide	gi|297744126|emb|CBI37096.3|/3.75356e-125/unnamed protein product [Vitis vinifera]
CL11762.Contig2_All	-	0.107961	-	-	-	-	-	-	1.75346	4.26154	2.38393	3.37583	1.37183	0.735564	0.59282	0.344403	-	GO:0005739//mitochondrion;GO:0009507//chloroplast	-	GO:0034976//response to endoplasmic reticulum stress;GO:0006457//protein folding;GO:0009220//pyrimidine ribonucleotide biosynthetic process;GO:0009408//response to heat;GO:0009644//response to high light intensity;GO:0042542//response to hydrogen peroxide	gi|297744126|emb|CBI37096.3|/9.78991e-125/unnamed protein product [Vitis vinifera]
CL11769.Contig2_All	1.69675	2.27227	2.29774	1.9224	1.68043	1.75848	3.7948	2.72502	16.2669	15.9287	16.7251	14.8871	10.177	12.4322	12.9093	13.2893	K00254|1|0.0|669|pop:POPTR_818330|dihydroorotate dehydrogenase [EC:1.3.5.2]	GO:0016020//membrane;GO:0009570//chloroplast stroma;GO:0005739//mitochondrion	GO:0008270//zinc ion binding;GO:0008835//diaminohydroxyphosphoribosylaminopyrimidine deaminase activity;GO:0004158//dihydroorotate oxidase activity	GO:0009231//riboflavin biosynthetic process;GO:0006207//'de novo' pyrimidine nucleobase biosynthetic process;GO:0006222//UMP biosynthetic process;GO:0006164//purine nucleotide biosynthetic process;GO:0055114//oxidation-reduction process;GO:0045893//positive regulation of transcription, DNA-dependent;GO:0043687//post-translational protein modification;GO:0042991//transcription factor import into n…	gi|460365274|ref|XP_004228528.1|/0/PREDICTED: dihydroorotate dehydrogenase (quinone), mitochondrial-like [Solanum lycopersicum]
CL11776.Contig1_All	5.70453	2.27365	2.44746	2.88535	0.438639	0.681113	0.303768	0.51125	2.7467	1.89742	2.12993	1.66196	1.38233	1.40827	1.13498	1.97812	-	-	GO:0003677//DNA binding	GO:0035556//intracellular signal transduction;GO:0002679//respiratory burst involved in defense response;GO:0010200//response to chitin	gi|462415202|gb|EMJ19939.1|/9.72234e-20/hypothetical protein PRUPE_ppa009180mg [Prunus persica]
CL11779.Contig2_All	2.52063	0.11624	0.125126	-	0.246678	0.383039	0.170831	0.479188	0.429075	-	0.256675	-	-	0.989965	0.364733	1.39055	K00924|1|8e-15|79.3|ath:AT1G14370|[EC:2.7.1.-];K05658|2|3e-14|77.4|vvi:100262734|ATP-binding cassette, subfamily B (MDR/TAP), member 1	GO:0005886//plasma membrane	GO:0016301//kinase activity	GO:0010363//regulation of plant-type hypersensitive response;GO:0009693//ethylene biosynthetic process;GO:0009627//systemic acquired resistance;GO:0006612//protein targeting to membrane;GO:0006944//cellular membrane fusion;GO:0043069//negative regulation of programmed cell death;GO:0009697//salicylic acid biosynthetic process	gi|470143410|ref|XP_004307370.1|/3.9062e-24/PREDICTED: probable receptor-like protein kinase At5g15080-like isoform 2 [Fragaria vesca subsp. vesca]
CL11780.Contig3_All	0.969459	0.778647	0.529372	0.880119	0.347875	1.2154	0.692622	0.8785	0.998411	0.639542	0.814438	0.219678	0.191852	0.732945	0.160737	1.37271	K00574|1|0.0|1283|ath:AT3G23510|cyclopropane-fatty-acyl-phospholipid synthase [EC:2.1.1.79];K00559|4|2e-07|56.6|ota:Ot03g03760|sterol 24-C-methyltransferase [EC:2.1.1.41];K05928|5|3e-07|56.2|vcn:VOLCADRAFT_105162|tocopherol O-methyltransferase [EC:2.1.1.95]	GO:0005737//cytoplasm	GO:0016491//oxidoreductase activity;GO:0008825//cyclopropane-fatty-acyl-phospholipid synthase activity	GO:0008610//lipid biosynthetic process;GO:0032259//methylation;GO:0055114//oxidation-reduction process	gi|225433227|ref|XP_002281958.1|/0/PREDICTED: uncharacterized protein LOC100249441 [Vitis vinifera]
CL11808.Contig1_All	7.49401	4.34455	3.3776	4.92437	6.53069	6.95936	5.05474	7.46252	0.623661	0.664702	1.51008	0.539089	1.69489	1.33614	1.79869	1.63619	K08515|1|5e-44|176|pop:POPTR_737243|vesicle-associated membrane protein 7	GO:0005886//plasma membrane;GO:0005774//vacuolar membrane;GO:0016021//integral to membrane	-	GO:0010118//stomatal movement;GO:0016192//vesicle-mediated transport;GO:0009737//response to abscisic acid stimulus;GO:0009651//response to salt stress	gi|460392358|ref|XP_004241783.1|/3.22447e-44/PREDICTED: vesicle-associated membrane protein 713-like [Solanum lycopersicum]
CL11821.Contig1_All	62.9584	45.1591	37.1624	19.9085	70.6733	77.9485	50.7795	79.1619	39.9898	12.2712	18.0528	27.2084	72.1024	69.842	55.6673	54.5097	K15397|1|0.0|830|vvi:100247295|3-ketoacyl-CoA synthase [EC:2.3.1.-]	GO:0022626//cytosolic ribosome;GO:0016020//membrane;GO:0005783//endoplasmic reticulum	GO:0009922//fatty acid elongase activity	GO:0010025//wax biosynthetic process;GO:0000038//very long-chain fatty acid metabolic process;GO:0009805//coumarin biosynthetic process;GO:0042335//cuticle development;GO:0009416//response to light stimulus;GO:0009409//response to cold;GO:0009611//response to wounding;GO:0030497//fatty acid elongation	gi|225453600|ref|XP_002264721.1|/0/PREDICTED: 3-ketoacyl-CoA synthase 1-like [Vitis vinifera]
CL11821.Contig2_All	46.589	39.5913	31.0023	19.9918	64.7476	79.1919	41.824	71.9885	25.1332	8.30122	16.1647	28.9893	56.3096	58.6348	44.1713	43.3927	K15397|1|0.0|715|vvi:100247295|3-ketoacyl-CoA synthase [EC:2.3.1.-]	GO:0022626//cytosolic ribosome;GO:0016020//membrane;GO:0005783//endoplasmic reticulum	GO:0009922//fatty acid elongase activity	GO:0010025//wax biosynthetic process;GO:0000038//very long-chain fatty acid metabolic process;GO:0009805//coumarin biosynthetic process;GO:0042335//cuticle development;GO:0009416//response to light stimulus;GO:0009409//response to cold;GO:0009611//response to wounding;GO:0030497//fatty acid elongation	gi|225453600|ref|XP_002264721.1|/0/PREDICTED: 3-ketoacyl-CoA synthase 1-like [Vitis vinifera]
CL1183.Contig2_All	3.19167	2.71298	2.82617	2.25538	7.05739	6.70495	5.20896	6.78256	3.29506	1.76742	3.47845	5.39487	4.85784	6.33532	6.04125	7.3983	-	GO:0005829//cytosol;GO:0009507//chloroplast;GO:0005634//nucleus	GO:0004252//serine-type endopeptidase activity	GO:0006508//proteolysis;GO:0006486//protein glycosylation;GO:0010205//photoinhibition	gi|359488197|ref|XP_002271823.2|/2.82286e-154/PREDICTED: protease Do-like 7-like [Vitis vinifera]
CL1187.Contig1_All	1.17703	2.26887	0.899803	2.05164	5.06831	12.0018	5.61589	13.6853	2.90923	1.53468	3.16422	3.94735	2.71529	2.4408	4.68367	18.2852	K02636|1|4e-103|372|vvi:100258879|cytochrome b6-f complex iron-sulfur subunit [EC:1.10.9.1]	GO:0009941//chloroplast envelope;GO:0016021//integral to membrane;GO:0009512//cytochrome b6f complex;GO:0009535//chloroplast thylakoid membrane;GO:0005886//plasma membrane	GO:0009496//plastoquinol--plastocyanin reductase activity;GO:0005515//protein binding;GO:0045158;GO:0046028//electron transporter, transferring electrons from cytochrome b6/f complex of photosystem II activity;GO:0046872//metal ion binding;GO:0051537//2 iron, 2 sulfur cluster binding;GO:0008121//ubiquinol-cytochrome-c reductase activity	GO:0031348//negative regulation of defense response;GO:0006098//pentose-phosphate shunt;GO:0009595//detection of biotic stimulus;GO:0009867//jasmonic acid mediated signaling pathway;GO:0009697//salicylic acid biosynthetic process;GO:0009862//systemic acquired resistance, salicylic acid mediated signaling pathway;GO:0010363//regulation of plant-type hypersensitive response;GO:0010310//regulation o…	gi|255627487|gb|ACU14088.1|/1.25929e-104/unknown [Glycine max]
CL11879.Contig2_All	53.6093	50.2049	47.8311	61.0362	62.7621	63.5843	54.7014	51.7414	5.96436	1.98651	-	33.64	8.58694	-	6.11112	10.8153	K13448|1|6e-68|255|rcu:RCOM_1680020|calcium-binding protein CML	GO:0005886//plasma membrane;GO:0005634//nucleus;GO:0005829//cytosol	GO:0016301//kinase activity;GO:0005509//calcium ion binding;GO:0032440//2-alkenal reductase [NAD(P)] activity	GO:0009409//response to cold;GO:0016310//phosphorylation;GO:0055114//oxidation-reduction process	gi|460411713|ref|XP_004251250.1|/1.1468e-70/PREDICTED: probable calcium-binding protein CML13-like [Solanum lycopersicum]
CL11879.Contig3_All	-	-	-	-	0.156454	-	-	7.53724	53.1211	39.2528	64.0322	27.7952	57.0951	59.3971	60.8394	51.7408	K13448|1|6e-68|255|rcu:RCOM_1680020|calcium-binding protein CML	GO:0005886//plasma membrane;GO:0005634//nucleus;GO:0005829//cytosol	GO:0016301//kinase activity;GO:0005509//calcium ion binding;GO:0032440//2-alkenal reductase [NAD(P)] activity	GO:0009409//response to cold;GO:0016310//phosphorylation;GO:0055114//oxidation-reduction process	gi|460411713|ref|XP_004251250.1|/1.09765e-70/PREDICTED: probable calcium-binding protein CML13-like [Solanum lycopersicum]
CL11883.Contig1_All	880.472	514.269	464.057	559.815	321.405	201.561	234.271	441.647	460.706	169.347	317.448	717.267	291.794	191.339	225.935	303.376	K09286|1|2e-46|184|aly:ARALYDRAFT_897996|EREBP-like factor	GO:0005737//cytoplasm;GO:0005634//nucleus;GO:0005886//plasma membrane	GO:0003677//DNA binding;GO:0005515//protein binding;GO:0003700//sequence-specific DNA binding transcription factor activity	GO:0009753//response to jasmonic acid stimulus;GO:0051707//response to other organism;GO:0008219//cell death;GO:0009735//response to cytokinin stimulus;GO:0010286//heat acclimation;GO:0009723//response to ethylene stimulus;GO:0045893//positive regulation of transcription, DNA-dependent	gi|462419586|gb|EMJ23849.1|/1.2389e-52/hypothetical protein PRUPE_ppa008563mg [Prunus persica]
CL11925.Contig2_All	10.371	15.8222	11.6668	16.1404	44.0699	28.8715	25.6364	57.4638	9.57831	6.24552	10.4231	22.1929	39.2574	26.8154	28.4846	31.1046	K00083|1|1e-171|601|vvi:100257308|cinnamyl-alcohol dehydrogenase [EC:1.1.1.195]	GO:0005829//cytosol	GO:0016747//transferase activity, transferring acyl groups other than amino-acyl groups;GO:0008270//zinc ion binding;GO:0045551//cinnamyl-alcohol dehydrogenase activity;GO:0000166//nucleotide binding	GO:0010363//regulation of plant-type hypersensitive response;GO:0009805//coumarin biosynthetic process;GO:0055114//oxidation-reduction process;GO:0009611//response to wounding;GO:0009963//positive regulation of flavonoid biosynthetic process;GO:0006612//protein targeting to membrane;GO:0015824//proline transport;GO:0009809//lignin biosynthetic process	gi|171740839|gb|ACB54931.1|/0/cinnamyl alcohol dehydrogenase [Artemisia annua]
CL11930.Contig1_All	33.622	63.4874	41.488	21.8336	27.9506	35.8512	31.7108	30.3757	65.6898	82.9071	87.0266	71.1438	50.9425	55.8787	57.4676	51.4553	K14664|1|0.0|635|vvi:100251400|IAA-amino acid hydrolase [EC:3.5.1.-]	GO:0005886//plasma membrane;GO:0009507//chloroplast;GO:0005783//endoplasmic reticulum	GO:0010179//IAA-Ala conjugate hydrolase activity;GO:0047980//hippurate hydrolase activity;GO:0008237//metallopeptidase activity	GO:0009611//response to wounding;GO:0006508//proteolysis;GO:0010112//regulation of systemic acquired resistance	gi|225442363|ref|XP_002281321.1|/1.2095e-180/PREDICTED: IAA-amino acid hydrolase ILR1-like 4 [Vitis vinifera]
CL1195.Contig2_All	4.49712	4.94271	5.48428	4.53179	3.99396	3.72733	6.00679	4.5454	0.196485	0.488634	0.335823	0.271744	0.279702	0.356189	0.596503	0.667093	K09489|1|0.0|1311|rcu:RCOM_0980870|heat shock 70kDa protein 4	GO:0009506//plasmodesma;GO:0005886//plasma membrane;GO:0005618//cell wall;GO:0005634//nucleus;GO:0005829//cytosol	GO:0005524//ATP binding;GO:0032440//2-alkenal reductase [NAD(P)] activity	GO:0006457//protein folding;GO:0046686//response to cadmium ion;GO:0009408//response to heat;GO:0055114//oxidation-reduction process	gi|462413200|gb|EMJ18249.1|/0/hypothetical protein PRUPE_ppa001317mg [Prunus persica]
CL1195.Contig3_All	2.79944	3.45423	2.97464	2.92611	2.48419	2.4346	3.24331	2.46822	0.113338	0.0352324	0.0282498	-	0.0770035	0.228808	0.120428	0.122436	K09489|1|0.0|1309|rcu:RCOM_0980870|heat shock 70kDa protein 4	GO:0009506//plasmodesma;GO:0005886//plasma membrane;GO:0005618//cell wall;GO:0005634//nucleus;GO:0005829//cytosol	GO:0005524//ATP binding;GO:0032440//2-alkenal reductase [NAD(P)] activity	GO:0006457//protein folding;GO:0046686//response to cadmium ion;GO:0009408//response to heat;GO:0055114//oxidation-reduction process	gi|462413200|gb|EMJ18249.1|/0/hypothetical protein PRUPE_ppa001317mg [Prunus persica]
CL11957.Contig1_All	19.1311	19.5676	13.9002	16.9285	11.0118	14.7495	11.4098	9.92811	16.9024	22.9806	15.5107	12.4567	9.64259	11.8746	7.20874	7.83438	K10848|1|6e-141|499|vvi:100247853|DNA excision repair protein ERCC-4 [EC:3.1.-.-]	GO:0005737//cytoplasm	GO:0003755//peptidyl-prolyl cis-trans isomerase activity	GO:0006457//protein folding;GO:0000413//protein peptidyl-prolyl isomerization;GO:0006979//response to oxidative stress	gi|224126439|ref|XP_002329554.1|/4.19748e-143/predicted protein [Populus trichocarpa]
CL11965.Contig7_All	-	-	0.222497	-	0.10966	0.255417	1.4429	0.852084	-	-	-	0.0923312	0.207349	0.176034	1.21605	2.22539	K03283|1|3e-155|546|zma:100501536|heat shock 70kDa protein 1/8	-	GO:0005524//ATP binding	GO:0006950//response to stress	gi|38325811|gb|AAR17078.1|/2.62492e-168/heat shock protein 70-1 [Nicotiana tabacum]
CL12.Contig1_All	1.73278	1.02549	0.315395	0.15731	14.1455	1.56893	1.7224	36.8394	-	0.537929	-	0.261764	9.89542	2.74486	4.59676	3.97239	K09338|1|6e-26|115|aly:ARALYDRAFT_486694|homeobox-leucine zipper protein	GO:0005634//nucleus	GO:0043565//sequence-specific DNA binding;GO:0003700//sequence-specific DNA binding transcription factor activity	GO:0009414//response to water deprivation;GO:0009409//response to cold;GO:0042538//hyperosmotic salinity response;GO:0006944//cellular membrane fusion;GO:0009738//abscisic acid mediated signaling pathway;GO:0045893//positive regulation of transcription, DNA-dependent	gi|13447045|gb|AAA63768.2|/6.6962e-100/homeobox-leucine zipper protein HAHB-4 [Helianthus annuus]
CL12.Contig2_All	0.405501	0.68566	0.147615	0.147253	11.9316	3.16319	0.604605	23.5171	-	0.377654	0.100936	0.122514	11.1887	3.27011	4.08773	5.90574	K09338|1|3e-26|117|aly:ARALYDRAFT_486694|homeobox-leucine zipper protein	GO:0005634//nucleus	GO:0043565//sequence-specific DNA binding;GO:0003700//sequence-specific DNA binding transcription factor activity	GO:0009414//response to water deprivation;GO:0009409//response to cold;GO:0042538//hyperosmotic salinity response;GO:0006944//cellular membrane fusion;GO:0009738//abscisic acid mediated signaling pathway;GO:0045893//positive regulation of transcription, DNA-dependent	gi|13447045|gb|AAA63768.2|/8.29537e-99/homeobox-leucine zipper protein HAHB-4 [Helianthus annuus]
CL12014.Contig2_All	-	-	0.292759	-	0.288578	-	-	-	0.401565	2.74627	0.800727	2.18679	1.81886	2.31623	2.98679	3.47039	K04079|1|6e-18|54.3|vvi:100264968|molecular chaperone HtpG	-	GO:0005524//ATP binding;GO:0051082//unfolded protein binding	GO:0006457//protein folding;GO:0006950//response to stress	gi|470122313|ref|XP_004297188.1|/3.43176e-17/PREDICTED: heat shock protein HSP 90-alpha 1-like [Fragaria vesca subsp. vesca]
CL12061.Contig1_All	102.324	137.493	202.433	287.47	82.3158	79.8155	97.5332	72.2422	87.1869	336.76	240.513	114.095	75.0438	92.9842	87.2075	70.2249	K00811|1|0.0|637|pop:POPTR_654206|aspartate aminotransferase, chloroplastic [EC:2.6.1.1]	GO:0005829//cytosol;GO:0009941//chloroplast envelope;GO:0009570//chloroplast stroma;GO:0010319//stromule;GO:0048046//apoplast	GO:0004069//L-aspartate:2-oxoglutarate aminotransferase activity;GO:0080130//L-phenylalanine:2-oxoglutarate aminotransferase activity;GO:0033853//aspartate-prephenate aminotransferase activity;GO:0033854//glutamate-prephenate aminotransferase activity;GO:0030170//pyridoxal phosphate binding	GO:0009693//ethylene biosynthetic process;GO:0009409//response to cold;GO:0006520//cellular amino acid metabolic process;GO:0046686//response to cadmium ion	gi|449441882|ref|XP_004138711.1|/0/PREDICTED: aspartate aminotransferase, chloroplastic-like [Cucumis sativus]
CL12061.Contig3_All	20.1851	8.13893	9.8916	13.5323	5.29304	8.00269	13.5047	6.27748	16.6691	11.5686	16.426	12.9008	10.0083	14.7576	14.0047	13.8195	K00811|1|2e-78|288|pop:POPTR_835828|aspartate aminotransferase, chloroplastic [EC:2.6.1.1]	GO:0005829//cytosol;GO:0009941//chloroplast envelope;GO:0009570//chloroplast stroma;GO:0010319//stromule;GO:0048046//apoplast	GO:0004069//L-aspartate:2-oxoglutarate aminotransferase activity;GO:0080130//L-phenylalanine:2-oxoglutarate aminotransferase activity;GO:0033853//aspartate-prephenate aminotransferase activity;GO:0033854//glutamate-prephenate aminotransferase activity;GO:0030170//pyridoxal phosphate binding	GO:0009693//ethylene biosynthetic process;GO:0009409//response to cold;GO:0006520//cellular amino acid metabolic process;GO:0046686//response to cadmium ion	gi|224143258|ref|XP_002324896.1|/1.65181e-77/predicted protein [Populus trichocarpa]
CL12074.Contig1_All	221.497	39.3652	29.8332	295.324	8.99073	39.1191	36.3201	36.8222	235.751	407.872	176.057	112.919	13.2223	23.3026	17.4477	49.2739	-	GO:0048046//apoplast;GO:0005794//Golgi apparatus	GO:0004568//chitinase activity;GO:0030247//polysaccharide binding;GO:0008289//lipid binding	GO:0009750//response to fructose stimulus;GO:0043255//regulation of carbohydrate biosynthetic process;GO:0009611//response to wounding;GO:0009805//coumarin biosynthetic process;GO:0006833//water transport;GO:0009825//multidimensional cell growth;GO:0006869//lipid transport;GO:0006816//calcium ion transport;GO:0010075//regulation of meristem growth;GO:0009651//response to salt stress;GO:0007389//p…	gi|225447838|ref|XP_002270769.1|/2.12363e-52/PREDICTED: 14 kDa proline-rich protein DC2.15 isoform 1 [Vitis vinifera]
CL12082.Contig2_All	6.49236	7.44059	4.85816	2.55409	9.1893	8.08913	5.33306	6.18492	3.51197	1.45564	1.52628	2.9968	7.50492	5.6616	3.68382	5.00987	K03086|1|1e-43|176|ota:Ot06g01190|RNA polymerase primary sigma factor;K03093|3|8e-27|120|gmx:100802522|RNA polymerase sigma factor	GO:0009507//chloroplast	GO:0003899//DNA-directed RNA polymerase activity;GO:0005515//protein binding;GO:0001053//plastid sigma factor activity;GO:0003677//DNA binding;GO:0003700//sequence-specific DNA binding transcription factor activity	GO:0009750//response to fructose stimulus;GO:0006399//tRNA metabolic process;GO:0006098//pentose-phosphate shunt;GO:0010218//response to far red light;GO:0016117//carotenoid biosynthetic process;GO:0006833//water transport;GO:0010114//response to red light;GO:0019288//isopentenyl diphosphate biosynthetic process, mevalonate-independent pathway;GO:0006352//DNA-dependent transcription, initiation;G…	gi|224146103|ref|XP_002325882.1|/4.44387e-167/predicted protein [Populus trichocarpa]
CL12083.Contig3_All	2.59985	3.03329	3.40714	1.55777	1.67924	1.30376	1.16292	3.1533	-	-	-	-	0.0881997	-	-	-	K02639|1|1e-57|221|vvi:100251971|ferredoxin	-	GO:0046872//metal ion binding;GO:0009055//electron carrier activity;GO:0051537//2 iron, 2 sulfur cluster binding	GO:0022900//electron transport chain	gi|68137465|gb|AAY85661.1|/1.12742e-85/heterotrophic ferredoxin 2 [Helianthus annuus]
CL1211.Contig3_All	3.91485	5.92018	4.2754	3.78207	6.20224	5.74142	5.28641	6.05502	1.77038	3.09566	3.47501	2.20938	3.05716	2.68054	2.7629	4.36287	-	GO:0016020//membrane	-	GO:0006979//response to oxidative stress;GO:0015672//monovalent inorganic cation transport;GO:0030001//metal ion transport	gi|471178563|gb|AGI04331.1|/0/salt overly sensitive [Helianthus tuberosus]
CL12116.Contig2_All	6.43693	13.1469	14.522	8.02744	9.57347	9.7688	7.38756	9.28082	7.92961	4.41728	9.55032	10.1334	15.9757	9.14764	10.1782	9.1829	-	GO:0005634//nucleus	-	GO:0009611//response to wounding;GO:0009612//response to mechanical stimulus;GO:0010200//response to chitin	gi|225447791|ref|XP_002266605.1|/4.3413e-115/PREDICTED: uncharacterized protein LOC100252142 [Vitis vinifera]
CL12123.Contig2_All	1.255	1.00041	0.636341	0.439461	0.337752	0.262229	0.233902	0.712342	0.973553	7.30508	1.20493	1.50315	0.395346	0.309819	0.392379	0.689047	K01662|1|0.0|1130|rcu:RCOM_0025610|1-deoxy-D-xylulose-5-phosphate synthase [EC:2.2.1.7]	-	GO:0008661//1-deoxy-D-xylulose-5-phosphate synthase activity	GO:0016114//terpenoid biosynthetic process	gi|9971824|gb|AAG10432.1|/0/1-deoxy-D-xylulose-5-phosphate synthase [Tagetes erecta]
CL12123.Contig3_All	16.1633	23.8729	33.8261	30.9174	27.6375	24.0966	21.5216	21.1292	24.2124	16.8738	54.1185	77.0676	81.5626	51.4136	62.074	36.8617	K01662|1|0.0|1130|vvi:100247834|1-deoxy-D-xylulose-5-phosphate synthase [EC:2.2.1.7]	-	GO:0008661//1-deoxy-D-xylulose-5-phosphate synthase activity	GO:0016114//terpenoid biosynthetic process	gi|9971824|gb|AAG10432.1|/0/1-deoxy-D-xylulose-5-phosphate synthase [Tagetes erecta]
CL12159.Contig1_All	20.1747	14.9925	23.2958	17.0789	31.5397	24.2188	22.2732	30.7415	9.04718	6.82158	8.15649	8.7937	19.7481	15.9329	17.2832	19.1309	K00924|1|5e-104|376|ath:AT1G30270|[EC:2.7.1.-];K07198|3|3e-61|234|ppp:PHYPADRAFT_228852|5'-AMP-activated protein kinase, catalytic alpha subunit [EC:2.7.11.11]	GO:0035061//interchromatin granule;GO:0016607//nuclear speck;GO:0005773//vacuole;GO:0009506//plasmodesma;GO:0005886//plasma membrane	GO:0000166//nucleotide binding;GO:0004674//protein serine/threonine kinase activity;GO:0003723//RNA binding;GO:0005516//calmodulin binding	GO:0006355//regulation of transcription, DNA-dependent;GO:0010118//stomatal movement;GO:0016310//phosphorylation;GO:0050832//defense response to fungus;GO:0042742//defense response to bacterium;GO:0000956//nuclear-transcribed mRNA catabolic process;GO:0010150//leaf senescence;GO:0019722//calcium-mediated signaling;GO:0000398//mRNA splicing, via spliceosome	gi|462400856|gb|EMJ06413.1|/3.97823e-162/hypothetical protein PRUPE_ppa005902mg [Prunus persica]
CL12165.Contig1_All	11.6979	10.6187	11.5986	7.21032	12.7585	16.8524	12.0485	8.11118	16.8315	52.7525	26.4361	15.6253	9.81682	12.5013	17.2719	9.96308	-	-	-	GO:0009750//response to fructose stimulus;GO:0009651//response to salt stress;GO:0006833//water transport	gi|225424766|ref|XP_002268639.1|/2.38518e-48/PREDICTED: uncharacterized protein LOC100250100 [Vitis vinifera]
CL12184.Contig1_All	3.39213	8.4889	9.38483	14.7817	17.2844	10.9624	8.68238	23.4559	0.508135	-	2.95526	0.512433	13.9628	2.63784	-	2.47016	K04123|1|2e-135|479|vvi:100246155|ent-kaurenoic acid hydroxylase [EC:1.14.13.79]	GO:0016023//cytoplasmic membrane-bounded vesicle;GO:0005783//endoplasmic reticulum	GO:0051777//ent-kaurenoate oxidase activity;GO:0009055//electron carrier activity;GO:0005506//iron ion binding;GO:0020037//heme binding	GO:0032940//secretion by cell;GO:0022900//electron transport chain	gi|300681744|emb|CBV36748.1|/0/ent-kaurenoic acid oxidase [Helianthus annuus]
CL1219.Contig8_All	1.76872	2.95553	2.89742	1.24679	3.36005	1.47828	1.9391	2.34976	1.44164	1.16277	2.09773	4.10218	3.03548	3.28122	4.76108	2.02037	K00423|1|1e-20|73.6|aly:ARALYDRAFT_892557|L-ascorbate oxidase [EC:1.10.3.3]	GO:0046658//anchored to plasma membrane;GO:0016021//integral to membrane;GO:0009507//chloroplast;GO:0005576//extracellular region;GO:0009506//plasmodesma;GO:0005739//mitochondrion	GO:0019199//transmembrane receptor protein kinase activity;GO:0032440//2-alkenal reductase [NAD(P)] activity;GO:0004674//protein serine/threonine kinase activity;GO:0005507//copper ion binding;GO:0005524//ATP binding	GO:0048281//inflorescence morphogenesis;GO:0010103//stomatal complex morphogenesis;GO:0010148//transpiration;GO:0009944//polarity specification of adaxial/abaxial axis;GO:0001558//regulation of cell growth;GO:0009664//plant-type cell wall organization;GO:0010075//regulation of meristem growth;GO:0030155//regulation of cell adhesion;GO:0050832//defense response to fungus;GO:0042742//defense respon…	gi|218200491|gb|EEC82918.1|/2.06318e-43/hypothetical protein OsI_27845 [Oryza sativa Indica Group]
CL1229.Contig14_All	514.347	279.016	371.48	403.193	211.968	293.474	244.655	135.688	559.264	329.809	461.429	264.882	195.912	360.105	315.198	287.136	K11254|1|1e-53|206|mtr:MTR_2g096100|histone H4	GO:0005829//cytosol;GO:0000786//nucleosome;GO:0005739//mitochondrion;GO:0005730//nucleolus;GO:0009506//plasmodesma;GO:0005774//vacuolar membrane;GO:0009579//thylakoid;GO:0009507//chloroplast;GO:0005794//Golgi apparatus;GO:0005886//plasma membrane	GO:0003677//DNA binding;GO:0046982//protein heterodimerization activity	GO:0009414//response to water deprivation;GO:0006334//nucleosome assembly	gi|298712420|emb|CBJ33198.1|/8.3608e-53/histone H4 [Ectocarpus siliculosus]
CL1229.Contig2_All	190.098	142.877	146.657	180.021	132.36	131.916	168.048	77.3175	281.172	172.577	254.284	137.922	109.161	175.178	161.699	151.342	K11254|1|6e-34|140|mtr:MTR_2g096100|histone H4	GO:0005829//cytosol;GO:0000786//nucleosome;GO:0005739//mitochondrion;GO:0005730//nucleolus;GO:0009506//plasmodesma;GO:0005774//vacuolar membrane;GO:0009579//thylakoid;GO:0009507//chloroplast;GO:0005794//Golgi apparatus;GO:0005886//plasma membrane	GO:0003677//DNA binding;GO:0046982//protein heterodimerization activity	GO:0009414//response to water deprivation;GO:0006334//nucleosome assembly	gi|397615982|gb|EJK63755.1|/2.94038e-34/hypothetical protein THAOC_15573, partial [Thalassiosira oceanica]
CL1229.Contig6_All	424.202	178.332	303.916	298.809	202.81	209.176	265.985	104.029	403.034	249.141	366.887	254.748	168.557	253.484	260.672	170.867	K11254|1|9e-43|169|mtr:MTR_2g096100|histone H4	GO:0005829//cytosol;GO:0000786//nucleosome;GO:0005739//mitochondrion;GO:0005730//nucleolus;GO:0009506//plasmodesma;GO:0005774//vacuolar membrane;GO:0009579//thylakoid;GO:0009507//chloroplast;GO:0005794//Golgi apparatus;GO:0005886//plasma membrane	GO:0003677//DNA binding;GO:0046982//protein heterodimerization activity	GO:0009414//response to water deprivation;GO:0006334//nucleosome assembly	gi|470116831|ref|XP_004294578.1|/1.48789e-41/PREDICTED: histone H4-like [Fragaria vesca subsp. vesca]
CL1229.Contig7_All	241.416	111.834	123.866	138.448	73.5523	76.9021	100.855	42.2925	207.429	165.446	184.019	102.39	74.4829	113.349	111.29	74.8162	K11254|1|2e-34|141|mtr:MTR_2g096100|histone H4	GO:0005829//cytosol;GO:0000786//nucleosome;GO:0005739//mitochondrion;GO:0005730//nucleolus;GO:0009506//plasmodesma;GO:0005774//vacuolar membrane;GO:0009579//thylakoid;GO:0009507//chloroplast;GO:0005794//Golgi apparatus;GO:0005886//plasma membrane	GO:0003677//DNA binding;GO:0046982//protein heterodimerization activity	GO:0009414//response to water deprivation;GO:0006334//nucleosome assembly	gi|298712420|emb|CBJ33198.1|/1.92411e-33/histone H4 [Ectocarpus siliculosus]
CL1229.Contig8_All	94.0695	55.0167	74.9347	59.6799	43.187	43.2423	28.8767	16.4315	105.893	57.2038	86.1553	39.3718	47.3064	66.9363	46.9006	65.5915	K11254|1|4e-48|187|mtr:MTR_2g096100|histone H4	GO:0005829//cytosol;GO:0000786//nucleosome;GO:0005739//mitochondrion;GO:0005730//nucleolus;GO:0009506//plasmodesma;GO:0005774//vacuolar membrane;GO:0009579//thylakoid;GO:0009507//chloroplast;GO:0005794//Golgi apparatus;GO:0005886//plasma membrane	GO:0003677//DNA binding;GO:0046982//protein heterodimerization activity	GO:0009414//response to water deprivation;GO:0006334//nucleosome assembly	gi|470116831|ref|XP_004294578.1|/5.20819e-47/PREDICTED: histone H4-like [Fragaria vesca subsp. vesca]
CL1232.Contig14_All	1.01177	1.02648	0.828712	0.64297	0.63535	1.05703	2.19998	0.634735	8.52532	4.71143	5.35174	7.71858	11.3842	8.96064	11.0717	8.73213	K11517|1|1e-162|571|rcu:RCOM_0684810|(S)-2-hydroxy-acid oxidase [EC:1.1.3.15]	GO:0005777//peroxisome	GO:0052853//long-chain-(S)-2-hydroxy-long-chain-acid oxidase activity;GO:0008891//glycolate oxidase activity;GO:0052854//medium-chain-(S)-2-hydroxy-acid oxidase activity;GO:0052852//very-long-chain-(S)-2-hydroxy-acid oxidase activity;GO:0010181//FMN binding	GO:0055114//oxidation-reduction process;GO:0042742//defense response to bacterium;GO:0010204//defense response signaling pathway, resistance gene-independent;GO:0050665//hydrogen peroxide biosynthetic process	gi|460379620|ref|XP_004235559.1|/8.68183e-164/PREDICTED: peroxisomal (S)-2-hydroxy-acid oxidase GLO4-like [Solanum lycopersicum]
CL12326.Contig1_All	3.83004	11.4081	3.27115	3.95853	23.8926	13.9946	10.982	25.4244	5.4799	4.43591	2.78675	6.18643	18.5906	14.3403	15.8659	21.1364	K09838|1|0.0|978|pop:POPTR_760467|zeaxanthin epoxidase [EC:1.14.13.90]	GO:0009941//chloroplast envelope;GO:0016020//membrane	GO:0052662;GO:0052663;GO:0009540//zeaxanthin epoxidase [overall] activity	GO:0022900//electron transport chain;GO:0009414//response to water deprivation;GO:0010114//response to red light;GO:0016123//xanthophyll biosynthetic process;GO:0009408//response to heat;GO:0006970//response to osmotic stress;GO:0009737//response to abscisic acid stimulus;GO:0006725//cellular aromatic compound metabolic process;GO:0009688//abscisic acid biosynthetic process	gi|87299447|dbj|BAE79556.1|/0/zeaxanthin epoxidase [Chrysanthemum x morifolium]
CL12338.Contig1_All	0.975319	0.549722	0.946795	0.944468	3.38312	2.89835	1.21184	4.35107	0.487004	0.201853	1.53757	1.47337	3.97052	2.71541	3.01857	3.50731	K08286|1|2e-55|214|ath:AT5G47750|protein-serine/threonine kinase [EC:2.7.11.-];K08282|3|1e-53|208|ath:AT3G45780|non-specific serine/threonine protein kinase [EC:2.7.11.1]	GO:0005634//nucleus	GO:0004674//protein serine/threonine kinase activity;GO:0000166//nucleotide binding;GO:0019901//protein kinase binding	GO:0006979//response to oxidative stress;GO:0046777//protein autophosphorylation;GO:0009611//response to wounding;GO:0010200//response to chitin	gi|297790604|ref|XP_002863187.1|/7.5987e-114/kinase family protein [Arabidopsis lyrata subsp. lyrata]
CL1234.Contig1_All	13.8303	9.16332	8.63086	14.1444	6.98839	9.20018	8.20634	3.06922	24.9456	16.0349	20.4448	10.2332	3.63863	13.9009	12.1299	10.7335	-	GO:0005794//Golgi apparatus	-	GO:0045492//xylan biosynthetic process;GO:0010413//glucuronoxylan metabolic process	gi|462400860|gb|EMJ06417.1|/1.34356e-26/hypothetical protein PRUPE_ppa005920mg [Prunus persica]
CL1234.Contig2_All	11.1051	7.35454	7.07457	7.7293	5.8943	7.7346	6.66911	2.90283	15.3067	22.4805	15.664	6.57058	5.91272	16.4585	9.26755	9.48447	-	GO:0005794//Golgi apparatus	-	GO:0045492//xylan biosynthetic process;GO:0010413//glucuronoxylan metabolic process	gi|462400860|gb|EMJ06417.1|/2.27976e-120/hypothetical protein PRUPE_ppa005920mg [Prunus persica]
CL12365.Contig2_All	-	-	-	-	0.211069	-	0.657766	-	4.84618	3.74338	2.19622	3.19888	5.58737	2.71058	3.51091	3.80741	K03626|1|7e-27|119|osa:4326505|nascent polypeptide-associated complex subunit alpha;K15030|2|7e-27|119|vvi:100251424|translation initiation factor 3 subunit M	GO:0022626//cytosolic ribosome	-	GO:0009651//response to salt stress	gi|460407335|ref|XP_004249108.1|/4.31817e-28/PREDICTED: nascent polypeptide-associated complex subunit alpha-like protein-like [Solanum lycopersicum]
CL12365.Contig3_All	0.949605	2.31219	1.6593	1.13796	2.24895	1.26987	1.91142	2.14465	4.19635	4.15664	3.04921	3.27072	4.96116	5.41528	7.70853	6.60772	K03626|1|4e-25|114|osa:4326505|nascent polypeptide-associated complex subunit alpha	GO:0009506//plasmodesma;GO:0022626//cytosolic ribosome;GO:0005794//Golgi apparatus;GO:0005634//nucleus	GO:0005388//calcium-transporting ATPase activity	GO:0009651//response to salt stress;GO:0006606//protein import into nucleus	gi|460407335|ref|XP_004249108.1|/2.46194e-26/PREDICTED: nascent polypeptide-associated complex subunit alpha-like protein-like [Solanum lycopersicum]
CL12365.Contig4_All	4.96177	2.30721	6.54764	2.02703	6.45414	2.93746	6.01091	2.76691	20.1301	18.2916	22.0769	21.9244	30.5796	23.2222	26.819	39.1428	K03626|1|3e-45|179|vvi:100245825|nascent polypeptide-associated complex subunit alpha	GO:0009506//plasmodesma;GO:0022626//cytosolic ribosome;GO:0005794//Golgi apparatus;GO:0005634//nucleus	GO:0005388//calcium-transporting ATPase activity	GO:0009651//response to salt stress;GO:0006606//protein import into nucleus	gi|460407786|ref|XP_004249331.1|/3.10798e-47/PREDICTED: nascent polypeptide-associated complex subunit alpha-like protein-like [Solanum lycopersicum]
CL12392.Contig2_All	3.77237	1.84273	1.83102	3.50083	2.70731	1.51807	4.27056	1.5193	3.97659	0.780735	0.104334	3.79916	0.758385	0.120721	0.444774	0.791332	K12639|1|8e-36|148|mtr:MTR_7g033040|cytochrome P450, family 724, subfamily B, polypeptide 1 [EC:1.14.13.-];K09588|2|7e-33|139|osa:4349746|cytochrome P450, family 90, subfamily A, polypeptide 1 [EC:1.14.-.-];K09587|3|9e-33|138|aly:ARALYDRAFT_906393|cytochrome P450, family 90, subfamily B, polypeptide 1 (steroid 22-alpha-hydroxylase) [EC:1.14.13.-]	-	GO:0020037//heme binding;GO:0016705//oxidoreductase activity, acting on paired donors, with incorporation or reduction of molecular oxygen;GO:0004497//monooxygenase activity;GO:0005506//iron ion binding;GO:0009055//electron carrier activity;GO:0019825//oxygen binding	GO:0055114//oxidation-reduction process	gi|359489942|ref|XP_002267422.2|/1.70036e-61/PREDICTED: LOW QUALITY PROTEIN: abietadienol/abietadienal oxidase-like [Vitis vinifera]
CL12394.Contig1_All	5.55219	6.145	5.7573	6.9651	6.21844	5.85918	5.93701	7.92805	3.69648	4.02181	3.89483	3.15165	2.54949	3.82816	2.58873	4.35623	K09835|1|6e-17|87.8|bdi:100838443|prolycopene isomerase [EC:5.2.1.13]	GO:0005739//mitochondrion	GO:0005507//copper ion binding;GO:0016491//oxidoreductase activity;GO:0000166//nucleotide binding	GO:0042744//hydrogen peroxide catabolic process;GO:0055114//oxidation-reduction process;GO:0019288//isopentenyl diphosphate biosynthetic process, mevalonate-independent pathway	gi|225430760|ref|XP_002266788.1|/0/PREDICTED: pyridine nucleotide-disulfide oxidoreductase domain-containing protein 2 [Vitis vinifera]
CL12411.Contig1_All	20.9011	17.7887	18.7047	18.0895	12.0626	16.0132	21.5982	13.4038	23.6996	29.7935	21.5043	10.3143	11.8178	20.8687	17.0961	13.811	-	GO:0005739//mitochondrion;GO:0009507//chloroplast	-	GO:0009753//response to jasmonic acid stimulus;GO:0035556//intracellular signal transduction;GO:0009414//response to water deprivation;GO:0009611//response to wounding;GO:0042732//D-xylose metabolic process;GO:0042538//hyperosmotic salinity response;GO:0009733//response to auxin stimulus;GO:0006499//N-terminal protein myristoylation;GO:0010150//leaf senescence;GO:0009630//gravitropism;GO:0009738/…	gi|225455567|ref|XP_002268776.1|/0/PREDICTED: uncharacterized protein LOC100244660 [Vitis vinifera]
CL12411.Contig2_All	0.403484	0.40935	0.188848	0.125589	1.61331	0.385404	0.64457	0.144644	1.77007	1.23469	0.172173	1.88082	0.89951	0.298823	2.75238	1.21258	-	GO:0009507//chloroplast	-	GO:0009753//response to jasmonic acid stimulus;GO:0035556//intracellular signal transduction;GO:0009414//response to water deprivation;GO:0009611//response to wounding;GO:0042732//D-xylose metabolic process;GO:0042538//hyperosmotic salinity response;GO:0009733//response to auxin stimulus;GO:0006499//N-terminal protein myristoylation;GO:0010150//leaf senescence;GO:0009630//gravitropism;GO:0009738/…	gi|225455567|ref|XP_002268776.1|/0/PREDICTED: uncharacterized protein LOC100244660 [Vitis vinifera]
CL12434.Contig3_All	9.37891	2.75442	6.60384	4.43655	3.98543	5.05397	3.12801	2.99355	4.5291	4.36742	9.30757	2.57266	3.01433	5.33142	1.86604	1.3979	K00059|1|1e-28|125|bdi:100843198|3-oxoacyl-[acyl-carrier protein] reductase [EC:1.1.1.100]	GO:0005777//peroxisome;GO:0016020//membrane	GO:0004316//3-oxoacyl-[acyl-carrier-protein] reductase (NADPH) activity;GO:0000166//nucleotide binding	GO:0046686//response to cadmium ion;GO:0055114//oxidation-reduction process	gi|255552543|ref|XP_002517315.1|/1.24952e-114/2,4-dienoyl-CoA reductase, putative [Ricinus communis]
CL1246.Contig3_All	2.43217	2.7319	1.70753	1.04093	3.17928	5.44495	2.71979	4.94076	5.33489	0.242694	0.908111	1.81084	4.24343	0.975691	1.31346	3.51411	K08999|1|2e-29|128|rcu:RCOM_0783240|hypothetical protein	-	GO:0043565//sequence-specific DNA binding;GO:0004518//nuclease activity	GO:0090305//nucleic acid phosphodiester bond hydrolysis;GO:0006289//nucleotide-excision repair;GO:0031063//regulation of histone deacetylation;GO:0009611//response to wounding;GO:0045892//negative regulation of transcription, DNA-dependent;GO:0050832//defense response to fungus	gi|359492154|ref|XP_003634371.1|/1.87318e-139/PREDICTED: uncharacterized protein LOC100855103 [Vitis vinifera]
CL1246.Contig5_All	75.3761	63.8731	57.0865	9.43859	19.5861	24.3788	21.53	15.2189	95.1749	27.9723	43.1319	16.4911	26.0612	13.9738	19.7661	16.3569	-	-	GO:0043565//sequence-specific DNA binding;GO:0004518//nuclease activity	GO:0031063//regulation of histone deacetylation;GO:0045892//negative regulation of transcription, DNA-dependent;GO:0050832//defense response to fungus	gi|460385159|ref|XP_004238272.1|/4.80144e-45/PREDICTED: bifunctional nuclease 2-like [Solanum lycopersicum]
CL12460.Contig1_All	26.8536	17.8693	33.4868	35.1302	35.0793	39.2139	92.1402	63.3169	39.0115	51.9157	50.9773	36.2022	20.6512	49.4684	65.1644	59.1406	K15925|1|0.0|1519|rcu:RCOM_0030540|alpha-D-xyloside xylohydrolase [EC:3.2.1.177]	GO:0005829//cytosol;GO:0009506//plasmodesma;GO:0009505//plant-type cell wall;GO:0009507//chloroplast;GO:0048046//apoplast	GO:0032450//maltose alpha-glucosidase activity;GO:0080176//xyloglucan 1,6-alpha-xylosidase activity;GO:0046556//alpha-N-arabinofuranosidase activity;GO:0030246//carbohydrate binding;GO:0009044//xylan 1,4-beta-xylosidase activity	GO:0045493//xylan catabolic process;GO:0010411//xyloglucan metabolic process;GO:0005982//starch metabolic process;GO:0009664//plant-type cell wall organization;GO:0009832//plant-type cell wall biogenesis;GO:0046686//response to cadmium ion	gi|255581663|ref|XP_002531635.1|/0/alpha-glucosidase, putative [Ricinus communis]
CL12470.Contig3_All	509.992	698.304	494.844	882.589	238.499	215.794	301.747	258.201	473.884	1069.57	491.875	254.49	269.134	308.31	195.986	292.331	K01623|1|7e-86|313|pop:POPTR_578574|fructose-bisphosphate aldolase, class I [EC:4.1.2.13]	GO:0005829//cytosol;GO:0005618//cell wall;GO:0005730//nucleolus;GO:0005740//mitochondrial envelope;GO:0009507//chloroplast;GO:0005886//plasma membrane;GO:0048046//apoplast	GO:0005507//copper ion binding;GO:0004332//fructose-bisphosphate aldolase activity	GO:0009651//response to salt stress;GO:0006096//glycolysis;GO:0046686//response to cadmium ion;GO:0080167//response to karrikin	gi|460408038|ref|XP_004249455.1|/5.82005e-88/PREDICTED: fructose-bisphosphate aldolase cytoplasmic isozyme-like [Solanum lycopersicum]
CL12485.Contig1_All	10.8135	14.9457	13.1787	9.56092	12.4843	9.82375	7.24371	12.0603	3.16927	2.91911	-	8.23878	1.16966	2.30198	4.49004	-	-	-	-	GO:0006952//defense response;GO:0051707//response to other organism;GO:0050789//regulation of biological process	gi|296089273|emb|CBI39045.3|/3.69067e-38/unnamed protein product [Vitis vinifera]
CL12499.Contig1_All	4.19326	5.90865	5.85153	8.54423	7.85781	10.579	6.02063	4.48185	3.0244	1.73569	2.95736	3.30805	3.372	5.03215	6.67438	3.83264	-	-	-	GO:0010106//cellular response to iron ion starvation;GO:0015706//nitrate transport;GO:0010167//response to nitrate;GO:0006826//iron ion transport	gi|225445384|ref|XP_002281699.1|/3.59035e-126/PREDICTED: uncharacterized protein LOC100262914 [Vitis vinifera]
CL12499.Contig2_All	-	-	-	-	-	-	0.855905	-	0.0573272	-	-	1.59561	2.44079	1.05813	0.0609133	0.743148	-	-	-	GO:0010106//cellular response to iron ion starvation;GO:0015706//nitrate transport;GO:0010167//response to nitrate;GO:0006826//iron ion transport	gi|225445384|ref|XP_002281699.1|/4.78266e-126/PREDICTED: uncharacterized protein LOC100262914 [Vitis vinifera]
CL12503.Contig1_All	23.0043	48.0327	50.8132	32.8221	32.513	22.514	23.8438	32.5259	17.1189	18.6601	25.7678	31.8145	30.663	21.2231	22.7372	14.23	K00011|1|3e-67|254|ath:AT2G37790|aldehyde reductase [EC:1.1.1.21];K00002|2|2e-61|235|osa:4338987|alcohol dehydrogenase (NADP+) [EC:1.1.1.2];K00085|3|8e-58|223|ath:AT2G21260|aldose-6-phosphate reductase (NADPH2) [EC:1.1.1.200];K08243|5|3e-42|171|mtr:MTR_5g097900|6'-deoxychalcone synthase [EC:2.3.1.170]	GO:0009507//chloroplast	GO:0070401//NADP+ binding;GO:0008106//alcohol dehydrogenase (NADP+) activity;GO:0016229//steroid dehydrogenase activity	GO:0009414//response to water deprivation;GO:0009409//response to cold;GO:0009651//response to salt stress;GO:0055114//oxidation-reduction process	gi|462419047|gb|EMJ23310.1|/2.22724e-150/hypothetical protein PRUPE_ppa007664mg [Prunus persica]
CL12503.Contig2_All	5.70183	11.9886	12.0929	7.92211	5.7822	7.66629	4.68198	7.18867	4.14684	2.69361	5.30688	8.68839	6.84029	5.06941	4.14319	5.34891	K00011|1|2e-67|254|ath:AT2G37790|aldehyde reductase [EC:1.1.1.21];K00002|2|2e-61|234|osa:4338987|alcohol dehydrogenase (NADP+) [EC:1.1.1.2];K00085|3|7e-58|223|ath:AT2G21260|aldose-6-phosphate reductase (NADPH2) [EC:1.1.1.200];K08243|5|1e-41|169|mtr:MTR_5g097900|6'-deoxychalcone synthase [EC:2.3.1.170]	GO:0009507//chloroplast	GO:0070401//NADP+ binding;GO:0008106//alcohol dehydrogenase (NADP+) activity;GO:0016229//steroid dehydrogenase activity	GO:0009414//response to water deprivation;GO:0009409//response to cold;GO:0009651//response to salt stress;GO:0055114//oxidation-reduction process	gi|462419047|gb|EMJ23310.1|/2.52263e-150/hypothetical protein PRUPE_ppa007664mg [Prunus persica]
CL12526.Contig1_All	4.02131	2.42581	2.61126	2.13124	2.69097	4.9052	3.80815	2.81824	9.68702	6.57933	7.54788	7.4868	6.63679	9.01511	12.0229	9.05761	K04733|1|7e-23|106|smo:SELMODRAFT_159261|interleukin-1 receptor-associated kinase 4 [EC:2.7.11.1];K13415|2|7e-23|106|sbi:SORBI_03g032990|protein brassinosteroid insensitive 1 [EC:2.7.10.1 2.7.11.1]	GO:0005886//plasma membrane	GO:0004674//protein serine/threonine kinase activity;GO:0000166//nucleotide binding	GO:0007623//circadian rhythm;GO:0046777//protein autophosphorylation;GO:0042546//cell wall biogenesis	gi|460370112|ref|XP_004230898.1|/5.31164e-67/PREDICTED: probable receptor-like serine/threonine-protein kinase At4g34500-like [Solanum lycopersicum]
CL1256.Contig2_All	7.78572	9.44772	12.3374	10.4776	12.1612	13.0145	10.5843	17.8775	17.8373	16.6348	19.038	35.5613	32.11	25.9854	33.654	31.4977	K13144|1|3e-08|57.0|ppp:PHYPADRAFT_173084|integrator complex subunit 7;K14550|2|1e-06|51.6|cre:CHLREDRAFT_190833|U3 small nucleolar RNA-associated protein 10	GO:0009507//chloroplast	GO:0005515//protein binding;GO:0005524//ATP binding;GO:0003684//damaged DNA binding	GO:0006298//mismatch repair	gi|255550217|ref|XP_002516159.1|/1.3609e-83/pentatricopeptide repeat-containing protein, putative [Ricinus communis]
CL1256.Contig5_All	8.43596	10.0283	9.95736	6.77665	12.5671	8.33263	9.27475	14.1128	1.02116	1.03168	0.509055	1.39023	1.21414	1.32527	1.7632	2.551	-	GO:0009507//chloroplast	GO:0005515//protein binding;GO:0005524//ATP binding;GO:0003684//damaged DNA binding	GO:0006298//mismatch repair	gi|460399001|ref|XP_004245034.1|/9.60455e-95/PREDICTED: uncharacterized protein LOC101263232 [Solanum lycopersicum]
CL12617.Contig2_All	23.6895	25.5582	30.0305	14.3883	21.1763	18.5729	18.2597	23.3812	16.6964	7.77724	13.4633	8.17075	15.1724	12.3174	13.264	18.6021	K00924|1|6e-33|141|ath:AT5G22850|[EC:2.7.1.-];K01115|3|1e-13|77.4|vcn:VOLCADRAFT_99471|phospholipase D [EC:3.1.4.4]	GO:0005576//extracellular region;GO:0005783//endoplasmic reticulum	GO:0070001//aspartic-type peptidase activity	GO:0009414//response to water deprivation;GO:0009737//response to abscisic acid stimulus;GO:0006508//proteolysis	gi|460380084|ref|XP_004235788.1|/4.13353e-166/PREDICTED: protein ASPARTIC PROTEASE IN GUARD CELL 1-like [Solanum lycopersicum]
CL12620.Contig2_All	8.948	22.2826	26.8732	16.616	24.3003	23.1158	16.3737	26.3667	13.4039	8.14411	19.1346	21.9349	17.9377	22.6671	22.6584	20.7326	K00434|1|2e-82|302|vvi:100246866|L-ascorbate peroxidase [EC:1.11.1.11]	GO:0009941//chloroplast envelope;GO:0005773//vacuole;GO:0005777//peroxisome;GO:0005886//plasma membrane;GO:0005739//mitochondrion	GO:0020037//heme binding;GO:0016688//L-ascorbate peroxidase activity	GO:0006979//response to oxidative stress;GO:0055114//oxidation-reduction process	gi|254935145|gb|ACT87980.1|/1.0714e-82/ascorbate peroxidase [Jatropha curcas]
CL12628.Contig1_All	0.345577	0.964153	0.188702	0.847072	2.23209	0.722075	0.579666	1.58986	0.582377	0.64369	0.77418	1.17461	1.75855	1.19437	2.6815	2.4466	K11818|1|2e-105|381|ath:AT4G31500|cytochrome P450, family 83, subfamily B, polypeptide 1 [EC:1.14.-.-];K00517|3|2e-98|357|ath:AT5G57260|[EC:1.14.-.-]	GO:0016020//membrane;GO:0043231//intracellular membrane-bounded organelle;GO:0044444//cytoplasmic part	GO:0046872//metal ion binding;GO:0016709//oxidoreductase activity, acting on paired donors, with incorporation or reduction of molecular oxygen, NAD(P)H as one donor, and incorporation of one atom of oxygen	GO:0009639//response to red or far red light;GO:0046394;GO:0042742//defense response to bacterium;GO:0019761//glucosinolate biosynthetic process;GO:0042435//indole-containing compound biosynthetic process	gi|308190434|gb|ADO16182.1|/9.96536e-141/cytochrome P450 mono-oxygenase [Artemisia annua]
CL12657.Contig3_All	15.952	18.1576	18.6959	24.584	12.984	21.4622	24.3648	26.6868	23.0216	41.3085	38.9326	22.5698	12.6714	29.5835	21.3654	20.7772	K10949|1|1e-47|185|gmx:100527553|ER lumen protein retaining receptor	GO:0016021//integral to membrane;GO:0016023//cytoplasmic membrane-bounded vesicle;GO:0005783//endoplasmic reticulum;GO:0005794//Golgi apparatus	GO:0046923//ER retention sequence binding;GO:0004568//chitinase activity	GO:0006032//chitin catabolic process;GO:0005975//carbohydrate metabolic process;GO:0010204//defense response signaling pathway, resistance gene-independent;GO:0006621//protein retention in ER lumen;GO:0015031//protein transport	gi|351722158|ref|NP_001237746.1|/1.97265e-46/uncharacterized protein LOC100527553 [Glycine max]
CL12676.Contig1_All	2.60441	1.80448	1.66494	0.415212	0.683819	0.530913	0.662986	0.903286	1.18944	1.30152	1.04358	0.806066	0.646498	0.987945	0.556093	0.873746	K05906|1|0.0|650|vvi:100268071|prenylcysteine oxidase / farnesylcysteine lyase [EC:1.8.3.5 1.8.3.6]	GO:0005774//vacuolar membrane;GO:0005576//extracellular region	GO:0001735//prenylcysteine oxidase activity	GO:0042744//hydrogen peroxide catabolic process;GO:0055114//oxidation-reduction process;GO:0030327//prenylated protein catabolic process;GO:0030328//prenylcysteine catabolic process;GO:0045338//farnesyl diphosphate metabolic process;GO:0009738//abscisic acid mediated signaling pathway	gi|359480755|ref|XP_002275222.2|/0/PREDICTED: farnesylcysteine lyase-like [Vitis vinifera]
CL12676.Contig2_All	-	-	-	-	-	-	-	-	4.78093	4.16136	2.94664	2.89282	3.07105	2.95821	3.78691	2.06588	K05906|1|0.0|650|vvi:100268071|prenylcysteine oxidase / farnesylcysteine lyase [EC:1.8.3.5 1.8.3.6]	GO:0005774//vacuolar membrane;GO:0005576//extracellular region	GO:0001735//prenylcysteine oxidase activity	GO:0042744//hydrogen peroxide catabolic process;GO:0055114//oxidation-reduction process;GO:0030327//prenylated protein catabolic process;GO:0030328//prenylcysteine catabolic process;GO:0045338//farnesyl diphosphate metabolic process;GO:0009738//abscisic acid mediated signaling pathway	gi|359480755|ref|XP_002275222.2|/0/PREDICTED: farnesylcysteine lyase-like [Vitis vinifera]
CL12698.Contig1_All	63.5858	73.3071	59.0014	89.8589	68.211	68.1958	48.7295	29.5693	-	-	0.166024	0.201516	-	-	0.353878	-	-	-	-	GO:0006979//response to oxidative stress	gi|224072576|ref|XP_002303789.1|/1.38057e-24/predicted protein [Populus trichocarpa]
CL12702.Contig1_All	0.712668	0.389323	0.598695	1.01528	0.531131	0.274911	0.735642	0.641981	-	-	-	-	-	-	-	0.177425	K01835|1|0.0|1041|rcu:RCOM_0628900|phosphoglucomutase [EC:5.4.2.2]	GO:0009570//chloroplast stroma;GO:0044445//cytosolic part;GO:0005634//nucleus;GO:0005886//plasma membrane;GO:0010319//stromule	GO:0000287//magnesium ion binding;GO:0004614//phosphoglucomutase activity	GO:0009651//response to salt stress;GO:0019388//galactose catabolic process;GO:0048229//gametophyte development;GO:0006874//cellular calcium ion homeostasis;GO:0019255//glucose 1-phosphate metabolic process;GO:0019252//starch biosynthetic process;GO:0006096//glycolysis;GO:0006094//gluconeogenesis;GO:0005992//trehalose biosynthetic process;GO:0009590//detection of gravity;GO:0046686//response to c…	gi|255573724|ref|XP_002527783.1|/0/phosphoglucomutase, putative [Ricinus communis]
CL12704.Contig1_All	1.4325	2.66443	2.86812	2.60098	1.54209	1.19727	1.48324	2.06364	0.894109	0.148236	2.61487	2.95748	2.86185	2.40671	2.15343	1.54541	K05298|1|0.0|750|vvi:100259814|glyceraldehyde-3-phosphate dehydrogenase (NADP+) (phosphorylating) [EC:1.2.1.13]	GO:0009522//photosystem I;GO:0016021//integral to membrane;GO:0009941//chloroplast envelope;GO:0009535//chloroplast thylakoid membrane;GO:0009570//chloroplast stroma;GO:0010319//stromule;GO:0048046//apoplast	GO:0051287//NAD binding;GO:0047100//glyceraldehyde-3-phosphate dehydrogenase (NADP+) (phosphorylating) activity;GO:0050661//NADP binding	GO:0055114//oxidation-reduction process;GO:0009744//response to sucrose stimulus;GO:0009416//response to light stimulus;GO:0009409//response to cold;GO:0006006//glucose metabolic process;GO:0015979//photosynthesis;GO:0046686//response to cadmium ion	gi|381393062|gb|AFG28405.1|/0/glyceraldehyde-3-phosphate dehydrogenase B [Pyrus x bretschneideri]
CL12721.Contig1_All	12.9407	22.0079	17.972	17.0315	29.2304	27.4457	24.8155	36.4155	24.2593	20.1332	18.9919	29.5608	30.4519	34.2549	24.8243	29.1117	K04536|1|0.0|657|pop:POPTR_722050|guanine nucleotide-binding protein G(I)/G(S)/G(T) subunit beta-1	GO:0080008//Cul4-RING ubiquitin ligase complex;GO:0005783//endoplasmic reticulum;GO:0005886//plasma membrane	GO:0004402//histone acetyltransferase activity	GO:0009845//seed germination;GO:0009867//jasmonic acid mediated signaling pathway;GO:0010154//fruit development;GO:0009887//organ morphogenesis;GO:0030968//endoplasmic reticulum unfolded protein response;GO:0009817//defense response to fungus, incompatible interaction;GO:0048527//lateral root development;GO:0016573//histone acetylation;GO:0009723//response to ethylene stimulus;GO:0007186//G-prote…	gi|224103427|ref|XP_002313052.1|/0/predicted protein [Populus trichocarpa]
CL12726.Contig1_All	4.96788	7.84017	9.44424	6.61476	15.4496	13.0714	7.26999	18.7766	6.2015	3.4272	7.14475	12.0076	11.4854	10.0157	4.1001	17.8648	K02183|1|3e-08|56.6|osa:4334072|calmodulin;K13448|4|1e-07|54.3|ath:AT3G51920|calcium-binding protein CML	GO:0005634//nucleus	GO:0005515//protein binding;GO:0005509//calcium ion binding	GO:0042744//hydrogen peroxide catabolic process;GO:0010091//trichome branching	gi|470141855|ref|XP_004306641.1|/1.35231e-42/PREDICTED: calcium-binding protein KIC-like [Fragaria vesca subsp. vesca]
CL12784.Contig1_All	0.984494	1.08961	1.515	1.51128	2.36049	3.25392	2.8357	2.43307	2.07806	1.9588	2.30577	1.90636	1.33596	1.54662	2.35052	2.93282	K03404|1|0.0|1230|vvi:100243048|magnesium chelatase subunit D [EC:6.6.1.1]	GO:0010007//magnesium chelatase complex;GO:0009534//chloroplast thylakoid;GO:0009570//chloroplast stroma	GO:0017111//nucleoside-triphosphatase activity;GO:0016851//magnesium chelatase activity;GO:0005524//ATP binding	GO:0019288//isopentenyl diphosphate biosynthetic process, mevalonate-independent pathway;GO:0015995//chlorophyll biosynthetic process;GO:0015979//photosynthesis;GO:0009690//cytokinin metabolic process	gi|460381795|ref|XP_004236627.1|/0/PREDICTED: magnesium-chelatase subunit ChlD, chloroplastic-like [Solanum lycopersicum]
CL12805.Contig1_All	2.81375	2.51881	4.51895	2.52439	3.20718	4.84174	4.5655	6.6455	12.7688	7.39911	14.9554	6.45091	13.2516	9.58175	10.6696	13.392	K01859|1|8e-15|78.6|pop:POPTR_724846|chalcone isomerase [EC:5.5.1.6]	-	GO:0045430//chalcone isomerase activity	GO:0080167//response to karrikin;GO:0009813//flavonoid biosynthetic process	gi|444475579|gb|AGE10598.1|/6.85402e-76/chalcone isomerase [Lonicera japonica]
CL12805.Contig2_All	36.8048	30.9906	29.2915	22.2393	24.3818	42.3431	19.551	49.1081	13.7274	7.63258	18.1372	11.48	9.09911	9.52736	11.9772	11.8153	K01859|1|4e-18|89.7|pop:POPTR_724846|chalcone isomerase [EC:5.5.1.6]	-	GO:0045430//chalcone isomerase activity	GO:0080167//response to karrikin;GO:0009813//flavonoid biosynthetic process	gi|444475579|gb|AGE10598.1|/4.52702e-90/chalcone isomerase [Lonicera japonica]
CL12814.Contig1_All	3.85314	5.65243	5.51589	7.82807	9.41688	9.22605	10.5973	9.58198	9.08689	5.67375	6.61009	13.7338	11.3406	13.2271	12.4732	12.639	-	GO:0009506//plasmodesma;GO:0031519//PcG protein complex	GO:0035064//methylated histone residue binding	GO:0009653//anatomical structure morphogenesis;GO:0010048//vernalization response;GO:0048587//regulation of short-day photoperiodism, flowering;GO:0044237//cellular metabolic process;GO:0009913//epidermal cell differentiation;GO:0048468//cell development;GO:0001666//response to hypoxia;GO:0016043//cellular component organization	gi|297735403|emb|CBI17843.3|/0/unnamed protein product [Vitis vinifera]
CL12814.Contig4_All	4.89122	2.93229	2.91365	4.60194	4.5474	5.38877	1.98896	0.743883	8.15957	4.55532	10.1274	7.05308	7.99502	8.06821	7.96224	5.93633	-	GO:0009506//plasmodesma;GO:0031519//PcG protein complex	GO:0035064//methylated histone residue binding	GO:0048587//regulation of short-day photoperiodism, flowering;GO:0007155//cell adhesion;GO:0009793//embryo development ending in seed dormancy;GO:0045010//actin nucleation;GO:0016926//protein desumoylation;GO:0010090//trichome morphogenesis;GO:0050665//hydrogen peroxide biosynthetic process;GO:0048765//root hair cell differentiation;GO:0071555//cell wall organization	gi|297735403|emb|CBI17843.3|/1.77178e-35/unnamed protein product [Vitis vinifera]
CL12830.Contig2_All	9.19089	10.3464	13.0623	12.2072	7.31886	8.2078	6.0071	6.21351	6.0352	6.91813	5.82911	3.9941	2.0502	5.11289	4.20836	5.80657	K05309|1|1e-89|327|gmx:100775694|microsomal prostaglandin-E synthase 2 [EC:5.3.99.3]	GO:0005739//mitochondrion	GO:0009055//electron carrier activity;GO:0015035//protein disulfide oxidoreductase activity	GO:0009407//toxin catabolic process;GO:0006626//protein targeting to mitochondrion;GO:0010583//response to cyclopentenone;GO:0045454//cell redox homeostasis	gi|462405073|gb|EMJ10537.1|/4.62017e-90/hypothetical protein PRUPE_ppa008397mg [Prunus persica]
CL12841.Contig3_All	9.15821	14.2103	15.2966	17.0197	35.3758	22.6628	22.2228	71.9492	48.9574	31.943	37.681	57.1299	64.9407	52.4434	52.1629	68.5792	-	GO:0005739//mitochondrion	-	GO:0031348//negative regulation of defense response;GO:0006457//protein folding;GO:0009644//response to high light intensity;GO:0006984//ER-nucleus signaling pathway;GO:0034976//response to endoplasmic reticulum stress;GO:0042542//response to hydrogen peroxide;GO:0009408//response to heat	gi|225459495|ref|XP_002285840.1|/1.38551e-45/PREDICTED: selenoprotein K [Vitis vinifera]
CL12841.Contig4_All	2.29461	1.93997	1.87945	3.33304	8.43968	3.99544	4.41916	9.11701	0.42966	0.178086	-	-	0.518963	0.165219	5.63064	-	-	GO:0005739//mitochondrion	-	GO:0031348//negative regulation of defense response;GO:0006457//protein folding;GO:0009644//response to high light intensity;GO:0006984//ER-nucleus signaling pathway;GO:0034976//response to endoplasmic reticulum stress;GO:0042542//response to hydrogen peroxide;GO:0009408//response to heat	gi|225459495|ref|XP_002285840.1|/2.99794e-44/PREDICTED: selenoprotein K [Vitis vinifera]
CL12842.Contig1_All	4.13194	4.93911	5.04862	4.59053	9.68881	9.91581	9.02765	7.90487	5.63803	2.01935	4.55192	5.26547	6.10668	6.78684	7.39073	8.7056	K14792|1|2e-07|57.0|aly:ARALYDRAFT_478548|rRNA biogenesis protein RRP5;K02945|2|2e-07|57.0|vvi:100265325|small subunit ribosomal protein S1	GO:0009507//chloroplast	-	GO:0006098//pentose-phosphate shunt;GO:0016117//carotenoid biosynthetic process;GO:0006655//phosphatidylglycerol biosynthetic process;GO:0019252//starch biosynthetic process;GO:0019288//isopentenyl diphosphate biosynthetic process, mevalonate-independent pathway;GO:0009902//chloroplast relocation;GO:0015995//chlorophyll biosynthetic process;GO:0034660//ncRNA metabolic process;GO:0019344//cysteine…	gi|225426862|ref|XP_002276931.1|/0/PREDICTED: uncharacterized protein LOC100265091 [Vitis vinifera]
CL129.Contig2_All	0.166498	0.112613	0.303054	-	-	0.185543	0.744751	0.139271	0.665098	0.671945	0.911774	0.100609	0.150625	0.719306	0.044169	1.30226	K01873|1|1e-24|113|aly:ARALYDRAFT_326110|valyl-tRNA synthetase [EC:6.1.1.9];K00799|2|2e-08|59.7|ppp:PHYPADRAFT_166420|glutathione S-transferase [EC:2.5.1.18]	GO:0005886//plasma membrane;GO:0005829//cytosol	GO:0045174//glutathione dehydrogenase (ascorbate) activity;GO:0043295//glutathione binding	GO:0009407//toxin catabolic process;GO:0010583//response to cyclopentenone;GO:0010731//protein glutathionylation;GO:0055114//oxidation-reduction process	gi|50058092|dbj|BAD27392.1|/1.04369e-34/dehydroascorbate reductase [Zinnia elegans]
CL12922.Contig1_All	2.68231	5.10244	13.5482	14.8299	4.1147	13.8994	2.99951	32.7015	3.81715	2.24829	18.3777	46.4363	28.6641	10.0816	9.97973	28.1053	K00517|1|4e-104|377|ath:AT5G57260|[EC:1.14.-.-]	-	GO:0005488//binding;GO:0016491//oxidoreductase activity	GO:0010286//heat acclimation	gi|336462674|gb|AEI59778.1|/5.50229e-121/cytochrome P450 [Helianthus annuus]
CL12925.Contig3_All	13.4673	16.1835	17.8491	14.7427	27.0247	43.2203	28.3653	28.9828	16.7462	3.89669	7.85988	16.8286	20.4043	21.6345	19.5628	20.4708	-	GO:0009507//chloroplast;GO:0005886//plasma membrane	GO:0015297//antiporter activity;GO:0004672//protein kinase activity;GO:0043167//ion binding;GO:0008728//GTP diphosphokinase activity	GO:0009611//response to wounding;GO:0009620//response to fungus;GO:0009414//response to water deprivation;GO:0009753//response to jasmonic acid stimulus;GO:0006796//phosphate-containing compound metabolic process;GO:0042538//hyperosmotic salinity response;GO:0048765//root hair cell differentiation;GO:0044238//primary metabolic process;GO:0009695//jasmonic acid biosynthetic process;GO:0009738//abs…	gi|460379592|ref|XP_004235545.1|/0/PREDICTED: uncharacterized protein LOC101251456 [Solanum lycopersicum]
CL12933.Contig1_All	0.686508	1.39298	1.49947	1.49578	2.79188	1.59382	7.73379	2.04175	33.9364	23.4433	28.6515	41.5522	42.4909	32.9539	40.9159	42.0301	K00058|1|0.0|705|vvi:100241666|D-3-phosphoglycerate dehydrogenase [EC:1.1.1.95]	GO:0016020//membrane;GO:0005829//cytosol;GO:0009570//chloroplast stroma;GO:0005634//nucleus;GO:0005739//mitochondrion	GO:0005515//protein binding;GO:0051287//NAD binding;GO:0016597//amino acid binding;GO:0004617//phosphoglycerate dehydrogenase activity;GO:0005524//ATP binding	GO:0006564//L-serine biosynthetic process;GO:0010363//regulation of plant-type hypersensitive response;GO:0006612//protein targeting to membrane;GO:0042742//defense response to bacterium;GO:0006569//tryptophan catabolic process;GO:0009684//indoleacetic acid biosynthetic process;GO:0055114//oxidation-reduction process;GO:0009963//positive regulation of flavonoid biosynthetic process;GO:0009561//me…	gi|460379527|ref|XP_004235513.1|/0/PREDICTED: d-3-phosphoglycerate dehydrogenase, chloroplastic-like [Solanum lycopersicum]
CL12933.Contig2_All	15.1177	18.1121	20.9901	23.8352	33.6116	23.8101	19.3691	32.8529	3.92608	7.5704	11.5728	12.8763	15.7726	15.1628	15.2961	13.5228	K00058|1|0.0|704|pop:POPTR_1084113|D-3-phosphoglycerate dehydrogenase [EC:1.1.1.95]	GO:0016020//membrane;GO:0005829//cytosol;GO:0009570//chloroplast stroma;GO:0005634//nucleus;GO:0005739//mitochondrion	GO:0005515//protein binding;GO:0051287//NAD binding;GO:0016597//amino acid binding;GO:0004617//phosphoglycerate dehydrogenase activity;GO:0005524//ATP binding	GO:0006564//L-serine biosynthetic process;GO:0010363//regulation of plant-type hypersensitive response;GO:0006612//protein targeting to membrane;GO:0042742//defense response to bacterium;GO:0006569//tryptophan catabolic process;GO:0009684//indoleacetic acid biosynthetic process;GO:0055114//oxidation-reduction process;GO:0009963//positive regulation of flavonoid biosynthetic process;GO:0009561//me…	gi|460379527|ref|XP_004235513.1|/0/PREDICTED: d-3-phosphoglycerate dehydrogenase, chloroplastic-like [Solanum lycopersicum]
CL12964.Contig2_All	27.6986	10.985	10.1749	12.0701	17.0773	30.7266	24.2161	10.1101	31.4962	37.5221	29.7097	15.2917	16.0599	24.1503	26.2521	23.0225	K10576|1|8e-20|94.0|vvi:100250088|ubiquitin-conjugating enzyme E2 H [EC:6.3.2.19];K00924|2|7e-19|90.9|aly:ARALYDRAFT_313416|[EC:2.7.1.-]	GO:0016021//integral to membrane;GO:0005886//plasma membrane	GO:0004674//protein serine/threonine kinase activity;GO:0005524//ATP binding;GO:0032440//2-alkenal reductase [NAD(P)] activity	GO:0006468//protein phosphorylation;GO:0055114//oxidation-reduction process;GO:0007169//transmembrane receptor protein tyrosine kinase signaling pathway	gi|356544420|ref|XP_003540649.1|/5.24507e-63/PREDICTED: inactive leucine-rich repeat receptor-like serine/threonine-protein kinase At1g60630-like [Glycine max]
CL12968.Contig5_All	8.68473	5.98872	7.37277	7.76119	7.55965	5.7842	7.08149	5.6754	3.02371	3.69661	3.29333	3.07491	2.39386	2.25705	2.51089	2.82725	K06119|1|0.0|719|vvi:100259616|sulfoquinovosyltransferase [EC:2.4.1.-]	GO:0009941//chloroplast envelope;GO:0005886//plasma membrane	GO:0046510//UDP-sulfoquinovose:DAG sulfoquinovosyltransferase activity	GO:0019288//isopentenyl diphosphate biosynthetic process, mevalonate-independent pathway;GO:0015995//chlorophyll biosynthetic process;GO:0046506//sulfolipid biosynthetic process;GO:0016117//carotenoid biosynthetic process;GO:0019375//galactolipid biosynthetic process;GO:0006636//unsaturated fatty acid biosynthetic process;GO:0019761//glucosinolate biosynthetic process;GO:0016036//cellular respons…	gi|462400691|gb|EMJ06248.1|/0/hypothetical protein PRUPE_ppa004263mg [Prunus persica]
CL1297.Contig2_All	17.1043	31.9732	29.4166	30.5181	9.85883	13.8453	6.72708	9.46305	10.4909	22.0758	16.695	13.7942	23.9416	19.6663	12.6477	14.1663	-	GO:0048046//apoplast	GO:0004784//superoxide dismutase activity;GO:0045735//nutrient reservoir activity;GO:0030145//manganese ion binding	GO:0055114//oxidation-reduction process	gi|225444107|ref|XP_002267172.1|/2.69221e-89/PREDICTED: putative germin-like protein 2-1 [Vitis vinifera]
CL13072.Contig1_All	72.7906	21.0357	13.9717	23.0688	17.0966	18.0669	17.4308	13.2845	4.29548	-	1.64716	5.19817	12.2723	2.28705	6.31964	-	K12581|1|1e-07|52.8|aly:ARALYDRAFT_902256|CCR4-NOT transcription complex subunit 7/8	GO:0005634//nucleus	GO:0004535//poly(A)-specific ribonuclease activity;GO:0003676//nucleic acid binding	GO:0009611//response to wounding;GO:0009693//ethylene biosynthetic process;GO:0002679//respiratory burst involved in defense response;GO:0009612//response to mechanical stimulus;GO:0009873//ethylene mediated signaling pathway;GO:0010200//response to chitin;GO:0042742//defense response to bacterium;GO:0000165//MAPK cascade;GO:0009814//defense response, incompatible interaction;GO:0010228//vegetati…	gi|460411370|ref|XP_004251085.1|/1.24506e-16/PREDICTED: probable CCR4-associated factor 1 homolog 11-like [Solanum lycopersicum]
CL13088.Contig1_All	7.02054	15.7815	15.0336	8.69804	9.48408	7.13328	7.90208	6.21791	11.2384	11.5384	15.625	15.5965	14.0101	13.3215	11.9414	12.0291	K13417|1|8e-39|158|aly:ARALYDRAFT_899604|somatic embryogenesis receptor kinase 4 [EC:2.7.10.1 2.7.11.1];K13418|3|1e-38|157|vvi:100247683|somatic embryogenesis receptor kinase 1 [EC:2.7.10.1 2.7.11.1];K13416|4|2e-38|157|vvi:100253855|brassinosteroid insensitive 1-associated receptor kinase 1 [EC:2.7.10.1 2.7.11.1]	GO:0005886//plasma membrane	GO:0004674//protein serine/threonine kinase activity;GO:0005524//ATP binding	GO:0006468//protein phosphorylation;GO:0035556//intracellular signal transduction;GO:0009693//ethylene biosynthetic process;GO:0009738//abscisic acid mediated signaling pathway;GO:0009723//response to ethylene stimulus	gi|225459647|ref|XP_002284588.1|/7.52794e-89/PREDICTED: probable receptor-like protein kinase At1g11050 [Vitis vinifera]
CL1311.Contig2_All	0.269359	1.0931	0.294166	1.17377	1.15986	4.72768	2.81132	1.80248	8.4734	8.02756	4.82746	7.56849	10.2346	10.0077	7.28852	5.44856	K05282|1|6e-08|54.3|mtr:MTR_1g102070|gibberellin 20-oxidase [EC:1.14.11.12];K00852|2|1e-07|53.5|mtr:MTR_130s0014|ribokinase [EC:2.7.1.15];K05278|3|2e-07|52.4|vvi:100232938|flavonol synthase [EC:1.14.11.23]	GO:0005829//cytosol	GO:0016706//oxidoreductase activity, acting on paired donors, with incorporation or reduction of molecular oxygen, 2-oxoglutarate as one donor, and incorporation of one atom each of oxygen into both donors	GO:0015706//nitrate transport;GO:0009813//flavonoid biosynthetic process;GO:0009165//nucleotide biosynthetic process;GO:0010167//response to nitrate	gi|224120306|ref|XP_002331015.1|/1.31698e-18/predicted protein [Populus trichocarpa]
CL13149.Contig1_All	0.611645	0.248215	0.178127	0.533068	1.0974	1.26098	0.699176	1.77362	0.152706	0.0379761	0.365397	0.923984	1.10667	1.26837	1.52523	1.51767	K12118|1|0.0|1068|pop:POPTR_830225|cryptochrome 1	GO:0005737//cytoplasm;GO:0005634//nucleus	GO:0009882//blue light photoreceptor activity;GO:0004672//protein kinase activity;GO:0003913//DNA photolyase activity;GO:0042803//protein homodimerization activity;GO:0005524//ATP binding	GO:0009583//detection of light stimulus;GO:0009414//response to water deprivation;GO:0010075//regulation of meristem growth;GO:0010617//circadian regulation of calcium ion oscillation;GO:0010118//stomatal movement;GO:0051510//regulation of unidimensional cell growth;GO:0009640//photomorphogenesis;GO:0046777//protein autophosphorylation;GO:0046283//anthocyanin-containing compound metabolic process…	gi|340007733|gb|AEK26572.1|/0/cryptochrome 1.2 [Populus tremula]
CL13150.Contig1_All	3.49646	5.74324	2.36382	3.08355	8.78255	4.03557	6.20626	17.4088	16.5859	5.11712	4.84898	14.0349	28.1293	24.4564	30.3441	16.4354	-	GO:0005739//mitochondrion	-	GO:0009737//response to abscisic acid stimulus;GO:0009414//response to water deprivation;GO:0009409//response to cold;GO:0042538//hyperosmotic salinity response	gi|460405773|ref|XP_004248349.1|/2.03458e-88/PREDICTED: uncharacterized protein LOC101267356 [Solanum lycopersicum]
CL13150.Contig2_All	3.4962	2.83763	2.10001	1.52353	7.71553	4.52924	7.03738	4.9716	10.9982	4.39575	3.39403	4.91185	12.0981	13.5939	10.0168	12.7297	-	GO:0005739//mitochondrion;GO:0005634//nucleus	-	GO:0009737//response to abscisic acid stimulus;GO:0009414//response to water deprivation;GO:0009409//response to cold;GO:0042538//hyperosmotic salinity response	gi|297834964|ref|XP_002885364.1|/8.02726e-84/extracellular ligand-gated ion channel [Arabidopsis lyrata subsp. lyrata]
CL1316.Contig1_All	0.254956	0.387995	0.556875	-	0.137231	0.745815	0.190071	0.213263	2.10056	1.06851	1.61831	1.50209	2.94079	3.41453	3.95666	3.7132	K10395|1|3e-28|84.3|rcu:RCOM_1589540|kinesin family member 4/7/21/27	GO:0005737//cytoplasm;GO:0005875//microtubule associated complex;GO:0005874//microtubule	GO:0005524//ATP binding;GO:0003777//microtubule motor activity	GO:0007018//microtubule-based movement;GO:0010215//cellulose microfibril organization	gi|296082375|emb|CBI21380.3|/6.76962e-29/unnamed protein product [Vitis vinifera]
CL1319.Contig11_All	0.736924	0.373819	0.268264	0.267605	0.661083	0.479044	0.27469	0.376698	1.71718	2.59275	1.74261	1.63275	1.69445	1.69795	2.21558	3.77629	K08145|1|6e-89|254|smo:SELMODRAFT_437958|MFS transporter, SP family, solute carrier family 2 (facilitated glucose transporter), member 8	GO:0005886//plasma membrane;GO:0016021//integral to membrane	GO:0005351//sugar:hydrogen symporter activity;GO:0032440//2-alkenal reductase [NAD(P)] activity	GO:0055085//transmembrane transport;GO:0008643//carbohydrate transport;GO:0055114//oxidation-reduction process	gi|255542520|ref|XP_002512323.1|/7.09222e-156/sugar transporter, putative [Ricinus communis]
CL13199.Contig2_All	10.6664	9.79628	11.6488	6.11586	11.3615	8.91487	11.5511	12.6788	12.1097	10.5613	5.03062	14.9599	15.2361	9.9923	15.7266	10.7198	K11665|1|6e-24|109|pop:POPTR_576236|DNA helicase INO80 [EC:3.6.4.12]	-	GO:0003677//DNA binding;GO:0005524//ATP binding;GO:0016740//transferase activity;GO:0004386//helicase activity	GO:0045739//positive regulation of DNA repair;GO:0016444//somatic cell DNA recombination	gi|356503427|ref|XP_003520510.1|/6.89617e-24/PREDICTED: DNA helicase INO80-like [Glycine max]
CL13309.Contig2_All	-	0.142997	-	-	-	0.117803	0.315231	1.41478	0.105569	-	0.210506	0.511015	0.382532	-	2.91648	1.93873	K11188|1|1e-104|377|vvi:100259564|peroxiredoxin 6, 1-Cys peroxiredoxin [EC:1.11.1.7 1.11.1.15 3.1.1.-]	GO:0005634//nucleus	GO:0051920//peroxiredoxin activity;GO:0004601//peroxidase activity	GO:0055114//oxidation-reduction process	gi|109631620|gb|ABG35984.1|/1.77384e-111/glutathione peroxidase [Helianthus annuus]
CL13312.Contig1_All	272.789	121.448	112.109	151.502	76.0954	132.93	195.226	44.5343	290.857	282.464	258.088	97.4324	77.5556	165.19	144.179	89.5711	K00423|1|3e-170|597|aly:ARALYDRAFT_892557|L-ascorbate oxidase [EC:1.10.3.3]	GO:0009506//plasmodesma;GO:0009505//plant-type cell wall;GO:0005576//extracellular region;GO:0016020//membrane	GO:0005507//copper ion binding;GO:0008447//L-ascorbate oxidase activity	GO:0009825//multidimensional cell growth;GO:0055114//oxidation-reduction process;GO:0048767//root hair elongation;GO:0000271//polysaccharide biosynthetic process;GO:0009932//cell tip growth;GO:0010075//regulation of meristem growth;GO:0071555//cell wall organization;GO:0043481//anthocyanin accumulation in tissues in response to UV light;GO:0010817//regulation of hormone levels;GO:0048653//anther …	gi|224113273|ref|XP_002332613.1|/0/predicted protein [Populus trichocarpa]
CL13326.Contig13_All	1.63053	2.66515	2.7205	1.33224	3.51053	3.4448	2.53243	3.90223	-	0.126546	0.0676443	-	-	-	0.0720915	0.146587	K14776|1|5e-07|55.1|mtr:MTR_5g092560|ATP-dependent RNA helicase DDX10/DBP4 [EC:3.6.4.13]	GO:0009507//chloroplast	GO:0003723//RNA binding;GO:0008026//ATP-dependent helicase activity;GO:0005524//ATP binding	GO:0009414//response to water deprivation;GO:0009651//response to salt stress;GO:0009409//response to cold;GO:0009220//pyrimidine ribonucleotide biosynthetic process	gi|462415379|gb|EMJ20116.1|/6.43431e-47/hypothetical protein PRUPE_ppa001456mg [Prunus persica]
CL13343.Contig5_All	2.22051	2.54482	2.78427	1.74709	3.23144	3.16187	3.40276	3.16444	1.81714	0.919119	1.71958	1.52812	1.98092	1.84755	1.24357	0.931594	-	GO:0005886//plasma membrane	GO:0015095//magnesium ion transmembrane transporter activity	GO:0015693//magnesium ion transport;GO:0019375//galactolipid biosynthetic process;GO:0045892//negative regulation of transcription, DNA-dependent;GO:0016036//cellular response to phosphate starvation	gi|255554020|ref|XP_002518050.1|/2.24762e-133/Non-imprinted in Prader-Willi/Angelman syndrome region protein, putative [Ricinus communis]
CL13344.Contig2_All	24.7742	18.6341	13.8389	36.296	28.0489	36.176	36.6201	26.6777	34.7652	44.1567	38.8078	42.4583	24.3445	32.7239	31.161	18.5475	K02738|1|1e-120|430|vvi:100262044|20S proteasome subunit beta 1 [EC:3.4.25.1]	GO:0005774//vacuolar membrane;GO:0005839//proteasome core complex;GO:0005829//cytosol;GO:0005886//plasma membrane;GO:0005634//nucleus	GO:0004298//threonine-type endopeptidase activity	GO:0051788//response to misfolded protein;GO:0006635//fatty acid beta-oxidation;GO:0006833//water transport;GO:0043161//proteasomal ubiquitin-dependent protein catabolic process;GO:0010363//regulation of plant-type hypersensitive response;GO:0009651//response to salt stress;GO:0009407//toxin catabolic process;GO:0080129//proteasome core complex assembly;GO:0006972//hyperosmotic response;GO:000703…	gi|462423018|gb|EMJ27281.1|/1.0156e-119/hypothetical protein PRUPE_ppa010747mg [Prunus persica]
CL13379.Contig1_All	7.71923	8.71565	8.56612	7.18871	15.4133	5.09889	8.91054	8.22734	100.712	82.0952	86.3722	114.768	103.398	87.4594	119.002	90.2611	K03263|1|2e-84|310|pop:POPTR_832646|translation initiation factor 5A	GO:0005634//nucleus	GO:0003743//translation initiation factor activity;GO:0003746//translation elongation factor activity;GO:0043022//ribosome binding	GO:0006413//translational initiation;GO:0006452//translational frameshifting;GO:0034050//host programmed cell death induced by symbiont;GO:0042742//defense response to bacterium;GO:0009611//response to wounding;GO:0008612//peptidyl-lysine modification to hypusine;GO:0045905//positive regulation of translational termination;GO:0010089//xylem development;GO:0045901//positive regulation of translati…	gi|20138786|sp|Q9SC12.1|IF5A_SENVE/5.98045e-85/RecName: Full=Eukaryotic translation initiation factor 5A; Short=eIF-5A
CL1342.Contig1_All	5.41591	12.5998	10.9116	8.03644	7.13702	6.78985	5.1514	8.98238	6.92398	7.56597	3.83515	3.47011	4.30826	4.19547	4.60749	3.17324	K11290|1|4e-111|399|vvi:100244926|template-activating factor I	GO:0005829//cytosol;GO:0005634//nucleus	GO:0042393//histone binding;GO:0003677//DNA binding;GO:0003682//chromatin binding	GO:0006094//gluconeogenesis;GO:0010311//lateral root formation;GO:0009617//response to bacterium;GO:0009651//response to salt stress;GO:0008283//cell proliferation;GO:0006096//glycolysis;GO:0030154//cell differentiation;GO:0046686//response to cadmium ion;GO:0009409//response to cold;GO:0009738//abscisic acid mediated signaling pathway;GO:0009408//response to heat;GO:0006334//nucleosome assembly	gi|225456743|ref|XP_002275632.1|/4.80747e-110/PREDICTED: protein SET [Vitis vinifera]
CL1342.Contig2_All	-	0.106245	0.114367	-	-	-	-	0.0875974	0.862801	6.92471	5.55233	3.13236	0.426326	1.1763	1.91689	2.11832	K11290|1|1e-108|390|rcu:RCOM_1514880|template-activating factor I	GO:0005829//cytosol;GO:0005634//nucleus	GO:0042393//histone binding;GO:0003677//DNA binding;GO:0003682//chromatin binding	GO:0006094//gluconeogenesis;GO:0010311//lateral root formation;GO:0009617//response to bacterium;GO:0009651//response to salt stress;GO:0008283//cell proliferation;GO:0006096//glycolysis;GO:0030154//cell differentiation;GO:0046686//response to cadmium ion;GO:0009409//response to cold;GO:0009738//abscisic acid mediated signaling pathway;GO:0009408//response to heat;GO:0006334//nucleosome assembly	gi|255541007|ref|XP_002511568.1|/1.8961e-107/set, putative [Ricinus communis]
CL1343.Contig1_All	6.06557	2.83396	3.05061	3.99953	0.859157	1.80102	1.54697	0.53407	3.10841	3.93945	2.62232	1.44679	1.46208	1.8619	1.07978	0.710331	K12448|1|0.0|689|rcu:RCOM_0771330|UDP-arabinose 4-epimerase [EC:5.1.3.5]	GO:0005794//Golgi apparatus	GO:0050373//UDP-arabinose 4-epimerase activity;GO:0000166//nucleotide binding;GO:0003978//UDP-glucose 4-epimerase activity;GO:0050662//coenzyme binding	GO:0052542//defense response by callose deposition;GO:0006012//galactose metabolic process;GO:0035556//intracellular signal transduction;GO:0009738//abscisic acid mediated signaling pathway;GO:0009723//response to ethylene stimulus;GO:0009225//nucleotide-sugar metabolic process;GO:0009832//plant-type cell wall biogenesis;GO:0019567//arabinose biosynthetic process	gi|255578061|ref|XP_002529901.1|/0/UDP-glucose 4-epimerase, putative [Ricinus communis]
CL1343.Contig3_All	24.1789	22.2201	16.9699	13.9365	10.8152	11.5317	11.9338	10.4206	18.3104	26.2611	17.8555	8.49911	12.7244	11.69	8.95503	8.18306	K12448|1|0.0|723|vvi:100259390|UDP-arabinose 4-epimerase [EC:5.1.3.5]	GO:0005794//Golgi apparatus	GO:0050373//UDP-arabinose 4-epimerase activity;GO:0000166//nucleotide binding;GO:0003978//UDP-glucose 4-epimerase activity;GO:0050662//coenzyme binding	GO:0052542//defense response by callose deposition;GO:0006012//galactose metabolic process;GO:0035556//intracellular signal transduction;GO:0009738//abscisic acid mediated signaling pathway;GO:0009723//response to ethylene stimulus;GO:0009225//nucleotide-sugar metabolic process;GO:0009832//plant-type cell wall biogenesis;GO:0019567//arabinose biosynthetic process	gi|225444161|ref|XP_002270765.1|/0/PREDICTED: UDP-arabinose 4-epimerase 1 [Vitis vinifera]
CL13433.Contig1_All	5.23011	4.50659	4.61638	3.12206	5.32172	3.0539	5.18096	5.09398	2.03915	1.3345	2.88907	2.14298	1.94445	1.67142	2.39478	1.56517	K15865|1|0.0|662|pop:POPTR_592285|CDK5 regulatory subunit-associated protein 1-like 1	GO:0016020//membrane;GO:0005783//endoplasmic reticulum	GO:0016740//transferase activity;GO:0051539//4 iron, 4 sulfur cluster binding;GO:0032440//2-alkenal reductase [NAD(P)] activity	GO:0009451//RNA modification;GO:0055114//oxidation-reduction process	gi|460410020|ref|XP_004250429.1|/0/PREDICTED: threonylcarbamoyladenosine tRNA methylthiotransferase-like [Solanum lycopersicum]
CL13433.Contig2_All	0.505395	0.805739	-	0.550585	0.544059	0.422404	0.10765	0.24157	2.86606	3.83275	2.69575	2.09411	2.40037	3.36869	2.06854	3.3298	K15865|1|0.0|661|pop:POPTR_592285|CDK5 regulatory subunit-associated protein 1-like 1	GO:0016020//membrane;GO:0005783//endoplasmic reticulum	GO:0016740//transferase activity;GO:0051539//4 iron, 4 sulfur cluster binding;GO:0032440//2-alkenal reductase [NAD(P)] activity	GO:0009451//RNA modification;GO:0055114//oxidation-reduction process	gi|460410020|ref|XP_004250429.1|/0/PREDICTED: threonylcarbamoyladenosine tRNA methylthiotransferase-like [Solanum lycopersicum]
CL13489.Contig1_All	6.16076	5.9562	6.80731	5.36929	8.81675	7.63279	5.13321	7.82087	2.71433	2.76759	2.32734	3.94169	4.03254	3.25651	4.38387	5.62985	-	GO:0005634//nucleus	GO:0003700//sequence-specific DNA binding transcription factor activity;GO:0005516//calmodulin binding	GO:0045892//negative regulation of transcription, DNA-dependent;GO:0031347//regulation of defense response	gi|21358787|gb|AAM47025.1|/1.51395e-85/nam-like protein 1 [Petunia x hybrida]
CL13493.Contig2_All	0.96088	0.674896	2.17947	1.28836	1.43223	3.83014	1.43268	0.618267	0.221443	0.344189	0.441562	0.40197	0.200602	1.21343	0.705888	2.03336	-	GO:0009507//chloroplast;GO:0005886//plasma membrane	GO:0033743//peptide-methionine (R)-S-oxide reductase activity	GO:0055114//oxidation-reduction process	gi|449456857|ref|XP_004146165.1|/4.63906e-55/PREDICTED: uncharacterized protein At4g08330, chloroplastic-like [Cucumis sativus]
CL13510.Contig3_All	5.34606	9.54585	9.575	9.43499	11.2799	13.5833	11	13.2366	8.64897	8.86249	6.62701	13.1801	14.6543	12.0099	10.977	12.6307	K00924|1|7e-77|285|aly:ARALYDRAFT_494273|[EC:2.7.1.-];K05658|5|2e-73|274|vvi:100262734|ATP-binding cassette, subfamily B (MDR/TAP), member 1	GO:0005886//plasma membrane	GO:0004672//protein kinase activity;GO:0005524//ATP binding	GO:0010363//regulation of plant-type hypersensitive response;GO:0006468//protein phosphorylation;GO:0009693//ethylene biosynthetic process;GO:0009627//systemic acquired resistance;GO:0006612//protein targeting to membrane;GO:0006944//cellular membrane fusion;GO:0043069//negative regulation of programmed cell death;GO:0009697//salicylic acid biosynthetic process	gi|462400834|gb|EMJ06391.1|/1.11015e-120/hypothetical protein PRUPE_ppa005670mg [Prunus persica]
CL13529.Contig1_All	28.9758	46.6653	114.739	32.0082	93.7957	49.2822	39.9554	68.8986	16.9979	50.292	40.7788	38.936	72.5223	71.9574	49.1845	53.6115	-	-	-	GO:0009987//cellular process;GO:0009628//response to abiotic stimulus;GO:0065007//biological regulation;GO:0006950//response to stress;GO:0010033//response to organic substance	gi|311976585|gb|ADQ20114.1|/7.32588e-110/NAC domain-containing protein [Chrysanthemum x morifolium]
CL1354.Contig2_All	2.21772	0.355258	4.33405	2.79749	0.376955	3.21932	4.0898	3.90538	1.04909	1.08707	0.6973	-	-	5.95031	2.13654	31.5435	K05692|1|8e-159|557|vcn:VOLCADRAFT_109972|actin beta/gamma 1;K10355|4|2e-157|553|ath:AT3G53750|actin, other eukaryote	GO:0005618//cell wall;GO:0005856//cytoskeleton;GO:0005739//mitochondrion;GO:0009507//chloroplast;GO:0005773//vacuole;GO:0005634//nucleus;GO:0005886//plasma membrane	GO:0005507//copper ion binding;GO:0005524//ATP binding	GO:0048768//root hair cell tip growth;GO:0010114//response to red light;GO:0009651//response to salt stress;GO:0009735//response to cytokinin stimulus;GO:0010218//response to far red light;GO:0009644//response to high light intensity	gi|288300146|gb|ADC45376.1|/2.70271e-171/actin [Cleistogenes songorica]
CL1355.Contig3_All	2.2637	2.69852	2.16316	1.23306	2.19319	1.51359	1.13913	1.84618	3.0095	3.47861	2.23981	2.71864	3.53262	3.56957	2.97257	4.62478	-	GO:0005829//cytosol	GO:0000166//nucleotide binding;GO:0043015//gamma-tubulin binding;GO:0043621//protein self-association;GO:0008017//microtubule binding;GO:0004356//glutamate-ammonia ligase activity	GO:0010311//lateral root formation;GO:0002679//respiratory burst involved in defense response;GO:0010200//response to chitin;GO:0009617//response to bacterium;GO:0048829//root cap development;GO:0006569//tryptophan catabolic process;GO:0009684//indoleacetic acid biosynthetic process;GO:0009737//response to abscisic acid stimulus	gi|297739992|emb|CBI30174.3|/2.72055e-45/unnamed protein product [Vitis vinifera]
CL13562.Contig2_All	9.51396	3.64642	4.04062	6.44911	6.82787	5.21277	7.80197	4.95173	12.114	11.125	9.55169	6.51545	6.16832	10.9606	9.67488	9.66513	K01845|1|1e-165|580|vvi:100250737|glutamate-1-semialdehyde 2,1-aminomutase [EC:5.4.3.8]	GO:0009941//chloroplast envelope;GO:0048046//apoplast;GO:0009570//chloroplast stroma	GO:0042286//glutamate-1-semialdehyde 2,1-aminomutase activity;GO:0030170//pyridoxal phosphate binding;GO:0008483//transaminase activity	GO:0006098//pentose-phosphate shunt;GO:0045036//protein targeting to chloroplast;GO:0006782//protoporphyrinogen IX biosynthetic process;GO:0015995//chlorophyll biosynthetic process;GO:0009965//leaf morphogenesis;GO:0030154//cell differentiation;GO:0009416//response to light stimulus;GO:0019344//cysteine biosynthetic process;GO:0045893//positive regulation of transcription, DNA-dependent;GO:000907…	gi|225456404|ref|XP_002284200.1|/1.66532e-164/PREDICTED: glutamate-1-semialdehyde 2,1-aminomutase, chloroplastic [Vitis vinifera]
CL13565.Contig1_All	11.3953	12.8077	15.2509	10.3451	12.3873	12.0451	9.16151	12.5221	4.60218	5.82658	3.33703	6.78446	6.21566	7.81885	5.06789	5.69475	-	GO:0005737//cytoplasm;GO:0005634//nucleus	-	GO:0009651//response to salt stress	gi|460414778|ref|XP_004252740.1|/4.41923e-79/PREDICTED: interferon-related developmental regulator 1-like [Solanum lycopersicum]
CL13567.Contig2_All	1.48023	1.50175	0.484966	1.77384	10.0389	7.91783	7.28322	10.6482	2.21736	0.275715	1.65804	3.08584	7.33164	2.17426	1.88485	3.23372	-	GO:0005773//vacuole;GO:0016021//integral to membrane;GO:0009570//chloroplast stroma;GO:0031969//chloroplast membrane	GO:0005509//calcium ion binding;GO:0071614//linoleic acid epoxygenase activity;GO:0016165//lipoxygenase activity;GO:0004392//heme oxygenase (decyclizing) activity;GO:0004366//glycerol-3-phosphate O-acyltransferase activity	GO:0050826//response to freezing;GO:0016117//carotenoid biosynthetic process;GO:0006655//phosphatidylglycerol biosynthetic process;GO:0009620//response to fungus;GO:0006636//unsaturated fatty acid biosynthetic process;GO:0019288//isopentenyl diphosphate biosynthetic process, mevalonate-independent pathway;GO:0010118//stomatal movement;GO:0048825//cotyledon development;GO:0034389//lipid particle o…	gi|255574921|ref|XP_002528367.1|/1.33774e-89/calcium ion binding protein, putative [Ricinus communis]
CL136.Contig1_All	8.70782	7.18403	7.83774	6.67177	4.53248	3.1191	4.49427	3.52185	9.38893	14.4373	4.07304	3.46932	2.40226	4.46473	3.35081	3.71637	K03145|1|5e-113|405|rcu:RCOM_1058130|transcription elongation factor S-II	GO:0005829//cytosol;GO:0005634//nucleus	GO:0003676//nucleic acid binding	GO:0000394//RNA splicing, via endonucleolytic cleavage and ligation;GO:0009880//embryonic pattern specification;GO:0050826//response to freezing;GO:0009739//response to gibberellin stimulus;GO:0009910//negative regulation of flower development;GO:0034243//regulation of transcription elongation from RNA polymerase II promoter;GO:0048825//cotyledon development;GO:0051301//cell division;GO:0009640//…	gi|460378947|ref|XP_004235228.1|/4.19456e-119/PREDICTED: transcription elongation factor A protein 3-like isoform 2 [Solanum lycopersicum]
CL1360.Contig10_All	0.934713	2.9587	2.00076	1.91438	4.26637	2.34367	2.84308	3.72165	5.93678	3.02942	6.0307	5.59163	5.73319	4.81347	4.79063	6.41334	K16055|1|0.0|1382|vvi:100246842|trehalose 6-phosphate synthase/phosphatase [EC:2.4.1.15 3.1.3.12]	GO:0009507//chloroplast;GO:0005634//nucleus	GO:0003825//alpha,alpha-trehalose-phosphate synthase (UDP-forming) activity;GO:0004805//trehalose-phosphatase activity;GO:0000287//magnesium ion binding;GO:0034768//(E)-beta-ocimene synthase activity;GO:0050551//myrcene synthase activity	GO:0009753//response to jasmonic acid stimulus;GO:0048440//carpel development;GO:0048507//meristem development;GO:0016099//monoterpenoid biosynthetic process;GO:0009611//response to wounding;GO:0080027//response to herbivore;GO:0010093//specification of floral organ identity;GO:0005992//trehalose biosynthetic process	gi|147861933|emb|CAN78769.1|/0/hypothetical protein VITISV_024248 [Vitis vinifera]
CL13639.Contig4_All	39.1935	40.2732	37.3156	72.8056	20.5551	59.6356	34.4634	33.6248	43.2807	37.9059	30.7687	25.9604	16.0239	24.7473	7.99795	30.8989	K14498|1|4e-36|147|rcu:RCOM_0602280|serine/threonine-protein kinase SRK2 [EC:2.7.11.1]	GO:0005829//cytosol;GO:0005886//plasma membrane;GO:0005634//nucleus	GO:0005515//protein binding;GO:0004713//protein tyrosine kinase activity;GO:0004674//protein serine/threonine kinase activity;GO:0005524//ATP binding	GO:0009739//response to gibberellin stimulus;GO:0006833//water transport;GO:0009414//response to water deprivation;GO:0009651//response to salt stress;GO:0006972//hyperosmotic response;GO:0007030//Golgi organization;GO:0006096//glycolysis;GO:0006468//protein phosphorylation;GO:0010029//regulation of seed germination;GO:0046686//response to cadmium ion;GO:0009266//response to temperature stimulus;…	gi|462397632|gb|EMJ03300.1|/5.90254e-35/hypothetical protein PRUPE_ppa007584mg [Prunus persica]
CL13662.Contig1_All	0.272636	1.1064	1.78647	3.86117	4.4024	4.78519	2.03251	11.4026	0.204202	0.253913	0.610773	1.72981	2.03482	2.12011	0.216976	6.17662	K06874|1|2e-60|228|rcu:RCOM_0112080|zinc finger protein	GO:0005829//cytosol;GO:0005634//nucleus	GO:0020037//heme binding;GO:0016705//oxidoreductase activity, acting on paired donors, with incorporation or reduction of molecular oxygen;GO:0004497//monooxygenase activity;GO:0005506//iron ion binding;GO:0009055//electron carrier activity;GO:0008270//zinc ion binding	GO:0055114//oxidation-reduction process	gi|255575202|ref|XP_002528505.1|/2.02348e-59/zinc finger protein, putative [Ricinus communis]
CL13664.Contig1_All	47.4828	19.3306	13.7071	29.159	3.9069	12.1332	11.3862	1.51788	25.2574	43.377	24.2785	14.2546	4.41189	9.40747	5.17492	4.03767	-	GO:0016020//membrane	-	GO:0009814//defense response, incompatible interaction	gi|22331213|ref|NP_188695.2|/2.5633e-13/late embryogenesis abundant hydroxyproline-rich glycoprotein [Arabidopsis thaliana]
CL1368.Contig3_All	0.682974	0.64671	0.646425	0.744042	0.735224	1.1797	0.610993	1.14257	2.83053	1.52657	2.38006	2.22855	3.86165	3.38334	3.15254	5.93129	K13094|1|7e-57|220|vvi:100250662|RNA-binding protein 5/10	GO:0005634//nucleus	GO:0008270//zinc ion binding;GO:0000166//nucleotide binding;GO:0003676//nucleic acid binding	GO:0006346//methylation-dependent chromatin silencing;GO:0031048//chromatin silencing by small RNA;GO:0051567//histone H3-K9 methylation;GO:0010050//vegetative phase change;GO:0000956//nuclear-transcribed mRNA catabolic process;GO:0035196//production of miRNAs involved in gene silencing by miRNA;GO:0010267//production of ta-siRNAs involved in RNA interference;GO:0000398//mRNA splicing, via splice…	gi|255584486|ref|XP_002532972.1|/2.19355e-55/RNA-binding protein, putative [Ricinus communis]
CL137.Contig1_All	0.389074	6.51306	8.07323	8.47726	4.18839	1.46333	2.17542	1.95269	3.20555	1.6306	17.2872	36.8523	23.2308	10.5895	5.57357	1.41663	-	GO:0009507//chloroplast	-	GO:0009684//indoleacetic acid biosynthetic process;GO:0006569//tryptophan catabolic process;GO:0030003//cellular cation homeostasis;GO:0070838//divalent metal ion transport;GO:0006995//cellular response to nitrogen starvation	gi|356532197|ref|XP_003534660.1|/4.24712e-40/PREDICTED: protein LURP-one-related 15-like [Glycine max]
CL13718.Contig2_All	0.757117	8.33964	4.72483	1.59071	13.6228	10.8026	11.8934	66.1352	7.41247	0.856221	9.32874	4.55863	18.2365	15.9807	11.0611	33.1676	K14638|1|1e-131|468|ppp:PHYPADRAFT_189464|solute carrier family 15 (peptide/histidine transporter), member 3/4	GO:0005886//plasma membrane;GO:0016021//integral to membrane	GO:0005215//transporter activity	GO:0009753//response to jasmonic acid stimulus;GO:0009611//response to wounding;GO:0070838//divalent metal ion transport;GO:0006857//oligopeptide transport;GO:0030003//cellular cation homeostasis	gi|255566995|ref|XP_002524480.1|/0/oligopeptide transporter, putative [Ricinus communis]
CL13731.Contig1_All	8.54644	7.67288	7.815	7.7219	6.38907	10.9413	8.26767	7.007	1.77811	1.32659	0.227931	1.50625	1.12754	1.26005	0.701757	0.41161	K05768|1|0.0|952|vvi:100254775|gelsolin	GO:0005884//actin filament;GO:0005829//cytosol	GO:0051015//actin filament binding	GO:0030243//cellulose metabolic process;GO:0051017//actin filament bundle assembly;GO:0000902//cell morphogenesis;GO:0048767//root hair elongation;GO:0051014//actin filament severing;GO:0009698//phenylpropanoid metabolic process;GO:0006487//protein N-linked glycosylation;GO:0048193//Golgi vesicle transport;GO:0032880//regulation of protein localization;GO:0006598//polyamine catabolic process;GO:0…	gi|225441852|ref|XP_002284163.1|/0/PREDICTED: villin-2-like [Vitis vinifera]
CL13740.Contig1_All	37.5732	20.0735	18.9889	9.14455	23.7379	28.508	20.5116	23.9617	16.2665	4.52922	8.50689	11.2916	23.6853	21.7583	23.5402	14.2303	K13535|1|8e-07|53.9|gmx:100789925|cardiolipin-specific phospholipase [EC:3.1.1.-]	GO:0048196//plant extracellular matrix;GO:0005737//cytoplasm	GO:0016787//hydrolase activity	GO:0010143//cutin biosynthetic process;GO:0006970//response to osmotic stress;GO:0010115//regulation of abscisic acid biosynthetic process	gi|225426578|ref|XP_002279898.1|/0/PREDICTED: putative aminoacrylate hydrolase RutD [Vitis vinifera]
CL13758.Contig1_All	1.59878	6.41756	3.56795	3.93782	5.46258	4.93828	4.40483	6.68664	4.89401	2.13637	2.85495	5.79647	6.41429	5.34544	5.86401	5.73681	K14709|1|3e-21|101|vvi:100240875|solute carrier family 39 (zinc transporter), member 1/2/3	GO:0044464//cell part;GO:0016020//membrane	GO:0022890//inorganic cation transmembrane transporter activity;GO:0046915//transition metal ion transmembrane transporter activity	GO:0055085//transmembrane transport;GO:0010106//cellular response to iron ion starvation;GO:0006826//iron ion transport;GO:0006833//water transport	gi|225465696|ref|XP_002273179.1|/3.99922e-20/PREDICTED: probable zinc transporter 10 [Vitis vinifera]
CL13819.Contig9_All	2.9295	2.72442	2.13287	4.25525	9.72364	11.4261	6.91586	7.14711	2.92556	0.90944	1.64071	1.32764	6.12863	3.58587	3.69143	9.28368	-	GO:0009941//chloroplast envelope;GO:0009570//chloroplast stroma;GO:0005634//nucleus	-	GO:0016117//carotenoid biosynthetic process;GO:0019288//isopentenyl diphosphate biosynthetic process, mevalonate-independent pathway	gi|359474920|ref|XP_002274614.2|/1.14578e-47/PREDICTED: uncharacterized protein LOC100247047 [Vitis vinifera]
CL13820.Contig2_All	7.38367	3.86899	9.03843	7.86709	7.16242	6.1712	7.0773	8.68743	5.34799	3.02269	7.33149	13.6792	13.4329	5.25807	11.0422	3.93906	K07385|1|5e-109|392|ath:AT3G25830|1,8-cineole synthase [EC:4.2.3.-];K12467|3|5e-109|392|ath:AT3G25810|myrcene/ocimene synthase [EC:4.2.3.15]	GO:0009536//plastid	GO:0010333//terpene synthase activity;GO:0046872//metal ion binding	GO:0050896//response to stimulus;GO:0016114//terpenoid biosynthetic process	gi|75207041|sp|Q9SPN0.1|LLOS1_ARTAN/1.04468e-167/RecName: Full=R-linalool synthase QH1, chloroplastic; Flags: Precursor
CL13833.Contig4_All	2.43594	2.73998	2.89162	2.82682	3.5344	3.93909	2.68453	4.11948	0.277641	0.147956	0.0395444	0.191993	0.0359301	0.137266	0.126433	0.214234	K04424|1|3e-92|337|aly:ARALYDRAFT_909157|sterile alpha motif and leucine zipper containing kinase AZK [EC:2.7.11.25];K14510|3|5e-40|164|ppp:PHYPADRAFT_30352|serine/threonine-protein kinase CTR1 [EC:2.7.11.1]	GO:0044464//cell part	GO:0004674//protein serine/threonine kinase activity	GO:0009651//response to salt stress;GO:0048573//photoperiodism, flowering	gi|224133208|ref|XP_002321510.1|/0/predicted protein [Populus trichocarpa]
CL13842.Contig2_All	3.4967	5.16005	1.73579	0.69261	2.5665	3.58671	3.19926	2.52604	5.11895	7.40129	3.3233	5.18626	6.90185	4.66926	7.58954	6.94448	K01897|1|2e-65|246|rcu:RCOM_0914000|long-chain acyl-CoA synthetase [EC:6.2.1.3]	GO:0005777//peroxisome;GO:0009507//chloroplast;GO:0016020//membrane	GO:0004467//long-chain fatty acid-CoA ligase activity	GO:0010193//response to ozone;GO:0006633//fatty acid biosynthetic process;GO:0009651//response to salt stress;GO:0006635//fatty acid beta-oxidation;GO:0002213//defense response to insect;GO:0001676//long-chain fatty acid metabolic process	gi|460368696|ref|XP_004230201.1|/6.23382e-67/PREDICTED: long chain acyl-CoA synthetase 7, peroxisomal-like [Solanum lycopersicum]
CL13878.Contig2_All	19.3737	25.853	16.5833	26.0497	32.6929	25.9661	24.3322	40.4408	16.4717	15.7675	23.5909	25.1538	39.7904	26.3914	33.6151	40.9542	-	-	-	GO:0009813//flavonoid biosynthetic process;GO:0006346//methylation-dependent chromatin silencing;GO:0016246//RNA interference;GO:0009744//response to sucrose stimulus;GO:0009944//polarity specification of adaxial/abaxial axis;GO:0010075//regulation of meristem growth;GO:0009855//determination of bilateral symmetry;GO:0010051//xylem and phloem pattern formation;GO:0010224//response to UV-B;GO:0009…	gi|15241244|ref|NP_200464.1|/1.21711e-15/uncharacterized protein [Arabidopsis thaliana]
CL1388.Contig2_All	2.44112	2.23499	2.2758	1.49185	0.705039	0.7962	1.33161	1.54389	2.36351	4.10335	1.73399	1.51105	0.929143	0.668779	1.42153	1.54158	K03514|1|3e-173|607|vvi:100259006|DNA polymerase sigma subunit [EC:2.7.7.7]	GO:0005634//nucleus	GO:0016779//nucleotidyltransferase activity;GO:0003676//nucleic acid binding	GO:0009560//embryo sac egg cell differentiation;GO:0006312//mitotic recombination;GO:0009688//abscisic acid biosynthetic process	gi|460405605|ref|XP_004248266.1|/1.13896e-178/PREDICTED: PAP-associated domain-containing protein 5-like [Solanum lycopersicum]
CL13894.Contig1_All	4.79954	0.844016	1.32786	0.557727	1.9978	2.29988	0.620201	1.60587	0.910687	1.60918	0.907963	1.33408	1.91047	0.718813	1.32416	2.17469	K01115|1|4e-06|51.6|vcn:VOLCADRAFT_99471|phospholipase D [EC:3.1.4.4];K12200|2|9e-06|50.4|smo:SELMODRAFT_151925|programmed cell death 6-interacting protein	-	GO:0005515//protein binding	GO:0006979//response to oxidative stress;GO:0009646//response to absence of light;GO:0010200//response to chitin;GO:0009751//response to salicylic acid stimulus;GO:0009816//defense response to bacterium, incompatible interaction	gi|401834491|gb|AFQ23178.1|/3.85241e-173/HSPRO [Nicotiana attenuata]
CL13897.Contig4_All	-	-	-	-	-	-	0.0577706	1.81495	3.19224	-	0.578672	1.26429	-	1.47303	-	2.75879	K01090|1|3e-167|586|ath:AT3G05580|protein phosphatase [EC:3.1.3.16];K06269|2|4e-142|503|vvi:100250219|protein phosphatase 1, catalytic subunit [EC:3.1.3.16]	GO:0005737//cytoplasm	GO:0004722//protein serine/threonine phosphatase activity	GO:0006470//protein dephosphorylation;GO:0035556//intracellular signal transduction;GO:0010200//response to chitin;GO:0030968//endoplasmic reticulum unfolded protein response;GO:0009738//abscisic acid mediated signaling pathway	gi|356572968|ref|XP_003554637.1|/1.71173e-168/PREDICTED: serine/threonine-protein phosphatase PP1-like [Glycine max]
CL13928.Contig3_All	162.772	88.2535	112.712	129.782	74.9149	68.7611	96.7262	48.3445	179.118	151.045	219.099	83.3896	77.4287	122.042	116.869	97.1059	K11254|1|2e-44|174|mtr:MTR_2g096100|histone H4	GO:0005829//cytosol;GO:0000786//nucleosome;GO:0005739//mitochondrion;GO:0005730//nucleolus;GO:0009506//plasmodesma;GO:0005774//vacuolar membrane;GO:0009579//thylakoid;GO:0009507//chloroplast;GO:0005794//Golgi apparatus;GO:0005886//plasma membrane	GO:0003677//DNA binding;GO:0046982//protein heterodimerization activity	GO:0009414//response to water deprivation;GO:0006334//nucleosome assembly	gi|470116831|ref|XP_004294578.1|/3.47862e-43/PREDICTED: histone H4-like [Fragaria vesca subsp. vesca]
CL1393.Contig3_All	42.5629	33.9285	39.131	56.7779	40.2086	43.0151	39.6635	30.5165	92.0595	83.3248	101.19	68.6937	67.9244	83.4966	58.5873	76.7833	K09481|1|3e-32|135|gmx:100500335|protein transport protein SEC61 subunit beta	-	GO:0008565//protein transporter activity	GO:0006457//protein folding;GO:0009644//response to high light intensity;GO:0034976//response to endoplasmic reticulum stress;GO:0042542//response to hydrogen peroxide;GO:0009408//response to heat;GO:0015031//protein transport	gi|460388810|ref|XP_004240057.1|/1.31249e-33/PREDICTED: protein transport protein Sec61 subunit beta-like [Solanum lycopersicum]
CL13943.Contig2_All	12.3173	7.63668	10.2756	9.50488	14.3646	14.5841	20.1507	9.73067	84.1833	84.9205	76.1387	35.9739	29.2505	57.2043	49.558	31.2825	K01051|1|3e-21|99.8|rcu:RCOM_0417480|pectinesterase [EC:3.1.1.11]	-	-	GO:0007030//Golgi organization;GO:0006833//water transport;GO:0046686//response to cadmium ion;GO:0006972//hyperosmotic response;GO:0006096//glycolysis;GO:0009651//response to salt stress;GO:0009266//response to temperature stimulus	gi|255539737|ref|XP_002510933.1|/7.89279e-42/21 kDa protein precursor, putative [Ricinus communis]
CL1395.Contig1_All	110.107	91.7202	120.587	101.289	162.623	112.527	152.792	171.435	19.4216	3.48103	1.97706	2.68203	9.45729	48.7793	34.1464	14.1761	K00430|1|6e-164|575|gmx:547513|peroxidase [EC:1.11.1.7]	GO:0005576//extracellular region	GO:0046872//metal ion binding;GO:0004601//peroxidase activity;GO:0020037//heme binding	GO:0006979//response to oxidative stress;GO:0055114//oxidation-reduction process;GO:0009750//response to fructose stimulus;GO:0009651//response to salt stress;GO:0006833//water transport;GO:0030003//cellular cation homeostasis;GO:0070838//divalent metal ion transport;GO:0019761//glucosinolate biosynthetic process;GO:0019344//cysteine biosynthetic process	gi|125620184|gb|ABN46984.1|/1.25866e-163/cationic peroxidase [Nelumbo nucifera]
CL1395.Contig3_All	253.225	353.62	205.375	199.678	656.491	428.646	241.952	778.83	357.193	59.322	169.811	169.824	716.005	385.852	258.221	469.447	K00430|1|1e-164|577|pop:POPTR_647567|peroxidase [EC:1.11.1.7]	GO:0005576//extracellular region	GO:0046872//metal ion binding;GO:0004601//peroxidase activity;GO:0020037//heme binding	GO:0006979//response to oxidative stress;GO:0055114//oxidation-reduction process;GO:0009750//response to fructose stimulus;GO:0009651//response to salt stress;GO:0006833//water transport;GO:0030003//cellular cation homeostasis;GO:0070838//divalent metal ion transport;GO:0019761//glucosinolate biosynthetic process;GO:0019344//cysteine biosynthetic process	gi|125620184|gb|ABN46984.1|/7.55229e-165/cationic peroxidase [Nelumbo nucifera]
CL13951.Contig1_All	98.369	76.5596	47.5414	66.1136	51.1325	72.1875	78.805	40.9754	75.0144	74.9902	73.309	38.3787	39.6961	47.0384	36.0654	26.0759	K12843|1|2e-14|78.6|vvi:100248403|U4/U6 small nuclear ribonucleoprotein PRP3;K05681|2|3e-10|64.7|cme:CMS467C|ATP-binding cassette, subfamily G (WHITE), member 2;K01592|4|1e-06|52.8|mtr:MTR_7g098730|tyrosine decarboxylase [EC:4.1.1.25]	GO:0005774//vacuolar membrane;GO:0005829//cytosol;GO:0009506//plasmodesma;GO:0009941//chloroplast envelope;GO:0005886//plasma membrane;GO:0005739//mitochondrion	GO:0015416//organic phosphonate transmembrane-transporting ATPase activity;GO:0042299//lupeol synthase activity;GO:0015086//cadmium ion transmembrane transporter activity;GO:0008138//protein tyrosine/serine/threonine phosphatase activity;GO:0005524//ATP binding;GO:0004725//protein tyrosine phosphatase activity	GO:0042344//indole glucosinolate catabolic process;GO:0009697//salicylic acid biosynthetic process;GO:0010363//regulation of plant-type hypersensitive response;GO:0010200//response to chitin;GO:0006470//protein dephosphorylation;GO:0030003//cellular cation homeostasis;GO:0031348//negative regulation of defense response;GO:0071366//cellular response to indolebutyric acid stimulus;GO:0016126//stero…	gi|224070967|ref|XP_002303308.1|/1.15412e-150/predicted protein [Populus trichocarpa]
CL13954.Contig2_All	2.80771	6.08551	4.04194	5.14428	7.41889	5.11999	4.37662	13.6644	1.52942	0.713154	1.71545	2.19786	3.72347	1.32326	4.46901	5.57615	-	GO:0005737//cytoplasm;GO:0005886//plasma membrane	-	GO:0009269//response to desiccation;GO:0019375//galactolipid biosynthetic process;GO:0016036//cellular response to phosphate starvation;GO:0042631//cellular response to water deprivation;GO:0002238//response to molecule of fungal origin	gi|255543701|ref|XP_002512913.1|/9.76002e-77/conserved hypothetical protein [Ricinus communis]
CL13974.Contig1_All	1.70185	1.90834	2.15205	2.29313	2.4588	2.80735	2.17021	3.29663	0.570247	0.0417099	0.200662	0.446526	0.243096	0.232179	0.249496	0.688496	K08472|1|0.0|768|ath:AT5G53760|mlo protein	GO:0016021//integral to membrane;GO:0005739//mitochondrion;GO:0005634//nucleus;GO:0005886//plasma membrane	GO:0005516//calmodulin binding	GO:0006952//defense response;GO:0008219//cell death;GO:0009607//response to biotic stimulus	gi|460397324|ref|XP_004244217.1|/0/PREDICTED: MLO-like protein 11-like [Solanum lycopersicum]
CL13976.Contig1_All	1.00304	1.59911	1.2519	1.09272	1.85103	0.479044	1.06824	0.839008	14.3814	6.67252	2.88907	25.3261	4.95836	1.98094	7.86857	1.5072	K09489|1|3e-13|73.6|pop:POPTR_548678|heat shock 70kDa protein 4	GO:0005886//plasma membrane;GO:0005618//cell wall	GO:0016491//oxidoreductase activity;GO:0005524//ATP binding	GO:0046686//response to cadmium ion;GO:0009408//response to heat	gi|449448046|ref|XP_004141777.1|/4.08634e-12/PREDICTED: heat shock 70 kDa protein 15-like [Cucumis sativus]
CL1399.Contig1_All	8.87789	6.08578	4.19266	8.36471	2.58299	2.4065	5.90299	4.0141	0.898576	0.670396	0.716711	3.47972	2.11642	0.414641	0.572872	0.194141	-	GO:0016023//cytoplasmic membrane-bounded vesicle;GO:0005886//plasma membrane;GO:0005783//endoplasmic reticulum	-	GO:0009627//systemic acquired resistance;GO:0006457//protein folding;GO:0009644//response to high light intensity;GO:0034976//response to endoplasmic reticulum stress;GO:0042542//response to hydrogen peroxide;GO:0009408//response to heat	gi|449528651|ref|XP_004171317.1|/2.26282e-46/PREDICTED: LOW QUALITY PROTEIN: uncharacterized LOC101206912 [Cucumis sativus]
CL1399.Contig4_All	-	-	0.229593	-	-	-	-	0.175852	1.57462	3.13271	2.19787	1.71497	2.42491	2.36143	2.17505	5.10304	-	GO:0016023//cytoplasmic membrane-bounded vesicle;GO:0005886//plasma membrane;GO:0005783//endoplasmic reticulum	-	GO:0009627//systemic acquired resistance;GO:0006457//protein folding;GO:0009644//response to high light intensity;GO:0034976//response to endoplasmic reticulum stress;GO:0042542//response to hydrogen peroxide;GO:0009408//response to heat	gi|449528651|ref|XP_004171317.1|/1.50289e-38/PREDICTED: LOW QUALITY PROTEIN: uncharacterized LOC101206912 [Cucumis sativus]
CL1399.Contig5_All	-	-	-	-	-	-	-	0.298501	9.48856	10.1367	11.0591	9.21842	1.93702	8.32516	9.37212	10.1059	-	GO:0016023//cytoplasmic membrane-bounded vesicle;GO:0005886//plasma membrane;GO:0005783//endoplasmic reticulum	-	GO:0009627//systemic acquired resistance;GO:0006457//protein folding;GO:0009644//response to high light intensity;GO:0034976//response to endoplasmic reticulum stress;GO:0042542//response to hydrogen peroxide;GO:0009408//response to heat	gi|297738696|emb|CBI27941.3|/2.00472e-76/unnamed protein product [Vitis vinifera]
CL13997.Contig4_All	2.37431	4.7098	3.2896	4.82576	7.24822	6.81221	5.12525	5.75062	2.70732	1.05612	2.1435	4.9144	3.41429	3.70495	4.0894	4.15758	K13367|1|2e-111|402|aly:ARALYDRAFT_486367|non-specific polyamine oxidase [EC:1.5.3.17];K11450|5|4e-33|142|ppp:PHYPADRAFT_169206|lysine-specific histone demethylase 1 [EC:1.-.-.-]	GO:0005777//peroxisome;GO:0005634//nucleus	GO:0046592//polyamine oxidase activity;GO:0008131//primary amine oxidase activity;GO:0000166//nucleotide binding	GO:0006598//polyamine catabolic process;GO:0009805//coumarin biosynthetic process;GO:0055114//oxidation-reduction process;GO:0009414//response to water deprivation;GO:0009409//response to cold;GO:0009611//response to wounding;GO:0042398//cellular modified amino acid biosynthetic process;GO:0009737//response to abscisic acid stimulus	gi|460396127|ref|XP_004243630.1|/5.94877e-117/PREDICTED: probable polyamine oxidase 2-like [Solanum lycopersicum]
CL14006.Contig1_All	11.3496	12.3416	11.0252	10.52	14.2429	13.7833	11.1725	12.8504	6.10549	4.37989	3.27774	4.77415	5.06287	6.06809	5.43946	4.97206	K00276|1|1e-87|202|ppp:PHYPADRAFT_179471|primary-amine oxidase [EC:1.4.3.21]	GO:0005886//plasma membrane;GO:0016021//integral to membrane;GO:0009507//chloroplast	GO:0008131//primary amine oxidase activity;GO:0005507//copper ion binding;GO:0048038//quinone binding;GO:0005471//ATP:ADP antiporter activity;GO:0005524//ATP binding	GO:0009308//amine metabolic process;GO:0006810//transport;GO:0055114//oxidation-reduction process	gi|460390512|ref|XP_004240875.1|/8.63776e-104/PREDICTED: uncharacterized protein LOC101258462 [Solanum lycopersicum]
CL1401.Contig3_All	21.6446	18.7965	23.8326	11.0622	11.9859	17.3459	19.5228	11.8465	31.2224	28.4538	35.0534	13.2405	14.3233	16.239	20.6284	17.3689	-	GO:0016020//membrane	-	GO:0009628//response to abiotic stimulus;GO:0006950//response to stress;GO:0009746	gi|460370004|ref|XP_004230845.1|/8.3357e-68/PREDICTED: cold-regulated 413 plasma membrane protein 2-like isoform 1 [Solanum lycopersicum]
CL1413.Contig1_All	2.6593	3.67904	3.16824	4.87236	7.41711	6.66786	4.68596	10.7177	4.70788	1.9138	3.52035	9.42236	9.59579	7.51989	8.94657	6.55285	K14496|1|2e-66|251|vvi:100267793|abscisic acid receptor PYR/PYL family	GO:0005634//nucleus	GO:0004872//receptor activity;GO:0042803//protein homodimerization activity;GO:0010427//abscisic acid binding	GO:0080163//regulation of protein serine/threonine phosphatase activity;GO:0006569//tryptophan catabolic process;GO:0019761//glucosinolate biosynthetic process;GO:0009684//indoleacetic acid biosynthetic process;GO:0009738//abscisic acid mediated signaling pathway	gi|470128633|ref|XP_004300241.1|/2.03162e-67/PREDICTED: abscisic acid receptor PYR1-like [Fragaria vesca subsp. vesca]
CL1424.Contig1_All	0.0508409	0.36106	0.333139	0.110774	0.656764	0.509908	1.06126	2.2114	0.228476	-	0.189828	0.552982	2.89762	0.9225	0.890153	1.72772	K05391|1|0.0|634|gmx:100817516|cyclic nucleotide gated channel, other eukaryote	GO:0005886//plasma membrane	GO:0030551//cyclic nucleotide binding;GO:0005242//inward rectifier potassium channel activity;GO:0005221//intracellular cyclic nucleotide activated cation channel activity;GO:0005516//calmodulin binding	GO:0031348//negative regulation of defense response;GO:0009697//salicylic acid biosynthetic process;GO:0010363//regulation of plant-type hypersensitive response;GO:0009693//ethylene biosynthetic process;GO:0010200//response to chitin;GO:0006816//calcium ion transport;GO:0006612//protein targeting to membrane;GO:0050832//defense response to fungus;GO:0043069//negative regulation of programmed cell…	gi|470141937|ref|XP_004306680.1|/0/PREDICTED: cyclic nucleotide-gated ion channel 1-like [Fragaria vesca subsp. vesca]
CL1434.Contig1_All	7.47321	8.30826	5.22921	6.04512	6.40704	4.71257	4.57048	7.26177	13.1052	15.4203	13.4336	13.2634	17.8533	15.1569	11.5033	14.9176	K04733|1|1e-57|223|smo:SELMODRAFT_159261|interleukin-1 receptor-associated kinase 4 [EC:2.7.11.1];K13417|2|3e-55|215|ath:AT2G13790|somatic embryogenesis receptor kinase 4 [EC:2.7.10.1 2.7.11.1];K13416|4|1e-54|213|ath:AT4G33430|brassinosteroid insensitive 1-associated receptor kinase 1 [EC:2.7.10.1 2.7.11.1]	GO:0009506//plasmodesma;GO:0005576//extracellular region;GO:0005886//plasma membrane	GO:0004674//protein serine/threonine kinase activity;GO:0005524//ATP binding	GO:0046777//protein autophosphorylation;GO:0010193//response to ozone;GO:0034976//response to endoplasmic reticulum stress;GO:0006457//protein folding;GO:0006857//oligopeptide transport;GO:0009408//response to heat;GO:0009644//response to high light intensity;GO:0042542//response to hydrogen peroxide	gi|225425605|ref|XP_002265829.1|/0/PREDICTED: cysteine-rich receptor-like protein kinase 2 [Vitis vinifera]
CL1434.Contig2_All	8.17231	6.23971	7.4528	3.48778	6.8929	4.57703	4.93053	7.29397	1.95619	1.41237	1.35266	2.02365	2.37231	1.45592	1.64274	2.62448	K04733|1|6e-55|214|smo:SELMODRAFT_159261|interleukin-1 receptor-associated kinase 4 [EC:2.7.11.1];K13417|2|7e-53|207|ath:AT2G13790|somatic embryogenesis receptor kinase 4 [EC:2.7.10.1 2.7.11.1];K13418|3|3e-52|205|vvi:100247683|somatic embryogenesis receptor kinase 1 [EC:2.7.10.1 2.7.11.1];K13416|5|1e-51|203|aly:ARALYDRAFT_491347|brassinosteroid insensitive 1-associated receptor kinase 1 [EC:2.7.1…	GO:0009506//plasmodesma;GO:0005576//extracellular region;GO:0005886//plasma membrane	GO:0004674//protein serine/threonine kinase activity;GO:0000166//nucleotide binding	GO:0046777//protein autophosphorylation;GO:0010193//response to ozone;GO:0034976//response to endoplasmic reticulum stress;GO:0006457//protein folding;GO:0006857//oligopeptide transport;GO:0009408//response to heat;GO:0009644//response to high light intensity;GO:0042542//response to hydrogen peroxide	gi|225425605|ref|XP_002265829.1|/0/PREDICTED: cysteine-rich receptor-like protein kinase 2 [Vitis vinifera]
CL1434.Contig5_All	11.4101	10.9329	9.05285	10.4649	12.9654	11.0851	8.39725	9.05478	2.52	1.86192	1.78421	2.43083	3.60621	2.5279	1.97913	2.72229	K04733|1|1e-58|226|smo:SELMODRAFT_159261|interleukin-1 receptor-associated kinase 4 [EC:2.7.11.1];K13417|2|3e-56|218|ath:AT2G13790|somatic embryogenesis receptor kinase 4 [EC:2.7.10.1 2.7.11.1];K13418|4|4e-55|214|vvi:100247683|somatic embryogenesis receptor kinase 1 [EC:2.7.10.1 2.7.11.1];K13416|5|8e-55|213|rcu:RCOM_1534760|brassinosteroid insensitive 1-associated receptor kinase 1 [EC:2.7.10.1 2…	GO:0009506//plasmodesma;GO:0005576//extracellular region;GO:0005886//plasma membrane	GO:0004674//protein serine/threonine kinase activity;GO:0000166//nucleotide binding	GO:0046777//protein autophosphorylation;GO:0010193//response to ozone;GO:0034976//response to endoplasmic reticulum stress;GO:0006457//protein folding;GO:0006857//oligopeptide transport;GO:0009408//response to heat;GO:0009644//response to high light intensity;GO:0042542//response to hydrogen peroxide	gi|225425605|ref|XP_002265829.1|/0/PREDICTED: cysteine-rich receptor-like protein kinase 2 [Vitis vinifera]
CL1440.Contig1_All	-	-	-	-	0.262944	-	0.773906	1.27696	12.5319	8.18942	7.1592	13.8371	13.0097	11.2383	11.7607	14.279	K08244|1|3e-91|334|rcu:RCOM_0024100|alpha-glucan, water dikinase [EC:2.7.9.4]	GO:0005739//mitochondrion;GO:0009941//chloroplast envelope;GO:0009570//chloroplast stroma	GO:0004673//protein histidine kinase activity;GO:0005524//ATP binding;GO:0050521//alpha-glucan, water dikinase activity;GO:0005515//protein binding	GO:0009610//response to symbiotic fungus;GO:0005983//starch catabolic process;GO:0007623//circadian rhythm;GO:0009631//cold acclimation;GO:0019252//starch biosynthetic process;GO:0016310//phosphorylation	gi|462423975|gb|EMJ28238.1|/8.3829e-94/hypothetical protein PRUPE_ppa000209mg [Prunus persica]
CL1440.Contig5_All	4.395	5.42822	4.96672	2.04009	2.92102	2.20398	3.61839	2.94103	7.81449	4.73385	4.53768	3.42935	3.0598	3.26911	3.28483	3.3396	K08244|1|0.0|1481|rcu:RCOM_0024100|alpha-glucan, water dikinase [EC:2.7.9.4]	GO:0005739//mitochondrion;GO:0009941//chloroplast envelope;GO:0009570//chloroplast stroma	GO:0004673//protein histidine kinase activity;GO:0005524//ATP binding;GO:0050521//alpha-glucan, water dikinase activity;GO:0005515//protein binding	GO:0009610//response to symbiotic fungus;GO:0005983//starch catabolic process;GO:0007623//circadian rhythm;GO:0009631//cold acclimation;GO:0019252//starch biosynthetic process;GO:0016310//phosphorylation	gi|255573969|ref|XP_002527902.1|/0/alpha-glucan water dikinase, chloroplast precursor, putative [Ricinus communis]
CL1442.Contig4_All	67.5981	101.523	148.457	122.785	134.373	91.0668	150.534	149.216	96.4622	121.69	146.164	136.051	158.355	151.046	170.411	152.94	K01507|1|0.0|1360|pop:POPTR_828371|inorganic pyrophosphatase [EC:3.6.1.1]	GO:0005829//cytosol;GO:0005739//mitochondrion;GO:0009941//chloroplast envelope;GO:0009705//plant-type vacuole membrane;GO:0010008//endosome membrane;GO:0005794//Golgi apparatus;GO:0005886//plasma membrane	GO:0004427//inorganic diphosphatase activity;GO:0032440//2-alkenal reductase [NAD(P)] activity;GO:0009678//hydrogen-translocating pyrophosphatase activity	GO:0055114//oxidation-reduction process;GO:0010248//establishment or maintenance of transmembrane electrochemical gradient;GO:0009414//response to water deprivation;GO:0009651//response to salt stress;GO:0009926//auxin polar transport;GO:0048366//leaf development;GO:0015992//proton transport	gi|460394286|ref|XP_004242735.1|/0/PREDICTED: pyrophosphate-energized vacuolar membrane proton pump [Solanum lycopersicum]
CL1442.Contig5_All	36.5077	16.3189	25.8563	36.1295	19.7476	24.0175	35.0987	14.6641	52.1836	63.3724	50.9479	24.6539	18.1487	39.9767	35.4551	31.8055	K01507|1|0.0|756|gmx:100794166|inorganic pyrophosphatase [EC:3.6.1.1]	GO:0005739//mitochondrion;GO:0009941//chloroplast envelope;GO:0009705//plant-type vacuole membrane;GO:0010008//endosome membrane;GO:0005886//plasma membrane	GO:0004427//inorganic diphosphatase activity;GO:0032440//2-alkenal reductase [NAD(P)] activity;GO:0009678//hydrogen-translocating pyrophosphatase activity	GO:0055114//oxidation-reduction process;GO:0009414//response to water deprivation;GO:0009651//response to salt stress;GO:0009926//auxin polar transport;GO:0048366//leaf development;GO:0015992//proton transport	gi|470134918|ref|XP_004303283.1|/0/PREDICTED: pyrophosphate-energized vacuolar membrane proton pump 1-like [Fragaria vesca subsp. vesca]
CL1442.Contig7_All	11.3068	16.1773	21.4509	13.0284	8.11454	7.26932	8.69945	22.6138	14.4945	10.2603	14.5053	13.5331	24.0477	15.4684	15.4012	17.476	K01507|1|0.0|950|gmx:100803691|inorganic pyrophosphatase [EC:3.6.1.1]	GO:0005739//mitochondrion;GO:0009941//chloroplast envelope;GO:0009705//plant-type vacuole membrane;GO:0010008//endosome membrane;GO:0005886//plasma membrane	GO:0004427//inorganic diphosphatase activity;GO:0032440//2-alkenal reductase [NAD(P)] activity;GO:0009678//hydrogen-translocating pyrophosphatase activity	GO:0055114//oxidation-reduction process;GO:0009414//response to water deprivation;GO:0009651//response to salt stress;GO:0009926//auxin polar transport;GO:0048366//leaf development;GO:0015992//proton transport	gi|307948772|gb|ADN96173.1|/0/pyrophosphate-energized vacuolar membrane proton pump [Gossypium hirsutum]
CL1443.Contig2_All	0.478452	0.0970815	1.46304	0.938217	0.927098	1.0397	0.998726	0.960504	2.86685	2.13885	1.64351	3.55605	4.80451	2.23237	3.88389	7.04562	K11596|1|7e-20|96.7|osa:4333733|argonaute	GO:0015030//Cajal body;GO:0005719//nuclear euchromatin;GO:0005737//cytoplasm;GO:0005730//nucleolus	GO:0035197//siRNA binding;GO:0003743//translation initiation factor activity	GO:0006413//translational initiation;GO:0051567//histone H3-K9 methylation;GO:0009816//defense response to bacterium, incompatible interaction;GO:0010529//negative regulation of transposition;GO:0030422//production of siRNA involved in RNA interference;GO:0006342//chromatin silencing;GO:0006306//DNA methylation;GO:0048481//ovule development	gi|225436053|ref|XP_002275928.1|/3.169e-50/PREDICTED: protein argonaute 4 [Vitis vinifera]
CL1455.Contig1_All	0.505314	1.28165	1.24167	2.75248	2.58386	3.90661	3.01371	5.70618	2.64933	2.47071	3.6791	4.58013	10.2857	5.02103	8.7468	11.3458	K01873|1|4e-71|266|aly:ARALYDRAFT_326110|valyl-tRNA synthetase [EC:6.1.1.9];K00799|2|3e-16|84.0|ppp:PHYPADRAFT_166420|glutathione S-transferase [EC:2.5.1.18]	-	GO:0045174//glutathione dehydrogenase (ascorbate) activity	GO:0055114//oxidation-reduction process	gi|50058092|dbj|BAD27392.1|/3.61426e-111/dehydroascorbate reductase [Zinnia elegans]
CL1455.Contig2_All	0.701064	1.18543	2.04168	2.80041	7.42118	4.49222	5.13935	10.2623	-	-	-	0.741345	-	-	1.58083	-	K01873|1|5e-71|266|aly:ARALYDRAFT_326110|valyl-tRNA synthetase [EC:6.1.1.9];K00799|2|3e-16|84.0|ppp:PHYPADRAFT_166420|glutathione S-transferase [EC:2.5.1.18]	-	GO:0045174//glutathione dehydrogenase (ascorbate) activity	GO:0055114//oxidation-reduction process	gi|50058092|dbj|BAD27392.1|/1.40356e-111/dehydroascorbate reductase [Zinnia elegans]
CL1464.Contig1_All	9.88706	17.9121	12.5972	18.7212	25.5949	17.314	17.5496	24.8107	1.93949	-	1.7579	1.92033	2.39584	0.610201	1.87347	2.66659	K00213|1|9e-55|210|pop:POPTR_833904|7-dehydrocholesterol reductase [EC:1.3.1.21]	GO:0030176//integral to endoplasmic reticulum membrane;GO:0005794//Golgi apparatus;GO:0005634//nucleus;GO:0005886//plasma membrane	GO:0009918//sterol delta7 reductase activity;GO:0047598//7-dehydrocholesterol reductase activity;GO:0005515//protein binding	GO:0016132//brassinosteroid biosynthetic process;GO:0055114//oxidation-reduction process;GO:0006084//acetyl-CoA metabolic process;GO:0016126//sterol biosynthetic process	gi|224113247|ref|XP_002316435.1|/9.20651e-54/predicted protein [Populus trichocarpa]
CL1464.Contig3_All	24.8172	34.3336	28.3347	31.1326	36.0258	30.4844	31.6765	29.5656	1.68981	2.10117	3.93109	3.4082	11.4808	3.89873	2.09476	5.17211	K00213|1|6e-52|199|aly:ARALYDRAFT_474170|7-dehydrocholesterol reductase [EC:1.3.1.21]	GO:0030176//integral to endoplasmic reticulum membrane;GO:0005794//Golgi apparatus;GO:0005634//nucleus;GO:0005886//plasma membrane	GO:0009918//sterol delta7 reductase activity;GO:0047598//7-dehydrocholesterol reductase activity;GO:0005515//protein binding	GO:0016132//brassinosteroid biosynthetic process;GO:0055114//oxidation-reduction process;GO:0006084//acetyl-CoA metabolic process;GO:0016126//sterol biosynthetic process	gi|297852742|ref|XP_002894252.1|/9.9752e-51/hypothetical protein ARALYDRAFT_474170 [Arabidopsis lyrata subsp. lyrata]
CL1478.Contig2_All	4.61067	4.39421	3.96721	0.76105	3.15853	2.21871	1.14576	3.85669	5.44165	1.1711	1.98235	2.02622	3.03354	4.70813	5.1149	3.16533	-	GO:0005576//extracellular region	-	GO:0008152//metabolic process;GO:0006950//response to stress	gi|340008386|gb|AEK26933.1|/3.60134e-19/Kunitz-type trypsin inhibitor B2 [Populus nigra]
CL1479.Contig3_All	-	-	0.0663989	-	-	-	-	-	4.46275	6.45515	3.94998	4.40865	3.34144	4.51785	4.25805	3.49275	K10599|1|0.0|874|vvi:100249408|pre-mRNA-processing factor 19 [EC:6.3.2.19]	GO:0005730//nucleolus;GO:0005618//cell wall;GO:0009507//chloroplast;GO:0000151//ubiquitin ligase complex	GO:0004842//ubiquitin-protein ligase activity	GO:0042742//defense response to bacterium;GO:0046686//response to cadmium ion;GO:0016567//protein ubiquitination	gi|225433255|ref|XP_002285452.1|/0/PREDICTED: U-box domain-containing protein 72 [Vitis vinifera]
CL1520.Contig1_All	2.08503	6.75544	5.36209	3.95673	2.82377	2.07993	1.30369	2.41918	2.36769	3.94632	2.00903	2.68237	2.14485	2.49892	2.14111	1.74145	K03232|1|2e-71|268|aly:ARALYDRAFT_473244|elongation factor 1-beta	GO:0005829//cytosol;GO:0005853//eukaryotic translation elongation factor 1 complex;GO:0005886//plasma membrane	GO:0003746//translation elongation factor activity	GO:0071668//plant-type cell wall assembly;GO:0006414//translational elongation;GO:0009808//lignin metabolic process;GO:2001006//regulation of cellulose biosynthetic process;GO:0046686//response to cadmium ion	gi|462407845|gb|EMJ13179.1|/3.97974e-71/hypothetical protein PRUPE_ppa010902mg [Prunus persica]
CL1526.Contig1_All	11.3628	4.56556	6.38896	9.1922	2.17998	3.38505	3.35487	2.54085	7.92082	9.84907	7.47707	7.64792	2.061	6.12407	2.23838	3.73215	K00924|1|3e-107|386|osa:4337593|[EC:2.7.1.-];K05658|4|8e-96|348|vvi:100262734|ATP-binding cassette, subfamily B (MDR/TAP), member 1	GO:0005730//nucleolus;GO:0005737//cytoplasm;GO:0005886//plasma membrane	GO:0004674//protein serine/threonine kinase activity;GO:0005524//ATP binding;GO:0004715//non-membrane spanning protein tyrosine kinase activity	GO:0046777//protein autophosphorylation;GO:0050832//defense response to fungus	gi|460382034|ref|XP_004236745.1|/1.30261e-115/PREDICTED: protein kinase APK1A, chloroplastic-like [Solanum lycopersicum]
CL1526.Contig3_All	18.7782	5.93397	10.7581	4.02437	4.63945	10.5488	9.17981	7.98243	8.76161	2.86698	8.50552	3.90632	5.63945	2.65985	6.61479	10.2122	K00924|1|1e-54|208|osa:4337593|[EC:2.7.1.-];K05658|2|7e-49|189|vvi:100262734|ATP-binding cassette, subfamily B (MDR/TAP), member 1	GO:0005730//nucleolus;GO:0009507//chloroplast;GO:0005886//plasma membrane	GO:0004674//protein serine/threonine kinase activity;GO:0005524//ATP binding;GO:0004715//non-membrane spanning protein tyrosine kinase activity	GO:0046777//protein autophosphorylation;GO:0050832//defense response to fungus	gi|460382034|ref|XP_004236745.1|/3.18825e-60/PREDICTED: protein kinase APK1A, chloroplastic-like [Solanum lycopersicum]
CL1531.Contig5_All	14.6866	16.1615	20.7916	18.7087	13.7189	10.5863	19.1751	10.9199	9.95251	7.81601	8.76219	11.1284	6.85413	8.59416	5.99874	4.0868	K01900|1|0.0|644|vvi:100248061|succinyl-CoA synthetase beta subunit [EC:6.2.1.4 6.2.1.5]	GO:0005739//mitochondrion;GO:0005794//Golgi apparatus	GO:0005507//copper ion binding;GO:0004775//succinate-CoA ligase (ADP-forming) activity;GO:0005524//ATP binding;GO:0004776//succinate-CoA ligase (GDP-forming) activity	GO:0006511//ubiquitin-dependent protein catabolic process;GO:0006105//succinate metabolic process;GO:0009651//response to salt stress;GO:0051788//response to misfolded protein;GO:0006104//succinyl-CoA metabolic process;GO:0019243//methylglyoxal catabolic process to D-lactate;GO:0080129//proteasome core complex assembly;GO:0006099//tricarboxylic acid cycle;GO:0006096//glycolysis;GO:0006094//glucon…	gi|225438067|ref|XP_002275953.1|/0/PREDICTED: succinyl-CoA ligase [ADP-forming] subunit beta, mitochondrial [Vitis vinifera]
CL1542.Contig1_All	10.1087	10.6156	9.94222	18.3543	14.7958	17.7622	14.0806	20.2491	7.17287	3.93649	4.08337	10.2341	12.8351	13.6634	13.3142	13.4166	K14489|1|2e-42|173|gmx:100789894|arabidopsis histidine kinase 2/3/4 (cytokinin receptor) [EC:2.7.13.3]	GO:0005886//plasma membrane	GO:0000156//phosphorelay response regulator activity;GO:0009927//histidine phosphotransfer kinase activity;GO:0005034//osmosensor activity;GO:0005524//ATP binding;GO:0005515//protein binding;GO:0000155//phosphorelay sensor kinase activity	GO:0000160//two-component signal transduction system (phosphorelay);GO:0035556//intracellular signal transduction;GO:0010431//seed maturation;GO:0009414//response to water deprivation;GO:0006355//regulation of transcription, DNA-dependent;GO:0010375//stomatal complex patterning;GO:0023014//signal transduction by phosphorylation;GO:0006970//response to osmotic stress	gi|225431092|ref|XP_002265248.1|/0/PREDICTED: histidine kinase 1-like [Vitis vinifera]
CL1548.Contig1_All	17.4388	18.8216	14.9927	8.48848	71.0973	54.2692	40.9383	41.5885	20.5649	3.80113	13.2995	23.8777	60.6715	80.1478	65.2588	42.3299	-	GO:0048046//apoplast	GO:0005507//copper ion binding;GO:0052716//hydroquinone:oxygen oxidoreductase activity;GO:0008447//L-ascorbate oxidase activity	GO:0046688//response to copper ion;GO:0046274//lignin catabolic process;GO:0055114//oxidation-reduction process	gi|470144076|ref|XP_004307691.1|/4.19459e-44/PREDICTED: laccase-5-like [Fragaria vesca subsp. vesca]
CL1548.Contig2_All	3.06614	5.93864	4.26175	3.94762	13.2028	18.1715	15.3773	28.4452	4.59302	-	1.45704	5.05295	13.8061	10.1154	8.65151	6.08937	-	GO:0048046//apoplast	GO:0005507//copper ion binding;GO:0052716//hydroquinone:oxygen oxidoreductase activity;GO:0008447//L-ascorbate oxidase activity	GO:0046688//response to copper ion;GO:0046274//lignin catabolic process;GO:0055114//oxidation-reduction process	gi|470143016|ref|XP_004307184.1|/2.27278e-42/PREDICTED: laccase-12-like [Fragaria vesca subsp. vesca]
CL1591.Contig1_All	0.979799	4.97022	1.36186	0.970369	5.65733	3.64785	2.19133	1.63914	1.46772	4.56256	2.92666	3.22939	1.26915	2.23191	3.33174	1.4414	K00666|1|4e-114|409|sbi:SORBI_10g012080|fatty-acyl-CoA synthase [EC:6.2.1.-];K01904|2|2e-42|171|sbi:SORBI_01g016420|4-coumarate--CoA ligase [EC:6.2.1.12];K10526|4|2e-41|168|vvi:100243654|OPC-8:0 CoA ligase 1 [EC:6.2.1.-]	-	GO:0018858//benzoate-CoA ligase activity	GO:0019761//glucosinolate biosynthetic process	gi|224077380|ref|XP_002305237.1|/0/acyl:coa ligase acetate-coa synthetase-like protein [Populus trichocarpa]
CL1598.Contig1_All	9.29427	9.2175	12.0891	11.4905	8.43143	7.94262	10.8994	16.2912	18.2246	36.9582	24.9936	20.2561	12.5415	18.9486	19.5309	19.603	K04077|1|0.0|941|bdi:100842360|chaperonin GroEL	GO:0009941//chloroplast envelope;GO:0048046//apoplast;GO:0010319//stromule;GO:0022626//cytosolic ribosome;GO:0005794//Golgi apparatus;GO:0005730//nucleolus;GO:0009570//chloroplast stroma;GO:0005886//plasma membrane;GO:0005739//mitochondrion	GO:0005515//protein binding;GO:0005524//ATP binding	GO:0016117//carotenoid biosynthetic process;GO:0051085//chaperone mediated protein folding requiring cofactor;GO:0009658//chloroplast organization;GO:0008219//cell death;GO:0009409//response to cold;GO:0042026//protein refolding;GO:0048481//ovule development;GO:0009627//systemic acquired resistance	gi|225442531|ref|XP_002284134.1|/0/PREDICTED: ruBisCO large subunit-binding protein subunit beta, chloroplastic [Vitis vinifera]
CL1620.Contig1_All	51.3447	30.616	28.9175	35.233	23.295	17.823	23.2306	26.9537	35.8929	29.7905	27.324	28.137	27.1491	24.1367	26.5214	26.4861	-	GO:0048196//plant extracellular matrix;GO:0005618//cell wall;GO:0005576//extracellular region;GO:0016020//membrane	GO:0042802//identical protein binding;GO:0004252//serine-type endopeptidase activity	GO:0006508//proteolysis;GO:0043086//negative regulation of catalytic activity;GO:0000023//maltose metabolic process;GO:0019252//starch biosynthetic process;GO:0007020//microtubule nucleation;GO:0019761//glucosinolate biosynthetic process;GO:0043085//positive regulation of catalytic activity;GO:0009736//cytokinin mediated signaling pathway	gi|225470678|ref|XP_002269786.1|/0/PREDICTED: subtilisin-like protease [Vitis vinifera]
CL1665.Contig1_All	3.16347	4.05405	5.27314	5.0788	14.3389	9.32356	7.19926	11.838	6.73411	4.3418	3.60565	3.32008	8.35971	7.33692	7.42039	14.6841	-	GO:0043231//intracellular membrane-bounded organelle	-	GO:0006457//protein folding;GO:0009644//response to high light intensity;GO:0042542//response to hydrogen peroxide;GO:0009408//response to heat	gi|356564168|ref|XP_003550328.1|/2.40803e-49/PREDICTED: uncharacterized protein LOC100809247 [Glycine max]
CL1690.Contig1_All	34.5483	41.1705	32.0406	39.6287	42.9963	33.0765	31.1387	27.2931	10.4738	7.3204	9.96467	17.1483	14.7591	16.6629	15.7115	20.3365	K00485|1|2e-107|387|aly:ARALYDRAFT_888541|dimethylaniline monooxygenase (N-oxide forming) [EC:1.14.13.8];K11816|5|2e-10|65.5|gmx:100799546|YUCCA family monooxygenase [EC:1.14.13.-]	GO:0005634//nucleus	GO:0004499//N,N-dimethylaniline monooxygenase activity;GO:0050662//coenzyme binding;GO:0080107//8-methylthiopropyl glucosinolate S-oxygenase activity;GO:0000166//nucleotide binding	GO:0019761//glucosinolate biosynthetic process	gi|460388800|ref|XP_004240052.1|/6.68141e-123/PREDICTED: flavin-containing monooxygenase FMO GS-OX-like 2-like [Solanum lycopersicum]
CL1690.Contig2_All	0.919412	0.233195	2.88675	1.00162	0.618593	0.288163	3.08442	6.82541	15.5803	10.9175	9.26872	18.542	19.8063	23.3358	16.7379	29.8494	K00485|1|4e-67|253|aly:ARALYDRAFT_888541|dimethylaniline monooxygenase (N-oxide forming) [EC:1.14.13.8]	GO:0009536//plastid	GO:0080107//8-methylthiopropyl glucosinolate S-oxygenase activity;GO:0000166//nucleotide binding;GO:0004499//N,N-dimethylaniline monooxygenase activity	GO:0010359//regulation of anion channel activity;GO:0000041//transition metal ion transport;GO:0019761//glucosinolate biosynthetic process	gi|460388800|ref|XP_004240052.1|/8.81595e-77/PREDICTED: flavin-containing monooxygenase FMO GS-OX-like 2-like [Solanum lycopersicum]
CL1696.Contig2_All	-	-	-	-	-	0.0511114	-	-	0.198481	0.113907	0.0152221	0.129334	0.290448	0.140904	0.259566	0.2474	K03235|1|1e-54|214|olu:OSTLU_36160|elongation factor 3	GO:0009507//chloroplast;GO:0016020//membrane;GO:0005634//nucleus;GO:0005829//cytosol	-	GO:0042742//defense response to bacterium;GO:0006094//gluconeogenesis;GO:0007010//cytoskeleton organization;GO:0010498//proteasomal protein catabolic process	gi|359476556|ref|XP_003631859.1|/0/PREDICTED: translational activator GCN1 isoform 2 [Vitis vinifera]
CL1698.Contig1_All	-	-	0.268657	-	0.0662051	0.102802	1.19207	0.102886	-	-	-	-	-	-	0.881004	2.93588	K00033|1|0.0|957|zma:100274495|6-phosphogluconate dehydrogenase [EC:1.1.1.44]	GO:0005777//peroxisome;GO:0005829//cytosol;GO:0009570//chloroplast stroma	GO:0005488//binding;GO:0004616//phosphogluconate dehydrogenase (decarboxylating) activity	GO:0009750//response to fructose stimulus;GO:0009749//response to glucose stimulus;GO:0009744//response to sucrose stimulus;GO:0009414//response to water deprivation;GO:0009651//response to salt stress;GO:0043090//amino acid import;GO:0010359//regulation of anion channel activity;GO:0006888//ER to Golgi vesicle-mediated transport;GO:0009409//response to cold;GO:0009737//response to abscisic acid …	gi|226532205|ref|NP_001142325.1|/0/uncharacterized protein LOC100274495 [Zea mays]
CL1701.Contig2_All	3.48134	1.31963	1.62941	1.87547	1.7297	2.90967	1.31194	0.576007	0.315192	-	-	-	-	0.363607	0.152231	-	K00360|1|0.0|1012|ppp:PHYPADRAFT_184973|nitrate reductase (NADH) [EC:1.7.1.1];K00387|4|4e-107|387|olu:OSTLU_3554|sulfite oxidase [EC:1.8.3.1]	-	GO:0050660//flavin adenine dinucleotide binding;GO:0009055//electron carrier activity;GO:0005506//iron ion binding;GO:0030151//molybdenum ion binding;GO:0020037//heme binding;GO:0043546//molybdopterin cofactor binding;GO:0046857//oxidoreductase activity, acting on other nitrogenous compounds as donors, with NAD or NADP as acceptor	GO:0042128//nitrate assimilation;GO:0055114//oxidation-reduction process	gi|1171707|sp|P43101.1|NIA_CICIN/0/RecName: Full=Nitrate reductase [NADH]; Short=NR
CL1701.Contig3_All	2.82487	1.75778	1.15175	1.31305	0.486557	0.59812	1.23549	0.882157	1.8337	1.47329	2.05323	3.37979	0.868893	1.30176	1.07912	1.52377	K00360|1|0.0|1009|ppp:PHYPADRAFT_184973|nitrate reductase (NADH) [EC:1.7.1.1];K00387|4|6e-107|387|olu:OSTLU_3554|sulfite oxidase [EC:1.8.3.1]	GO:0005773//vacuole;GO:0005886//plasma membrane	GO:0009703//nitrate reductase (NADH) activity;GO:0009055//electron carrier activity;GO:0043546//molybdopterin cofactor binding;GO:0050660//flavin adenine dinucleotide binding;GO:0020037//heme binding;GO:0005506//iron ion binding;GO:0030151//molybdenum ion binding	GO:0055114//oxidation-reduction process;GO:0009416//response to light stimulus;GO:0009610//response to symbiotic fungus;GO:0042128//nitrate assimilation;GO:0006809//nitric oxide biosynthetic process	gi|1171707|sp|P43101.1|NIA_CICIN/0/RecName: Full=Nitrate reductase [NADH]; Short=NR
CL1701.Contig4_All	-	-	-	-	-	-	-	-	2.09817	1.26922	0.989412	1.85286	0.616444	1.50461	0.723058	1.59275	K00360|1|0.0|1013|ppp:PHYPADRAFT_184973|nitrate reductase (NADH) [EC:1.7.1.1];K00387|4|3e-108|391|olu:OSTLU_3554|sulfite oxidase [EC:1.8.3.1]	-	GO:0050660//flavin adenine dinucleotide binding;GO:0009055//electron carrier activity;GO:0005506//iron ion binding;GO:0030151//molybdenum ion binding;GO:0020037//heme binding;GO:0043546//molybdopterin cofactor binding;GO:0046857//oxidoreductase activity, acting on other nitrogenous compounds as donors, with NAD or NADP as acceptor	GO:0042128//nitrate assimilation;GO:0055114//oxidation-reduction process	gi|1171707|sp|P43101.1|NIA_CICIN/0/RecName: Full=Nitrate reductase [NADH]; Short=NR
CL1726.Contig2_All	1.46284	10.5371	7.98781	3.34663	4.56677	5.25729	6.21615	6.97463	0.109565	0.817428	1.63856	0.662952	5.65745	8.72126	4.54035	2.36721	K06892|1|8e-39|158|pop:POPTR_550478|;K05277|2|6e-33|139|pop:POPTR_646527|leucoanthocyanidin dioxygenase [EC:1.14.11.19];K05278|3|3e-32|136|gmx:100816829|flavonol synthase [EC:1.14.11.23]	GO:0005737//cytoplasm	GO:0050589//leucocyanidin oxygenase activity;GO:0016702//oxidoreductase activity, acting on single donors with incorporation of molecular oxygen, incorporation of two atoms of oxygen	GO:0055114//oxidation-reduction process	gi|358635020|dbj|BAL22343.1|/2.16988e-111/oxidoreductase [Ipomoea batatas]
CL1739.Contig9_All	16.8901	26.2588	15.6276	7.32605	6.14492	7.97326	7.57831	6.01751	15.0518	7.71945	8.934	5.81178	9.81522	7.76981	9.95697	7.2759	K13024|1|0.0|708|vvi:100262888|inositol hexakisphosphate/diphosphoinositol-pentakisphosphate kinase [EC:2.7.4.21 2.7.4.24]	GO:0005737//cytoplasm;GO:0005886//plasma membrane	GO:0003993//acid phosphatase activity;GO:0046914//transition metal ion binding;GO:0016491//oxidoreductase activity;GO:0016301//kinase activity	GO:0051567//histone H3-K9 methylation;GO:0016310//phosphorylation;GO:0055114//oxidation-reduction process	gi|359488777|ref|XP_002282227.2|/0/PREDICTED: inositol hexakisphosphate and diphosphoinositol-pentakisphosphate kinase 1-like [Vitis vinifera]
CL1752.Contig2_All	1.90917	-	-	-	-	3.55955	7.88285	2.33402	3.29988	12.8567	10.528	17.837	0.697506	10.7858	10.5189	8.3178	K03671|1|2e-17|87.8|cme:CMJ096C|thioredoxin 1	GO:0009570//chloroplast stroma;GO:0009534//chloroplast thylakoid	GO:0008047//enzyme activator activity;GO:0016671//oxidoreductase activity, acting on a sulfur group of donors, disulfide as acceptor;GO:0009055//electron carrier activity;GO:0016853//isomerase activity;GO:0015035//protein disulfide oxidoreductase activity	GO:0045454//cell redox homeostasis;GO:0006662//glycerol ether metabolic process;GO:0043085//positive regulation of catalytic activity;GO:0022900//electron transport chain	gi|462396808|gb|EMJ02607.1|/2.57193e-48/hypothetical protein PRUPE_ppa012274mg [Prunus persica]
CL1758.Contig1_All	7.19692	4.99094	2.88522	5.35928	3.13823	2.4365	5.02576	2.43848	5.39043	8.22988	6.25869	5.1195	4.14137	4.88029	4.42261	3.4644	K03355|1|0.0|649|vvi:100249407|anaphase-promoting complex subunit 8	GO:0005680//anaphase-promoting complex	GO:0005515//protein binding	GO:0051510//regulation of unidimensional cell growth;GO:0009560//embryo sac egg cell differentiation;GO:0051302//regulation of cell division;GO:0032875//regulation of DNA endoreduplication;GO:0031347//regulation of defense response;GO:0030071//regulation of mitotic metaphase/anaphase transition;GO:0042991//transcription factor import into nucleus	gi|449469497|ref|XP_004152456.1|/0/PREDICTED: anaphase-promoting complex subunit 8-like [Cucumis sativus]
CL1776.Contig2_All	233.723	660.037	897.251	638.148	308.766	278.164	197.931	288.882	134.033	195.088	577.614	499.484	448.226	241.685	227.269	208.73	K10256|1|4e-34|140|pop:POPTR_639715|omega-6 fatty acid desaturase (delta-12 desaturase) [EC:1.14.19.-]	-	GO:0050184;GO:0016717//oxidoreductase activity, acting on paired donors, with oxidation of a pair of donors resulting in the reduction of molecular oxygen to two molecules of water	GO:0055114//oxidation-reduction process;GO:0006629//lipid metabolic process	gi|6063030|gb|AAF03100.1|AF162199_1/2.71857e-43/oleate 12-hydroxylase [Lactuca sativa]
CL1779.Contig2_All	4.25711	2.31375	1.99251	1.82198	0.654685	1.27073	0.680078	0.127177	3.64405	4.95595	2.27072	1.37808	1.23791	1.31368	2.904	1.96828	K00522|1|1e-72|270|gmx:547476|ferritin heavy chain [EC:1.16.3.1]	GO:0009507//chloroplast	GO:0008199//ferric iron binding;GO:0004322//ferroxidase activity	GO:0006879//cellular iron ion homeostasis;GO:0006826//iron ion transport;GO:0055114//oxidation-reduction process	gi|460390997|ref|XP_004241110.1|/1.20469e-71/PREDICTED: uncharacterized protein LOC101261626 [Solanum lycopersicum]
CL1779.Contig4_All	4.78094	5.45676	5.38442	3.41803	5.79003	3.99586	2.00487	4.62397	13.0926	16.5582	13.946	6.50012	23.2139	9.68186	8.67991	13.66	K00522|1|1e-72|270|gmx:547476|ferritin heavy chain [EC:1.16.3.1]	GO:0009507//chloroplast	GO:0008199//ferric iron binding;GO:0004322//ferroxidase activity	GO:0006879//cellular iron ion homeostasis;GO:0006826//iron ion transport;GO:0055114//oxidation-reduction process	gi|460390997|ref|XP_004241110.1|/1.22888e-71/PREDICTED: uncharacterized protein LOC101261626 [Solanum lycopersicum]
CL178.Contig2_All	1.02701	1.06411	1.14546	0.809373	1.92888	1.29668	1.22177	1.15151	15.81	13.7774	13.1845	16.1616	18.5178	16.4259	14.8513	16.0006	K14326|1|0.0|2172|vvi:100264343|regulator of nonsense transcripts 1 [EC:3.6.4.-]	GO:0005829//cytosol;GO:0000932//cytoplasmic mRNA processing body;GO:0009506//plasmodesma;GO:0005886//plasma membrane	GO:0003724//RNA helicase activity;GO:0008270//zinc ion binding;GO:0003677//DNA binding;GO:0005524//ATP binding	GO:0000184//nuclear-transcribed mRNA catabolic process, nonsense-mediated decay;GO:0016246//RNA interference;GO:0009744//response to sucrose stimulus;GO:0009755//hormone-mediated signaling pathway;GO:0048825//cotyledon development;GO:0042742//defense response to bacterium;GO:0010182//sugar mediated signaling pathway	gi|359474491|ref|XP_002279304.2|/0/PREDICTED: regulator of nonsense transcripts 1 homolog [Vitis vinifera]
CL1790.Contig1_All	3.82932	5.22625	4.43093	3.32744	0.93242	2.55279	1.80123	1.79222	3.48273	7.4299	2.45105	2.06599	2.13423	2.20579	1.92286	3.17213	K13179|1|2e-70|265|vvi:100242258|ATP-dependent RNA helicase DDX18/HAS1 [EC:3.6.4.13]	GO:0005739//mitochondrion;GO:0009507//chloroplast	GO:0003676//nucleic acid binding;GO:0008026//ATP-dependent helicase activity;GO:0000166//nucleotide binding	GO:0009628//response to abiotic stimulus;GO:0009220//pyrimidine ribonucleotide biosynthetic process;GO:0006950//response to stress	gi|359489723|ref|XP_002277120.2|/0/PREDICTED: DEAD-box ATP-dependent RNA helicase 31-like [Vitis vinifera]
CL1802.Contig2_All	153.427	359.882	478.197	339.78	160.454	143.86	147.894	181.136	124.947	184.634	378.671	336.544	237.172	150.097	166.112	118.024	K10256|1|2e-81|300|gmx:100805040|omega-6 fatty acid desaturase (delta-12 desaturase) [EC:1.14.19.-]	GO:0005789//endoplasmic reticulum membrane;GO:0016021//integral to membrane	GO:0016717//oxidoreductase activity, acting on paired donors, with oxidation of a pair of donors resulting in the reduction of molecular oxygen to two molecules of water	GO:0006636//unsaturated fatty acid biosynthetic process;GO:0055114//oxidation-reduction process	gi|31322135|gb|AAO38032.1|/1.07365e-125/delta12-fatty acid acetylenase [Helianthus annuus]
CL1807.Contig1_All	2.01898	2.458	2.20492	4.39901	4.78156	1.01247	1.65567	3.54651	0.15122	0.376066	3.91996	2.74498	4.3836	2.79117	1.6068	0.326717	-	GO:0005829//cytosol	GO:0008413//8-oxo-7,8-dihydroguanosine triphosphate pyrophosphatase activity;GO:0019177//dihydroneopterin triphosphate pyrophosphohydrolase activity	GO:0006974//response to DNA damage stimulus	gi|460416248|ref|XP_004253458.1|/3.03415e-48/PREDICTED: nudix hydrolase 1-like [Solanum lycopersicum]
CL1807.Contig2_All	12.7813	28.9557	44.7211	32.9853	17.7666	12.9642	10.2686	22.2127	11.9896	14.446	27.9847	38.5787	29.6367	17.3694	17.8749	15.6629	-	GO:0005829//cytosol	GO:0008413//8-oxo-7,8-dihydroguanosine triphosphate pyrophosphatase activity;GO:0019177//dihydroneopterin triphosphate pyrophosphohydrolase activity	GO:0006974//response to DNA damage stimulus	gi|225423839|ref|XP_002278396.1|/1.3555e-44/PREDICTED: nudix hydrolase 1 [Vitis vinifera]
CL1814.Contig1_All	11.4883	28.8773	23.22	13.1693	26.2109	31.9581	23.9679	27.753	39.6197	12.3761	25.7366	40.4859	42.0569	41.9276	45.7826	42.4532	K13229|1|2e-79|294|zma:541977|2,4-dihydroxy-1,4-benzoxazin-3-one-glucoside dioxygenase [EC:1.14.20.2];K06892|2|4e-45|180|pop:POPTR_550478|;K05933|3|1e-39|162|mtr:MTR_5g085330|aminocyclopropanecarboxylate oxidase [EC:1.14.17.4];K05277|4|9e-39|159|ath:AT4G22880|leucoanthocyanidin dioxygenase [EC:1.14.11.19]	-	GO:0050590;GO:0005506//iron ion binding	GO:0010439//regulation of glucosinolate biosynthetic process;GO:0055114//oxidation-reduction process	gi|225433017|ref|XP_002284642.1|/7.23594e-139/PREDICTED: 1-aminocyclopropane-1-carboxylate oxidase homolog 1 [Vitis vinifera]
CL1817.Contig2_All	0.935077	0.711503	0.850996	0.594233	0.503306	0.130255	0.232368	1.30361	0.46691	1.08858	0.64008	2.82515	2.00909	1.27924	1.98447	0.882682	K00030|1|1e-34|87.4|vvi:100242228|isocitrate dehydrogenase (NAD+) [EC:1.1.1.41];K09587|3|9e-21|68.6|ath:AT3G50660|cytochrome P450, family 90, subfamily B, polypeptide 1 (steroid 22-alpha-hydroxylase) [EC:1.14.13.-]	GO:0005739//mitochondrion	GO:0009055//electron carrier activity;GO:0005506//iron ion binding;GO:0020037//heme binding;GO:0019825//oxygen binding;GO:0050598	GO:0010106//cellular response to iron ion starvation;GO:0015706//nitrate transport;GO:0010167//response to nitrate;GO:0006826//iron ion transport;GO:0055114//oxidation-reduction process	gi|297742570|emb|CBI34719.3|/2.864e-74/unnamed protein product [Vitis vinifera]
CL1819.Contig1_All	-	-	-	-	0.902437	0.116774	-	0.116869	2.72083	1.69159	2.08668	1.39303	6.44628	3.98381	3.00222	2.26095	K10578|1|2e-39|97.8|pop:POPTR_832690|ubiquitin-conjugating enzyme E2 J1 [EC:6.3.2.19]	GO:0016020//membrane;GO:0048471//perinuclear region of cytoplasm;GO:0005783//endoplasmic reticulum	GO:0004842//ubiquitin-protein ligase activity	GO:0042221//response to chemical stimulus;GO:0090304;GO:0044255//cellular lipid metabolic process;GO:0006511//ubiquitin-dependent protein catabolic process;GO:0031668//cellular response to extracellular stimulus;GO:0033554//cellular response to stress;GO:0044249//cellular biosynthetic process	gi|224101573|ref|XP_002312335.1|/2.46652e-38/predicted protein [Populus trichocarpa]
CL1827.Contig10_All	7.50228	9.17266	8.50835	8.27788	17.2914	21.8658	18.3565	20.8377	8.71688	2.4186	5.60234	13.4257	12.3342	11.9673	11.9413	19.7671	K09422|1|2e-74|277|vvi:100260318|myb proto-oncogene protein, plant	GO:0005634//nucleus	GO:0005488//binding	GO:0009753//response to jasmonic acid stimulus;GO:0009739//response to gibberellin stimulus;GO:0009651//response to salt stress;GO:0006355//regulation of transcription, DNA-dependent;GO:0009751//response to salicylic acid stimulus;GO:0009733//response to auxin stimulus;GO:0010200//response to chitin;GO:0009737//response to abscisic acid stimulus;GO:0009723//response to ethylene stimulus;GO:004668…	gi|225435070|ref|XP_002284400.1|/2.64386e-73/PREDICTED: transcription factor MYB59-like [Vitis vinifera]
CL1827.Contig15_All	24.5291	45.8123	27.397	34.6176	95.4203	90.8575	83.1207	105.387	35.9091	8.82632	29.1409	47.4977	60.8982	48.6501	65.6628	98.3321	K09422|1|2e-34|141|pop:POPTR_797707|myb proto-oncogene protein, plant	GO:0005634//nucleus	GO:0003677//DNA binding;GO:0003700//sequence-specific DNA binding transcription factor activity;GO:0003682//chromatin binding	GO:0009753//response to jasmonic acid stimulus;GO:0009739//response to gibberellin stimulus;GO:0009651//response to salt stress;GO:0006355//regulation of transcription, DNA-dependent;GO:0009751//response to salicylic acid stimulus;GO:0009733//response to auxin stimulus;GO:0010200//response to chitin;GO:0009737//response to abscisic acid stimulus;GO:0009723//response to ethylene stimulus;GO:004668…	gi|470119695|ref|XP_004295946.1|/1.48526e-33/PREDICTED: transcription factor MYB59-like [Fragaria vesca subsp. vesca]
CL1827.Contig2_All	25.3619	29.0054	35.2515	36.1696	73.9639	95.9655	71.1605	112.244	27.2849	8.58916	22.7268	45.5577	51.9369	43.8273	54.6806	48.8765	K09422|1|4e-37|150|vvi:100260318|myb proto-oncogene protein, plant	GO:0005634//nucleus	GO:0003677//DNA binding;GO:0003700//sequence-specific DNA binding transcription factor activity;GO:0003682//chromatin binding	GO:0009753//response to jasmonic acid stimulus;GO:0009739//response to gibberellin stimulus;GO:0009651//response to salt stress;GO:0006355//regulation of transcription, DNA-dependent;GO:0009751//response to salicylic acid stimulus;GO:0009733//response to auxin stimulus;GO:0010200//response to chitin;GO:0009737//response to abscisic acid stimulus;GO:0009723//response to ethylene stimulus;GO:004668…	gi|449467898|ref|XP_004151659.1|/4.92385e-37/PREDICTED: transcription factor MYB59-like [Cucumis sativus]
CL1827.Contig8_All	2.42221	5.34222	4.83052	3.44189	11.1103	8.27386	7.22306	14.7993	5.44263	1.86354	4.16807	5.82277	8.00296	7.37059	5.28022	13.4633	K09422|1|1e-58|224|vvi:100260318|myb proto-oncogene protein, plant	GO:0005634//nucleus	GO:0005488//binding	GO:0009753//response to jasmonic acid stimulus;GO:0009739//response to gibberellin stimulus;GO:0009651//response to salt stress;GO:0006355//regulation of transcription, DNA-dependent;GO:0009751//response to salicylic acid stimulus;GO:0009733//response to auxin stimulus;GO:0010200//response to chitin;GO:0009737//response to abscisic acid stimulus;GO:0009723//response to ethylene stimulus;GO:004668…	gi|225435070|ref|XP_002284400.1|/1.78392e-57/PREDICTED: transcription factor MYB59-like [Vitis vinifera]
CL1836.Contig1_All	0.126186	3.45656	1.24027	5.08635	1.49424	0.632791	0.564434	0.211102	0.37805	1.88033	9.89412	20.3586	25.0002	3.16187	4.82039	0.816793	K01058|1|3e-20|97.1|mtr:MTR_7g081620|phospholipase A1 [EC:3.1.1.32]	GO:0009507//chloroplast	GO:0008970//phosphatidylcholine 1-acylhydrolase activity	GO:1901137;GO:0008610//lipid biosynthetic process;GO:0044272//sulfur compound biosynthetic process;GO:0009650//UV protection;GO:0071493//cellular response to UV-B;GO:0044255//cellular lipid metabolic process;GO:0006950//response to stress	gi|224071449|ref|XP_002303465.1|/1.26698e-63/predicted protein [Populus trichocarpa]
CL1862.Contig1_All	4.23616	5.9614	9.99879	4.16833	10.0031	11.4211	12.3267	6.51532	4.40105	5.09065	7.34716	7.05996	9.08629	8.85536	6.96017	4.42264	-	-	-	GO:0010363//regulation of plant-type hypersensitive response;GO:0009963//positive regulation of flavonoid biosynthetic process;GO:0006612//protein targeting to membrane	gi|460382032|ref|XP_004236744.1|/8.24668e-51/PREDICTED: elicitor-responsive protein 1-like [Solanum lycopersicum]
CL187.Contig12_All	2.7874	9.33214	4.56616	3.34029	7.5016	6.75607	6.64966	4.8963	1.04387	-	-	0.252648	-	-	0.665501	0.225532	K01657|1|1e-49|192|pop:POPTR_227100|anthranilate synthase component I [EC:4.1.3.27]	GO:0009536//plastid	GO:0004049//anthranilate synthase activity	GO:0009851//auxin biosynthetic process;GO:0009611//response to wounding;GO:0009617//response to bacterium;GO:0009723//response to ethylene stimulus;GO:0000162//tryptophan biosynthetic process	gi|224112537|ref|XP_002316223.1|/1.61901e-48/anthranilate synthase, alpha subunit 1 [Populus trichocarpa]
CL187.Contig1_All	0.651473	1.03863	0.406555	0.405556	1.50281	1.0112	0.624441	0.467089	0.0697068	-	-	0.126534	0.0631463	-	0.185168	0.188256	K01657|1|8e-67|181|rcu:RCOM_0611770|anthranilate synthase component I [EC:4.1.3.27]	GO:0009524//phragmoplast;GO:0005874//microtubule;GO:0005819//spindle;GO:0009506//plasmodesma;GO:0009574//preprophase band;GO:0005634//nucleus;GO:0030981//cortical microtubule cytoskeleton	GO:0008017//microtubule binding	GO:0009630//gravitropism;GO:0000226//microtubule cytoskeleton organization;GO:0007131//reciprocal meiotic recombination;GO:0051567//histone H3-K9 methylation;GO:0006342//chromatin silencing;GO:0006886//intracellular protein transport;GO:0010564//regulation of cell cycle process;GO:0016572//histone phosphorylation;GO:0007129//synapsis;GO:0009920//cell plate formation involved in plant-type cell wa…	gi|460374069|ref|XP_004232834.1|/3.91227e-110/PREDICTED: protein MOR1-like [Solanum lycopersicum]
CL1870.Contig3_All	12.0262	13.8887	8.45802	12.3291	16.7038	19.6013	15.5322	16.2184	8.86452	5.63824	5.29466	6.25353	8.62232	7.79921	7.68282	10.9441	K14513|1|0.0|1131|vvi:100256742|ethylene-insensitive protein 2	-	GO:0005515//protein binding	GO:0031348//negative regulation of defense response;GO:0010119//regulation of stomatal movement;GO:0009873//ethylene mediated signaling pathway;GO:0009651//response to salt stress;GO:0052544//defense response by callose deposition in cell wall;GO:0009753//response to jasmonic acid stimulus;GO:0050832//defense response to fungus;GO:0042742//defense response to bacterium;GO:0001736//establishment o…	gi|225440009|ref|XP_002276399.1|/0/PREDICTED: ethylene-insensitive protein 2-like [Vitis vinifera]
CL1875.Contig2_All	10.7246	10.8805	4.64453	7.25183	30.455	18.5452	19.161	20.1069	9.55604	5.33846	3.3139	20.1117	13.4241	14.5388	11.9197	17.8037	K00924|1|1e-55|213|ath:AT1G30270|[EC:2.7.1.-];K07198|3|7e-33|138|bdi:100839912|5'-AMP-activated protein kinase, catalytic alpha subunit [EC:2.7.11.11]	GO:0005886//plasma membrane	GO:0005515//protein binding;GO:0000166//nucleotide binding;GO:0004672//protein kinase activity	GO:0009750//response to fructose stimulus;GO:0006833//water transport;GO:0010363//regulation of plant-type hypersensitive response;GO:0030003//cellular cation homeostasis;GO:0009691//cytokinin biosynthetic process;GO:0009651//response to salt stress;GO:0006612//protein targeting to membrane;GO:0016310//phosphorylation;GO:0070838//divalent metal ion transport;GO:0009409//response to cold;GO:000996…	gi|297831018|ref|XP_002883391.1|/6.58462e-66/cbl-interacting protein kinase 7 [Arabidopsis lyrata subsp. lyrata]
CL1875.Contig3_All	59.2176	112.177	38.3328	36.2984	63.1887	64.2547	63.1225	90.1911	61.3056	15.0663	18.6747	49.975	80.9624	72.133	90.7717	89.4632	K00924|1|7e-94|342|osa:4342410|[EC:2.7.1.-];K07198|3|2e-58|225|aly:ARALYDRAFT_317081|5'-AMP-activated protein kinase, catalytic alpha subunit [EC:2.7.11.11]	GO:0005886//plasma membrane	GO:0005515//protein binding;GO:0000166//nucleotide binding;GO:0004674//protein serine/threonine kinase activity	GO:0009750//response to fructose stimulus;GO:0006833//water transport;GO:0010363//regulation of plant-type hypersensitive response;GO:0030003//cellular cation homeostasis;GO:0009691//cytokinin biosynthetic process;GO:0009651//response to salt stress;GO:0006612//protein targeting to membrane;GO:0016310//phosphorylation;GO:0070838//divalent metal ion transport;GO:0009409//response to cold;GO:000996…	gi|460404318|ref|XP_004247630.1|/1.07312e-136/PREDICTED: CBL-interacting serine/threonine-protein kinase 7-like [Solanum lycopersicum]
CL1897.Contig4_All	1.49594	0.794982	4.27878	3.33701	1.30365	0.238151	0.265532	1.66842	0.533547	19.0406	1.64905	1.93702	0.773331	0.184651	0.737001	0.461101	K09833|1|3e-95|347|vvi:100232967|homogenitisate phytyltransferase	GO:0016020//membrane;GO:0044464//cell part	GO:0010176//homogentisate phytyltransferase activity	GO:0009072//aromatic amino acid family metabolic process;GO:0000096//sulfur amino acid metabolic process;GO:0006636//unsaturated fatty acid biosynthetic process;GO:0010189//vitamin E biosynthetic process;GO:0044272//sulfur compound biosynthetic process;GO:0019288//isopentenyl diphosphate biosynthetic process, mevalonate-independent pathway;GO:0006546//glycine catabolic process;GO:0019748//seconda…	gi|147858275|emb|CAN79669.1|/1.07318e-94/hypothetical protein VITISV_043992 [Vitis vinifera]
CL1900.Contig1_All	32.1651	424.757	619.311	350.03	134.363	79.627	93.7014	115.517	59.05	428.178	763.527	563.278	195.941	112.527	103.785	79.3487	-	GO:0005737//cytoplasm;GO:0005634//nucleus;GO:0048046//apoplast	-	GO:0010090//trichome morphogenesis;GO:0042546//cell wall biogenesis;GO:0019344//cysteine biosynthetic process	gi|462401685|gb|EMJ07242.1|/7.11425e-40/hypothetical protein PRUPE_ppa012574mg [Prunus persica]
CL1900.Contig2_All	628.075	1188.59	1712.3	1640.68	1051.69	833.243	948.598	900.283	524.131	1205.09	1832.77	1309.89	832.744	683.296	596.313	518.609	-	GO:0005737//cytoplasm	-	GO:0042546//cell wall biogenesis;GO:0010090//trichome morphogenesis	gi|462401685|gb|EMJ07242.1|/2.34332e-41/hypothetical protein PRUPE_ppa012574mg [Prunus persica]
CL1900.Contig3_All	128.061	384.481	430.136	365.001	192.761	130.212	155.416	186.991	134.813	321.049	562.241	477.791	248.291	189.295	187.835	145.484	-	GO:0005737//cytoplasm	-	GO:0042546//cell wall biogenesis;GO:0010090//trichome morphogenesis	gi|462401685|gb|EMJ07242.1|/2.94004e-42/hypothetical protein PRUPE_ppa012574mg [Prunus persica]
CL1911.Contig10_All	4.89955	2.58222	4.03046	3.74328	3.83591	3.72272	4.36419	1.2774	2.90718	1.95561	3.46868	1.21116	1.59741	2.03423	2.22816	2.52274	K08245|1|1e-11|47.4|rcu:RCOM_1225960|phytepsin [EC:3.4.23.40]	GO:0015934//large ribosomal subunit;GO:0005886//plasma membrane	GO:0003723//RNA binding;GO:0003735//structural constituent of ribosome;GO:0046873//metal ion transmembrane transporter activity	GO:0055085//transmembrane transport;GO:0006412//translation;GO:0031348//negative regulation of defense response;GO:0045087//innate immune response;GO:0006944//cellular membrane fusion;GO:0030968//endoplasmic reticulum unfolded protein response;GO:0009863//salicylic acid mediated signaling pathway;GO:0030001//metal ion transport;GO:0009697//salicylic acid biosynthetic process	gi|460399546|ref|XP_004245299.1|/1.27675e-91/PREDICTED: uncharacterized protein LOC101246165 [Solanum lycopersicum]
CL1911.Contig7_All	0.756266	1.15089	0.550611	0.961201	1.22118	1.79089	2.06726	1.37062	0.0944061	-	0.0941237	-	-	0.653444	-	-	K08245|1|9e-13|49.7|rcu:RCOM_1225960|phytepsin [EC:3.4.23.40]	GO:0015934//large ribosomal subunit;GO:0005886//plasma membrane	GO:0003723//RNA binding;GO:0003735//structural constituent of ribosome;GO:0046873//metal ion transmembrane transporter activity	GO:0055085//transmembrane transport;GO:0006412//translation;GO:0031348//negative regulation of defense response;GO:0045087//innate immune response;GO:0006944//cellular membrane fusion;GO:0030968//endoplasmic reticulum unfolded protein response;GO:0009863//salicylic acid mediated signaling pathway;GO:0030001//metal ion transport;GO:0009697//salicylic acid biosynthetic process	gi|470106957|ref|XP_004289820.1|/1.18585e-61/PREDICTED: uncharacterized protein LOC101296820 [Fragaria vesca subsp. vesca]
CL1923.Contig3_All	12.6838	5.52623	6.88349	5.17113	5.86375	10.2108	10.5581	6.70424	7.98472	8.04428	8.07706	5.00768	8.02519	8.26992	10.4659	6.61092	K13416|1|2e-35|148|ath:AT4G33430|brassinosteroid insensitive 1-associated receptor kinase 1 [EC:2.7.10.1 2.7.11.1];K13418|3|3e-33|141|ath:AT1G71830|somatic embryogenesis receptor kinase 1 [EC:2.7.10.1 2.7.11.1]	GO:0016021//integral to membrane;GO:0005576//extracellular region;GO:0005886//plasma membrane	GO:0016491//oxidoreductase activity;GO:0004674//protein serine/threonine kinase activity;GO:0005524//ATP binding	GO:0031348//negative regulation of defense response;GO:0006995//cellular response to nitrogen starvation;GO:0009867//jasmonic acid mediated signaling pathway;GO:0009697//salicylic acid biosynthetic process;GO:0035304//regulation of protein dephosphorylation;GO:0009862//systemic acquired resistance, salicylic acid mediated signaling pathway;GO:0010363//regulation of plant-type hypersensitive respo…	gi|460372122|ref|XP_004231881.1|/2.46213e-151/PREDICTED: probable LRR receptor-like serine/threonine-protein kinase At4g37250-like [Solanum lycopersicum]
CL1929.Contig3_All	17.0881	18.1892	18.356	28.0767	24.1251	20.1354	20.6752	17.3399	9.86142	26.3505	14.2249	16.2503	14.6354	22.2683	21.1796	19.9461	K04733|1|1e-25|112|smo:SELMODRAFT_230241|interleukin-1 receptor-associated kinase 4 [EC:2.7.11.1];K13416|3|2e-22|102|rcu:RCOM_1534760|brassinosteroid insensitive 1-associated receptor kinase 1 [EC:2.7.10.1 2.7.11.1];K13418|4|1e-21|99.4|aly:ARALYDRAFT_895025|somatic embryogenesis receptor kinase 1 [EC:2.7.10.1 2.7.11.1];K13415|5|1e-21|99.4|aly:ARALYDRAFT_912402|protein brassinosteroid insensitive …	GO:0016023//cytoplasmic membrane-bounded vesicle;GO:0009505//plant-type cell wall;GO:0016021//integral to membrane;GO:0009570//chloroplast stroma;GO:0005886//plasma membrane	GO:0004713//protein tyrosine kinase activity;GO:0032440//2-alkenal reductase [NAD(P)] activity;GO:0004674//protein serine/threonine kinase activity;GO:0005524//ATP binding	GO:0006346//methylation-dependent chromatin silencing;GO:0031048//chromatin silencing by small RNA;GO:0016246//RNA interference;GO:0051567//histone H3-K9 methylation;GO:0048453//sepal formation;GO:0007169//transmembrane receptor protein tyrosine kinase signaling pathway;GO:0006468//protein phosphorylation;GO:0048451//petal formation;GO:0055114//oxidation-reduction process	gi|470126111|ref|XP_004299037.1|/6.36059e-61/PREDICTED: probable inactive leucine-rich repeat receptor-like protein kinase At1g66830-like [Fragaria vesca subsp. vesca]
CL1936.Contig2_All	-	0.0613836	-	-	0.0651327	-	0.045106	-	1.67673	0.957932	1.67171	1.15165	2.91469	2.87528	2.64835	2.64355	-	GO:0031307//integral to mitochondrial outer membrane	GO:0016301//kinase activity;GO:0005524//ATP binding	GO:0045492//xylan biosynthetic process;GO:0010413//glucuronoxylan metabolic process	gi|334184093|ref|NP_178255.5|/5.23182e-11/P-loop containing nucleoside triphosphate hydrolase-like protein [Arabidopsis thaliana]
CL1939.Contig3_All	5.56317	8.24899	6.97427	5.98887	13.1824	11.2527	10.1107	12.0879	7.93904	8.18556	7.44824	7.63821	10.4304	7.76483	7.80693	12.971	K11665|1|0.0|1578|vvi:100250397|DNA helicase INO80 [EC:3.6.4.12]	GO:0005634//nucleus	GO:0016740//transferase activity;GO:0004386//helicase activity;GO:0003677//DNA binding;GO:0005524//ATP binding	GO:0009630//gravitropism;GO:0006346//methylation-dependent chromatin silencing;GO:0010048//vernalization response;GO:0007267//cell-cell signaling;GO:0000956//nuclear-transcribed mRNA catabolic process;GO:0006306//DNA methylation;GO:0016444//somatic cell DNA recombination;GO:0035196//production of miRNAs involved in gene silencing by miRNA;GO:0010267//production of ta-siRNAs involved in RNA interf…	gi|225441914|ref|XP_002278785.1|/0/PREDICTED: DNA helicase INO80-like [Vitis vinifera]
CL1949.Contig1_All	2.73548	3.39197	3.65128	2.98007	3.81727	3.89516	6.04241	3.81358	-	-	-	-	-	0.962933	-	0.163949	K01115|1|6e-10|63.5|vcn:VOLCADRAFT_99471|phospholipase D [EC:3.1.4.4]	GO:0005737//cytoplasm	-	GO:0043161//proteasomal ubiquitin-dependent protein catabolic process;GO:0016192//vesicle-mediated transport;GO:0043248//proteasome assembly;GO:0006623//protein targeting to vacuole;GO:0051788//response to misfolded protein;GO:0009610//response to symbiotic fungus;GO:0016197//endosomal transport;GO:0006944//cellular membrane fusion;GO:0008284//positive regulation of cell proliferation	gi|255575037|ref|XP_002528424.1|/8.38188e-106/Axoneme-associated protein mst101, putative [Ricinus communis]
CL1954.Contig4_All	3.8972	4.38914	4.02184	6.15426	11.7777	11.4452	8.68948	12.2021	5.57014	1.43185	4.11171	6.22219	9.70366	7.93949	10.3006	11.6295	K08869|1|0.0|1227|rcu:RCOM_0205150|aarF domain-containing kinase	GO:0005794//Golgi apparatus;GO:0005783//endoplasmic reticulum;GO:0005886//plasma membrane	GO:0016772//transferase activity, transferring phosphorus-containing groups	GO:0009244//lipopolysaccharide core region biosynthetic process;GO:0030968//endoplasmic reticulum unfolded protein response	gi|462422289|gb|EMJ26552.1|/0/hypothetical protein PRUPE_ppa000948mg [Prunus persica]
CL1954.Contig6_All	4.57613	10.791	15.398	9.83586	12.6484	10.0269	7.37627	8.58667	4.44646	3.34039	13.2071	13.3401	10.993	7.58733	5.70891	4.30304	K08869|1|1e-142|504|vvi:100242392|aarF domain-containing kinase	GO:0005794//Golgi apparatus;GO:0005783//endoplasmic reticulum;GO:0005886//plasma membrane	GO:0016772//transferase activity, transferring phosphorus-containing groups	GO:0009244//lipopolysaccharide core region biosynthetic process;GO:0030968//endoplasmic reticulum unfolded protein response	gi|460401119|ref|XP_004246076.1|/1.28111e-143/PREDICTED: uncharacterized protein LOC101247741 [Solanum lycopersicum]
CL1954.Contig9_All	12.6512	19.2527	25.6589	18.2124	14.5918	20.7698	11.7894	17.0073	10.1525	7.99519	27.6671	31.1245	24.2186	15.6159	21.9347	10.9674	K08869|1|7e-30|126|vvi:100242392|aarF domain-containing kinase	GO:0005794//Golgi apparatus;GO:0005783//endoplasmic reticulum;GO:0005886//plasma membrane	GO:0016301//kinase activity	GO:0009244//lipopolysaccharide core region biosynthetic process;GO:0030968//endoplasmic reticulum unfolded protein response;GO:0016310//phosphorylation	gi|460401119|ref|XP_004246076.1|/9.88192e-30/PREDICTED: uncharacterized protein LOC101247741 [Solanum lycopersicum]
CL1990.Contig3_All	47.2832	56.6926	45.9833	47.5731	103.694	114.964	87.4691	69.8679	63.7318	24.2017	33.2661	71.7237	76.0944	69.132	106.593	77.3845	-	GO:0005634//nucleus	GO:0004842//ubiquitin-protein ligase activity	GO:0009414//response to water deprivation;GO:0051865//protein autoubiquitination	gi|462414981|gb|EMJ19718.1|/1.88346e-39/hypothetical protein PRUPE_ppa012532mg [Prunus persica]
CL1995.Contig1_All	1.5866	2.21329	6.93087	4.53721	2.13497	0.828788	0.147852	4.64499	2.22815	6.09526	1.77719	1.61784	4.70971	2.39904	5.52425	0.641869	-	GO:0009505//plant-type cell wall;GO:0005576//extracellular region;GO:0016020//membrane	-	GO:0007030//Golgi organization;GO:0009831//plant-type cell wall modification involved in multidimensional cell growth;GO:0009828//plant-type cell wall loosening;GO:0006816//calcium ion transport;GO:0009826//unidimensional cell growth;GO:0007020//microtubule nucleation;GO:0006949//syncytium formation;GO:0009651//response to salt stress	gi|356501065|ref|XP_003519349.1|/5.98766e-92/PREDICTED: expansin-A4-like [Glycine max]
CL200.Contig2_All	-	0.283027	0.203109	0.506525	0.300313	0.233161	0.485273	0.233351	4.03964	2.85794	2.70818	3.70857	2.90232	3.45494	3.92231	4.66487	K13463|1|4e-161|565|vvi:100254771|coronatine-insensitive protein 1	GO:0019005//SCF ubiquitin ligase complex;GO:0005634//nucleus	GO:0004842//ubiquitin-protein ligase activity;GO:0005515//protein binding	GO:0010118//stomatal movement;GO:0009625//response to insect;GO:0010103//stomatal complex morphogenesis;GO:0031348//negative regulation of defense response;GO:0009867//jasmonic acid mediated signaling pathway;GO:0042752//regulation of circadian rhythm;GO:0042742//defense response to bacterium;GO:0009909//regulation of flower development;GO:0009861//jasmonic acid and ethylene-dependent systemic re…	gi|380719869|gb|AFD63135.1|/3.90693e-160/coronatine insensitive 1 [Vitis quinquangularis]
CL200.Contig5_All	8.40272	8.16102	9.56827	7.36789	8.49399	11.7762	7.67755	9.21435	5.87144	1.67011	4.09389	6.0372	11.9587	5.13532	6.52416	7.66934	K13463|1|0.0|835|vvi:100254771|coronatine-insensitive protein 1	GO:0019005//SCF ubiquitin ligase complex	-	GO:0010118//stomatal movement;GO:0009625//response to insect;GO:0031348//negative regulation of defense response;GO:0009867//jasmonic acid mediated signaling pathway;GO:0042742//defense response to bacterium;GO:0009611//response to wounding;GO:0009909//regulation of flower development;GO:0031146//SCF-dependent proteasomal ubiquitin-dependent protein catabolic process;GO:0009641//shade avoidance;G…	gi|381141436|gb|AFF57759.1|/0/coronatine insensitive 1 [Vitis vinifera]
CL2014.Contig4_All	1.2127	0.492132	0.441462	0.352302	0.348126	0.608137	0.361629	0.541006	1.27162	1.88236	1.0867	2.63803	3.83981	3.28317	2.9597	3.00905	-	GO:0005829//cytosol	GO:0004412//homoserine dehydrogenase activity;GO:0050661//NADP binding	GO:0009088//threonine biosynthetic process;GO:0009086//methionine biosynthetic process;GO:0055114//oxidation-reduction process;GO:0009097//isoleucine biosynthetic process	gi|351724595|ref|NP_001237063.1|/1.26044e-11/homoserine dehydrogenase [Glycine max]
CL2021.Contig1_All	16.0446	14.8339	18.3701	19.8755	16.0184	20.223	20.5465	29.1145	42.9326	46.6358	37.8764	45.1527	17.3829	41.1423	44.4856	40.9349	K02734|1|5e-92|335|vvi:100852565|20S proteasome subunit beta 4 [EC:3.4.25.1]	GO:0005829//cytosol;GO:0005774//vacuolar membrane;GO:0005839//proteasome core complex;GO:0005634//nucleus;GO:0005886//plasma membrane;GO:0048046//apoplast	GO:0004298//threonine-type endopeptidase activity	GO:0043161//proteasomal ubiquitin-dependent protein catabolic process;GO:0051788//response to misfolded protein;GO:0080129//proteasome core complex assembly;GO:0046686//response to cadmium ion	gi|460404214|ref|XP_004247579.1|/5.07984e-94/PREDICTED: proteasome subunit beta type-2-A-like [Solanum lycopersicum]
CL2024.Contig2_All	0.78086	1.4854	1.81215	3.72172	1.36597	4.56844	4.58431	3.18418	2.77807	1.72718	2.76976	7.96236	2.71529	4.38551	6.83588	4.18571	K00430|1|7e-123|438|pop:POPTR_817694|peroxidase [EC:1.11.1.7]	GO:0005737//cytoplasm;GO:0005634//nucleus	GO:0020037//heme binding;GO:0046872//metal ion binding;GO:0004601//peroxidase activity	GO:0055114//oxidation-reduction process;GO:0006979//response to oxidative stress	gi|224073200|ref|XP_002304020.1|/8.82575e-122/predicted protein [Populus trichocarpa]
CL2030.Contig1_All	2.3553	2.21033	1.92916	3.27152	5.51468	14.5672	7.85759	14.7268	4.14563	6.41614	2.94603	4.42976	4.03512	7.58064	12.6526	20.1529	K02492|1|0.0|775|gmx:100782247|glutamyl-tRNA reductase [EC:1.2.1.70]	GO:0009507//chloroplast	GO:0008883//glutamyl-tRNA reductase activity;GO:0005515//protein binding;GO:0050661//NADP binding	GO:0055114//oxidation-reduction process;GO:0000302//response to reactive oxygen species;GO:0009416//response to light stimulus;GO:0010039//response to iron ion;GO:0015995//chlorophyll biosynthetic process;GO:0006782//protoporphyrinogen IX biosynthetic process;GO:0055072//iron ion homeostasis	gi|356507973|ref|XP_003522737.1|/0/PREDICTED: glutamyl-tRNA reductase 1, chloroplastic-like [Glycine max]
CL2034.Contig2_All	17.9081	62.2918	22.3513	31.2149	15.4225	12.4015	11.0619	15.4075	25.6763	30.4974	66.8644	45.9126	28.4672	23.8731	11.8088	13.2477	K10256|1|1e-20|96.3|ath:AT3G12120|omega-6 fatty acid desaturase (delta-12 desaturase) [EC:1.14.19.-]	-	GO:0016717//oxidoreductase activity, acting on paired donors, with oxidation of a pair of donors resulting in the reduction of molecular oxygen to two molecules of water	GO:0006629//lipid metabolic process;GO:0055114//oxidation-reduction process	gi|442614242|gb|AGC65501.1|/2.58212e-30/FAD2-4 protein [Carthamus tinctorius]
CL2038.Contig1_All	12.7522	16.0314	20.5873	15.5837	33.3646	26.4138	20.9564	22.9569	15.5728	5.3186	11.3031	17.7398	23.9257	24.6717	20.2976	28.4867	K06916|1|0.0|702|pop:POPTR_1106960|	GO:0005739//mitochondrion;GO:0009507//chloroplast	GO:0005516//calmodulin binding;GO:0005524//ATP binding;GO:0016887//ATPase activity	GO:0019243//methylglyoxal catabolic process to D-lactate;GO:0019375//galactolipid biosynthetic process;GO:0042631//cellular response to water deprivation;GO:0016036//cellular response to phosphate starvation	gi|225445752|ref|XP_002271848.1|/0/PREDICTED: lactation elevated protein 1 [Vitis vinifera]
CL2043.Contig1_All	0.0781404	0.158553	0.085337	3.91585	5.72005	2.9389	2.1554	4.05245	0.117053	0.145548	-	3.68295	3.39317	2.63314	3.17157	4.1096	K12133|1|1e-27|122|ath:AT1G01060|LATE ELONGATED HYPOCOTYL;K12134|2|2e-27|121|ath:AT2G46830|circadian clock associated 1	GO:0005634//nucleus	GO:0003677//DNA binding;GO:0003700//sequence-specific DNA binding transcription factor activity;GO:0003682//chromatin binding	GO:0009753//response to jasmonic acid stimulus;GO:0009739//response to gibberellin stimulus;GO:0009651//response to salt stress;GO:0006355//regulation of transcription, DNA-dependent;GO:0009751//response to salicylic acid stimulus;GO:0032922//circadian regulation of gene expression;GO:0009733//response to auxin stimulus;GO:0043966//histone H3 acetylation;GO:0048574//long-day photoperiodism, flowe…	gi|198400321|gb|ACH87169.1|/8.76777e-125/MYB transcription factor [Camellia sinensis]
CL2043.Contig2_All	0.698745	0.451121	0.208118	1.52245	1.64117	1.64583	0.99448	1.7003	0.999131	0.65076	1.13845	4.66367	2.80149	3.12849	2.6288	4.42013	K12134|1|2e-12|72.4|ath:AT2G46830|circadian clock associated 1;K12133|2|4e-12|71.6|ath:AT1G01060|LATE ELONGATED HYPOCOTYL	GO:0005634//nucleus	GO:0003677//DNA binding;GO:0003700//sequence-specific DNA binding transcription factor activity;GO:0003682//chromatin binding	GO:0009753//response to jasmonic acid stimulus;GO:0009739//response to gibberellin stimulus;GO:0009651//response to salt stress;GO:0006355//regulation of transcription, DNA-dependent;GO:0009751//response to salicylic acid stimulus;GO:0032922//circadian regulation of gene expression;GO:0009733//response to auxin stimulus;GO:0043966//histone H3 acetylation;GO:0048574//long-day photoperiodism, flowe…	gi|198400321|gb|ACH87169.1|/7.99605e-102/MYB transcription factor [Camellia sinensis]
CL2049.Contig1_All	10.993	7.92102	9.48154	12.6563	4.10154	7.98714	4.93581	4.33641	7.62547	15.0662	10.2613	3.90632	3.30557	4.69521	5.2194	5.60965	K13428|1|9e-123|439|aly:ARALYDRAFT_488953|LRR receptor-like serine/threonine-protein kinase EFR [EC:2.7.11.1]	GO:0016020//membrane;GO:0044464//cell part	GO:0016301//kinase activity	GO:0051716//cellular response to stimulus;GO:0044237//cellular metabolic process;GO:0006955//immune response;GO:0050794//regulation of cellular process;GO:0006952//defense response	gi|359486510|ref|XP_002271317.2|/6.77743e-157/PREDICTED: probable LRR receptor-like serine/threonine-protein kinase At3g47570-like, partial [Vitis vinifera]
CL2064.Contig4_All	0.751028	0.761947	0.820196	0.872725	0.592888	0.376621	0.597221	0.670093	-	0.0466301	0.0747774	0.0453817	0.0679429	-	0.0796936	-	-	GO:0009507//chloroplast	-	GO:0030243//cellulose metabolic process;GO:0016049//cell growth;GO:0009832//plant-type cell wall biogenesis	gi|462422312|gb|EMJ26575.1|/0/hypothetical protein PRUPE_ppa000805mg [Prunus persica]
CL2072.Contig2_All	4.36842	3.6581	3.40767	2.03958	2.38863	4.40448	2.3262	0.870011	-	-	-	-	-	-	-	-	K14498|1|2e-174|610|gmx:100806949|serine/threonine-protein kinase SRK2 [EC:2.7.11.1]	GO:0005829//cytosol;GO:0005634//nucleus	GO:0004674//protein serine/threonine kinase activity;GO:0005524//ATP binding	GO:0006468//protein phosphorylation;GO:0009414//response to water deprivation;GO:0009651//response to salt stress;GO:0042742//defense response to bacterium;GO:0040007//growth;GO:0005985//sucrose metabolic process;GO:0010119//regulation of stomatal movement;GO:0009737//response to abscisic acid stimulus;GO:0006636//unsaturated fatty acid biosynthetic process;GO:0019432//triglyceride biosynthetic p…	gi|460372475|ref|XP_004232055.1|/9.42705e-179/PREDICTED: serine/threonine-protein kinase SRK2I-like [Solanum lycopersicum]
CL2072.Contig4_All	3.24215	3.17388	3.66498	3.65598	6.61298	8.69975	4.70687	9.99144	2.81177	1.96003	2.50603	2.06222	4.12945	3.93172	3.16873	4.69428	K14498|1|3e-179|627|gmx:100806949|serine/threonine-protein kinase SRK2 [EC:2.7.11.1]	GO:0005829//cytosol;GO:0005634//nucleus	GO:0004674//protein serine/threonine kinase activity;GO:0005524//ATP binding	GO:0009739//response to gibberellin stimulus;GO:0010119//regulation of stomatal movement;GO:0006636//unsaturated fatty acid biosynthetic process;GO:0009414//response to water deprivation;GO:0040007//growth;GO:0009651//response to salt stress;GO:0042742//defense response to bacterium;GO:0019432//triglyceride biosynthetic process;GO:0006468//protein phosphorylation;GO:0005985//sucrose metabolic pro…	gi|460372475|ref|XP_004232055.1|/2.43401e-179/PREDICTED: serine/threonine-protein kinase SRK2I-like [Solanum lycopersicum]
CL2094.Contig1_All	20.5812	10.8269	9.57341	12.4564	8.61612	15.2903	21.5944	7.65136	38.8234	25.5571	38.138	21.7638	9.82677	21.7348	19.1094	12.3352	-	GO:0031225//anchored to membrane;GO:0005886//plasma membrane	-	GO:0009684//indoleacetic acid biosynthetic process;GO:0006569//tryptophan catabolic process	gi|388511167|gb|AFK43645.1|/2.5748e-14/unknown [Lotus japonicus]
CL2094.Contig2_All	56.2219	21.7858	17.0555	40.8326	26.0585	26.1054	41.3315	20.9013	56.4387	51.9973	56.5615	26.1873	25.6959	45.5418	22.9934	28.1153	-	GO:0016023//cytoplasmic membrane-bounded vesicle;GO:0031225//anchored to membrane;GO:0005886//plasma membrane	-	GO:0016132//brassinosteroid biosynthetic process;GO:0010054//trichoblast differentiation;GO:0015706//nitrate transport;GO:0010106//cellular response to iron ion starvation;GO:0006826//iron ion transport;GO:0010167//response to nitrate	gi|225445017|ref|XP_002283086.1|/1.09252e-12/PREDICTED: arabinogalactan peptide 22 [Vitis vinifera]
CL2120.Contig1_All	46.5361	29.2579	32.3458	44.953	29.268	38.5495	46.6901	26.6154	53.5704	60.8045	42.3515	26.3053	25.1975	46.0324	40.8303	42.2901	K12450|1|0.0|1225|vvi:100260586|UDP-glucose 4,6-dehydratase [EC:4.2.1.76]	GO:0009507//chloroplast;GO:0005829//cytosol;GO:0009506//plasmodesma	GO:0008460//dTDP-glucose 4,6-dehydratase activity;GO:0000166//nucleotide binding;GO:0050377//UDP-glucose 4,6-dehydratase activity;GO:0050662//coenzyme binding;GO:0008831//dTDP-4-dehydrorhamnose reductase activity;GO:0010280//UDP-L-rhamnose synthase activity	GO:0009744//response to sucrose stimulus;GO:0010253//UDP-rhamnose biosynthetic process;GO:0045226//extracellular polysaccharide biosynthetic process;GO:0010214//seed coat development;GO:0051555//flavonol biosynthetic process;GO:0010224//response to UV-B;GO:0010315//auxin efflux;GO:0010192//mucilage biosynthetic process	gi|225461808|ref|XP_002285634.1|/0/PREDICTED: probable rhamnose biosynthetic enzyme 1 [Vitis vinifera]
CL2120.Contig4_All	-	0.0446689	0.0961675	-	0.0947943	0.0735977	3.0526	-	20.1821	23.2089	19.2011	10.3759	17.4461	18.1844	21.7599	14.2497	K12450|1|0.0|1191|vvi:100260586|UDP-glucose 4,6-dehydratase [EC:4.2.1.76]	GO:0009507//chloroplast;GO:0005829//cytosol;GO:0009506//plasmodesma	GO:0008460//dTDP-glucose 4,6-dehydratase activity;GO:0000166//nucleotide binding;GO:0050377//UDP-glucose 4,6-dehydratase activity;GO:0050662//coenzyme binding;GO:0008831//dTDP-4-dehydrorhamnose reductase activity;GO:0010280//UDP-L-rhamnose synthase activity	GO:0009744//response to sucrose stimulus;GO:0010253//UDP-rhamnose biosynthetic process;GO:0045226//extracellular polysaccharide biosynthetic process;GO:0010214//seed coat development;GO:0051555//flavonol biosynthetic process;GO:0010224//response to UV-B;GO:0010315//auxin efflux;GO:0010192//mucilage biosynthetic process	gi|225461808|ref|XP_002285634.1|/0/PREDICTED: probable rhamnose biosynthetic enzyme 1 [Vitis vinifera]
CL2129.Contig1_All	25.7364	17.1386	15.3534	20.0504	18.4295	26.0586	32.3157	12.9293	39.2037	42.2361	37.3931	20.7582	13.6671	31.0538	30.0165	29.0186	K05658|1|0.0|1668|gmx:100797124|ATP-binding cassette, subfamily B (MDR/TAP), member 1	GO:0016021//integral to membrane;GO:0005886//plasma membrane	GO:0005515//protein binding;GO:0010329//auxin efflux transmembrane transporter activity;GO:0008559//xenobiotic-transporting ATPase activity;GO:0005524//ATP binding	GO:0010218//response to far red light;GO:0010048//vernalization response;GO:0010541//acropetal auxin transport;GO:0009825//multidimensional cell growth;GO:0009958//positive gravitropism;GO:0007389//pattern specification process;GO:0009624//response to nematode;GO:0043481//anthocyanin accumulation in tissues in response to UV light;GO:0048767//root hair elongation;GO:0009640//photomorphogenesis;GO…	gi|356550795|ref|XP_003543769.1|/0/PREDICTED: ABC transporter B family member 19-like [Glycine max]
CL2129.Contig3_All	27.3542	18.1669	13.737	20.4053	17.9165	20.8654	22.8087	11.6472	30.2384	46.5775	23.8312	14.0398	9.224	21.8554	20.7643	21.2216	K05658|1|0.0|2214|gmx:100797124|ATP-binding cassette, subfamily B (MDR/TAP), member 1	GO:0016021//integral to membrane;GO:0005886//plasma membrane	GO:0005515//protein binding;GO:0010329//auxin efflux transmembrane transporter activity;GO:0008559//xenobiotic-transporting ATPase activity;GO:0005524//ATP binding	GO:0010218//response to far red light;GO:0010048//vernalization response;GO:0010541//acropetal auxin transport;GO:0009825//multidimensional cell growth;GO:0009958//positive gravitropism;GO:0007389//pattern specification process;GO:0009624//response to nematode;GO:0043481//anthocyanin accumulation in tissues in response to UV light;GO:0048767//root hair elongation;GO:0009640//photomorphogenesis;GO…	gi|37932187|gb|AAP72956.1|/0/putative MDR-like P-glycoprotein [Lactuca sativa]
CL213.Contig7_All	2.11059	7.98113	5.86721	6.27085	21.0682	35.9217	16.5928	220.199	6.32327	11.9726	5.73123	4.34779	7.42056	10.2787	22.1416	61.1672	-	GO:0009507//chloroplast	GO:0016168//chlorophyll binding	GO:0009744//response to sucrose stimulus;GO:0009409//response to cold;GO:0010224//response to UV-B;GO:0009718//anthocyanin-containing compound biosynthetic process;GO:0080167//response to karrikin	gi|1050916|emb|CAA63338.1|/9.73685e-80/unnamed protein product [Helianthus annuus]
CL2152.Contig2_All	17.1565	10.3348	16.3945	14.894	5.19441	4.92911	3.59726	4.93312	8.03129	18.7246	14.2129	16.0365	8.54862	6.02221	10.0271	6.07319	K07562|1|9e-33|136|pop:POPTR_800704|nonsense-mediated mRNA decay protein 3	GO:0005829//cytosol;GO:0005634//nucleus	-	GO:0007029//endoplasmic reticulum organization;GO:0006611//protein export from nucleus;GO:0009834//secondary cell wall biogenesis;GO:0000184//nuclear-transcribed mRNA catabolic process, nonsense-mediated decay	gi|224080157|ref|XP_002306035.1|/1.03867e-31/predicted protein [Populus trichocarpa]
CL219.Contig1_All	2.90595	3.18405	0.380829	3.41904	1.12617	0.777204	0.606591	0.388918	4.52718	12.2329	3.64563	4.84643	1.57735	1.40608	1.2951	0.752398	K01183|1|7e-118|421|vvi:100245803|chitinase [EC:3.2.1.14]	GO:0005618//cell wall;GO:0005576//extracellular region	GO:0008061//chitin binding;GO:0004568//chitinase activity	GO:0015706//nitrate transport;GO:0006032//chitin catabolic process;GO:0009626//plant-type hypersensitive response;GO:0016998//cell wall macromolecule catabolic process;GO:0005975//carbohydrate metabolic process;GO:0002679//respiratory burst involved in defense response;GO:0010262//somatic embryogenesis;GO:0010200//response to chitin;GO:0015824//proline transport;GO:0010167//response to nitrate	gi|261824327|gb|ACX94236.1|/1.61118e-131/chitinase [Lactuca sativa]
CL219.Contig2_All	2.34176	1.42549	1.15085	2.42359	0.756274	0.685028	0.785608	3.42792	0.350792	5.23427	1.57384	2.86545	2.38333	2.12455	1.11821	1.61054	K01183|1|8e-121|431|pop:POPTR_1116414|chitinase [EC:3.2.1.14]	GO:0005618//cell wall;GO:0005576//extracellular region	GO:0008061//chitin binding;GO:0004568//chitinase activity	GO:0015706//nitrate transport;GO:0006032//chitin catabolic process;GO:0009626//plant-type hypersensitive response;GO:0016998//cell wall macromolecule catabolic process;GO:0005975//carbohydrate metabolic process;GO:0002679//respiratory burst involved in defense response;GO:0010262//somatic embryogenesis;GO:0010200//response to chitin;GO:0015824//proline transport;GO:0010167//response to nitrate	gi|261824327|gb|ACX94236.1|/2.79398e-136/chitinase [Lactuca sativa]
CL2215.Contig1_All	1.67661	2.55148	7.93442	6.69724	2.10569	2.33549	4.99968	7.71338	10.8833	11.711	9.59874	9.62455	12.1342	12.0721	9.56264	1.80876	K01696|1|3e-28|121|ath:AT5G54810|tryptophan synthase beta chain [EC:4.2.1.20]	GO:0009941//chloroplast envelope;GO:0009570//chloroplast stroma;GO:0005886//plasma membrane	GO:0004834//tryptophan synthase activity	GO:0009684//indoleacetic acid biosynthetic process;GO:0006979//response to oxidative stress;GO:0009651//response to salt stress;GO:0000162//tryptophan biosynthetic process	gi|15239755|ref|NP_200292.1|/4.60079e-27/tryptophan synthase beta chain [Arabidopsis thaliana]
CL2215.Contig2_All	5.97239	7.21335	9.93894	10.2243	5.51082	7.84404	4.24042	6.42307	2.76916	2.38382	1.48663	2.06222	0.771859	1.72013	1.13169	3.22156	K01696|1|1e-27|119|ath:AT5G54810|tryptophan synthase beta chain [EC:4.2.1.20]	GO:0009941//chloroplast envelope;GO:0009570//chloroplast stroma;GO:0005886//plasma membrane	GO:0004834//tryptophan synthase activity	GO:0009684//indoleacetic acid biosynthetic process;GO:0006979//response to oxidative stress;GO:0009651//response to salt stress;GO:0000162//tryptophan biosynthetic process	gi|15239755|ref|NP_200292.1|/1.7612e-26/tryptophan synthase beta chain [Arabidopsis thaliana]
CL2221.Contig4_All	68.1255	90.2661	122.78	118.422	157.895	140.324	100.466	186.524	42.6606	32.2436	44.7569	84.6932	91.1833	77.8408	84.7331	78.9169	K00344|1|2e-06|48.9|pop:POPTR_836840|NADPH2:quinone reductase [EC:1.6.5.5]	GO:0009941//chloroplast envelope;GO:0005773//vacuole;GO:0005794//Golgi apparatus;GO:0005886//plasma membrane;GO:0005829//cytosol;GO:0009535//chloroplast thylakoid membrane	GO:0003960//NADPH:quinone reductase activity;GO:0008270//zinc ion binding;GO:0000166//nucleotide binding	GO:0055114//oxidation-reduction process	gi|470107670|ref|XP_004290166.1|/1.44501e-36/PREDICTED: putative quinone-oxidoreductase homolog, chloroplastic-like [Fragaria vesca subsp. vesca]
CL2225.Contig1_All	23.7785	27.6258	28.2346	23.8286	21.0844	22.9177	21.0893	16.7551	2.82294	3.27352	3.57346	3.30103	3.46235	3.07361	2.22437	3.03241	K05666|1|0.0|775|olu:OSTLU_35503|ATP-binding cassette, subfamily C (CFTR/MRP), member 2;K05658|2|4e-76|285|bdi:100833702|ATP-binding cassette, subfamily B (MDR/TAP), member 1	GO:0000325//plant-type vacuole;GO:0005774//vacuolar membrane;GO:0016021//integral to membrane	GO:0071992//phytochelatin transmembrane transporter activity;GO:0032440//2-alkenal reductase [NAD(P)] activity;GO:0015446//arsenite-transmembrane transporting ATPase activity;GO:0008559//xenobiotic-transporting ATPase activity;GO:0005524//ATP binding	GO:0015700//arsenite transport;GO:0009407//toxin catabolic process;GO:0046685//response to arsenic-containing substance;GO:0071994;GO:0010583//response to cyclopentenone;GO:0055114//oxidation-reduction process;GO:0006200//ATP catabolic process	gi|225443996|ref|XP_002280819.1|/0/PREDICTED: ABC transporter C family member 2 isoform 1 [Vitis vinifera]
CL2225.Contig2_All	16.1969	22.6853	18.0332	15.0786	17.821	13.9064	17.9398	17.2432	37.2449	42.0607	38.0602	38.3226	34.7529	38.7674	35.3059	36.8307	K05666|1|0.0|775|olu:OSTLU_35503|ATP-binding cassette, subfamily C (CFTR/MRP), member 2;K05658|2|4e-76|285|bdi:100833702|ATP-binding cassette, subfamily B (MDR/TAP), member 1	GO:0000325//plant-type vacuole;GO:0005774//vacuolar membrane;GO:0016021//integral to membrane	GO:0071992//phytochelatin transmembrane transporter activity;GO:0032440//2-alkenal reductase [NAD(P)] activity;GO:0015446//arsenite-transmembrane transporting ATPase activity;GO:0008559//xenobiotic-transporting ATPase activity;GO:0005524//ATP binding	GO:0015700//arsenite transport;GO:0009407//toxin catabolic process;GO:0046685//response to arsenic-containing substance;GO:0071994;GO:0010583//response to cyclopentenone;GO:0055114//oxidation-reduction process;GO:0006200//ATP catabolic process	gi|225443996|ref|XP_002280819.1|/0/PREDICTED: ABC transporter C family member 2 isoform 1 [Vitis vinifera]
CL2228.Contig3_All	8.5719	6.18619	5.59751	4.23595	12.0816	17.8739	11.002	14.4881	8.86926	1.23452	3.4975	10.2525	20.3861	18.9361	13.4328	11.7263	K10258|1|7e-156|548|vvi:100266766|enoyl reductase [EC:1.3.1.-]	GO:0016021//integral to membrane;GO:0005789//endoplasmic reticulum membrane;GO:0005886//plasma membrane	GO:0003865//3-oxo-5-alpha-steroid 4-dehydrogenase activity;GO:0019166//trans-2-enoyl-CoA reductase (NADPH) activity;GO:0009922//fatty acid elongase activity;GO:0050343	GO:0010025//wax biosynthetic process;GO:0055114//oxidation-reduction process;GO:0006665//sphingolipid metabolic process	gi|147866000|emb|CAN83052.1|/9.07636e-155/hypothetical protein VITISV_043115 [Vitis vinifera]
CL2228.Contig4_All	15.8843	13.225	11.5962	11.9439	13.1034	19.0481	15.4458	15.092	8.147	5.70835	7.92923	4.8513	8.5517	8.50333	6.93905	7.89294	K10258|1|3e-165|579|vvi:100266766|enoyl reductase [EC:1.3.1.-]	GO:0016021//integral to membrane;GO:0005789//endoplasmic reticulum membrane;GO:0005886//plasma membrane	GO:0003865//3-oxo-5-alpha-steroid 4-dehydrogenase activity;GO:0019166//trans-2-enoyl-CoA reductase (NADPH) activity;GO:0009922//fatty acid elongase activity;GO:0050343	GO:0010025//wax biosynthetic process;GO:0055114//oxidation-reduction process;GO:0006665//sphingolipid metabolic process	gi|147866000|emb|CAN83052.1|/3.77299e-164/hypothetical protein VITISV_043115 [Vitis vinifera]
CL2228.Contig5_All	1.09116	1.70311	0.916653	0.73152	2.34926	3.08669	1.62692	4.42318	-	-	0.0626786	0.304313	0.28475	-	0.935191	0.0679131	K10258|1|9e-157|551|vvi:100266766|enoyl reductase [EC:1.3.1.-]	GO:0016021//integral to membrane;GO:0005789//endoplasmic reticulum membrane;GO:0005886//plasma membrane	GO:0003865//3-oxo-5-alpha-steroid 4-dehydrogenase activity;GO:0019166//trans-2-enoyl-CoA reductase (NADPH) activity;GO:0009922//fatty acid elongase activity;GO:0050343	GO:0010025//wax biosynthetic process;GO:0055114//oxidation-reduction process;GO:0006665//sphingolipid metabolic process	gi|147866000|emb|CAN83052.1|/1.14737e-155/hypothetical protein VITISV_043115 [Vitis vinifera]
CL2256.Contig1_All	12.4311	17.7271	16.424	12.8796	7.95437	6.24838	7.45281	8.14404	5.92502	7.44838	4.28442	3.62448	2.71318	5.10757	5.05037	5.48626	K03246|1|1e-175|613|rcu:RCOM_0776150|translation initiation factor 3 subunit I	GO:0009506//plasmodesma;GO:0005829//cytosol;GO:0080008//Cul4-RING ubiquitin ligase complex	GO:0005515//protein binding;GO:0003743//translation initiation factor activity;GO:0000166//nucleotide binding	GO:0006413//translational initiation;GO:0046686//response to cadmium ion;GO:0009651//response to salt stress	gi|462419602|gb|EMJ23865.1|/1.78747e-174/hypothetical protein PRUPE_ppa008567mg [Prunus persica]
CL2286.Contig1_All	11.4143	13.6191	15.8014	4.3785	3.98047	6.24802	5.3933	5.64796	6.26141	6.28845	4.86209	4.29863	4.30863	5.07013	4.15819	5.2031	K11816|1|1e-172|604|gmx:100799546|YUCCA family monooxygenase [EC:1.14.13.-]	-	GO:0050660//flavin adenine dinucleotide binding;GO:0004499//N,N-dimethylaniline monooxygenase activity;GO:0050661//NADP binding	GO:0009851//auxin biosynthetic process;GO:0055114//oxidation-reduction process	gi|356507869|ref|XP_003522685.1|/1.58098e-171/PREDICTED: flavin-containing monooxygenase YUCCA6-like [Glycine max]
CL2288.Contig1_All	13.7796	44.6723	21.205	21.2893	12.4064	6.54367	9.43227	25.6197	5.95793	121.1	20.1589	6.64227	3.95227	7.1978	1.9939	1.77375	K08900|1|1e-167|588|mtr:MTR_6g009540|mitochondrial chaperone BCS1	GO:0005739//mitochondrion;GO:0009941//chloroplast envelope;GO:0005783//endoplasmic reticulum;GO:0005886//plasma membrane	GO:0005471//ATP:ADP antiporter activity;GO:0005524//ATP binding;GO:0016887//ATPase activity	GO:0001666//response to hypoxia;GO:0009862//systemic acquired resistance, salicylic acid mediated signaling pathway;GO:0010431//seed maturation;GO:0009737//response to abscisic acid stimulus;GO:0010310//regulation of hydrogen peroxide metabolic process	gi|359488873|ref|XP_002275941.2|/0/PREDICTED: uncharacterized protein LOC100252565 [Vitis vinifera]
CL232.Contig5_All	-	-	-	-	-	-	0.486242	0.327343	2.63798	4.61655	4.28608	0.945884	1.23911	1.91608	3.4259	4.96066	-	-	-	GO:0045492//xylan biosynthetic process;GO:0010413//glucuronoxylan metabolic process	gi|255582083|ref|XP_002531838.1|/7.29695e-69/conserved hypothetical protein [Ricinus communis]
CL2330.Contig4_All	50.1497	69.5609	23.9612	54.6338	49.3469	37.9852	51.4069	20.3189	54.2884	10.5818	31.8905	55.7538	40.1407	49.4249	27.1273	17.1184	K04122|1|2e-33|138|vvi:100255742|ent-kaurene oxidase [EC:1.14.13.78]	-	GO:0020037//heme binding;GO:0016705//oxidoreductase activity, acting on paired donors, with incorporation or reduction of molecular oxygen;GO:0004497//monooxygenase activity;GO:0005506//iron ion binding;GO:0009055//electron carrier activity	GO:0055114//oxidation-reduction process	gi|204022224|dbj|BAG71197.1|/2.49541e-41/ent-kaurene oxidase 1 [Lactuca sativa]
CL2345.Contig1_All	2.29932	1.71068	3.3481	3.33988	5.28047	5.25277	5.59956	2.30797	15.8439	13.7051	15.6821	10.4204	15.9129	16.2909	24.1547	20.5885	K00924|1|3e-06|50.4|osa:4342410|[EC:2.7.1.-]	GO:0005886//plasma membrane	GO:0004674//protein serine/threonine kinase activity;GO:0005515//protein binding;GO:0000166//nucleotide binding	GO:0010118//stomatal movement;GO:0009651//response to salt stress;GO:0009737//response to abscisic acid stimulus;GO:0016310//phosphorylation;GO:0019722//calcium-mediated signaling	gi|255556588|ref|XP_002519328.1|/1.68487e-09/CBL-interacting serine/threonine-protein kinase, putative [Ricinus communis]
CL2355.Contig13_All	24.4682	33.2867	37.046	36.3491	26.3401	26.7248	18.6557	26.7466	16.0357	8.80442	17.0259	26.9662	22.0727	20.661	27.2178	21.8224	K03083|1|2e-71|265|bdi:100834299|glycogen synthase kinase 3 beta [EC:2.7.11.26];K00924|2|3e-71|264|aly:ARALYDRAFT_489503|[EC:2.7.1.-]	GO:0005829//cytosol;GO:0005634//nucleus	GO:0004674//protein serine/threonine kinase activity;GO:0005524//ATP binding;GO:0050321//tau-protein kinase activity	GO:0006468//protein phosphorylation;GO:0009933//meristem structural organization;GO:0042538//hyperosmotic salinity response	gi|297744035|emb|CBI37005.3|/1.96539e-70/unnamed protein product [Vitis vinifera]
CL2355.Contig3_All	1.62315	2.32816	2.32277	1.89023	1.74733	2.15187	1.91942	2.34089	6.70745	4.74356	1.54646	7.35606	22.178	4.35248	9.97786	7.56288	K03083|1|0.0|753|vvi:100261256|glycogen synthase kinase 3 beta [EC:2.7.11.26];K00924|5|0.0|723|aly:ARALYDRAFT_489503|[EC:2.7.1.-]	GO:0009507//chloroplast;GO:0005829//cytosol;GO:0005634//nucleus	GO:0005515//protein binding;GO:0004674//protein serine/threonine kinase activity;GO:0004842//ubiquitin-protein ligase activity;GO:0005524//ATP binding	GO:0051788//response to misfolded protein;GO:0043161//proteasomal ubiquitin-dependent protein catabolic process;GO:0051510//regulation of unidimensional cell growth;GO:0046777//protein autophosphorylation;GO:0042538//hyperosmotic salinity response;GO:0009933//meristem structural organization;GO:0042023//DNA endoreduplication;GO:0043248//proteasome assembly	gi|296087644|emb|CBI34900.3|/0/unnamed protein product [Vitis vinifera]
CL236.Contig2_All	0.210478	0.453769	0.172397	0.143311	0.368193	0.263873	0.235369	0.484161	0.394116	1.24965	0.766227	1.09696	1.01752	0.522852	0.921295	0.851505	K10747|1|1e-76|287|vvi:100256907|DNA ligase 1 [EC:6.5.1.1]	GO:0005739//mitochondrion;GO:0005634//nucleus	GO:0003910//DNA ligase (ATP) activity;GO:0003677//DNA binding;GO:0005524//ATP binding	GO:0034968//histone lysine methylation;GO:0006310//DNA recombination;GO:0016458//gene silencing;GO:0006302//double-strand break repair;GO:0009909//regulation of flower development;GO:0048449//floral organ formation;GO:0006261//DNA-dependent DNA replication;GO:0051103//DNA ligation involved in DNA repair;GO:0000012//single strand break repair	gi|460411159|ref|XP_004250982.1|/2.33101e-79/PREDICTED: DNA ligase 1-like [Solanum lycopersicum]
CL240.Contig3_All	2.02431	1.64299	2.21074	1.15355	2.14565	1.8741	1.83418	1.66722	0.629802	0.957149	0.488381	0.959752	0.866357	0.726543	1.04098	1.03314	K04733|1|5e-49|195|aly:ARALYDRAFT_916421|interleukin-1 receptor-associated kinase 4 [EC:2.7.11.1];K00924|5|5e-42|172|aly:ARALYDRAFT_658378|[EC:2.7.1.-]	GO:0009506//plasmodesma;GO:0005886//plasma membrane	GO:0005515//protein binding;GO:0004672//protein kinase activity	GO:0007127//meiosis I;GO:0090304;GO:0042546//cell wall biogenesis;GO:0045491//xylan metabolic process;GO:0051276//chromosome organization;GO:0009791//post-embryonic development;GO:0051510//regulation of unidimensional cell growth;GO:0007059//chromosome segregation;GO:0009742//brassinosteroid mediated signaling pathway	gi|356522802|ref|XP_003530033.1|/8.77795e-72/PREDICTED: probable LRR receptor-like serine/threonine-protein kinase At1g07560-like [Glycine max]
CL2402.Contig3_All	11.5036	27.6642	27.4525	23.2077	37.1509	34.5412	34.6215	101.57	26.4865	17.4592	28.9525	29.7356	51.4563	35.3406	60.3556	38.9545	K06689|1|2e-47|184|vvi:100251531|ubiquitin-conjugating enzyme E2 D/E [EC:6.3.2.19]	GO:0005737//cytoplasm;GO:0005886//plasma membrane;GO:0005634//nucleus	GO:0004842//ubiquitin-protein ligase activity	GO:0051788//response to misfolded protein;GO:0006635//fatty acid beta-oxidation;GO:0043161//proteasomal ubiquitin-dependent protein catabolic process;GO:0006944//cellular membrane fusion;GO:0016558//protein import into peroxisome matrix;GO:0051510//regulation of unidimensional cell growth;GO:0048193//Golgi vesicle transport;GO:0042023//DNA endoreduplication;GO:0016567//protein ubiquitination;GO:0…	gi|225462031|ref|XP_002274367.1|/3.32733e-46/PREDICTED: ubiquitin-conjugating enzyme E2-17 kDa isoform 2 [Vitis vinifera]
CL2424.Contig2_All	0.479544	1.05412	2.00755	0.957773	2.40907	2.33799	1.96626	1.53764	1.4367	1.63758	0.656516	3.76701	2.65719	2.00267	1.59018	2.91004	K14498|1|2e-149|526|pop:POPTR_754742|serine/threonine-protein kinase SRK2 [EC:2.7.11.1]	GO:0005634//nucleus;GO:0005829//cytosol	GO:0005524//ATP binding;GO:0004674//protein serine/threonine kinase activity	GO:0006468//protein phosphorylation;GO:0009651//response to salt stress;GO:0080167//response to karrikin	gi|224066977|ref|XP_002302308.1|/3.22691e-148/predicted protein [Populus trichocarpa]
CL2440.Contig1_All	494.577	1101.75	458.319	158.675	182.943	116.918	177.581	218.751	559.203	187.993	254.603	146.561	315.541	203.442	257.584	170.999	K03146|1|1e-159|561|rcu:RCOM_0184550|thiamine biosynthetic enzyme	GO:0009941//chloroplast envelope;GO:0010319//stromule;GO:0009570//chloroplast stroma;GO:0009579//thylakoid;GO:0005739//mitochondrion	GO:0008270//zinc ion binding;GO:0042803//protein homodimerization activity	GO:0009409//response to cold;GO:0018131//oxazole or thiazole biosynthetic process;GO:0006974//response to DNA damage stimulus	gi|6094476|sp|O23787.1|THI4_CITSI/4.769e-164/RecName: Full=Thiamine thiazole synthase, chloroplastic; AltName: Full=Thiazole biosynthetic enzyme; Flags: Precursor
CL2440.Contig3_All	352.887	654.415	418.463	113.138	130.765	66.5073	116.89	107.585	726.273	209.473	361.747	255.972	423.113	336.129	354.835	224.689	K03146|1|6e-161|565|rcu:RCOM_0184550|thiamine biosynthetic enzyme	GO:0009941//chloroplast envelope;GO:0010319//stromule;GO:0009570//chloroplast stroma;GO:0009579//thylakoid;GO:0005739//mitochondrion	GO:0008270//zinc ion binding;GO:0042803//protein homodimerization activity	GO:0009409//response to cold;GO:0018131//oxazole or thiazole biosynthetic process;GO:0006974//response to DNA damage stimulus	gi|6094476|sp|O23787.1|THI4_CITSI/7.00734e-164/RecName: Full=Thiamine thiazole synthase, chloroplastic; AltName: Full=Thiazole biosynthetic enzyme; Flags: Precursor
CL2459.Contig1_All	7.01201	9.08614	7.58198	9.00039	15.0969	19.6126	12.8358	18.0025	12.6358	7.24171	9.95402	12.2708	15.4977	19.9156	15.3601	14.0995	K13535|1|5e-179|625|gmx:100789925|cardiolipin-specific phospholipase [EC:3.1.1.-]	-	GO:0004623//phospholipase A2 activity;GO:0042171//lysophosphatidic acid acyltransferase activity	GO:0009407//toxin catabolic process;GO:0010583//response to cyclopentenone;GO:0010200//response to chitin;GO:0052542//defense response by callose deposition;GO:0070328//triglyceride homeostasis;GO:0055091//phospholipid homeostasis;GO:0055089//fatty acid homeostasis	gi|225458085|ref|XP_002280655.1|/0/PREDICTED: abhydrolase domain-containing protein 4-like [Vitis vinifera]
CL2461.Contig1_All	50.7374	25.0419	23.7472	13.8719	21.5102	16.8641	13.874	23.2684	38.2954	20.6162	22.5281	21.6623	33.6278	35.5453	22.2943	32.3347	-	GO:0005634//nucleus	GO:0005488//binding;GO:0004842//ubiquitin-protein ligase activity	GO:0009414//response to water deprivation;GO:0051865//protein autoubiquitination	gi|460367503|ref|XP_004229613.1|/3.54615e-39/PREDICTED: zinc finger A20 and AN1 domain-containing stress-associated protein 5-like isoform 2 [Solanum lycopersicum]
CL2461.Contig2_All	138.106	53.2676	97.405	43.4422	61.0998	45.1046	54.2045	78.2745	84.5243	65.487	64.1218	52.0472	63.943	77.5238	54.3737	85.7168	-	GO:0005634//nucleus	GO:0046872//metal ion binding;GO:0004842//ubiquitin-protein ligase activity	GO:0009414//response to water deprivation;GO:0051865//protein autoubiquitination;GO:0006007//glucose catabolic process	gi|460367503|ref|XP_004229613.1|/4.13957e-53/PREDICTED: zinc finger A20 and AN1 domain-containing stress-associated protein 5-like isoform 2 [Solanum lycopersicum]
CL2471.Contig1_All	2.34974	8.93964	6.17479	6.87958	13.438	5.70756	10.6199	13.5742	3.57487	2.11999	3.23518	18.7022	16.9394	12.8161	20.1613	12.239	K13420|1|3e-23|108|sbi:SORBI_06g028760|LRR receptor-like serine/threonine-protein kinase FLS2 [EC:2.7.11.1]	GO:0009507//chloroplast	-	GO:0006995//cellular response to nitrogen starvation	gi|337733638|gb|AEI72268.1|/8.65658e-118/leucine-rich repeat family protein [Citrus trifoliata]
CL2471.Contig3_All	4.00684	7.99001	3.92319	7.14974	14.5019	5.36975	7.98281	16.1223	8.84804	1.86584	2.42464	26.0486	20.3429	18.8623	24.466	19.1725	K13420|1|1e-26|119|pop:POPTR_1075175|LRR receptor-like serine/threonine-protein kinase FLS2 [EC:2.7.11.1]	GO:0009507//chloroplast	-	GO:0006995//cellular response to nitrogen starvation	gi|359475350|ref|XP_002282482.2|/1.38069e-145/PREDICTED: uncharacterized protein At4g06744-like [Vitis vinifera]
CL2471.Contig4_All	2.92567	5.78801	10.9433	6.69327	9.44849	5.80747	7.79745	23.4935	21.6391	2.72476	19.0073	45.4122	49.6267	25.7846	39.2333	13.138	K00924|1|5e-24|110|osa:4341290|[EC:2.7.1.-];K13420|5|3e-23|108|sbi:SORBI_06g028760|LRR receptor-like serine/threonine-protein kinase FLS2 [EC:2.7.11.1]	GO:0009507//chloroplast	-	GO:0006995//cellular response to nitrogen starvation	gi|337733638|gb|AEI72268.1|/4.17349e-120/leucine-rich repeat family protein [Citrus trifoliata]
CL2471.Contig5_All	20.1383	65.268	53.5704	58.0484	90.4271	36.2169	53.101	108.739	85.629	19.1932	102.05	212.859	236.751	132.905	158.149	125.345	K00924|1|4e-24|110|osa:4341290|[EC:2.7.1.-];K13420|5|7e-24|110|aly:ARALYDRAFT_356368|LRR receptor-like serine/threonine-protein kinase FLS2 [EC:2.7.11.1]	GO:0009507//chloroplast	-	GO:0006995//cellular response to nitrogen starvation	gi|460406616|ref|XP_004248758.1|/2.37531e-130/PREDICTED: uncharacterized protein At4g06744-like [Solanum lycopersicum]
CL2474.Contig1_All	16.6187	13.3744	8.19395	9.39607	23.2495	16.1168	11.8143	27.0395	1.36552	-	-	1.39826	2.04581	3.63524	2.62286	2.43965	-	-	-	GO:0010363//regulation of plant-type hypersensitive response;GO:0009862//systemic acquired resistance, salicylic acid mediated signaling pathway;GO:0031348//negative regulation of defense response;GO:0009867//jasmonic acid mediated signaling pathway;GO:0009409//response to cold;GO:0006499//N-terminal protein myristoylation;GO:0006612//protein targeting to membrane;GO:0043069//negative regulation …	gi|460399954|ref|XP_004245501.1|/5.34819e-126/PREDICTED: uncharacterized protein LOC101251606 isoform 2 [Solanum lycopersicum]
CL2474.Contig2_All	0.135167	-	-	-	0.0727537	0.0564856	0.0503838	-	10.6301	9.88193	11.86	10.9038	28.4303	18.7447	15.1139	38.6607	-	-	-	GO:0010363//regulation of plant-type hypersensitive response;GO:0009862//systemic acquired resistance, salicylic acid mediated signaling pathway;GO:0031348//negative regulation of defense response;GO:0009867//jasmonic acid mediated signaling pathway;GO:0009409//response to cold;GO:0006499//N-terminal protein myristoylation;GO:0006612//protein targeting to membrane;GO:0043069//negative regulation …	gi|460399954|ref|XP_004245501.1|/5.61427e-126/PREDICTED: uncharacterized protein LOC101251606 isoform 2 [Solanum lycopersicum]
CL2485.Contig2_All	11.8878	14.7407	24.2823	16.788	6.6356	5.51983	6.2365	6.62918	17.313	38.9549	20.7135	6.18565	4.03293	9.89109	8.58483	13.0029	K14811|1|4e-37|151|ath:AT1G31970|ATP-dependent RNA helicase DBP3 [EC:3.6.4.13]	GO:0005618//cell wall;GO:0043234//protein complex;GO:0005739//mitochondrion;GO:0005730//nucleolus	GO:0003723//RNA binding;GO:0008026//ATP-dependent helicase activity;GO:0003677//DNA binding;GO:0005524//ATP binding	GO:0009414//response to water deprivation;GO:0009651//response to salt stress;GO:0000373//Group II intron splicing;GO:0009409//response to cold	gi|147770303|emb|CAN60235.1|/8.3663e-78/hypothetical protein VITISV_028850 [Vitis vinifera]
CL2487.Contig1_All	0.285414	1.33199	1.62084	1.30592	9.21745	3.53048	1.91499	54.8146	0.726826	2.60497	1.57718	3.00088	11.3868	5.91861	2.45317	8.03644	K00423|1|3e-65|248|ath:AT5G21100|L-ascorbate oxidase [EC:1.10.3.3]	-	GO:0046872//metal ion binding;GO:0016491//oxidoreductase activity	GO:0009808//lignin metabolic process	gi|225462759|ref|XP_002272618.1|/0/PREDICTED: laccase-14-like [Vitis vinifera]
CL2502.Contig4_All	27.439	8.67508	7.24762	15.2938	6.45718	7.99998	7.61151	6.72544	17.8751	13.1934	13.7236	11.105	7.62013	9.15255	10.9694	8.88053	K13415|1|3e-27|120|pop:POPTR_650846|protein brassinosteroid insensitive 1 [EC:2.7.10.1 2.7.11.1]	GO:0016021//integral to membrane;GO:0016023//cytoplasmic membrane-bounded vesicle;GO:0005886//plasma membrane	GO:0004674//protein serine/threonine kinase activity;GO:0005524//ATP binding;GO:0050321//tau-protein kinase activity;GO:0032440//2-alkenal reductase [NAD(P)] activity	GO:0006468//protein phosphorylation;GO:0055114//oxidation-reduction process;GO:0010103//stomatal complex morphogenesis;GO:0007169//transmembrane receptor protein tyrosine kinase signaling pathway;GO:0048443//stamen development;GO:0002237//response to molecule of bacterial origin	gi|460405057|ref|XP_004247993.1|/3.21907e-104/PREDICTED: probably inactive leucine-rich repeat receptor-like protein kinase At3g28040-like [Solanum lycopersicum]
CL2508.Contig2_All	11.3896	6.11744	4.02423	5.4741	5.04861	7.97941	9.98939	4.62341	11.4161	19.4989	11.507	6.52805	5.34129	7.81495	11.7303	7.72474	-	-	-	GO:0009407//toxin catabolic process	gi|147814791|emb|CAN74414.1|/2.19317e-26/hypothetical protein VITISV_042395 [Vitis vinifera]
CL251.Contig1_All	4.95442	7.51619	10.1135	5.80096	10.966	8.74611	4.79816	16.2283	3.71082	3.06175	4.32211	4.86837	4.36691	4.20081	3.50076	10.003	-	GO:0016020//membrane	GO:0046577//long-chain-alcohol oxidase activity	GO:0006066//alcohol metabolic process;GO:0009409//response to cold;GO:0055114//oxidation-reduction process	gi|460404552|ref|XP_004247745.1|/0/PREDICTED: long-chain-alcohol oxidase FAO1-like [Solanum lycopersicum]
CL251.Contig2_All	29.3748	50.7302	30.6384	24.0909	10.8368	12.4135	11.1956	4.96944	15.8213	55.0225	26.3721	18.3982	9.06963	12.4053	11.1636	7.21039	-	-	GO:0050660//flavin adenine dinucleotide binding;GO:0046577//long-chain-alcohol oxidase activity	GO:0055114//oxidation-reduction process	gi|460404552|ref|XP_004247745.1|/1.25807e-85/PREDICTED: long-chain-alcohol oxidase FAO1-like [Solanum lycopersicum]
CL2517.Contig6_All	5.01375	1.53407	1.04295	2.16748	0.599702	0.332575	0.533968	0.931967	1.669	2.8906	0.832005	0.721337	0.0539973	0.20629	1.14005	0.643921	K13420|1|3e-154|543|vvi:100253808|LRR receptor-like serine/threonine-protein kinase FLS2 [EC:2.7.11.1]	GO:0005768//endosome;GO:0005886//plasma membrane	GO:0005515//protein binding;GO:0016706//oxidoreductase activity, acting on paired donors, with incorporation or reduction of molecular oxygen, 2-oxoglutarate as one donor, and incorporation of one atom each of oxygen into both donors;GO:0004674//protein serine/threonine kinase activity	GO:0071704;GO:0006898//receptor-mediated endocytosis;GO:0016045//detection of bacterium;GO:0052544//defense response by callose deposition in cell wall;GO:0016310//phosphorylation;GO:0042742//defense response to bacterium;GO:0010359//regulation of anion channel activity	gi|359483612|ref|XP_002272319.2|/3.36116e-153/PREDICTED: LRR receptor-like serine/threonine-protein kinase FLS2-like [Vitis vinifera]
CL2529.Contig1_All	191.577	135.047	183.741	184.98	66.7558	73.922	117	66.0555	176.653	410.001	224.005	111.259	81.7058	120.664	131.825	111.918	K00058|1|0.0|983|vvi:100260655|D-3-phosphoglycerate dehydrogenase [EC:1.1.1.95]	GO:0005829//cytosol;GO:0005739//mitochondrion;GO:0009570//chloroplast stroma;GO:0016020//membrane	GO:0051287//NAD binding;GO:0004617//phosphoglycerate dehydrogenase activity;GO:0005524//ATP binding;GO:0016597//amino acid binding	GO:0009561//megagametogenesis;GO:0055114//oxidation-reduction process;GO:0006564//L-serine biosynthetic process	gi|449445906|ref|XP_004140713.1|/0/PREDICTED: d-3-phosphoglycerate dehydrogenase, chloroplastic-like [Cucumis sativus]
CL2533.Contig4_All	23.4248	18.8318	29.0147	17.3143	33.899	27.0625	24.2717	38.1961	20.2988	7.0419	12.2004	12.4167	26.2145	14.3729	16.0231	18.4975	K01537|1|0.0|1616|mtr:MTR_5g015590|Ca2+-transporting ATPase [EC:3.6.3.8]	GO:0005886//plasma membrane;GO:0016021//integral to membrane;GO:0005789//endoplasmic reticulum membrane	GO:0005388//calcium-transporting ATPase activity;GO:0008270//zinc ion binding;GO:0004089//carbonate dehydratase activity;GO:0005524//ATP binding;GO:0005516//calmodulin binding	GO:0009697//salicylic acid biosynthetic process;GO:0043269//regulation of ion transport;GO:0043090//amino acid import;GO:0010363//regulation of plant-type hypersensitive response;GO:0010200//response to chitin;GO:0050832//defense response to fungus;GO:0043069//negative regulation of programmed cell death;GO:0015802//basic amino acid transport;GO:0006754//ATP biosynthetic process;GO:0030968//endop…	gi|21314227|gb|AAM44081.1|/0/type IIB calcium ATPase MCA5 [Medicago truncatula]
CL2537.Contig2_All	10.8623	7.69835	5.95973	7.36059	9.34346	12.2931	5.92813	6.86884	17.1669	43.9505	14.1659	17.477	9.06272	8.35262	10.1751	6.93857	K10529|1|0.0|1003|vvi:100254380|alpha-dioxygenase [EC:1.-.-.-]	GO:0005576//extracellular region	GO:0016174//NAD(P)H oxidase activity;GO:0004601//peroxidase activity;GO:0020037//heme binding;GO:0016165//lipoxygenase activity	GO:0015706//nitrate transport;GO:0071446//cellular response to salicylic acid stimulus;GO:0008219//cell death;GO:0042742//defense response to bacterium;GO:0010106//cellular response to iron ion starvation;GO:0009627//systemic acquired resistance;GO:0001561//fatty acid alpha-oxidation;GO:0009737//response to abscisic acid stimulus;GO:0006826//iron ion transport;GO:0010167//response to nitrate;GO:0…	gi|12539609|gb|AAG59584.1|AF229926_1/0/pathogen-inducible alpha-dioxygenase [Nicotiana attenuata]
CL256.Contig2_All	1.11445	3.59755	0.442579	0.662238	0.763454	0.677418	0.679771	1.27119	2.35238	10.851	2.26969	4.31602	1.71854	2.71372	7.82114	3.44294	-	GO:0009507//chloroplast	GO:0005515//protein binding	GO:0006979//response to oxidative stress;GO:0009753//response to jasmonic acid stimulus;GO:0009744//response to sucrose stimulus;GO:0009750//response to fructose stimulus;GO:0009611//response to wounding;GO:0007568//aging	gi|71081904|gb|AAZ23261.1|/2.09346e-56/senescence-associated protein [Nicotiana tabacum]
CL257.Contig2_All	23.6792	19.3046	14.3154	17.0441	27.3115	15.5499	13.8702	24.0513	23.1195	31.1106	21.4716	28.7446	26.9685	35.8046	29.277	33.5286	K12309|1|5e-17|84.0|aly:ARALYDRAFT_485655|beta-galactosidase [EC:3.2.1.23]	GO:0005829//cytosol;GO:0009506//plasmodesma;GO:0009505//plant-type cell wall;GO:0005576//extracellular region	GO:0043169//cation binding;GO:0004565//beta-galactosidase activity;GO:0030246//carbohydrate binding	GO:0042744//hydrogen peroxide catabolic process;GO:0048767//root hair elongation;GO:0032880//regulation of protein localization;GO:0005975//carbohydrate metabolic process	gi|114217395|dbj|BAF31233.1|/5.53371e-20/beta-D-galactosidase [Persea americana]
CL257.Contig3_All	0.43156	1.05595	0.720821	0.221246	0.792511	0.827474	0.359581	0.976788	0.855622	0.992987	1.45968	1.86378	1.82578	2.19344	1.77789	1.02701	K12309|1|0.0|1044|aly:ARALYDRAFT_485655|beta-galactosidase [EC:3.2.1.23];K01190|3|6e-65|248|cme:CMP078C|beta-galactosidase [EC:3.2.1.23]	GO:0005829//cytosol;GO:0009506//plasmodesma;GO:0009505//plant-type cell wall;GO:0005576//extracellular region	GO:0043169//cation binding;GO:0004565//beta-galactosidase activity;GO:0030246//carbohydrate binding	GO:0042744//hydrogen peroxide catabolic process;GO:0048767//root hair elongation;GO:0032880//regulation of protein localization;GO:0005975//carbohydrate metabolic process	gi|183238710|gb|ACC60981.1|/0/beta-galactosidase 1 precursor [Petunia x hybrida]
CL257.Contig5_All	3.65877	3.93865	3.23319	1.82561	2.28503	2.68447	3.62296	1.33165	0.690327	0.702311	0.750831	0.329097	0.265303	0.193058	0.489007	0.135589	K12309|1|0.0|1044|aly:ARALYDRAFT_485655|beta-galactosidase [EC:3.2.1.23];K01190|3|6e-65|248|cme:CMP078C|beta-galactosidase [EC:3.2.1.23]	GO:0005829//cytosol;GO:0009506//plasmodesma;GO:0009505//plant-type cell wall;GO:0005576//extracellular region	GO:0043169//cation binding;GO:0004565//beta-galactosidase activity;GO:0030246//carbohydrate binding	GO:0042744//hydrogen peroxide catabolic process;GO:0048767//root hair elongation;GO:0032880//regulation of protein localization;GO:0005975//carbohydrate metabolic process	gi|297743077|emb|CBI35944.3|/0/unnamed protein product [Vitis vinifera]
CL2579.Contig2_All	242.7	305.333	334.09	343.531	221.236	176.325	278.886	180.615	78.728	196.48	158.466	59.7701	122.284	85.2518	116.798	123.359	K07936|1|7e-45|177|vvi:100250818|GTP-binding nuclear protein Ran	GO:0048046//apoplast;GO:0005618//cell wall;GO:0005794//Golgi apparatus;GO:0005730//nucleolus;GO:0005829//cytosol;GO:0009506//plasmodesma;GO:0005886//plasma membrane	GO:0005515//protein binding;GO:0005525//GTP binding;GO:0003924//GTPase activity	GO:0006406//mRNA export from nucleus;GO:0009651//response to salt stress;GO:0006184//GTP catabolic process;GO:0007264//small GTPase mediated signal transduction;GO:0046686//response to cadmium ion;GO:0006606//protein import into nucleus	gi|425872872|gb|AFY06646.1|/1.91877e-44/GTP-binding nuclear protein, partial [Carica papaya]
CL2585.Contig2_All	1.55199	4.09383	2.0339	3.04336	3.34143	1.03771	1.61982	2.33674	1.16242	2.89081	0.695368	1.12537	-	6.43669	1.23514	3.26491	K10862|1|2e-17|85.1|mtr:MTR_7g050860|tyrosyl-DNA phosphodiesterase 1 [EC:3.1.4.-]	-	GO:0017005//3'-tyrosyl-DNA phosphodiesterase activity	GO:0009616//virus induced gene silencing;GO:0010050//vegetative phase change	gi|357504797|ref|XP_003622687.1|/3.70346e-16/Tyrosyl-DNA phosphodiesterase [Medicago truncatula]
CL2586.Contig1_All	6.94208	7.12587	6.33272	8.27459	5.80269	5.59734	6.45397	4.91873	13.1518	17.2663	13.3564	8.06888	6.42804	11.1497	12.7396	11.366	K10756|1|2e-171|600|vvi:100266082|replication factor C subunit 3/5	GO:0005840//ribosome;GO:0005663//DNA replication factor C complex;GO:0005634//nucleus	GO:0003887//DNA-directed DNA polymerase activity;GO:0003677//DNA binding;GO:0003735//structural constituent of ribosome;GO:0016887//ATPase activity;GO:0005524//ATP binding;GO:0019843//rRNA binding	GO:0031348//negative regulation of defense response;GO:0006346//methylation-dependent chromatin silencing;GO:0031048//chromatin silencing by small RNA;GO:0016246//RNA interference;GO:0006312//mitotic recombination;GO:0006261//DNA-dependent DNA replication;GO:0009793//embryo development ending in seed dormancy;GO:0051567//histone H3-K9 methylation;GO:0006412//translation;GO:0048449//floral organ f…	gi|225459599|ref|XP_002285868.1|/2.91061e-170/PREDICTED: replication factor C subunit 5 [Vitis vinifera]
CL2586.Contig2_All	16.2691	8.56229	11.2157	14.5113	8.31901	10.2831	11.6739	9.0157	7.23509	6.72363	7.13751	5.62198	3.38056	6.15	4.28892	5.51224	K10756|1|7e-160|561|vvi:100266082|replication factor C subunit 3/5	GO:0005840//ribosome;GO:0005663//DNA replication factor C complex;GO:0005634//nucleus	GO:0003887//DNA-directed DNA polymerase activity;GO:0003677//DNA binding;GO:0003735//structural constituent of ribosome;GO:0016887//ATPase activity;GO:0005524//ATP binding;GO:0019843//rRNA binding	GO:0031348//negative regulation of defense response;GO:0006346//methylation-dependent chromatin silencing;GO:0031048//chromatin silencing by small RNA;GO:0016246//RNA interference;GO:0006312//mitotic recombination;GO:0006261//DNA-dependent DNA replication;GO:0009793//embryo development ending in seed dormancy;GO:0051567//histone H3-K9 methylation;GO:0006412//translation;GO:0048449//floral organ f…	gi|225459599|ref|XP_002285868.1|/8.46368e-159/PREDICTED: replication factor C subunit 5 [Vitis vinifera]
CL2587.Contig1_All	18.2443	10.8957	7.34804	9.58537	9.33247	11.0307	16.1092	7.6845	14.1494	13.7377	15.8463	6.80223	4.38962	10.9564	12.5631	10.0505	K11816|1|2e-123|440|pop:POPTR_766526|YUCCA family monooxygenase [EC:1.14.13.-]	-	GO:0050660//flavin adenine dinucleotide binding;GO:0050661//NADP binding;GO:0004499//N,N-dimethylaniline monooxygenase activity	GO:0009851//auxin biosynthetic process;GO:0009742//brassinosteroid mediated signaling pathway;GO:0055114//oxidation-reduction process	gi|224069997|ref|XP_002303099.1|/8.86338e-131/flavine-containing monoxygenase [Populus trichocarpa]
CL2588.Contig1_All	15.563	19.6379	16.5714	17.5903	10.3663	15.934	17.1133	12.0416	-	-	-	0.176327	0.0659967	-	0.309643	0.157403	K00472|1|9e-134|474|rcu:RCOM_0679070|prolyl 4-hydroxylase [EC:1.14.11.2]	GO:0005737//cytoplasm;GO:0005634//nucleus	GO:0031418//L-ascorbic acid binding;GO:0005506//iron ion binding;GO:0004656//procollagen-proline 4-dioxygenase activity	GO:0055114//oxidation-reduction process	gi|255551575|ref|XP_002516833.1|/1.11563e-132/prolyl 4-hydroxylase alpha subunit, putative [Ricinus communis]
CL2588.Contig2_All	-	-	-	0.106058	-	0.162733	0.0725771	-	8.89582	7.70673	8.28763	4.67672	5.81275	6.81347	6.12076	7.5619	K00472|1|9e-134|474|rcu:RCOM_0679070|prolyl 4-hydroxylase [EC:1.14.11.2]	GO:0005737//cytoplasm;GO:0005634//nucleus	GO:0031418//L-ascorbic acid binding;GO:0005506//iron ion binding;GO:0004656//procollagen-proline 4-dioxygenase activity	GO:0055114//oxidation-reduction process	gi|255551575|ref|XP_002516833.1|/1.11563e-132/prolyl 4-hydroxylase alpha subunit, putative [Ricinus communis]
CL2601.Contig2_All	4.16727	7.59449	7.33228	3.36288	22.7627	15.8023	13.2323	26.7244	5.49109	5.17479	8.12556	10.6321	15.813	13.936	16.3983	14.1741	-	-	GO:0003677//DNA binding	GO:0009628//response to abiotic stimulus;GO:0006355//regulation of transcription, DNA-dependent;GO:0006950//response to stress;GO:0010033//response to organic substance	gi|311976585|gb|ADQ20114.1|/8.04815e-134/NAC domain-containing protein [Chrysanthemum x morifolium]
CL2618.Contig1_All	0.509333	2.06695	4.44993	2.2195	12.0626	3.40557	6.83479	33.2313	3.05189	1.42307	1.52138	7.3865	20.0438	18.4835	14.1873	14.8359	-	-	GO:0047216//inositol 3-alpha-galactosyltransferase activity	GO:0009644//response to high light intensity;GO:0009414//response to water deprivation;GO:0042542//response to hydrogen peroxide;GO:0009409//response to cold;GO:0009408//response to heat	gi|162459984|ref|NP_001105749.1|/5.18684e-31/galactinol synthase2 [Zea mays]
CL2618.Contig2_All	-	0.687595	0.37008	0.123057	7.17431	2.36021	1.09473	15.59	1.35366	0.1052	0.337403	0.92145	8.27726	5.56316	7.82098	7.22022	-	GO:0005737//cytoplasm;GO:0005634//nucleus	GO:0046872//metal ion binding;GO:0047216//inositol 3-alpha-galactosyltransferase activity	GO:0009414//response to water deprivation;GO:0009644//response to high light intensity;GO:0009409//response to cold;GO:0016051//carbohydrate biosynthetic process;GO:0009737//response to abscisic acid stimulus;GO:0042542//response to hydrogen peroxide;GO:0006012//galactose metabolic process;GO:0009408//response to heat;GO:0009651//response to salt stress	gi|345114183|gb|AEN74906.1|/1.59196e-97/galactinol synthase II [Populus alba x Populus grandidentata]
CL2618.Contig3_All	0.176323	0.715546	0.96281	2.11298	18.5067	6.77898	2.36609	47.7127	1.12255	0.328429	1.31669	4.07536	18.3042	8.91249	12.1382	16.8345	K00750|1|9e-18|89.7|rcu:RCOM_1590700|glycogenin glucosyltransferase [EC:2.4.1.186]	GO:0005737//cytoplasm;GO:0005634//nucleus	GO:0046872//metal ion binding;GO:0047216//inositol 3-alpha-galactosyltransferase activity	GO:0009414//response to water deprivation;GO:0009644//response to high light intensity;GO:0009409//response to cold;GO:0016051//carbohydrate biosynthetic process;GO:0009737//response to abscisic acid stimulus;GO:0042542//response to hydrogen peroxide;GO:0006012//galactose metabolic process;GO:0009408//response to heat;GO:0009651//response to salt stress	gi|339655354|gb|AEJ87261.1|/4.53031e-146/galactinol synthase 2-2 [Populus trichocarpa]
CL2635.Contig2_All	13.5738	0.983655	1.05885	0.452679	0.447314	0.694584	0.82607	1.3903	1.65987	0.644983	1.24118	0.376629	0.375912	1.5558	0.330694	0.560346	K01090|1|2e-30|130|sbi:SORBI_01g038410|protein phosphatase [EC:3.1.3.16];K14497|2|3e-15|80.5|osa:4339671|protein phosphatase 2C [EC:3.1.3.16]	GO:0005634//nucleus	GO:0046872//metal ion binding;GO:0004722//protein serine/threonine phosphatase activity	GO:0010440//stomatal lineage progression;GO:0006470//protein dephosphorylation;GO:0035556//intracellular signal transduction;GO:0009409//response to cold;GO:0048481//ovule development;GO:0006970//response to osmotic stress;GO:0009738//abscisic acid mediated signaling pathway	gi|356569519|ref|XP_003552947.1|/5.39655e-39/PREDICTED: probable protein phosphatase 2C 25-like [Glycine max]
CL265.Contig19_All	8.32079	12.944	16.9626	14.5037	26.2749	20.3997	27.7076	32.9444	18.6966	8.266	9.9417	14.581	11.6677	15.8169	11.4782	23.7881	K03695|1|3e-13|71.6|gmx:100795662|ATP-dependent Clp protease ATP-binding subunit ClpB	GO:0005739//mitochondrion;GO:0009941//chloroplast envelope;GO:0009570//chloroplast stroma	GO:0005524//ATP binding;GO:0016887//ATPase activity	GO:0006457//protein folding;GO:0009408//response to heat;GO:0016485//protein processing;GO:0009644//response to high light intensity;GO:0042542//response to hydrogen peroxide	gi|224089350|ref|XP_002308700.1|/4.06355e-15/predicted protein [Populus trichocarpa]
CL2657.Contig1_All	0.338786	0.171856	-	0.276808	0.0911759	0.495519	0.252566	-	1.39561	1.02544	1.13845	2.45658	3.27559	0.731811	0.943673	2.1244	K00703|1|7e-88|322|vvi:100261002|starch synthase [EC:2.4.1.21]	GO:0009506//plasmodesma;GO:0005774//vacuolar membrane;GO:0009507//chloroplast;GO:0005794//Golgi apparatus;GO:0005886//plasma membrane	GO:0009011//starch synthase activity;GO:0016844//strictosidine synthase activity	GO:0001666//response to hypoxia;GO:0010021//amylopectin biosynthetic process;GO:0009753//response to jasmonic acid stimulus;GO:0015706//nitrate transport;GO:0010264//myo-inositol hexakisphosphate biosynthetic process;GO:0009611//response to wounding;GO:0009250//glucan biosynthetic process;GO:0019375//galactolipid biosynthetic process;GO:0010167//response to nitrate;GO:0010260//organ senescence	gi|157169069|gb|ABV25894.1|/9.65846e-89/starch synthase isoform II [Manihot esculenta]
CL2659.Contig3_All	66.0613	55.1445	56.1638	82.9	60.3128	40.5364	41.4564	32.1757	60.44	60.3565	55.8881	33.7284	28.6524	40.8228	34.6061	56.1576	K01057|1|1e-26|115|zma:100285593|6-phosphogluconolactonase [EC:3.1.1.31]	GO:0005829//cytosol;GO:0005777//peroxisome;GO:0009570//chloroplast stroma	GO:0017057//6-phosphogluconolactonase activity	GO:0002229//defense response to oomycetes;GO:0071461//cellular response to redox state;GO:0042742//defense response to bacterium;GO:0005975//carbohydrate metabolic process;GO:0009793//embryo development ending in seed dormancy	gi|470144556|ref|XP_004307920.1|/3.56707e-27/PREDICTED: probable 6-phosphogluconolactonase 4, chloroplastic-like [Fragaria vesca subsp. vesca]
CL2667.Contig11_All	1.76993	2.99277	2.02498	2.15773	2.17752	2.18371	0.973909	1.48049	4.89232	3.84622	2.7378	2.86473	4.11736	5.13404	3.15256	4.53491	K11294|1|3e-06|52.8|bdi:100838448|nucleolin	GO:0005886//plasma membrane	GO:0016887//ATPase activity	GO:0043247//telomere maintenance in response to DNA damage;GO:0010332//response to gamma radiation;GO:0032504//multicellular organism reproduction;GO:0009888//tissue development;GO:0016926//protein desumoylation;GO:0045132//meiotic chromosome segregation;GO:0009887//organ morphogenesis;GO:0042138//meiotic DNA double-strand break formation;GO:0007062//sister chromatid cohesion;GO:0007129//synapsis…	gi|225423767|ref|XP_002277238.1|/0/PREDICTED: uncharacterized protein LOC100252512 [Vitis vinifera]
CL2672.Contig2_All	21.9211	19.4175	24.426	22.487	36.0559	44.8735	53.1745	23.2694	33.3374	23.2656	45.6603	28.5429	36.8438	46.6787	43.3045	44.6117	-	GO:0005773//vacuole;GO:0005634//nucleus	GO:0031072//heat shock protein binding	GO:0006457//protein folding;GO:0006950//response to stress	gi|225437529|ref|XP_002275599.1|/0/PREDICTED: uncharacterized protein LOC100264117 [Vitis vinifera]
CL269.Contig1_All	23.9588	63.9464	43.8772	41.3601	51.9801	35.428	31.0513	39.7733	18.7731	19.9105	25.5982	55.4595	66.2745	36.307	43.4152	28.929	K11821|1|9e-14|73.2|aly:ARALYDRAFT_895283|desulfoglucosinolate sulfotransferase A/B/C [EC:2.8.2.-]	-	GO:0080067//4-methylthiobutyl-desulfoglucosinolate sulfotransferase activity;GO:0080069//7-methylthioheptyl-desulfoglucosinolate sulfotransferase activity;GO:0080068//5-methylthiopentyl-desulfoglucosinolate sulfotransferase activity;GO:0080066//3-methylthiopropyl-desulfoglucosinolate sulfotransferase activity;GO:0080071//indol-3-yl-methyl-desulfoglucosinolate sulfotransferase activity;GO:0080070/…	GO:0046394;GO:0042430;GO:0019761//glucosinolate biosynthetic process	gi|1706918|sp|P52838.1|FSTL_FLABI/1.26589e-32/RecName: Full=Flavonol sulfotransferase-like
CL27.Contig4_All	11.6471	14.6687	8.77227	10.0633	18.5911	7.04916	7.18592	8.39868	6.31709	7.85492	14.096	18.5655	20.1652	15.2689	27.8079	10.3987	K01728|1|5e-43|170|rcu:RCOM_1022270|pectate lyase [EC:4.2.2.2]	GO:0005576//extracellular region;GO:0016020//membrane	GO:0030570//pectate lyase activity	GO:0009825//multidimensional cell growth;GO:0048767//root hair elongation;GO:0000271//polysaccharide biosynthetic process;GO:0009932//cell tip growth;GO:0010075//regulation of meristem growth;GO:0009926//auxin polar transport;GO:0008361//regulation of cell size;GO:0043481//anthocyanin accumulation in tissues in response to UV light;GO:0009664//plant-type cell wall organization;GO:0009832//plant-t…	gi|170293773|gb|ACB12931.1|/3.88773e-42/pectate lyase 1-27 [Populus tremula x Populus tremuloides]
CL2702.Contig1_All	20.1045	93.3176	60.697	41.4735	18.2894	9.76895	12.9122	11.4744	10.7103	167.767	51.3474	23.3984	10.4601	13.1982	12.795	12.5374	K00264|1|0.0|3762|vvi:100246868|glutamate synthase (NADPH/NADH) [EC:1.4.1.13 1.4.1.14]	GO:0009941//chloroplast envelope;GO:0016021//integral to membrane;GO:0005829//cytosol;GO:0009570//chloroplast stroma;GO:0005886//plasma membrane;GO:0005739//mitochondrion	GO:0050660//flavin adenine dinucleotide binding;GO:0016040//glutamate synthase (NADH) activity;GO:0051536//iron-sulfur cluster binding;GO:0005506//iron ion binding;GO:0005351//sugar:hydrogen symporter activity;GO:0010181//FMN binding	GO:0006094//gluconeogenesis;GO:0048589//developmental growth;GO:0009651//response to salt stress;GO:0042128//nitrate assimilation;GO:0006537//glutamate biosynthetic process;GO:0006096//glycolysis;GO:0046686//response to cadmium ion;GO:0055085//transmembrane transport;GO:0055114//oxidation-reduction process;GO:0019676//ammonia assimilation cycle	gi|460378389|ref|XP_004234955.1|/0/PREDICTED: glutamate synthase 1 [NADH], chloroplastic-like [Solanum lycopersicum]
CL2702.Contig4_All	2.41408	4.74527	4.28416	2.73951	1.78665	1.97563	2.92452	2.6924	-	-	-	-	-	0.0434554	-	-	K00264|1|0.0|1116|vvi:100246868|glutamate synthase (NADPH/NADH) [EC:1.4.1.13 1.4.1.14]	GO:0009941//chloroplast envelope;GO:0016021//integral to membrane;GO:0005829//cytosol;GO:0009570//chloroplast stroma;GO:0005886//plasma membrane;GO:0005739//mitochondrion	GO:0050660//flavin adenine dinucleotide binding;GO:0016040//glutamate synthase (NADH) activity;GO:0051536//iron-sulfur cluster binding;GO:0005506//iron ion binding;GO:0005351//sugar:hydrogen symporter activity;GO:0010181//FMN binding	GO:0006094//gluconeogenesis;GO:0048589//developmental growth;GO:0009651//response to salt stress;GO:0042128//nitrate assimilation;GO:0006537//glutamate biosynthetic process;GO:0006096//glycolysis;GO:0046686//response to cadmium ion;GO:0055085//transmembrane transport;GO:0055114//oxidation-reduction process;GO:0019676//ammonia assimilation cycle	gi|460378389|ref|XP_004234955.1|/0/PREDICTED: glutamate synthase 1 [NADH], chloroplastic-like [Solanum lycopersicum]
CL2711.Contig1_All	245.583	102.901	94.6661	147.226	89.1816	152.058	175.078	74.7879	223.569	122.131	175.038	99.1437	111.777	138.402	125.131	108.626	K10576|1|9e-69|259|vvi:100250088|ubiquitin-conjugating enzyme E2 H [EC:6.3.2.19];K13418|2|2e-60|232|ath:AT1G71830|somatic embryogenesis receptor kinase 1 [EC:2.7.10.1 2.7.11.1]	GO:0016021//integral to membrane;GO:0005886//plasma membrane	GO:0004674//protein serine/threonine kinase activity;GO:0005524//ATP binding;GO:0050321//tau-protein kinase activity;GO:0032440//2-alkenal reductase [NAD(P)] activity	GO:0006468//protein phosphorylation;GO:0055114//oxidation-reduction process;GO:0010075//regulation of meristem growth;GO:0007169//transmembrane receptor protein tyrosine kinase signaling pathway	gi|359478866|ref|XP_002276162.2|/0/PREDICTED: probable inactive receptor kinase At5g58300 [Vitis vinifera]
CL2719.Contig2_All	25.9055	26.84	33.5626	28.5546	35.9115	42.1796	27.6025	48.6533	55.1886	44.8388	53.1529	64.1284	72.3387	68.2587	79.2091	76.5256	K00327|1|0.0|892|vvi:100240979|NADPH-ferrihemoprotein reductase [EC:1.6.2.4]	GO:0005789//endoplasmic reticulum membrane	GO:0003958//NADPH-hemoprotein reductase activity;GO:0005506//iron ion binding;GO:0010181//FMN binding	GO:0055114//oxidation-reduction process	gi|397771304|gb|AFO64618.1|/0/cytochrome P450 reductase [Artemisia annua]
CL2719.Contig3_All	32.1972	40.8317	47.9374	33.4359	49.4971	51.8359	61.778	56.7704	18.13	12.0268	13.8379	15.9564	20.392	18.5631	16.8215	18.5076	K00327|1|0.0|886|vvi:100240979|NADPH-ferrihemoprotein reductase [EC:1.6.2.4]	GO:0005789//endoplasmic reticulum membrane	GO:0003958//NADPH-hemoprotein reductase activity;GO:0005506//iron ion binding;GO:0010181//FMN binding	GO:0055114//oxidation-reduction process	gi|397771304|gb|AFO64618.1|/0/cytochrome P450 reductase [Artemisia annua]
CL2737.Contig2_All	-	-	-	-	-	-	-	-	3.43143	2.31117	2.13823	0.346045	3.10848	2.80394	0.911521	1.54453	-	-	-	GO:0006979//response to oxidative stress	gi|470148491|ref|XP_004309795.1|/4.20357e-17/PREDICTED: uncharacterized protein LOC101303296 [Fragaria vesca subsp. vesca]
CL2746.Contig1_All	0.250349	0.164346	0.273406	0.240648	0.221942	0.27078	0.109786	0.209409	0.01103	0.0411453	0.0219939	0.0400438	0.00999187	-	0.0468798	0.0119154	K12856|1|0.0|4736|pop:POPTR_592707|pre-mRNA-processing factor 8	GO:0016020//membrane;GO:0009505//plant-type cell wall;GO:0009507//chloroplast;GO:0005829//cytosol;GO:0005681//spliceosomal complex	GO:0016157//sucrose synthase activity	GO:0009630//gravitropism;GO:0006499//N-terminal protein myristoylation;GO:0000226//microtubule cytoskeleton organization;GO:0006346//methylation-dependent chromatin silencing;GO:0019375//galactolipid biosynthetic process;GO:0007267//cell-cell signaling;GO:0010431//seed maturation;GO:0000911//cytokinesis by cell plate formation;GO:0005986//sucrose biosynthetic process;GO:0010050//vegetative phase …	gi|359482368|ref|XP_003632762.1|/0/PREDICTED: pre-mRNA-processing-splicing factor 8-like isoform 2 [Vitis vinifera]
CL2757.Contig1_All	2.26869	9.70704	4.52436	1.93425	3.50409	4.69914	3.75031	2.88778	2.36414	1.37797	2.35707	2.77156	9.972	8.0114	5.80907	5.42707	K06892|1|9e-46|182|pop:POPTR_550478|;K13229|2|2e-41|168|zma:541977|2,4-dihydroxy-1,4-benzoxazin-3-one-glucoside dioxygenase [EC:1.14.20.2];K05278|3|2e-39|161|rcu:RCOM_1031460|flavonol synthase [EC:1.14.11.23]	GO:0005737//cytoplasm	GO:0016702//oxidoreductase activity, acting on single donors with incorporation of molecular oxygen, incorporation of two atoms of oxygen;GO:0045431//flavonol synthase activity;GO:0045486//naringenin 3-dioxygenase activity	GO:0055114//oxidation-reduction process;GO:0071281//cellular response to iron ion;GO:0071369//cellular response to ethylene stimulus;GO:0051555//flavonol biosynthetic process;GO:0071732//cellular response to nitric oxide	gi|462409763|gb|EMJ15097.1|/9.89418e-134/hypothetical protein PRUPE_ppa007382mg [Prunus persica]
CL2757.Contig3_All	5.28476	2.42947	2.6152	3.14852	0.62224	1.10424	1.29275	0.552567	0.309237	0.0769036	1.66489	0.748447	0.8404	1.3556	0.591447	0.400873	K06892|1|9e-48|189|pop:POPTR_550478|;K05278|2|3e-42|171|vvi:100232938|flavonol synthase [EC:1.14.11.23]	GO:0005737//cytoplasm	GO:0016702//oxidoreductase activity, acting on single donors with incorporation of molecular oxygen, incorporation of two atoms of oxygen;GO:0045431//flavonol synthase activity;GO:0045486//naringenin 3-dioxygenase activity	GO:0055114//oxidation-reduction process;GO:0071281//cellular response to iron ion;GO:0071369//cellular response to ethylene stimulus;GO:0051555//flavonol biosynthetic process;GO:0071732//cellular response to nitric oxide	gi|224081447|ref|XP_002306414.1|/8.17798e-133/predicted protein [Populus trichocarpa]
CL2780.Contig2_All	17.6811	21.2064	19.4294	20.4983	47.4464	46.2911	43.6375	55.3618	28.1036	11.2506	16.6477	31.7202	42.4973	40.1381	46.0015	60.8672	K00454|1|0.0|1330|pop:POPTR_828417|lipoxygenase [EC:1.13.11.12]	-	GO:0016165//lipoxygenase activity;GO:0005506//iron ion binding	GO:0055114//oxidation-reduction process;GO:0009620//response to fungus;GO:0080086//stamen filament development;GO:0009555//pollen development;GO:0009901//anther dehiscence;GO:0031408//oxylipin biosynthetic process	gi|32454714|gb|AAP83138.1|/0/lipoxygenase [Nicotiana attenuata]
CL2799.Contig4_All	3.858	2.78335	7.11581	3.45576	3.32251	4.94419	5.36882	4.8765	8.98989	8.06441	9.98734	9.32496	7.09674	5.62985	8.66526	4.85576	K00413|1|7e-159|558|vvi:100250724|ubiquinol-cytochrome c reductase cytochrome c1 subunit	GO:0005774//vacuolar membrane;GO:0009536//plastid;GO:0005750//mitochondrial respiratory chain complex III;GO:0005886//plasma membrane	GO:0005515//protein binding;GO:0020037//heme binding;GO:0045153//electron transporter, transferring electrons within CoQH2-cytochrome c reductase complex activity;GO:0005506//iron ion binding	GO:0051788//response to misfolded protein;GO:0006098//pentose-phosphate shunt;GO:0009853//photorespiration;GO:0009651//response to salt stress;GO:0080129//proteasome core complex assembly;GO:0006511//ubiquitin-dependent protein catabolic process;GO:0006096//glycolysis;GO:0046686//response to cadmium ion;GO:0009060//aerobic respiration;GO:0006122//mitochondrial electron transport, ubiquinol to cyt…	gi|462411880|gb|EMJ16929.1|/8.22157e-159/hypothetical protein PRUPE_ppa009069mg [Prunus persica]
CL2803.Contig1_All	58.2677	50.6348	37.5719	25.6022	20.3434	31.3864	42.5358	14.3887	48.9045	73.3328	54.7286	26.3518	18.5755	36.7387	40.4912	31.4629	K00924|1|1e-41|168|aly:ARALYDRAFT_473063|[EC:2.7.1.-];K13415|5|3e-39|160|sbi:SORBI_03g032990|protein brassinosteroid insensitive 1 [EC:2.7.10.1 2.7.11.1]	GO:0016021//integral to membrane;GO:0005886//plasma membrane	GO:0032440//2-alkenal reductase [NAD(P)] activity;GO:0004674//protein serine/threonine kinase activity;GO:0005524//ATP binding	GO:0010103//stomatal complex morphogenesis;GO:0048653//anther development;GO:0016126//sterol biosynthetic process;GO:0010075//regulation of meristem growth;GO:0007169//transmembrane receptor protein tyrosine kinase signaling pathway;GO:0006084//acetyl-CoA metabolic process;GO:0006468//protein phosphorylation;GO:0055114//oxidation-reduction process;GO:0002237//response to molecule of bacterial ori…	gi|359494335|ref|XP_002267870.2|/2.96154e-111/PREDICTED: probable LRR receptor-like serine/threonine-protein kinase At4g26540-like [Vitis vinifera]
CL2806.Contig1_All	6.66081	22.0693	11.8782	3.67412	6.89808	43.4088	14.5827	2.60947	15.1561	34.629	27.0105	85.8979	6.80764	23.4579	28.2495	12.6889	K14571|1|1e-59|229|vcn:VOLCADRAFT_105558|ribosome biogenesis ATPase;K05305|2|2e-08|58.9|vvi:100258719|fucokinase [EC:2.7.1.52]	GO:0005829//cytosol	GO:0047912//galacturonokinase activity;GO:0008266//poly(U) RNA binding;GO:0047940//glucuronokinase activity;GO:0005524//ATP binding;GO:0009702//L-arabinokinase activity;GO:0004335//galactokinase activity;GO:0004340//glucokinase activity	GO:0048868//pollen tube development;GO:0006020//inositol metabolic process;GO:0016310//phosphorylation;GO:0042546//cell wall biogenesis	gi|470137840|ref|XP_004304669.1|/1.02793e-156/PREDICTED: glucuronokinase 1-like [Fragaria vesca subsp. vesca]
CL2814.Contig1_All	5.13657	8.10639	10.1805	4.35233	15.3598	13.5153	13.8991	31.3492	4.84468	12.2253	6.67703	14.4846	16.3932	13.1502	14.0806	11.0829	K00083|1|4e-49|192|pop:POPTR_667694|cinnamyl-alcohol dehydrogenase [EC:1.1.1.195]	-	GO:0045551//cinnamyl-alcohol dehydrogenase activity;GO:0018456//aryl-alcohol dehydrogenase (NAD+) activity;GO:0008270//zinc ion binding;GO:0000166//nucleotide binding;GO:0046029//mannitol dehydrogenase activity	GO:0009626//plant-type hypersensitive response;GO:0009617//response to bacterium;GO:0009809//lignin biosynthetic process;GO:0055114//oxidation-reduction process	gi|470104195|ref|XP_004288495.1|/1.96389e-51/PREDICTED: probable mannitol dehydrogenase-like [Fragaria vesca subsp. vesca]
CL2814.Contig2_All	0.457984	9.13796	3.1677	4.98934	7.39531	4.08297	3.5281	7.151	2.28684	3.83879	4.332	12.8685	13.5691	5.01241	4.98128	3.45857	K00083|1|2e-96|350|pop:POPTR_667694|cinnamyl-alcohol dehydrogenase [EC:1.1.1.195]	-	GO:0045551//cinnamyl-alcohol dehydrogenase activity;GO:0018456//aryl-alcohol dehydrogenase (NAD+) activity;GO:0008270//zinc ion binding;GO:0000166//nucleotide binding;GO:0046029//mannitol dehydrogenase activity	GO:0009626//plant-type hypersensitive response;GO:0009617//response to bacterium;GO:0009809//lignin biosynthetic process;GO:0055114//oxidation-reduction process	gi|82941435|dbj|BAE48786.1|/2.46867e-101/10-hydroxygeraniol oxidoreductase [Codonopsis lanceolata]
CL2814.Contig4_All	50.7516	68.9531	45.6019	56.7413	130.429	80.6586	81.9633	88.3414	33.9368	16.7552	28.1961	72.0714	120.861	79.1629	103.141	60.0234	K00083|1|7e-143|504|pop:POPTR_667694|cinnamyl-alcohol dehydrogenase [EC:1.1.1.195]	-	GO:0045551//cinnamyl-alcohol dehydrogenase activity;GO:0018456//aryl-alcohol dehydrogenase (NAD+) activity;GO:0008270//zinc ion binding;GO:0000166//nucleotide binding	GO:0009626//plant-type hypersensitive response;GO:0009617//response to bacterium;GO:0009809//lignin biosynthetic process;GO:0055114//oxidation-reduction process	gi|75324836|sp|Q6V4H0.1|10HGO_CATRO/7.74972e-148/RecName: Full=8-hydroxygeraniol dehydrogenase; Short=Cr10HGO
CL2814.Contig6_All	565.304	437.567	572.424	437.556	596.274	657.081	610.19	745.302	765.665	290.681	1085.16	1067.16	1243.66	1049.65	735.655	906.102	K00083|1|5e-158|555|pop:POPTR_667694|cinnamyl-alcohol dehydrogenase [EC:1.1.1.195]	-	GO:0045551//cinnamyl-alcohol dehydrogenase activity;GO:0018456//aryl-alcohol dehydrogenase (NAD+) activity;GO:0008270//zinc ion binding;GO:0000166//nucleotide binding	GO:0009626//plant-type hypersensitive response;GO:0009617//response to bacterium;GO:0009809//lignin biosynthetic process;GO:0055114//oxidation-reduction process	gi|75324836|sp|Q6V4H0.1|10HGO_CATRO/1.63904e-163/RecName: Full=8-hydroxygeraniol dehydrogenase; Short=Cr10HGO
CL2814.Contig7_All	1.84703	3.39084	3.74612	1.62891	3.40858	4.04311	2.88508	6.47423	1.25166	2.86698	1.83903	3.90632	4.11769	2.35587	2.02993	4.34106	K00083|1|3e-155|546|pop:POPTR_667694|cinnamyl-alcohol dehydrogenase [EC:1.1.1.195]	-	GO:0045551//cinnamyl-alcohol dehydrogenase activity;GO:0018456//aryl-alcohol dehydrogenase (NAD+) activity;GO:0008270//zinc ion binding;GO:0000166//nucleotide binding	GO:0009626//plant-type hypersensitive response;GO:0009617//response to bacterium;GO:0009809//lignin biosynthetic process;GO:0055114//oxidation-reduction process	gi|75324836|sp|Q6V4H0.1|10HGO_CATRO/9.43433e-160/RecName: Full=8-hydroxygeraniol dehydrogenase; Short=Cr10HGO
CL283.Contig4_All	-	-	-	-	-	-	-	0.177854	2.38881	1.98023	2.38167	2.11994	6.05917	5.32778	1.52295	2.92465	-	GO:0009941//chloroplast envelope;GO:0005794//Golgi apparatus;GO:0005634//nucleus	GO:0000166//nucleotide binding;GO:0050662//coenzyme binding;GO:0003824//catalytic activity	GO:0006098//pentose-phosphate shunt;GO:0019288//isopentenyl diphosphate biosynthetic process, mevalonate-independent pathway;GO:0016117//carotenoid biosynthetic process;GO:0010027//thylakoid membrane organization;GO:0000956//nuclear-transcribed mRNA catabolic process;GO:0010020//chloroplast fission	gi|42573281|ref|NP_974737.1|/1.96918e-27/guanylyl cyclase 1 [Arabidopsis thaliana]
CL283.Contig5_All	-	-	-	-	0.0945342	-	-	0.367277	3.55177	2.37178	3.6723	2.46747	3.27708	3.49032	2.65575	3.76583	-	GO:0009941//chloroplast envelope;GO:0005794//Golgi apparatus;GO:0005634//nucleus	GO:0000166//nucleotide binding;GO:0050662//coenzyme binding;GO:0003824//catalytic activity	GO:0006098//pentose-phosphate shunt;GO:0019288//isopentenyl diphosphate biosynthetic process, mevalonate-independent pathway;GO:0016117//carotenoid biosynthetic process;GO:0010027//thylakoid membrane organization;GO:0000956//nuclear-transcribed mRNA catabolic process;GO:0010020//chloroplast fission	gi|225449311|ref|XP_002277052.1|/4.1711e-83/PREDICTED: uncharacterized protein C22orf13 homolog [Vitis vinifera]
CL2849.Contig1_All	33.8274	44.6686	32.1518	29.9999	38.3499	70.9024	56.8204	44.2561	61.916	70.6387	71.4009	74.736	41.2417	53.7982	56.7453	49.4375	K01805|1|0.0|865|pop:POPTR_737826|xylose isomerase [EC:5.3.1.5]	GO:0005774//vacuolar membrane;GO:0016023//cytoplasmic membrane-bounded vesicle;GO:0005783//endoplasmic reticulum;GO:0005794//Golgi apparatus;GO:0005886//plasma membrane	GO:0046872//metal ion binding;GO:0009045//xylose isomerase activity	GO:0006098//pentose-phosphate shunt;GO:0042732//D-xylose metabolic process	gi|224142283|ref|XP_002324488.1|/0/predicted protein [Populus trichocarpa]
CL2874.Contig2_All	2.89284	3.41407	3.48164	3.60172	5.52921	4.9343	5.89772	5.87659	5.61577	3.79385	4.32047	5.35112	7.77105	7.65163	4.88642	6.68755	K08287|1|2e-17|89.4|osa:4327372|dual-specificity kinase [EC:2.7.12.1];K00924|4|1e-13|77.0|osa:4326374|[EC:2.7.1.-];K08823|5|2e-11|69.3|olu:OSTLU_50484|CDC-like kinase [EC:2.7.12.1]	-	-	GO:0019761//glucosinolate biosynthetic process	gi|255587617|ref|XP_002534331.1|/2.18025e-52/conserved hypothetical protein [Ricinus communis]
CL2907.Contig3_All	-	-	1.64448	0.0400106	-	0.276263	2.27254	0.491533	-	0.136818	-	-	-	0.0317334	1.69527	3.38764	K03234|1|0.0|1097|sbi:SORBI_03g034200|elongation factor 2	GO:0009507//chloroplast;GO:0005730//nucleolus;GO:0005829//cytosol;GO:0005886//plasma membrane	GO:0003746//translation elongation factor activity;GO:0005525//GTP binding;GO:0003924//GTPase activity;GO:0005507//copper ion binding	GO:0006414//translational elongation;GO:0006184//GTP catabolic process;GO:0009409//response to cold	gi|326508959|dbj|BAJ86872.1|/0/predicted protein [Hordeum vulgare subsp. vulgare]
CL2927.Contig2_All	9.77258	12.7714	12.0293	9.02236	12.9274	10.8674	6.11241	11.7768	5.27258	8.56154	6.30817	9.15805	19.8921	11.02	10.5457	12.3298	K15015|1|9e-24|109|vvi:100249618|solute carrier family 32 (vesicular inhibitory amino acid transporter)	GO:0016021//integral to membrane;GO:0005886//plasma membrane	GO:0015171//amino acid transmembrane transporter activity	GO:0010363//regulation of plant-type hypersensitive response;GO:0015802//basic amino acid transport;GO:0015696//ammonium transport;GO:0043090//amino acid import;GO:0006862//nucleotide transport;GO:0006499//N-terminal protein myristoylation;GO:0006612//protein targeting to membrane;GO:0006944//cellular membrane fusion;GO:0043069//negative regulation of programmed cell death;GO:0030968//endoplasmic…	gi|255537003|ref|XP_002509568.1|/0/amino acid transporter, putative [Ricinus communis]
CL2941.Contig1_All	0.813589	3.30167	3.1502	1.93382	2.70711	1.35998	1.65418	2.53657	2.88066	1.72208	1.98834	4.35754	2.40881	3.06752	2.70769	2.21424	K13428|1|5e-116|416|ath:AT5G20480|LRR receptor-like serine/threonine-protein kinase EFR [EC:2.7.11.1]	GO:0016020//membrane;GO:0044464//cell part	GO:0016301//kinase activity	GO:0051716//cellular response to stimulus;GO:0044237//cellular metabolic process;GO:0006955//immune response;GO:0050794//regulation of cellular process;GO:0006952//defense response	gi|224141953|ref|XP_002324325.1|/1.60041e-148/predicted protein [Populus trichocarpa]
CL2977.Contig1_All	3.78725	2.29704	1.52854	0.941779	1.7726	1.92673	1.96412	1.65283	2.00413	1.15016	1.19888	2.20143	2.12275	1.45833	2.52264	2.66463	K14494|1|2e-63|242|pop:POPTR_645273|DELLA protein	GO:0009941//chloroplast envelope;GO:0009570//chloroplast stroma;GO:0005634//nucleus	GO:0004871//signal transducer activity;GO:0004048//anthranilate phosphoribosyltransferase activity;GO:0003700//sequence-specific DNA binding transcription factor activity	GO:0000162//tryptophan biosynthetic process;GO:0006355//regulation of transcription, DNA-dependent;GO:0042742//defense response to bacterium;GO:0009640//photomorphogenesis;GO:0034976//response to endoplasmic reticulum stress;GO:0007165//signal transduction;GO:0006569//tryptophan catabolic process;GO:0009684//indoleacetic acid biosynthetic process;GO:0009627//systemic acquired resistance	gi|462411668|gb|EMJ16717.1|/0/hypothetical protein PRUPE_ppa003702mg [Prunus persica]
CL2983.Contig1_All	8.42019	6.75046	5.78749	7.89013	9.00097	12.5986	8.34046	13.8402	-	0.493549	0.219853	-	-	1.57718	5.24847	2.38213	K01647|1|0.0|883|vvi:100255795|citrate synthase [EC:2.3.3.1]	GO:0005829//cytosol;GO:0005777//peroxisome;GO:0009506//plasmodesma;GO:0009536//plastid	GO:0004108//citrate (Si)-synthase activity	GO:0043161//proteasomal ubiquitin-dependent protein catabolic process;GO:0007031//peroxisome organization;GO:0051788//response to misfolded protein;GO:0019243//methylglyoxal catabolic process to D-lactate;GO:0080129//proteasome core complex assembly;GO:0006099//tricarboxylic acid cycle;GO:0044262//cellular carbohydrate metabolic process;GO:0006635//fatty acid beta-oxidation;GO:0009407//toxin cata…	gi|225446893|ref|XP_002284064.1|/0/PREDICTED: citrate synthase, glyoxysomal [Vitis vinifera]
CL2999.Contig2_All	3.0074	3.50314	3.34519	4.48974	2.15831	2.51355	1.95139	2.14291	6.21527	19.9173	6.98686	5.19937	4.08103	4.81206	5.98356	5.94814	K00814|1|0.0|860|aly:ARALYDRAFT_476362|alanine transaminase [EC:2.6.1.2]	GO:0005829//cytosol;GO:0005739//mitochondrion;GO:0009507//chloroplast	GO:0005507//copper ion binding;GO:0016847//1-aminocyclopropane-1-carboxylate synthase activity;GO:0004021//L-alanine:2-oxoglutarate aminotransferase activity;GO:0005524//ATP binding;GO:0030170//pyridoxal phosphate binding	GO:0001666//response to hypoxia;GO:0042218//1-aminocyclopropane-1-carboxylate biosynthetic process;GO:0019481//L-alanine catabolic process, by transamination;GO:0046686//response to cadmium ion	gi|460379555|ref|XP_004235527.1|/0/PREDICTED: alanine aminotransferase 2, mitochondrial-like [Solanum lycopersicum]
CL3002.Contig2_All	18.4664	6.91189	7.44029	5.46885	5.21103	9.88976	10.2917	5.3988	25.2452	13.5248	16.8691	13.9752	10.8264	11.928	10.9866	11.8951	K13070|1|2e-62|236|osa:4335093|momilactone-A synthase [EC:1.1.1.295];K09841|2|1e-57|220|pop:POPTR_547844|xanthoxin dehydrogenase [EC:1.1.1.288]	GO:0009536//plastid	GO:0016491//oxidoreductase activity;GO:0000166//nucleotide binding	GO:0051504//diterpene phytoalexin precursor biosynthetic process pathway;GO:0055114//oxidation-reduction process	gi|84579420|dbj|BAE72097.1|/1.02483e-88/Lactuca sativa short-chain dehydrogenase/reductase 2
CL3004.Contig2_All	9.92547	16.6946	12.979	13.8007	4.63945	3.71119	11.4887	4.4789	3.22796	3.40563	3.51088	2.01235	4.69638	3.83663	1.97479	-	K00658|1|1e-71|268|vvi:100244395|2-oxoglutarate dehydrogenase E2 component (dihydrolipoamide succinyltransferase) [EC:2.3.1.61]	GO:0005739//mitochondrion;GO:0022626//cytosolic ribosome;GO:0016020//membrane;GO:0005794//Golgi apparatus	GO:0008270//zinc ion binding;GO:0016746//transferase activity, transferring acyl groups	GO:0006979//response to oxidative stress;GO:0034976//response to endoplasmic reticulum stress;GO:0009627//systemic acquired resistance;GO:0008152//metabolic process;GO:0046686//response to cadmium ion	gi|359483352|ref|XP_002266593.2|/1.32166e-70/PREDICTED: dihydrolipoyllysine-residue succinyltransferase component of 2-oxoglutarate dehydrogenase complex 2, mitochondrial [Vitis vinifera]
CL3019.Contig1_All	-	0.231062	0.248726	0.33082	0.572073	0.126901	0.679157	1.14304	1.81956	2.19181	2.49441	0.894537	2.47246	2.09905	2.41672	2.27274	K03106|1|0.0|635|rcu:RCOM_0292970|signal recognition particle subunit SRP54	GO:0005786//signal recognition particle, endoplasmic reticulum targeting;GO:0009570//chloroplast stroma;GO:0080085//signal recognition particle, chloroplast targeting	GO:0005515//protein binding;GO:0008312//7S RNA binding;GO:0005525//GTP binding;GO:0003924//GTPase activity;GO:0005048//signal sequence binding;GO:0003729//mRNA binding	GO:0019288//isopentenyl diphosphate biosynthetic process, mevalonate-independent pathway;GO:0051607//defense response to virus;GO:0006184//GTP catabolic process;GO:0035196//production of miRNAs involved in gene silencing by miRNA;GO:0010267//production of ta-siRNAs involved in RNA interference;GO:0045038//protein import into chloroplast thylakoid membrane;GO:0006617//SRP-dependent cotranslational…	gi|460402000|ref|XP_004246503.1|/0/PREDICTED: signal recognition particle 54 kDa protein, chloroplastic-like isoform 1 [Solanum lycopersicum]
CL3019.Contig2_All	2.87117	4.17256	3.22035	6.76302	3.00729	4.21569	3.12393	3.63493	0.697454	0.722703	0.115895	0.91436	0.789766	0.268195	0.432299	0.941801	K03106|1|0.0|632|rcu:RCOM_0292970|signal recognition particle subunit SRP54	GO:0005786//signal recognition particle, endoplasmic reticulum targeting;GO:0009570//chloroplast stroma;GO:0080085//signal recognition particle, chloroplast targeting	GO:0005515//protein binding;GO:0008312//7S RNA binding;GO:0005525//GTP binding;GO:0003924//GTPase activity;GO:0005048//signal sequence binding;GO:0003729//mRNA binding	GO:0019288//isopentenyl diphosphate biosynthetic process, mevalonate-independent pathway;GO:0051607//defense response to virus;GO:0006184//GTP catabolic process;GO:0035196//production of miRNAs involved in gene silencing by miRNA;GO:0010267//production of ta-siRNAs involved in RNA interference;GO:0045038//protein import into chloroplast thylakoid membrane;GO:0006617//SRP-dependent cotranslational…	gi|460402000|ref|XP_004246503.1|/0/PREDICTED: signal recognition particle 54 kDa protein, chloroplastic-like isoform 1 [Solanum lycopersicum]
CL3035.Contig4_All	37.5866	23.2239	24.9993	26.9391	17.7972	30.4697	24.9661	12.8833	26.3529	10.5279	13.0843	25.3591	13.8059	15.994	16.5309	20.1222	K13448|1|8e-07|52.4|rcu:RCOM_0597990|calcium-binding protein CML	GO:0000325//plant-type vacuole;GO:0009506//plasmodesma;GO:0005774//vacuolar membrane;GO:0009507//chloroplast	GO:0005509//calcium ion binding	GO:0042744//hydrogen peroxide catabolic process;GO:0007030//Golgi organization;GO:0007033//vacuole organization	gi|460397404|ref|XP_004244257.1|/6.13918e-88/PREDICTED: uncharacterized protein LOC101263533 [Solanum lycopersicum]
CL3059.Contig1_All	3.7379	5.26386	3.56427	4.71029	17.4167	12.2399	10.2939	9.42659	4.30395	4.41646	3.1454	8.72285	12.5862	10.9183	9.30177	10.1791	K05658|1|0.0|1871|vvi:100854950|ATP-binding cassette, subfamily B (MDR/TAP), member 1	GO:0016021//integral to membrane;GO:0005886//plasma membrane	GO:0010329//auxin efflux transmembrane transporter activity;GO:0042626//ATPase activity, coupled to transmembrane movement of substances;GO:0005524//ATP binding	GO:0010048//vernalization response;GO:0010541//acropetal auxin transport;GO:0043481//anthocyanin accumulation in tissues in response to UV light;GO:0010540//basipetal auxin transport;GO:0010315//auxin efflux;GO:0055085//transmembrane transport;GO:0006200//ATP catabolic process;GO:0048440//carpel development	gi|359488881|ref|XP_003633838.1|/0/PREDICTED: ABC transporter B family member 15-like [Vitis vinifera]
CL3059.Contig2_All	14.5024	34.714	21.5298	37.2759	61.9594	45.7375	37.8405	21.7975	12.8988	20.9983	19.4595	58.2275	60.4228	63.1425	35.6168	35.0189	K05658|1|5e-154|541|vvi:100854950|ATP-binding cassette, subfamily B (MDR/TAP), member 1	GO:0016021//integral to membrane;GO:0005886//plasma membrane	GO:0010329//auxin efflux transmembrane transporter activity;GO:0008559//xenobiotic-transporting ATPase activity;GO:0005524//ATP binding	GO:0010048//vernalization response;GO:0010541//acropetal auxin transport;GO:0043481//anthocyanin accumulation in tissues in response to UV light;GO:0010540//basipetal auxin transport;GO:0010315//auxin efflux;GO:0055085//transmembrane transport;GO:0006200//ATP catabolic process;GO:0048440//carpel development	gi|359488881|ref|XP_003633838.1|/5.92301e-153/PREDICTED: ABC transporter B family member 15-like [Vitis vinifera]
CL307.Contig10_All	-	-	0.326619	0.325816	0.536591	0.999855	0.594564	0.917279	58.3905	25.9967	51.5158	103.462	97.5379	101.556	138.764	118.492	K09872|1|3e-145|513|rcu:RCOM_1356060|aquaporin PIP	GO:0005773//vacuole;GO:0005886//plasma membrane;GO:0016021//integral to membrane;GO:0009507//chloroplast	GO:0005215//transporter activity	GO:0009269//response to desiccation;GO:0006833//water transport;GO:0006970//response to osmotic stress;GO:0080170//hydrogen peroxide transmembrane transport;GO:0009737//response to abscisic acid stimulus	gi|255578852|ref|XP_002530280.1|/9.69207e-150/Aquaporin PIP2.1, putative [Ricinus communis]
CL307.Contig1_All	93.1058	58.7727	47.7216	116.838	214.218	286.794	224.723	306.44	60.5008	21.3614	51.3835	78.7206	94.051	104.495	113.636	111.716	K09872|1|5e-144|509|rcu:RCOM_1356060|aquaporin PIP	GO:0005773//vacuole;GO:0005886//plasma membrane;GO:0016021//integral to membrane;GO:0009507//chloroplast	GO:0005215//transporter activity	GO:0009269//response to desiccation;GO:0006833//water transport;GO:0006970//response to osmotic stress;GO:0080170//hydrogen peroxide transmembrane transport;GO:0009737//response to abscisic acid stimulus	gi|82659447|gb|ABB88840.1|/4.05892e-152/aquaporin [Stevia rebaudiana]
CL307.Contig5_All	0.441155	0.358055	1.25264	0.19224	1.42471	1.47485	1.31553	1.18084	1.98253	0.0821719	1.31773	1.43949	2.09526	2.05835	8.91771	7.56723	K09872|1|5e-146|515|rcu:RCOM_1356060|aquaporin PIP	GO:0005773//vacuole;GO:0005886//plasma membrane;GO:0016021//integral to membrane;GO:0009507//chloroplast	GO:0005215//transporter activity	GO:0009269//response to desiccation;GO:0006833//water transport;GO:0006970//response to osmotic stress;GO:0080170//hydrogen peroxide transmembrane transport;GO:0009737//response to abscisic acid stimulus	gi|82659447|gb|ABB88840.1|/2.32131e-150/aquaporin [Stevia rebaudiana]
CL307.Contig7_All	63.5141	112.111	161.284	192.391	128.964	134.222	148.21	82.0671	44.4774	38.954	157.326	187.683	133.137	99.9418	94.1086	78.5476	K09872|1|2e-32|135|zma:541888|aquaporin PIP	GO:0005773//vacuole;GO:0005886//plasma membrane;GO:0016021//integral to membrane;GO:0009507//chloroplast	GO:0005215//transporter activity	GO:0009269//response to desiccation;GO:0006833//water transport;GO:0006970//response to osmotic stress;GO:0080170//hydrogen peroxide transmembrane transport;GO:0009737//response to abscisic acid stimulus	gi|296086021|emb|CBI31462.3|/3.60305e-32/unnamed protein product [Vitis vinifera]
CL307.Contig8_All	88.314	63.806	62.4926	116.475	199.485	293.619	245.656	380.993	132.757	41.4958	107.687	206.501	149.292	188.28	228.9	152.803	K09872|1|2e-145|513|rcu:RCOM_1356060|aquaporin PIP	GO:0005773//vacuole;GO:0005886//plasma membrane;GO:0016021//integral to membrane;GO:0009507//chloroplast	GO:0005215//transporter activity	GO:0009269//response to desiccation;GO:0006833//water transport;GO:0006970//response to osmotic stress;GO:0080170//hydrogen peroxide transmembrane transport;GO:0009737//response to abscisic acid stimulus	gi|255578852|ref|XP_002530280.1|/1.03495e-150/Aquaporin PIP2.1, putative [Ricinus communis]
CL3093.Contig3_All	3.16138	2.4946	1.53446	1.14802	6.80647	2.05508	1.30935	12.3405	1.31547	1.96285	3.6723	2.54707	8.10331	8.80169	3.07507	7.67376	K00224|1|4e-29|124|aly:ARALYDRAFT_658933|[EC:1.3.1.-];K13081|5|1e-15|79.3|vvi:100233112|leucoanthocyanidin reductase [EC:1.17.1.3]	-	GO:0047526;GO:0000166//nucleotide binding	GO:0009807//lignan biosynthetic process;GO:0055114//oxidation-reduction process	gi|297741714|emb|CBI32846.3|/1.56217e-43/unnamed protein product [Vitis vinifera]
CL3097.Contig3_All	21.6072	6.38913	9.60487	4.96807	3.62345	1.72423	4.93771	2.90633	6.42464	7.58418	8.51354	6.59381	4.19923	3.65884	3.19724	2.54773	K08488|1|4e-19|94.0|ath:AT1G32270|syntaxin 7	GO:0005794//Golgi apparatus;GO:0009506//plasmodesma;GO:0005886//plasma membrane;GO:0005774//vacuolar membrane	-	GO:0042742//defense response to bacterium;GO:0051607//defense response to virus	gi|7417006|gb|AAF62403.1|AF212183_1/9.68009e-69/harpin inducing protein [Nicotiana tabacum]
CL3112.Contig3_All	6.29513	4.98159	3.43745	12.0701	17.755	15.3633	9.57382	13.7961	18.6714	10.0841	12.8805	24.307	38.7829	31.874	37.0736	35.96	K10526|1|9e-71|265|sbi:SORBI_01g048200|OPC-8:0 CoA ligase 1 [EC:6.2.1.-];K01904|2|1e-70|264|aly:ARALYDRAFT_490166|4-coumarate--CoA ligase [EC:6.2.1.12]	GO:0009507//chloroplast	GO:0047077;GO:0016207//4-coumarate-CoA ligase activity	GO:0009610//response to symbiotic fungus;GO:0055114//oxidation-reduction process;GO:0006914//autophagy	gi|255555939|ref|XP_002519005.1|/2.0739e-90/AMP dependent CoA ligase, putative [Ricinus communis]
CL3131.Contig4_All	4.62283	6.01548	4.82908	4.05084	4.76012	7.22347	5.05713	4.49732	3.83881	2.66745	2.25137	2.23168	3.54571	4.51531	5.23866	3.41515	-	GO:0005768//endosome;GO:0005773//vacuole;GO:0005886//plasma membrane	-	GO:0001778//plasma membrane repair;GO:0009409//response to cold;GO:0046740//spread of virus in host, cell to cell;GO:0032456//endocytic recycling;GO:0009615//response to virus;GO:0006897//endocytosis	gi|225457921|ref|XP_002272757.1|/0/PREDICTED: extended synaptotagmin-2 isoform 1 [Vitis vinifera]
CL3153.Contig7_All	1.0179	-	-	-	-	-	-	-	-	-	-	-	-	-	-	0.137266	-	GO:0005794//Golgi apparatus	GO:0016757//transferase activity, transferring glycosyl groups	GO:0030968//endoplasmic reticulum unfolded protein response	gi|460401712|ref|XP_004246361.1|/1.75439e-132/PREDICTED: uncharacterized protein At1g04910-like [Solanum lycopersicum]
CL3162.Contig1_All	-	-	-	-	-	-	-	-	6.77085	8.22335	8.16351	10.4804	6.27624	5.81275	5.85591	10.7164	-	GO:0009507//chloroplast;GO:0005576//extracellular region;GO:0005739//mitochondrion	GO:0019199//transmembrane receptor protein kinase activity;GO:0004674//protein serine/threonine kinase activity;GO:0005524//ATP binding	GO:0048281//inflorescence morphogenesis;GO:0010103//stomatal complex morphogenesis;GO:0010148//transpiration;GO:0009944//polarity specification of adaxial/abaxial axis;GO:0001558//regulation of cell growth;GO:0009664//plant-type cell wall organization;GO:0010075//regulation of meristem growth;GO:0030155//regulation of cell adhesion;GO:0050832//defense response to fungus;GO:0042742//defense respon…	gi|224141983|ref|XP_002324340.1|/1.65779e-45/predicted protein [Populus trichocarpa]
CL3162.Contig2_All	10.4007	10.9501	7.28667	8.97906	10.9852	9.34891	9.80198	13.1319	2.20474	0.548292	0.293086	-	3.86132	3.39119	0.312354	0.158781	-	GO:0009507//chloroplast;GO:0005576//extracellular region;GO:0005739//mitochondrion	GO:0019199//transmembrane receptor protein kinase activity;GO:0004674//protein serine/threonine kinase activity;GO:0005524//ATP binding	GO:0048281//inflorescence morphogenesis;GO:0010103//stomatal complex morphogenesis;GO:0010148//transpiration;GO:0009944//polarity specification of adaxial/abaxial axis;GO:0001558//regulation of cell growth;GO:0009664//plant-type cell wall organization;GO:0010075//regulation of meristem growth;GO:0030155//regulation of cell adhesion;GO:0050832//defense response to fungus;GO:0042742//defense respon…	gi|224141983|ref|XP_002324340.1|/1.94133e-45/predicted protein [Populus trichocarpa]
CL3175.Contig1_All	10.1373	28.2829	35.9805	24.4539	62.1641	40.2451	61.6738	232.733	15.1855	56.3096	32.0375	17.7204	86.2225	31.4387	32.8472	99.5986	K00924|1|5e-51|198|osa:4342410|[EC:2.7.1.-];K07198|3|8e-19|91.7|bdi:100836644|5'-AMP-activated protein kinase, catalytic alpha subunit [EC:2.7.11.11]	-	GO:0005524//ATP binding;GO:0004683//calmodulin-dependent protein kinase activity	GO:0010540//basipetal auxin transport;GO:0006468//protein phosphorylation;GO:0009414//response to water deprivation;GO:0042538//hyperosmotic salinity response;GO:0007165//signal transduction;GO:0007275//multicellular organismal development	gi|470101323|ref|XP_004287123.1|/1.40114e-82/PREDICTED: CBL-interacting serine/threonine-protein kinase 6-like [Fragaria vesca subsp. vesca]
CL3175.Contig3_All	10.8439	22.818	31.1416	22.3143	43.235	36.5885	41.9179	167.638	11.7317	63.5875	23.0934	16.7454	61.858	32.9669	29.4061	85.7896	K00924|1|6e-36|146|osa:4342410|[EC:2.7.1.-];K07198|3|2e-25|111|gmx:100806916|5'-AMP-activated protein kinase, catalytic alpha subunit [EC:2.7.11.11]	GO:0005886//plasma membrane	GO:0005524//ATP binding;GO:0005515//protein binding;GO:0004683//calmodulin-dependent protein kinase activity	GO:0010540//basipetal auxin transport;GO:0010118//stomatal movement;GO:0006468//protein phosphorylation;GO:0009414//response to water deprivation;GO:0042538//hyperosmotic salinity response;GO:0007275//multicellular organismal development;GO:0019722//calcium-mediated signaling	gi|15235768|ref|NP_194825.1|/5.40727e-44/CBL-interacting serine/threonine-protein kinase 6 [Arabidopsis thaliana]
CL3175.Contig4_All	43.3535	32.6415	54.9887	42.9531	44.7408	51.1419	34.9924	56.5373	11.6334	30.2822	13.7654	13.2273	14.7656	13.0517	16.5042	29.0014	K00924|1|2e-115|414|osa:4342410|[EC:2.7.1.-];K07198|3|2e-67|254|aly:ARALYDRAFT_484683|5'-AMP-activated protein kinase, catalytic alpha subunit [EC:2.7.11.11]	GO:0005886//plasma membrane	GO:0005524//ATP binding;GO:0005515//protein binding;GO:0004683//calmodulin-dependent protein kinase activity	GO:0010540//basipetal auxin transport;GO:0010118//stomatal movement;GO:0006468//protein phosphorylation;GO:0009414//response to water deprivation;GO:0042538//hyperosmotic salinity response;GO:0007275//multicellular organismal development;GO:0019722//calcium-mediated signaling	gi|462400425|gb|EMJ06093.1|/2.93639e-164/hypothetical protein PRUPE_ppa006023mg [Prunus persica]
CL3177.Contig2_All	32.1207	30.9021	18.9507	15.2842	22.0584	17.0489	19.3358	21.3863	11.5451	10.1436	8.5468	13.0511	12.3374	14.5946	17.2625	10.7542	-	GO:0005739//mitochondrion;GO:0005576//extracellular region	-	GO:0010413//glucuronoxylan metabolic process;GO:0045492//xylan biosynthetic process;GO:0009736//cytokinin mediated signaling pathway	gi|21389708|gb|AAK84952.2|/1.30572e-179/putative carboxyl-terminal proteinase [Gossypium hirsutum]
CL3197.Contig2_All	6.73198	6.73087	6.71268	5.73959	6.98442	6.27887	5.70971	5.91673	2.41149	2.36249	2.14927	1.94551	3.77327	2.6976	2.79528	2.56559	K02703|1|3e-26|119|rcu:RCOM_ORF00003|photosystem II P680 reaction center D1 protein	GO:0030076//light-harvesting complex;GO:0009523//photosystem II;GO:0016021//integral to membrane;GO:0009535//chloroplast thylakoid membrane	GO:0016491//oxidoreductase activity;GO:0045156//electron transporter, transferring electrons within the cyclic electron transport pathway of photosynthesis activity;GO:0005506//iron ion binding	GO:0009772//photosynthetic electron transport in photosystem II;GO:0009635//response to herbicide	gi|348653039|gb|AEP82323.1|/1.66616e-25/photosystem II 32 kDa protein [Radula mazarunensis]
CL3217.Contig1_All	2.16204	2.57166	1.13987	1.21829	1.12359	1.62008	2.72341	0.685976	-	-	-	0.0675744	-	-	-	0.241288	-	GO:0005802//trans-Golgi network;GO:0005886//plasma membrane	GO:0045140//inositol phosphoceramide synthase activity	GO:0010363//regulation of plant-type hypersensitive response;GO:0030148//sphingolipid biosynthetic process;GO:0010200//response to chitin;GO:0006612//protein targeting to membrane;GO:0006944//cellular membrane fusion;GO:0043069//negative regulation of programmed cell death;GO:0009723//response to ethylene stimulus;GO:0050832//defense response to fungus	gi|460401732|ref|XP_004246371.1|/7.63166e-143/PREDICTED: phosphatidylinositol:ceramide inositolphosphotransferase 2-like [Solanum lycopersicum]
CL3238.Contig1_All	3.91473	2.19609	3.6214	2.91007	2.18148	3.04093	3.2618	2.0803	4.07044	2.65936	3.19846	1.66978	1.74993	2.50702	2.96891	2.01227	K08516|1|2e-16|86.3|vvi:100853418|synaptobrevin homolog YKT6	GO:0010005//cortical microtubule, transverse to long axis;GO:0005886//plasma membrane	GO:0008017//microtubule binding	GO:0010051//xylem and phloem pattern formation;GO:0009832//plant-type cell wall biogenesis	gi|297838555|ref|XP_002887159.1|/0/atmap70-1 [Arabidopsis lyrata subsp. lyrata]
CL3240.Contig2_All	2.4323	2.93566	1.92353	1.73606	2.0315	1.78754	2.56361	2.98166	0.0628196	0.156225	-	0.190053	0.199176	0.398579	0.0667494	0.373243	K00924|1|0.0|900|ath:AT3G56760|[EC:2.7.1.-]	GO:0005576//extracellular region;GO:0005886//plasma membrane	GO:0005516//calmodulin binding;GO:0005509//calcium ion binding;GO:0004713//protein tyrosine kinase activity;GO:0005524//ATP binding;GO:0004683//calmodulin-dependent protein kinase activity;GO:0004702//receptor signaling protein serine/threonine kinase activity;GO:0004723//calcium-dependent protein serine/threonine phosphatase activity	GO:0046777//protein autophosphorylation;GO:0010286//heat acclimation	gi|224137674|ref|XP_002322616.1|/0/predicted protein [Populus trichocarpa]
CL325.Contig2_All	0.48466	0.688388	0.494009	0.316797	2.15651	0.972177	1.68614	1.97296	0.363006	0.0902753	0.36192	0.322147	1.2496	0.502519	0.797143	0.993435	K00696|1|0.0|1541|vvi:100232974|sucrose-phosphate synthase [EC:2.4.1.14]	GO:0005634//nucleus;GO:0005886//plasma membrane	GO:0046524//sucrose-phosphate synthase activity	GO:0001666//response to hypoxia;GO:0010075//regulation of meristem growth;GO:0005985//sucrose metabolic process;GO:0019375//galactolipid biosynthetic process	gi|58825798|gb|AAW82754.1|/0/sucrose-phosphate synthase 1 [Vitis vinifera]
CL3260.Contig1_All	77.9368	41.6594	28.5575	34.6076	41.0149	72.9931	77.3682	38.4486	83.468	79.434	70.4038	43.0514	49.8307	47.9239	44.4666	39.3401	-	GO:0005576//extracellular region;GO:0005634//nucleus;GO:0005739//mitochondrion	-	GO:0010345//suberin biosynthetic process	gi|224100911|ref|XP_002312064.1|/7.5045e-99/predicted protein [Populus trichocarpa]
CL3260.Contig2_All	73.5087	44.2336	16.3318	28.1088	37.979	75.1689	67.7555	38.6721	76.6702	70.7164	55.7578	39.3275	47.0174	47.5903	45.9296	33.7434	-	GO:0005576//extracellular region;GO:0005634//nucleus;GO:0005739//mitochondrion	-	GO:0010345//suberin biosynthetic process	gi|224100911|ref|XP_002312064.1|/4.48418e-101/predicted protein [Populus trichocarpa]
CL3277.Contig1_All	231.368	113.428	110.751	128.892	64.6257	110.762	142.292	33.4598	268.285	294.768	205.263	84.5424	74.2867	153.395	136.655	105.302	K00423|1|3e-161|566|aly:ARALYDRAFT_892557|L-ascorbate oxidase [EC:1.10.3.3]	GO:0005576//extracellular region	GO:0005507//copper ion binding;GO:0008447//L-ascorbate oxidase activity;GO:0030599//pectinesterase activity	GO:0055114//oxidation-reduction process;GO:0010227//floral organ abscission	gi|297735841|emb|CBI18561.3|/0/unnamed protein product [Vitis vinifera]
CL3277.Contig2_All	150.531	50.2716	89.8497	115.87	59.7404	88.2671	144.498	39.8258	190.909	159.305	180.013	59.4302	55.4823	128.767	121.641	110.862	K00423|1|2e-160|564|aly:ARALYDRAFT_892557|L-ascorbate oxidase [EC:1.10.3.3]	GO:0005576//extracellular region	GO:0005507//copper ion binding;GO:0008447//L-ascorbate oxidase activity;GO:0030599//pectinesterase activity	GO:0055114//oxidation-reduction process;GO:0010227//floral organ abscission	gi|359496059|ref|XP_002268020.2|/0/PREDICTED: L-ascorbate oxidase homolog [Vitis vinifera]
CL3277.Contig3_All	32.2578	12.9185	11.1248	28.2061	15.5351	22.349	49.3624	12.7813	30.5189	11.0683	28.5259	6.54013	11.8074	26.7718	15.8762	31.9385	K00423|1|2e-16|82.0|aly:ARALYDRAFT_892557|L-ascorbate oxidase [EC:1.10.3.3]	GO:0005576//extracellular region	GO:0005507//copper ion binding;GO:0008447//L-ascorbate oxidase activity;GO:0030599//pectinesterase activity	GO:0055114//oxidation-reduction process;GO:0010227//floral organ abscission	gi|470131952|ref|XP_004301852.1|/2.31496e-31/PREDICTED: L-ascorbate oxidase homolog [Fragaria vesca subsp. vesca]
CL3279.Contig2_All	54.8409	23.4583	31.0789	25.5125	19.7852	20.3163	28.2874	11.1582	38.8551	37.5469	34.7543	14.2405	9.65437	20.4907	17.458	11.5129	-	GO:0009506//plasmodesma;GO:0005886//plasma membrane;GO:0009507//chloroplast;GO:0005829//cytosol;GO:0005783//endoplasmic reticulum	GO:0005516//calmodulin binding	GO:0006457//protein folding;GO:0034605//cellular response to heat;GO:0046685//response to arsenic-containing substance;GO:0034620//cellular response to unfolded protein;GO:0070417//cellular response to cold	gi|255539763|ref|XP_002510946.1|/5.78133e-30/conserved hypothetical protein [Ricinus communis]
CL3279.Contig3_All	22.1802	15.1966	16.0438	11.2972	11.7835	17.0935	13.9585	6.50563	22.2223	19.8522	19.7897	7.83272	8.20869	12.9423	8.48214	10.022	-	GO:0009506//plasmodesma;GO:0005886//plasma membrane;GO:0009507//chloroplast;GO:0005829//cytosol;GO:0005783//endoplasmic reticulum	GO:0005516//calmodulin binding	GO:0006457//protein folding;GO:0034605//cellular response to heat;GO:0046685//response to arsenic-containing substance;GO:0034620//cellular response to unfolded protein;GO:0070417//cellular response to cold	gi|462414567|gb|EMJ19304.1|/6.08794e-32/hypothetical protein PRUPE_ppa006728mg [Prunus persica]
CL3283.Contig4_All	14.7141	24.4015	43.8813	25.5859	37.7717	26.2512	27.2126	45.2078	11.8685	9.22358	29.3711	31.803	47.2296	29.0945	35.3556	25.1844	K00036|1|2e-68|255|vvi:100254253|glucose-6-phosphate 1-dehydrogenase [EC:1.1.1.49]	GO:0005829//cytosol;GO:0009507//chloroplast	GO:0004345//glucose-6-phosphate dehydrogenase activity;GO:0050661//NADP binding	GO:0009051//pentose-phosphate shunt, oxidative branch;GO:0046686//response to cadmium ion	gi|332371914|dbj|BAK22407.1|/1.42414e-68/glucose-6-phosphate dehydrogenase [Nicotiana benthamiana]
CL3289.Contig1_All	0.86093	1.67971	1.08487	2.38085	2.13875	1.99262	1.18491	1.55107	2.72812	1.29523	2.91778	2.04089	3.01057	3.89105	6.64085	5.30481	K00121|1|5e-176|615|vvi:100264420|S-(hydroxymethyl)glutathione dehydrogenase / alcohol dehydrogenase [EC:1.1.1.284 1.1.1.1]	-	GO:0000166//nucleotide binding;GO:0008270//zinc ion binding;GO:0051903//S-(hydroxymethyl)glutathione dehydrogenase activity	GO:0055114//oxidation-reduction process	gi|225459818|ref|XP_002285916.1|/6.71077e-175/PREDICTED: alcohol dehydrogenase-like 7 [Vitis vinifera]
CL3316.Contig1_All	7.18965	14.9442	15.8951	9.55184	25.8618	19.9324	26.2767	146.241	6.6984	41.9719	15.0591	14.4638	43.4277	22.5758	25.539	80.5902	K00924|1|2e-12|70.9|ath:AT1G30270|[EC:2.7.1.-];K13412|3|3e-06|50.1|pop:POPTR_835420|calcium-dependent protein kinase [EC:2.7.11.1];K11481|4|5e-06|49.3|cme:CMQ044C|aurora kinase A [EC:2.7.11.1]	GO:0005886//plasma membrane	GO:0005524//ATP binding;GO:0005515//protein binding;GO:0004683//calmodulin-dependent protein kinase activity	GO:0010540//basipetal auxin transport;GO:0010118//stomatal movement;GO:0006468//protein phosphorylation;GO:0009414//response to water deprivation;GO:0042538//hyperosmotic salinity response;GO:0007275//multicellular organismal development;GO:0019722//calcium-mediated signaling	gi|296090638|emb|CBI41032.3|/5.12212e-22/unnamed protein product [Vitis vinifera]
CL3344.Contig3_All	51.0612	28.7104	31.769	42.5099	19.3001	19.8324	32.8248	14.4821	48.908	58.3588	44.8897	28.3583	18.6045	25.3627	27.4875	25.1726	K04802|1|3e-134|476|bdi:100843467|proliferating cell nuclear antigen	GO:0005730//nucleolus;GO:0043626//PCNA complex;GO:0005737//cytoplasm	GO:0030337//DNA polymerase processivity factor activity;GO:0003677//DNA binding	GO:0042276//error-prone translesion synthesis;GO:0006275//regulation of DNA replication	gi|129690|sp|Q00265.1|PCNA2_DAUCA/7.22733e-144/RecName: Full=Proliferating cell nuclear antigen large form; Short=PCNA; AltName: Full=Cyclin
CL3351.Contig1_All	2.82487	4.29892	4.62756	1.53873	1.26708	4.3285	6.84436	1.57528	-	-	0.17579	0.21337	0.319446	-	0.374694	0.190471	K10206|1|2e-14|76.3|mtr:MTR_4g092620|LL-diaminopimelate aminotransferase [EC:2.6.1.83]	GO:0009570//chloroplast stroma;GO:0005829//cytosol;GO:0005739//mitochondrion	GO:0010285//L,L-diaminopimelate aminotransferase activity;GO:0005507//copper ion binding	GO:0010267//production of ta-siRNAs involved in RNA interference;GO:0006346//methylation-dependent chromatin silencing;GO:0009965//leaf morphogenesis;GO:0048439//flower morphogenesis;GO:0010051//xylem and phloem pattern formation;GO:0009089//lysine biosynthetic process via diaminopimelate;GO:0009693//ethylene biosynthetic process;GO:0010050//vegetative phase change;GO:0009616//virus induced gene …	gi|326495884|dbj|BAJ90564.1|/1.43693e-14/predicted protein [Hordeum vulgare subsp. vulgare]
CL3367.Contig1_All	25.1693	18.8374	16.6726	18.237	12.2466	14.681	12.0844	9.31869	9.8452	14.3829	10.6961	11.8607	8.51867	9.11653	7.83408	7.15392	K15718|1|0.0|711|vvi:100232917|linoleate 9S-lipoxygenase [EC:1.13.11.58]	-	GO:0016165//lipoxygenase activity;GO:0005506//iron ion binding	GO:0051707//response to other organism;GO:0055114//oxidation-reduction process;GO:0009725//response to hormone stimulus;GO:0006950//response to stress;GO:0031408//oxylipin biosynthetic process	gi|208611514|gb|ABW75772.2|/0/lipoxygenase [Camellia sinensis]
CL3367.Contig6_All	90.6785	75.5654	75.8919	68.0118	43.3847	58.7889	43.0317	36.389	48.8751	46.8297	51.1197	49.9287	38.5252	42.3073	33.1979	25.5993	K15718|1|2e-158|556|vvi:100252850|linoleate 9S-lipoxygenase [EC:1.13.11.58]	-	GO:0005506//iron ion binding;GO:0016165//lipoxygenase activity	GO:0031408//oxylipin biosynthetic process;GO:0055114//oxidation-reduction process	gi|16904543|emb|CAD10740.1|/6.5426e-160/lipoxygenase [Corylus avellana]
CL3367.Contig8_All	49.1942	34.0194	38.8013	28.9722	23.5367	32.1548	20.218	12.3976	40.074	28.488	46.2337	34.3947	23.322	29.2454	24.8458	13.0978	K15718|1|3e-142|502|vvi:100252850|linoleate 9S-lipoxygenase [EC:1.13.11.58]	-	GO:0016165//lipoxygenase activity;GO:0005506//iron ion binding	GO:0009753//response to jasmonic acid stimulus;GO:0055114//oxidation-reduction process;GO:0048364//root development;GO:0009611//response to wounding;GO:0009737//response to abscisic acid stimulus;GO:0009816//defense response to bacterium, incompatible interaction;GO:0031408//oxylipin biosynthetic process	gi|268636247|gb|ACZ17392.1|/4.7357e-143/lipoxygenase [Vitis vinifera]
CL3376.Contig1_All	1.17027	1.23675	0.905285	1.54051	1.15482	0.774329	0.981497	1.18283	6.61044	10.3541	6.00807	5.613	2.94452	7.03599	5.51051	6.62818	K14494|1|0.0|694|pop:POPTR_719856|DELLA protein	-	-	GO:0006351//transcription, DNA-dependent;GO:0080090//regulation of primary metabolic process;GO:0009739//response to gibberellin stimulus;GO:0048519//negative regulation of biological process;GO:0009755//hormone-mediated signaling pathway;GO:0009651//response to salt stress;GO:0010468//regulation of gene expression;GO:0010029//regulation of seed germination	gi|204022232|dbj|BAG71201.1|/0/DELLA 2 [Lactuca sativa]
CL3376.Contig4_All	7.11536	6.61265	7.47408	4.85213	12.1035	11.8031	11.8238	5.63375	0.162728	0.101171	-	0.0984627	-	0.140793	3.50138	3.20818	K14494|1|1e-176|618|pop:POPTR_719856|DELLA protein	-	-	GO:0006351//transcription, DNA-dependent;GO:0080090//regulation of primary metabolic process;GO:0009739//response to gibberellin stimulus;GO:0048519//negative regulation of biological process;GO:0009755//hormone-mediated signaling pathway;GO:0009651//response to salt stress;GO:0010468//regulation of gene expression;GO:0010029//regulation of seed germination	gi|204022232|dbj|BAG71201.1|/0/DELLA 2 [Lactuca sativa]
CL3383.Contig5_All	3.32935	6.86106	2.95423	1.81352	2.91204	2.00002	0.930766	5.5698	0.70134	0.67828	0.543855	1.22594	1.55304	1.34845	2.23564	1.43109	K01115|1|1e-06|52.4|bdi:100835966|phospholipase D [EC:3.1.4.4];K13412|2|4e-06|50.8|vcn:VOLCADRAFT_74309|calcium-dependent protein kinase [EC:2.7.11.1]	GO:0012505//endomembrane system;GO:0009506//plasmodesma;GO:0005886//plasma membrane;GO:0005783//endoplasmic reticulum	-	GO:0019745//pentacyclic triterpenoid biosynthetic process;GO:0016126//sterol biosynthetic process	gi|449443041|ref|XP_004139289.1|/2.24806e-140/PREDICTED: synaptotagmin-5-like [Cucumis sativus]
CL339.Contig3_All	25.5719	28.5994	16.3824	42.9941	68.7122	56.5453	50.8873	72.5917	26.3167	16.6898	14.5098	53.4741	62.1614	61.1531	55.926	66.2263	K13989|1|3e-127|452|gmx:100791885|Derlin-2/3	GO:0016021//integral to membrane;GO:0005789//endoplasmic reticulum membrane	-	GO:0006950//response to stress;GO:0006508//proteolysis	gi|460373844|ref|XP_004232723.1|/6.01451e-128/PREDICTED: derlin-2.2-like isoform 1 [Solanum lycopersicum]
CL3391.Contig3_All	3.42594	5.34079	6.66163	5.37082	5.48707	3.91094	5.35729	4.61307	2.25307	1.4786	1.68475	2.42361	2.21111	1.66057	2.19452	2.23111	K10849|1|5e-115|412|vvi:100244316|DNA excision repair protein ERCC-1	GO:0005634//nucleus	GO:0003684//damaged DNA binding;GO:0017108//5'-flap endonuclease activity	GO:0010332//response to gamma radiation;GO:0010213//non-photoreactive DNA repair;GO:0010224//response to UV-B;GO:0006284//base-excision repair;GO:0000724//double-strand break repair via homologous recombination;GO:0000956//nuclear-transcribed mRNA catabolic process;GO:0006294//nucleotide-excision repair, preincision complex assembly	gi|359487720|ref|XP_002281063.2|/6.38937e-114/PREDICTED: DNA excision repair protein ERCC-1-like [Vitis vinifera]
CL3393.Contig1_All	25.7488	56.9263	42.3177	55.7367	46.4987	25.5864	20.2588	57.4583	25.4419	213.716	51.1075	93.354	49.0541	40.8	33.4414	35.492	K05275|1|6e-36|150|zma:100272747|pyridoxine 4-dehydrogenase [EC:1.1.1.65];K00064|2|2e-20|98.6|smo:SELMODRAFT_124085|D-threo-aldose 1-dehydrogenase [EC:1.1.1.122]	GO:0009941//chloroplast envelope;GO:0005886//plasma membrane	GO:0050236//pyridoxine:NADP 4-dehydrogenase activity	GO:0046686//response to cadmium ion;GO:0055114//oxidation-reduction process	gi|62526573|gb|AAX84672.1|/4.84297e-138/aldo/keto reductase AKR [Manihot esculenta]
CL3396.Contig1_All	0.945598	1.27913	2.4096	1.37353	10.858	8.82525	3.9947	41.7893	0.944326	3.08231	1.29456	4.71396	5.4535	2.85962	6.0204	22.3153	K13993|1|5e-72|268|mtr:MTR_6g061850|HSP20 family protein	GO:0005737//cytoplasm	-	GO:0006950//response to stress	gi|18073562|emb|CAC84406.1|/6.98182e-82/17.6 kDa heat-shock protein [Helianthus annuus]
CL3396.Contig2_All	11.1374	10.6104	6.82323	24.7104	79.3936	84.1175	41.3125	170.644	10.0712	4.68031	5.1727	11.9415	35.3876	26.5224	24.5372	128.578	K13993|1|2e-72|270|mtr:MTR_6g061850|HSP20 family protein	GO:0005737//cytoplasm	-	GO:0006950//response to stress	gi|18073562|emb|CAC84406.1|/5.89443e-81/17.6 kDa heat-shock protein [Helianthus annuus]
CL3404.Contig1_All	110.497	127.103	158.065	113.03	122.58	138.529	141.934	155.998	56.5342	8.45495	32.7343	63.9479	64.2367	63.4251	76.585	43.0234	K03147|1|2e-81|298|pop:POPTR_879767|thiamine biosynthesis protein ThiC	GO:0009570//chloroplast stroma	GO:0080041//ADP-ribose pyrophosphohydrolase activity;GO:0051536//iron-sulfur cluster binding	GO:0006098//pentose-phosphate shunt;GO:0019760//glucosinolate metabolic process;GO:0043085//positive regulation of catalytic activity;GO:0019252//starch biosynthetic process;GO:0016045//detection of bacterium;GO:0019288//isopentenyl diphosphate biosynthetic process, mevalonate-independent pathway;GO:0000023//maltose metabolic process;GO:0010266//response to vitamin B1;GO:0009228//thiamine biosynt…	gi|460389516|ref|XP_004240398.1|/7.16502e-81/PREDICTED: phosphomethylpyrimidine synthase, chloroplastic-like [Solanum lycopersicum]
CL3404.Contig2_All	98.0401	186.306	157.092	67.7294	82.0682	48.3343	68.9574	78.8148	128.573	19.9172	66.1833	103.413	114.557	69.6208	93.1304	74.2489	K03147|1|0.0|1156|gmx:100787350|thiamine biosynthesis protein ThiC	GO:0009570//chloroplast stroma	GO:0080041//ADP-ribose pyrophosphohydrolase activity;GO:0051536//iron-sulfur cluster binding	GO:0006098//pentose-phosphate shunt;GO:0019760//glucosinolate metabolic process;GO:0043085//positive regulation of catalytic activity;GO:0019252//starch biosynthetic process;GO:0016045//detection of bacterium;GO:0019288//isopentenyl diphosphate biosynthetic process, mevalonate-independent pathway;GO:0000023//maltose metabolic process;GO:0010266//response to vitamin B1;GO:0009228//thiamine biosynt…	gi|449465814|ref|XP_004150622.1|/0/PREDICTED: phosphomethylpyrimidine synthase, chloroplastic-like [Cucumis sativus]
CL3405.Contig1_All	3.42619	23.3063	23.6159	22.0893	18.1997	12.7218	9.33764	25.9811	4.87997	21.1855	11.6601	24.9456	15.4343	10.9194	6.30274	7.81665	K05666|1|8e-27|120|olu:OSTLU_35503|ATP-binding cassette, subfamily C (CFTR/MRP), member 2	GO:0000325//plant-type vacuole;GO:0005774//vacuolar membrane;GO:0016021//integral to membrane;GO:0005794//Golgi apparatus;GO:0009506//plasmodesma;GO:0005886//plasma membrane	GO:0032440//2-alkenal reductase [NAD(P)] activity;GO:0008517//folic acid transporter activity;GO:0042626//ATPase activity, coupled to transmembrane movement of substances;GO:0005524//ATP binding	GO:0009611//response to wounding;GO:0009414//response to water deprivation;GO:0010118//stomatal movement;GO:0009624//response to nematode;GO:0006855//drug transmembrane transport;GO:0034976//response to endoplasmic reticulum stress;GO:0055114//oxidation-reduction process;GO:0006200//ATP catabolic process;GO:0009627//systemic acquired resistance	gi|255564132|ref|XP_002523063.1|/0/multidrug resistance-associated protein 2, 6 (mrp2, 6), abc-transoprter, putative [Ricinus communis]
CL3405.Contig3_All	1.84272	2.26728	1.66989	1.58036	2.53238	3.73564	3.15672	3.41072	3.52388	2.70207	4.62589	3.48261	4.78834	5.42021	5.08603	8.43829	K05666|1|4e-137|487|olu:OSTLU_35503|ATP-binding cassette, subfamily C (CFTR/MRP), member 2;K05658|3|3e-33|142|ath:AT3G28380|ATP-binding cassette, subfamily B (MDR/TAP), member 1	GO:0000325//plant-type vacuole;GO:0005774//vacuolar membrane;GO:0016021//integral to membrane;GO:0005794//Golgi apparatus;GO:0009506//plasmodesma;GO:0005886//plasma membrane	GO:0032440//2-alkenal reductase [NAD(P)] activity;GO:0008517//folic acid transporter activity;GO:0042626//ATPase activity, coupled to transmembrane movement of substances;GO:0005524//ATP binding	GO:0009611//response to wounding;GO:0009414//response to water deprivation;GO:0010118//stomatal movement;GO:0009624//response to nematode;GO:0006855//drug transmembrane transport;GO:0034976//response to endoplasmic reticulum stress;GO:0015884//folic acid transport;GO:0055114//oxidation-reduction process;GO:0006200//ATP catabolic process;GO:0009627//systemic acquired resistance	gi|462395076|gb|EMJ00875.1|/0/hypothetical protein PRUPE_ppa000182mg [Prunus persica]
CL3405.Contig4_All	15.56	37.0159	32.275	36.7316	50.2049	46.8893	35.7121	66.5673	21.46	36.8582	24.8576	47.9323	50.9087	42.0394	31.9917	55.9682	K05666|1|0.0|703|olu:OSTLU_35503|ATP-binding cassette, subfamily C (CFTR/MRP), member 2;K05658|2|6e-67|255|pop:POPTR_258774|ATP-binding cassette, subfamily B (MDR/TAP), member 1	GO:0000325//plant-type vacuole;GO:0005774//vacuolar membrane;GO:0016021//integral to membrane;GO:0005794//Golgi apparatus;GO:0009506//plasmodesma;GO:0005886//plasma membrane	GO:0032440//2-alkenal reductase [NAD(P)] activity;GO:0008517//folic acid transporter activity;GO:0042626//ATPase activity, coupled to transmembrane movement of substances;GO:0005524//ATP binding	GO:0009611//response to wounding;GO:0009414//response to water deprivation;GO:0010118//stomatal movement;GO:0009624//response to nematode;GO:0006855//drug transmembrane transport;GO:0034976//response to endoplasmic reticulum stress;GO:0015884//folic acid transport;GO:0055114//oxidation-reduction process;GO:0006200//ATP catabolic process;GO:0009627//systemic acquired resistance	gi|462395076|gb|EMJ00875.1|/0/hypothetical protein PRUPE_ppa000182mg [Prunus persica]
CL341.Contig1_All	16.1041	78.8922	42.8614	105.326	125.354	115.49	83.4943	80.5412	8.01313	29.1574	18.7956	84.722	39.8861	53.7611	43.8268	43.4641	K08248|1|4e-138|490|pop:POPTR_421315|mandelonitrile lyase [EC:4.1.2.10]	-	GO:0050660//flavin adenine dinucleotide binding;GO:0046593//mandelonitrile lyase activity	GO:0046202//cyanide biosynthetic process;GO:0006952//defense response;GO:0050898//nitrile metabolic process	gi|462424277|gb|EMJ28540.1|/1.11328e-139/hypothetical protein PRUPE_ppa015533mg, partial [Prunus persica]
CL3442.Contig1_All	2.57057	6.16422	3.95576	4.58249	4.15083	1.26954	3.13588	3.2253	0.35006	1.19702	2.79211	5.50714	3.3297	1.41341	2.04577	0.18908	K08233|1|9e-70|261|ath:AT2G23600|polyneuridine-aldehyde esterase [EC:3.1.1.78]	-	GO:0016298//lipase activity;GO:0080031//methyl salicylate esterase activity	GO:0009862//systemic acquired resistance, salicylic acid mediated signaling pathway;GO:0032787//monocarboxylic acid metabolic process	gi|224096834|ref|XP_002310754.1|/3.84893e-85/predicted protein [Populus trichocarpa]
CL3442.Contig6_All	-	1.19792	0.902647	1.02906	3.81325	1.18423	2.37669	2.86422	0.442187	0.219933	0.264518	0.85618	0.560798	0.61213	1.2216	1.62412	K08233|1|9e-73|271|ath:AT2G23600|polyneuridine-aldehyde esterase [EC:3.1.1.78]	-	GO:0016298//lipase activity;GO:0080031//methyl salicylate esterase activity	GO:0009862//systemic acquired resistance, salicylic acid mediated signaling pathway;GO:0032787//monocarboxylic acid metabolic process	gi|224096834|ref|XP_002310754.1|/3.12889e-87/predicted protein [Populus trichocarpa]
CL3451.Contig2_All	0.119206	0.120939	0.260369	0.389593	3.33646	0.896678	0.710947	19.6433	0.267852	-	0.267051	0.108047	0.80881	1.75097	2.56147	5.30481	K03098|1|2e-89|327|rcu:RCOM_0700620|outer membrane lipoprotein Blc	GO:0005773//vacuole;GO:0005886//plasma membrane;GO:0005783//endoplasmic reticulum;GO:0005739//mitochondrion	GO:0005215//transporter activity	GO:0042538//hyperosmotic salinity response;GO:0009409//response to cold;GO:0006810//transport;GO:0009408//response to heat;GO:0009416//response to light stimulus	gi|77744871|gb|ABB02389.1|/7.29212e-89/temperature-induced lipocalin' [Populus balsamifera]
CL3457.Contig1_All	10.0663	1.61252	2.31439	0.865762	1.42584	1.10701	0.592456	4.43164	0.198409	0.986839	0.395631	-	0.359471	0.457771	-	0.857343	-	-	-	GO:0009695//jasmonic acid biosynthetic process;GO:0009753//response to jasmonic acid stimulus;GO:0035556//intracellular signal transduction;GO:0030968//endoplasmic reticulum unfolded protein response;GO:0009611//response to wounding;GO:0010200//response to chitin;GO:0009738//abscisic acid mediated signaling pathway;GO:0009620//response to fungus	gi|357111314|ref|XP_003557459.1|/2.91431e-13/PREDICTED: uncharacterized protein LOC100826478 [Brachypodium distachyon]
CL3457.Contig2_All	263.942	64.9241	131.916	81.475	63.6328	78.4022	55.1799	62.5578	55.823	83.0558	44.141	40.5325	47.4304	49.0755	34.9754	42.4208	-	-	-	GO:0009695//jasmonic acid biosynthetic process;GO:0009753//response to jasmonic acid stimulus;GO:0035556//intracellular signal transduction;GO:0030968//endoplasmic reticulum unfolded protein response;GO:0009611//response to wounding;GO:0010200//response to chitin;GO:0009738//abscisic acid mediated signaling pathway;GO:0009620//response to fungus	gi|359482285|ref|XP_003632749.1|/1.16087e-14/PREDICTED: uncharacterized protein LOC100267578 [Vitis vinifera]
CL3457.Contig3_All	6.95504	0.784017	0.421977	-	0.415951	2.58353	-	-	-	0.359856	-	-	-	1.00157	-	-	-	-	-	GO:0009695//jasmonic acid biosynthetic process;GO:0009753//response to jasmonic acid stimulus;GO:0035556//intracellular signal transduction;GO:0030968//endoplasmic reticulum unfolded protein response;GO:0009611//response to wounding;GO:0010200//response to chitin;GO:0009738//abscisic acid mediated signaling pathway;GO:0009620//response to fungus	gi|359482285|ref|XP_003632749.1|/1.67999e-13/PREDICTED: uncharacterized protein LOC100267578 [Vitis vinifera]
CL3462.Contig4_All	88.3984	84.9866	55.064	40.3493	43.609	42.0199	53.0124	60.449	82.1932	58.6131	42.2431	32.456	61.4508	48.8156	50.7199	46.3563	K06694|1|2e-13|75.5|gmx:100499930|26S proteasome non-ATPase regulatory subunit 10	-	GO:0004842//ubiquitin-protein ligase activity;GO:0008270//zinc ion binding	GO:0042742//defense response to bacterium;GO:0051865//protein autoubiquitination	gi|62869545|gb|AAY17949.1|/0/ring zinc finger protein [Artemisia desertorum]
CL3474.Contig1_All	1.36047	2.00764	0.540279	3.9074	10.6513	9.71676	5.44	34.5536	0.463173	3.45557	0.738861	3.36306	6.2098	3.09905	3.83875	18.9134	K13993|1|1e-67|254|vvi:100245734|HSP20 family protein	-	GO:0051082//unfolded protein binding	GO:0006457//protein folding;GO:0009644//response to high light intensity;GO:0042542//response to hydrogen peroxide;GO:0006972//hyperosmotic response;GO:0009408//response to heat	gi|1170365|sp|P46516.1|HSP21_HELAN/4.77658e-74/RecName: Full=17.9 kDa class II heat shock protein
CL3474.Contig2_All	0.13732	0.139317	-	0.598394	12.2695	10.5589	4.60678	29.0607	0.514259	0.25578	-	-	2.70198	1.77975	2.07643	34.4434	K13993|1|1e-61|234|vvi:100268056|HSP20 family protein	-	-	GO:0006950//response to stress	gi|1170365|sp|P46516.1|HSP21_HELAN/7.04594e-87/RecName: Full=17.9 kDa class II heat shock protein
CL3496.Contig1_All	4.6057	12.1945	14.1695	10.2186	15.5392	16.0079	15.6604	16.4907	8.70821	12.9205	13.3798	20.211	16.5395	16.1607	13.7677	13.5882	K01703|1|0.0|842|vvi:100251885|3-isopropylmalate/(R)-2-methylmalate dehydratase large subunit [EC:4.2.1.33 4.2.1.35]	GO:0009570//chloroplast stroma	GO:0003861//3-isopropylmalate dehydratase activity;GO:0051539//4 iron, 4 sulfur cluster binding;GO:0050486//intramolecular transferase activity, transferring hydroxy groups	GO:0009651//response to salt stress;GO:0008652//cellular amino acid biosynthetic process;GO:0000023//maltose metabolic process;GO:0019252//starch biosynthetic process;GO:0006096//glycolysis;GO:0006094//gluconeogenesis;GO:0046686//response to cadmium ion;GO:0019761//glucosinolate biosynthetic process	gi|462424661|gb|EMJ28924.1|/0/hypothetical protein PRUPE_ppa004448mg [Prunus persica]
CL3496.Contig4_All	11.8359	20.3743	34.9638	25.7885	33.5245	52.8674	40.7194	24.3453	32.4082	18.2514	46.3659	45.8139	43.9054	42.8349	40.3034	44.6648	K01703|1|2e-174|609|gmx:100780547|3-isopropylmalate/(R)-2-methylmalate dehydratase large subunit [EC:4.2.1.33 4.2.1.35]	GO:0009570//chloroplast stroma	GO:0003861//3-isopropylmalate dehydratase activity;GO:0051539//4 iron, 4 sulfur cluster binding;GO:0050486//intramolecular transferase activity, transferring hydroxy groups	GO:0008652//cellular amino acid biosynthetic process;GO:0046686//response to cadmium ion;GO:0019761//glucosinolate biosynthetic process	gi|462424661|gb|EMJ28924.1|/1.29733e-173/hypothetical protein PRUPE_ppa004448mg [Prunus persica]
CL3507.Contig3_All	1.04723	1.48743	5.48964	2.96625	3.15656	0.875262	2.96671	20.1474	5.33368	3.12099	5.94334	14.4278	16.9109	12.1249	10.6679	9.15113	K00517|1|5e-48|188|ath:AT4G31940|[EC:1.14.-.-];K05280|3|1e-36|150|ath:AT5G07990|flavonoid 3'-monooxygenase [EC:1.14.13.21]	GO:0009507//chloroplast	GO:0097008//(3E)-4,8-dimethyl-1,3,7-nonatriene synthase activity;GO:0016711//flavonoid 3'-monooxygenase activity;GO:0009055//electron carrier activity;GO:0005506//iron ion binding;GO:0097007//4,8,12-trimethyltrideca-1,3,7,11-tetraene synthase activity;GO:0020037//heme binding;GO:0019825//oxygen binding	GO:0046246//terpene biosynthetic process;GO:0055114//oxidation-reduction process	gi|255580537|ref|XP_002531093.1|/2.71992e-64/cytochrome P450, putative [Ricinus communis]
CL3514.Contig1_All	0.262215	-	-	1.04742	0.564551	0.219157	-	0.0731117	1.8985	0.732624	1.76229	1.50524	2.31287	2.56773	1.73902	1.55586	K14431|1|3e-12|58.9|aly:ARALYDRAFT_487498|transcription factor TGA	-	GO:0043565//sequence-specific DNA binding;GO:0003700//sequence-specific DNA binding transcription factor activity	GO:0006355//regulation of transcription, DNA-dependent;GO:0009410//response to xenobiotic stimulus;GO:0030968//endoplasmic reticulum unfolded protein response	gi|470147750|ref|XP_004309443.1|/1.31891e-14/PREDICTED: transcription factor HBP-1b(c1)-like [Fragaria vesca subsp. vesca]
CL3524.Contig1_All	1.27623	5.86971	4.36715	3.98566	6.68616	3.9111	5.13777	8.11324	3.82355	1.82251	3.68505	10.6423	5.7151	6.32225	5.21385	4.75005	K05278|1|4e-45|177|zma:100272992|flavonol synthase [EC:1.14.11.23]	GO:0005737//cytoplasm	GO:0016706//oxidoreductase activity, acting on paired donors, with incorporation or reduction of molecular oxygen, 2-oxoglutarate as one donor, and incorporation of one atom each of oxygen into both donors	GO:0009813//flavonoid biosynthetic process	gi|224120306|ref|XP_002331015.1|/1.13958e-95/predicted protein [Populus trichocarpa]
CL3528.Contig2_All	-	-	-	-	-	-	0.831667	-	2.13531	1.15441	1.75868	1.68525	2.35485	2.142	1.38106	2.70789	K09286|1|3e-50|196|pop:POPTR_707534|EREBP-like factor	-	GO:0005515//protein binding	GO:0009725//response to hormone stimulus;GO:0009628//response to abiotic stimulus;GO:0045892//negative regulation of transcription, DNA-dependent;GO:0006950//response to stress	gi|310892562|gb|ADP37423.1|/3.21885e-54/ethylene-responsive-element-binding factor 8 [Petunia x hybrida]
CL3548.Contig2_All	1.31266	22.1554	19.1575	12.0902	16.5716	8.67712	6.93912	16.6696	15.9095	7.44622	12.5648	44.5628	32.063	34.6443	52.2337	20.8556	K09873|1|2e-113|407|osa:4324303|aquaporin TIP	GO:0016021//integral to membrane;GO:0009941//chloroplast envelope;GO:0009705//plant-type vacuole membrane;GO:0000326//protein storage vacuole;GO:0042807//central vacuole;GO:0043674//columella;GO:0005783//endoplasmic reticulum;GO:0005886//plasma membrane	GO:0015204//urea transmembrane transporter activity	GO:0042742//defense response to bacterium;GO:0071918//urea transmembrane transport;GO:0080170//hydrogen peroxide transmembrane transport;GO:0006833//water transport;GO:0030104//water homeostasis	gi|444300800|gb|AGD98709.1|/6.5693e-122/aquaporin protein 6 [Camellia sinensis]
CL3553.Contig1_All	8.36913	15.0161	3.72367	3.12357	6.1731	6.02333	4.44834	7.908	17.2962	9.16563	5.26591	8.77976	8.88572	11.3156	9.80578	9.15418	K00517|1|1e-98|358|aly:ARALYDRAFT_323436|[EC:1.14.-.-];K10523|3|2e-12|72.4|osa:4344139|speckle-type POZ protein;K04498|5|2e-09|62.4|pop:POPTR_803030|E1A/CREB-binding protein [EC:2.3.1.48]	GO:0005737//cytoplasm;GO:0005634//nucleus	GO:0005516//calmodulin binding;GO:0003712//transcription cofactor activity;GO:0008270//zinc ion binding;GO:0004402//histone acetyltransferase activity	GO:0006355//regulation of transcription, DNA-dependent;GO:0009553//embryo sac development;GO:0009751//response to salicylic acid stimulus;GO:0009733//response to auxin stimulus;GO:0009555//pollen development;GO:0016573//histone acetylation;GO:0042542//response to hydrogen peroxide	gi|255540423|ref|XP_002511276.1|/5.5678e-119/protein binding protein, putative [Ricinus communis]
CL3553.Contig3_All	0.48578	3.12134	3.62522	0.970229	0.261472	1.15036	0.42251	0.338617	5.94281	5.12743	10.5804	1.83462	0.988805	1.11929	2.51294	0.720596	K00517|1|7e-101|365|ath:AT3G48360|[EC:1.14.-.-];K04498|3|1e-09|63.2|pop:POPTR_803030|E1A/CREB-binding protein [EC:2.3.1.48];K10523|5|1e-09|62.8|aly:ARALYDRAFT_488784|speckle-type POZ protein	GO:0005737//cytoplasm;GO:0005634//nucleus	GO:0005516//calmodulin binding;GO:0003712//transcription cofactor activity;GO:0008270//zinc ion binding;GO:0004402//histone acetyltransferase activity	GO:0009743//response to carbohydrate stimulus;GO:0006355//regulation of transcription, DNA-dependent;GO:0009553//embryo sac development;GO:0009751//response to salicylic acid stimulus;GO:0007623//circadian rhythm;GO:0009733//response to auxin stimulus;GO:0051973//positive regulation of telomerase activity;GO:0009555//pollen development;GO:0010167//response to nitrate;GO:0080134//regulation of res…	gi|255540423|ref|XP_002511276.1|/1.70145e-117/protein binding protein, putative [Ricinus communis]
CL3561.Contig1_All	15.6024	15.7535	18.8329	14.395	23.6269	20.5899	19.7571	22.7922	12.6925	6.39638	8.30628	15.6305	16.4111	11.7395	14.1994	12.0805	K09506|1|9e-31|133|gmx:100795949|DnaJ homolog subfamily A member 5	GO:0005622//intracellular	GO:0008270//zinc ion binding	GO:0006950//response to stress	gi|470102544|ref|XP_004287712.1|/4.588e-47/PREDICTED: uncharacterized protein LOC101294878 [Fragaria vesca subsp. vesca]
CL3561.Contig2_All	11.2732	10.0592	9.78986	6.2146	8.62656	7.8328	4.35401	4.88528	4.7813	6.45124	4.25987	3.57014	4.23914	4.34217	1.83759	4.50573	K09506|1|1e-31|134|gmx:100795949|DnaJ homolog subfamily A member 5	GO:0005622//intracellular	GO:0008270//zinc ion binding	GO:0006950//response to stress	gi|328796711|gb|AEB40394.1|/1.02153e-48/DNAJ heat shock N-terminal domain-containing protein [Helianthus annuus]
CL3574.Contig1_All	8.6674	5.6341	4.47776	4.806	2.29071	4.85833	3.13406	3.69013	3.96506	10.634	4.99963	2.7755	2.21851	1.97314	2.06524	4.03138	K00102|1|2e-08|59.7|olu:OSTLU_46355|D-lactate dehydrogenase (cytochrome) [EC:1.1.2.4];K00279|3|2e-07|56.6|gmx:100777568|cytokinin dehydrogenase [EC:1.5.99.12]	GO:0043231//intracellular membrane-bounded organelle;GO:0044444//cytoplasmic part;GO:0071944//cell periphery	GO:0050660//flavin adenine dinucleotide binding;GO:0008762//UDP-N-acetylmuramate dehydrogenase activity;GO:0050468	GO:0055114//oxidation-reduction process	gi|356510760|ref|XP_003524102.1|/0/PREDICTED: reticuline oxidase-like protein-like [Glycine max]
CL3574.Contig3_All	5.63397	4.36629	1.96549	2.72788	2.61131	4.31641	2.27508	1.50543	3.69232	4.59118	1.51926	1.27665	1.3804	1.41983	1.18322	3.35558	-	GO:0043231//intracellular membrane-bounded organelle;GO:0044444//cytoplasmic part;GO:0071944//cell periphery	GO:0050660//flavin adenine dinucleotide binding;GO:0008762//UDP-N-acetylmuramate dehydrogenase activity;GO:0050468	GO:0055114//oxidation-reduction process	gi|255564321|ref|XP_002523157.1|/4.9902e-112/Reticuline oxidase precursor, putative [Ricinus communis]
CL3574.Contig5_All	13.2896	12.9008	5.42953	8.12428	2.676	3.83562	2.28085	2.31924	6.23008	26.98	6.21144	6.06613	2.72456	3.05656	3.04359	4.25471	-	GO:0005829//cytosol;GO:0005739//mitochondrion;GO:0009506//plasmodesma;GO:0009505//plant-type cell wall;GO:0009507//chloroplast;GO:0005773//vacuole;GO:0005886//plasma membrane;GO:0048046//apoplast	GO:0050468;GO:0009055//electron carrier activity;GO:0050660//flavin adenine dinucleotide binding;GO:0008762//UDP-N-acetylmuramate dehydrogenase activity	GO:0006979//response to oxidative stress;GO:0010363//regulation of plant-type hypersensitive response;GO:0055114//oxidation-reduction process;GO:0009611//response to wounding;GO:0002679//respiratory burst involved in defense response;GO:0010200//response to chitin;GO:0006612//protein targeting to membrane;GO:0006944//cellular membrane fusion;GO:0043069//negative regulation of programmed cell deat…	gi|255564321|ref|XP_002523157.1|/5.47826e-119/Reticuline oxidase precursor, putative [Ricinus communis]
CL3593.Contig2_All	3.47452	2.82003	1.89726	3.02815	2.99227	2.17798	2.20173	1.59848	-	-	-	-	-	-	-	-	K03386|1|2e-65|246|ath:AT1G60740|peroxiredoxin (alkyl hydroperoxide reductase subunit C) [EC:1.11.1.15];K11187|2|2e-35|146|cre:CHLREDRAFT_196639|peroxiredoxin 5, atypical 2-Cys peroxiredoxin [EC:1.11.1.15]	GO:0009507//chloroplast;GO:0005886//plasma membrane	GO:0051920//peroxiredoxin activity;GO:0004601//peroxidase activity	GO:0046686//response to cadmium ion;GO:0055114//oxidation-reduction process	gi|342160846|gb|AEL16459.1|/2.94957e-70/type II peroxiredoxin C [Vitis vinifera]
CL3593.Contig3_All	0.685342	3.3027	3.92941	1.86655	2.02887	1.1456	1.14958	2.00644	2.18159	2.71268	2.94273	8.38604	9.18383	5.32946	5.3179	8.3178	K03386|1|6e-66|248|ath:AT1G60740|peroxiredoxin (alkyl hydroperoxide reductase subunit C) [EC:1.11.1.15];K11187|2|8e-36|148|cre:CHLREDRAFT_196639|peroxiredoxin 5, atypical 2-Cys peroxiredoxin [EC:1.11.1.15]	GO:0009507//chloroplast;GO:0005886//plasma membrane	GO:0051920//peroxiredoxin activity;GO:0004601//peroxidase activity	GO:0046686//response to cadmium ion;GO:0055114//oxidation-reduction process	gi|342160846|gb|AEL16459.1|/1.04611e-70/type II peroxiredoxin C [Vitis vinifera]
CL36.Contig13_All	0.439425	0.66872	1.11975	0.478716	1.02492	0.673323	0.98278	4.34953	1.09708	1.15954	0.765662	1.32764	1.88828	0.759361	3.61371	1.77773	K13126|1|0.0|802|rcu:RCOM_1589620|polyadenylate-binding protein	-	GO:0003723//RNA binding;GO:0000166//nucleotide binding	GO:0046686//response to cadmium ion;GO:0009651//response to salt stress	gi|386780450|dbj|BAM15222.1|/0/poly(A)-binding protein [Nicotiana tabacum]
CL36.Contig9_All	72.5051	88.7973	96.4117	93.9381	81.4252	69.9011	102.185	79.3128	0.242797	0.301904	0.403452	0.342792	0.219946	0.373456	0.472974	10.6226	K13126|1|0.0|1008|rcu:RCOM_0812530|polyadenylate-binding protein	-	GO:0003723//RNA binding;GO:0000166//nucleotide binding	GO:0046686//response to cadmium ion;GO:0009651//response to salt stress	gi|255555393|ref|XP_002518733.1|/0/polyadenylate-binding protein, putative [Ricinus communis]
CL3610.Contig7_All	1.03471	0.679254	0.598239	0.464154	2.03118	0.864803	1.13439	0.814594	0.501465	1.13371	0.590868	2.15155	1.65189	2.57692	1.06567	1.92064	K00011|1|3e-09|62.0|ath:AT2G37790|aldehyde reductase [EC:1.1.1.21];K00002|2|8e-08|57.4|osa:4338987|alcohol dehydrogenase (NADP+) [EC:1.1.1.2]	GO:0009507//chloroplast	GO:0070401//NADP+ binding;GO:0008106//alcohol dehydrogenase (NADP+) activity;GO:0016229//steroid dehydrogenase activity	GO:0009414//response to water deprivation;GO:0009409//response to cold;GO:0009651//response to salt stress;GO:0055114//oxidation-reduction process	gi|28393400|gb|AAO42123.1|/6.38927e-09/putative aldo/keto reductase [Arabidopsis thaliana]
CL3613.Contig1_All	3.91643	12.9134	13.4254	9.48136	29.5123	17.5486	19.0593	33.6697	7.57787	1.11451	5.36176	15.777	26.3515	12.5018	19.3073	14.6999	K09338|1|9e-68|255|aly:ARALYDRAFT_477377|homeobox-leucine zipper protein	-	GO:0043565//sequence-specific DNA binding;GO:0042803//protein homodimerization activity	GO:0009630//gravitropism;GO:0009651//response to salt stress;GO:0015706//nitrate transport;GO:0009965//leaf morphogenesis;GO:0009637//response to blue light;GO:0015996//chlorophyll catabolic process;GO:0010228//vegetative to reproductive phase transition of meristem;GO:0010167//response to nitrate;GO:0045893//positive regulation of transcription, DNA-dependent	gi|296087684|emb|CBI34940.3|/3.54636e-79/unnamed protein product [Vitis vinifera]
CL3613.Contig3_All	1.54404	2.01406	2.16803	1.4418	7.59847	5.71505	3.61771	5.9042	-	-	-	-	-	0.190588	0.526637	0.356945	K09338|1|2e-48|189|aly:ARALYDRAFT_477377|homeobox-leucine zipper protein	GO:0005634//nucleus	GO:0003700//sequence-specific DNA binding transcription factor activity;GO:0000976//transcription regulatory region sequence-specific DNA binding;GO:0042803//protein homodimerization activity	GO:0009630//gravitropism;GO:0009651//response to salt stress;GO:0015706//nitrate transport;GO:0009965//leaf morphogenesis;GO:0009637//response to blue light;GO:0015996//chlorophyll catabolic process;GO:0010228//vegetative to reproductive phase transition of meristem;GO:0010167//response to nitrate;GO:0045893//positive regulation of transcription, DNA-dependent	gi|296087684|emb|CBI34940.3|/5.65098e-50/unnamed protein product [Vitis vinifera]
CL3622.Contig3_All	29.8124	15.4189	15.0805	19.1599	17.557	28.6091	31.5255	15.7803	35.8557	26.5747	23.611	16.067	16.118	21.0298	24.2125	22.2782	K05658|1|0.0|2205|vvi:100262262|ATP-binding cassette, subfamily B (MDR/TAP), member 1	GO:0009506//plasmodesma;GO:0005886//plasma membrane;GO:0016021//integral to membrane	GO:0010329//auxin efflux transmembrane transporter activity;GO:0005524//ATP binding;GO:0008559//xenobiotic-transporting ATPase activity;GO:0015408;GO:0005516//calmodulin binding	GO:0009793//embryo development ending in seed dormancy;GO:0043481//anthocyanin accumulation in tissues in response to UV light;GO:0048765//root hair cell differentiation;GO:0048443//stamen development;GO:0006200//ATP catabolic process;GO:0010090//trichome morphogenesis;GO:0010315//auxin efflux;GO:0010048//vernalization response;GO:0009637//response to blue light;GO:0009624//response to nematode;G…	gi|225441205|ref|XP_002266505.1|/0/PREDICTED: ABC transporter B family member 1-like [Vitis vinifera]
CL3622.Contig4_All	19.6447	6.53714	6.86526	9.41653	7.61312	8.66915	8.20132	3.68081	32.1347	11.4165	13.8482	9.40147	10.983	14.5296	16.3846	15.5133	K05658|1|1e-121|433|vvi:100262262|ATP-binding cassette, subfamily B (MDR/TAP), member 1	GO:0009506//plasmodesma;GO:0005886//plasma membrane;GO:0016021//integral to membrane	GO:0010329//auxin efflux transmembrane transporter activity;GO:0005524//ATP binding;GO:0008559//xenobiotic-transporting ATPase activity;GO:0015408;GO:0005516//calmodulin binding	GO:0009793//embryo development ending in seed dormancy;GO:0043481//anthocyanin accumulation in tissues in response to UV light;GO:0048765//root hair cell differentiation;GO:0048443//stamen development;GO:0006200//ATP catabolic process;GO:0010090//trichome morphogenesis;GO:0010315//auxin efflux;GO:0010048//vernalization response;GO:0009637//response to blue light;GO:0009624//response to nematode;G…	gi|225441205|ref|XP_002266505.1|/1.71464e-120/PREDICTED: ABC transporter B family member 1-like [Vitis vinifera]
CL3641.Contig2_All	13.8171	3.76092	2.39226	6.97557	0.725568	0.140832	0.125618	0.704731	2.52412	8.31727	4.27817	2.29092	1.94358	1.7471	1.34101	1.09069	-	-	-	GO:0031323//regulation of cellular metabolic process;GO:0048507//meristem development;GO:0006950//response to stress;GO:0007389//pattern specification process	gi|460402156|ref|XP_004246580.1|/4.4635e-40/PREDICTED: uncharacterized protein LOC101248512 [Solanum lycopersicum]
CL3674.Contig2_All	5.57113	7.57172	5.51024	5.15315	6.11049	5.88626	7.28788	11.5183	21.8084	16.9362	20.3303	23.1521	26.2461	25.5216	25.8497	29.0873	-	GO:0016023//cytoplasmic membrane-bounded vesicle;GO:0005783//endoplasmic reticulum;GO:0005618//cell wall;GO:0005794//Golgi apparatus;GO:0009507//chloroplast	-	GO:0009651//response to salt stress	gi|255555311|ref|XP_002518692.1|/6.27004e-111/conserved hypothetical protein [Ricinus communis]
CL3674.Contig3_All	23.988	22.4476	22.2497	30.19	28.0635	28.5628	31.6017	38.1147	13.0444	6.01871	9.16101	14.495	13.526	11.2624	13.4245	10.7237	-	GO:0016023//cytoplasmic membrane-bounded vesicle;GO:0005783//endoplasmic reticulum;GO:0005618//cell wall;GO:0005794//Golgi apparatus;GO:0009507//chloroplast	-	GO:0009651//response to salt stress	gi|255555311|ref|XP_002518692.1|/5.20224e-107/conserved hypothetical protein [Ricinus communis]
CL3716.Contig2_All	50.6023	23.6713	16.1487	30.5181	6.87918	8.01144	7.97694	10.3798	17.6425	17.6468	9.65492	15.76	7.20957	8.98846	10.2305	11.4833	K10712|1|3e-83|307|gmx:100797790|cysteamine dioxygenase [EC:1.13.11.19]	GO:0005634//nucleus	GO:0016702//oxidoreductase activity, acting on single donors with incorporation of molecular oxygen, incorporation of two atoms of oxygen	GO:0001666//response to hypoxia;GO:0009862//systemic acquired resistance, salicylic acid mediated signaling pathway;GO:0010089//xylem development;GO:0010310//regulation of hydrogen peroxide metabolic process;GO:0044036//cell wall macromolecule metabolic process	gi|462411928|gb|EMJ16977.1|/4.87147e-89/hypothetical protein PRUPE_ppa009667mg [Prunus persica]
CL3716.Contig4_All	3.3569	0.544913	0.806534	1.90167	-	-	0.200207	0.0561589	1.81029	3.00132	0.902437	1.21707	0.182212	0.464079	0.427452	0.434579	K10712|1|2e-82|304|gmx:100797790|cysteamine dioxygenase [EC:1.13.11.19]	-	GO:0016702//oxidoreductase activity, acting on single donors with incorporation of molecular oxygen, incorporation of two atoms of oxygen	GO:0001666//response to hypoxia;GO:0009862//systemic acquired resistance, salicylic acid mediated signaling pathway;GO:0010089//xylem development;GO:0010310//regulation of hydrogen peroxide metabolic process;GO:0044036//cell wall macromolecule metabolic process	gi|462411928|gb|EMJ16977.1|/2.10541e-88/hypothetical protein PRUPE_ppa009667mg [Prunus persica]
CL3720.Contig1_All	5.04555	17.063	13.0868	2.29029	11.3157	18.0981	6.42587	72.8028	7.71562	8.81073	8.00652	4.57325	7.98795	3.08802	14.2215	53.0716	K13993|1|4e-65|244|rcu:RCOM_0497680|HSP20 family protein	GO:0005737//cytoplasm	-	GO:0006950//response to stress	gi|255579096|ref|XP_002530396.1|/4.63948e-64/heat-shock protein, putative [Ricinus communis]
CL3720.Contig2_All	8.88808	15.7803	19.4133	2.76651	16.0606	19.3673	7.5727	63.7252	3.80406	7.39081	12.0892	2.87718	3.87679	4.66265	12.3787	25.9407	K13993|1|7e-38|153|rcu:RCOM_0497680|HSP20 family protein	-	-	GO:0006950//response to stress	gi|255579096|ref|XP_002530396.1|/1.08138e-36/heat-shock protein, putative [Ricinus communis]
CL3741.Contig1_All	3.26733	2.44537	4.03621	2.56749	4.43986	3.04417	3.27437	3.44988	1.08319	0.848036	1.67992	1.06808	0.436108	1.29585	0.809926	1.08346	K04368|1|5e-67|254|aly:ARALYDRAFT_495747|mitogen-activated protein kinase kinase 1 [EC:2.7.12.2]	GO:0005886//plasma membrane	GO:0004707//MAP kinase activity;GO:0004708//MAP kinase kinase activity;GO:0005524//ATP binding	GO:0009864//induced systemic resistance, jasmonic acid mediated signaling pathway;GO:0006468//protein phosphorylation;GO:0009866//induced systemic resistance, ethylene mediated signaling pathway;GO:0009814//defense response, incompatible interaction;GO:0000165//MAPK cascade	gi|224055557|ref|XP_002298538.1|/0/predicted protein [Populus trichocarpa]
CL3744.Contig2_All	0.634863	2.25433	2.08	0.691629	0.797337	1.14966	1.41988	2.92074	1.10952	1.57671	0.553099	5.08301	8.25613	4.57123	4.7999	5.9929	K08243|1|8e-86|315|gmx:547911|6'-deoxychalcone synthase [EC:2.3.1.170];K00011|3|3e-61|233|ath:AT2G37790|aldehyde reductase [EC:1.1.1.21];K00002|4|4e-58|223|osa:4338987|alcohol dehydrogenase (NADP+) [EC:1.1.1.2];K00085|5|2e-48|191|ath:AT2G21260|aldose-6-phosphate reductase (NADPH2) [EC:1.1.1.200]	-	GO:0016491//oxidoreductase activity	GO:0006826//iron ion transport;GO:0055114//oxidation-reduction process	gi|225424508|ref|XP_002285227.1|/4.58903e-106/PREDICTED: probable NAD(P)H-dependent oxidoreductase 1 [Vitis vinifera]
CL3744.Contig3_All	23.8015	51.8726	48.1363	34.8931	80.4523	57.5508	63.5285	58.253	1.83407	2.64545	1.90173	55.6651	10.8991	1.18484	7.95111	6.97416	K08243|1|4e-85|313|gmx:547911|6'-deoxychalcone synthase [EC:2.3.1.170];K00011|3|2e-62|238|ath:AT2G37790|aldehyde reductase [EC:1.1.1.21];K00002|4|4e-57|220|osa:4338987|alcohol dehydrogenase (NADP+) [EC:1.1.1.2];K00085|5|4e-46|183|ath:AT2G21260|aldose-6-phosphate reductase (NADPH2) [EC:1.1.1.200]	-	GO:0016491//oxidoreductase activity	GO:0006826//iron ion transport;GO:0055114//oxidation-reduction process	gi|112950121|gb|ABI26713.1|/2.8412e-104/galacturonic acid reductase [Vitis vinifera]
CL3752.Contig1_All	10.5148	13.6132	19.71	9.57431	12.4174	9.31284	9.41831	10.5019	10.9317	1.24236	6.21124	8.03695	11.6598	11.865	12.3649	8.38071	K01051|1|2e-07|55.5|gmx:100776781|pectinesterase [EC:3.1.1.11]	GO:0005886//plasma membrane	-	GO:0045492//xylan biosynthetic process;GO:0010413//glucuronoxylan metabolic process	gi|224145323|ref|XP_002325602.1|/3.28963e-148/predicted protein [Populus trichocarpa]
CL3752.Contig2_All	2.2637	2.89811	2.23674	0.645886	2.37886	1.44151	2.89303	1.3976	12.9988	8.2322	12.3562	15.7794	24.0262	23.378	22.0905	16.8769	K01051|1|3e-07|55.5|gmx:100776781|pectinesterase [EC:3.1.1.11]	GO:0005886//plasma membrane	-	GO:0045492//xylan biosynthetic process;GO:0010413//glucuronoxylan metabolic process	gi|224145323|ref|XP_002325602.1|/1.32783e-175/predicted protein [Populus trichocarpa]
CL3752.Contig4_All	105.919	129.764	111.164	77.3456	132.067	117.409	97.3458	120.248	46.0348	23.3604	43.5387	63.3057	71.3717	62.6566	70.4234	51.0077	K01051|1|5e-07|54.7|gmx:100776781|pectinesterase [EC:3.1.1.11]	GO:0005886//plasma membrane	-	GO:0045492//xylan biosynthetic process;GO:0010413//glucuronoxylan metabolic process	gi|224145323|ref|XP_002325602.1|/1.15244e-175/predicted protein [Populus trichocarpa]
CL3763.Contig1_All	58.3968	40.4182	47.0327	64.9368	34.2008	51.5893	79.1753	24.5501	89.9703	96.0923	96.1784	46.3484	34.0108	87.2326	76.4146	80.3817	-	GO:0005576//extracellular region	GO:0004091//carboxylesterase activity	GO:0042546//cell wall biogenesis	gi|224124292|ref|XP_002329987.1|/1.32208e-159/predicted protein [Populus trichocarpa]
CL3764.Contig1_All	0.167244	0.169675	-	0.182198	0.180038	0.279561	-	0.139894	77.288	90.1842	76.6822	78.6744	64.3402	61.7038	82.6552	69.6895	K03946|1|5e-41|165|mtr:MTR_2g034290|NADH dehydrogenase (ubiquinone) 1 alpha subcomplex 2 [EC:1.6.5.3 1.6.99.3]	GO:0005747//mitochondrial respiratory chain complex I;GO:0009507//chloroplast	GO:0016655//oxidoreductase activity, acting on NAD(P)H, quinone or similar compound as acceptor;GO:0003954//NADH dehydrogenase activity	GO:0009853//photorespiration;GO:0055114//oxidation-reduction process	gi|388512691|gb|AFK44407.1|/1.19787e-40/unknown [Lotus japonicus]
CL3764.Contig2_All	91.4458	87.5485	84.2195	101.025	72.2714	74.5457	86.2968	69.2196	35.4519	39.1343	31.7392	39.254	31.7876	27.265	33.057	37.1254	K03946|1|5e-41|165|mtr:MTR_2g034290|NADH dehydrogenase (ubiquinone) 1 alpha subcomplex 2 [EC:1.6.5.3 1.6.99.3]	GO:0005747//mitochondrial respiratory chain complex I;GO:0009507//chloroplast	GO:0016655//oxidoreductase activity, acting on NAD(P)H, quinone or similar compound as acceptor;GO:0003954//NADH dehydrogenase activity	GO:0009853//photorespiration;GO:0055114//oxidation-reduction process	gi|388512691|gb|AFK44407.1|/1.27416e-40/unknown [Lotus japonicus]
CL3766.Contig2_All	5.022	1.59219	1.02835	1.7097	-	0.262334	0.935981	0.78764	-	-	0.468773	-	-	-	0.249796	0.761883	K08472|1|4e-57|217|aly:ARALYDRAFT_663667|mlo protein	GO:0016021//integral to membrane;GO:0005886//plasma membrane	GO:0005516//calmodulin binding	GO:0006952//defense response;GO:0008219//cell death;GO:0009607//response to biotic stimulus	gi|462395191|gb|EMJ00990.1|/8.47905e-58/hypothetical protein PRUPE_ppa004508mg [Prunus persica]
CL3767.Contig1_All	8.34144	17.7717	13.2596	15.2464	17.7596	16.0349	16.3756	21.8624	9.71859	6.21488	6.57503	13.3571	17.7965	11.1313	15.8586	16.423	K00218|1|5e-24|110|aly:ARALYDRAFT_492051|protochlorophyllide reductase [EC:1.3.1.33]	-	GO:0016630//protochlorophyllide reductase activity;GO:0000166//nucleotide binding	GO:0055114//oxidation-reduction process	gi|225426220|ref|XP_002262981.1|/8.24405e-142/PREDICTED: short-chain dehydrogenase TIC 32, chloroplastic [Vitis vinifera]
CL3767.Contig3_All	-	0.216126	0.232649	0.464154	-	-	0.317628	0.178192	2.07424	0.595199	1.5908	2.51014	4.48075	3.68131	3.05169	3.9644	K00100|1|1e-06|50.8|olu:OSTLU_36252|[EC:1.1.1.-]	-	GO:0016630//protochlorophyllide reductase activity;GO:0000166//nucleotide binding	GO:0055114//oxidation-reduction process	gi|224058075|ref|XP_002299444.1|/1.55305e-40/predicted protein [Populus trichocarpa]
CL3790.Contig3_All	2.22489	4.99327	5.52226	6.31663	2.97572	2.19764	4.62415	3.7221	10.352	13.5628	8.7603	6.41652	4.52875	7.45654	4.61446	6.60069	K01956|1|0.0|694|vvi:100255702|carbamoyl-phosphate synthase small subunit [EC:6.3.5.5]	GO:0009570//chloroplast stroma	GO:0004088//carbamoyl-phosphate synthase (glutamine-hydrolyzing) activity	GO:0006543//glutamine catabolic process;GO:0016036//cellular response to phosphate starvation;GO:0070409//carbamoyl phosphate biosynthetic process	gi|21535793|emb|CAC85725.1|/0/putative carbamoyl phosphate synthase small subunit [Nicotiana tabacum]
CL3790.Contig4_All	3.32444	4.36477	5.12558	5.61008	2.03499	3.10542	2.08962	1.79934	0.0976463	0.0607087	0.0486771	0.0590834	-	-	-	0.0527423	K01956|1|0.0|696|vvi:100255702|carbamoyl-phosphate synthase small subunit [EC:6.3.5.5]	GO:0009570//chloroplast stroma	GO:0004088//carbamoyl-phosphate synthase (glutamine-hydrolyzing) activity	GO:0006543//glutamine catabolic process;GO:0016036//cellular response to phosphate starvation;GO:0070409//carbamoyl phosphate biosynthetic process	gi|21535793|emb|CAC85725.1|/0/putative carbamoyl phosphate synthase small subunit [Nicotiana tabacum]
CL3835.Contig1_All	100.25	27.6819	19.0842	71.3064	10.0659	10.6337	23.7696	16.284	-	-	-	0.277878	-	-	0.975947	-	-	GO:0016021//integral to membrane	-	GO:0001666//response to hypoxia	gi|449485692|ref|XP_004157247.1|/7.75424e-39/PREDICTED: uncharacterized LOC101204590 [Cucumis sativus]
CL3835.Contig2_All	145.732	46.9419	36.437	120.872	16.0947	21.8348	27.5717	29.2246	136.263	263.974	126.924	114.83	52.8566	63.6392	56.4872	66.3426	-	GO:0016021//integral to membrane	-	GO:0001666//response to hypoxia;GO:0009723//response to ethylene stimulus	gi|449485692|ref|XP_004157247.1|/1.13747e-39/PREDICTED: uncharacterized LOC101204590 [Cucumis sativus]
CL3839.Contig1_All	1.43291	4.55505	4.27732	3.01799	4.83325	3.83235	5.62606	10.7073	3.57745	4.09248	3.70942	4.93535	6.4167	4.6222	4.56149	8.81134	K13424|1|1e-25|115|zma:100281160|WRKY transcription factor 33	-	GO:0003700//sequence-specific DNA binding transcription factor activity	GO:0009414//response to water deprivation;GO:0009651//response to salt stress	gi|225423515|ref|XP_002274549.1|/1.08162e-74/PREDICTED: probable WRKY transcription factor 57 [Vitis vinifera]
CL385.Contig1_All	11.9249	9.85214	7.80287	12.1689	11.5913	11.3544	14.3666	9.38555	21.8956	24.8829	24.2348	20.1578	12.9046	22.2157	20.5824	19.6635	K01188|1|0.0|724|vvi:100255282|beta-glucosidase [EC:3.2.1.21]	GO:0009505//plant-type cell wall;GO:0009506//plasmodesma;GO:0005576//extracellular region;GO:0016020//membrane;GO:0005829//cytosol	GO:0008422//beta-glucosidase activity	GO:0009627//systemic acquired resistance;GO:0005975//carbohydrate metabolic process;GO:0034976//response to endoplasmic reticulum stress	gi|255569514|ref|XP_002525724.1|/0/hydrolase, hydrolyzing O-glycosyl compounds, putative [Ricinus communis]
CL385.Contig7_All	19.3095	14.7668	14.6177	19.6017	19.4481	17.6058	20.5569	12.848	30.1304	31.5391	32.9351	28.3081	24.466	36.5282	43.1333	40.5976	K01188|1|7e-134|475|vvi:100255282|beta-glucosidase [EC:3.2.1.21]	GO:0009505//plant-type cell wall;GO:0009506//plasmodesma;GO:0005576//extracellular region;GO:0016020//membrane;GO:0005829//cytosol	GO:0008422//beta-glucosidase activity	GO:0009627//systemic acquired resistance;GO:0005975//carbohydrate metabolic process;GO:0034976//response to endoplasmic reticulum stress	gi|462399623|gb|EMJ05291.1|/0/hypothetical protein PRUPE_ppa002894mg [Prunus persica]
CL3894.Contig1_All	-	-	-	0.129589	-	-	0.266039	0.796002	4.54382	10.2475	5.77382	7.8707	3.75298	4.62509	3.26604	4.5717	K00031|1|0.0|777|pop:POPTR_648243|isocitrate dehydrogenase [EC:1.1.1.42]	GO:0005777//peroxisome;GO:0005886//plasma membrane;GO:0048046//apoplast	GO:0051287//NAD binding;GO:0005507//copper ion binding;GO:0004450//isocitrate dehydrogenase (NADP+) activity;GO:0000287//magnesium ion binding	GO:0006739//NADP metabolic process;GO:0009651//response to salt stress;GO:0042742//defense response to bacterium;GO:0006099//tricarboxylic acid cycle;GO:0006102//isocitrate metabolic process;GO:0010043//response to zinc ion;GO:0046686//response to cadmium ion	gi|82941453|dbj|BAE48792.1|/0/NADP-isocitrate dehydrogenase [Codonopsis lanceolata]
CL3894.Contig3_All	2.18759	6.41159	4.77813	3.70719	3.8595	2.74255	2.94461	3.45639	2.23016	3.67857	3.58482	2.86407	2.43257	2.2577	2.7082	1.37668	K00031|1|0.0|777|pop:POPTR_648243|isocitrate dehydrogenase [EC:1.1.1.42]	GO:0005777//peroxisome;GO:0005886//plasma membrane;GO:0048046//apoplast	GO:0051287//NAD binding;GO:0005507//copper ion binding;GO:0004450//isocitrate dehydrogenase (NADP+) activity;GO:0000287//magnesium ion binding	GO:0006739//NADP metabolic process;GO:0009651//response to salt stress;GO:0042742//defense response to bacterium;GO:0006099//tricarboxylic acid cycle;GO:0006102//isocitrate metabolic process;GO:0010043//response to zinc ion;GO:0046686//response to cadmium ion	gi|82941453|dbj|BAE48792.1|/0/NADP-isocitrate dehydrogenase [Codonopsis lanceolata]
CL3898.Contig2_All	0.377284	0.382769	0.309023	-	0.710757	1.02482	0.4219	3.47145	7.20585	0.878436	7.60691	21.4585	25.2147	30.2354	34.5299	37.9293	K12930|1|1e-119|428|pop:POPTR_287596|anthocyanidin 3-O-glucosyltransferase [EC:2.4.1.115];K10757|2|8e-116|415|ath:AT5G17050|flavonol 3-O-glucosyltransferase [EC:2.4.1.91]	-	GO:0047213//anthocyanidin 3-O-glucosyltransferase activity;GO:0080043//quercetin 3-O-glucosyltransferase activity	GO:0009744//response to sucrose stimulus;GO:0010224//response to UV-B;GO:0009718//anthocyanin-containing compound biosynthetic process;GO:0080167//response to karrikin	gi|133874216|dbj|BAF49311.1|/4.25452e-135/UDP-glucose:anthocyanidin 3-O-glucosyltransferase [Lobelia erinus]
CL3903.Contig1_All	269.881	176.512	162.863	213.909	156.524	205.829	264.969	110.015	290.409	317.126	260.617	138.736	140.111	227.282	209.673	191.551	-	GO:0005768//endosome;GO:0005794//Golgi apparatus;GO:0005802//trans-Golgi network	GO:0008168//methyltransferase activity	GO:0009269//response to desiccation;GO:0009409//response to cold;GO:0009737//response to abscisic acid stimulus;GO:0032259//methylation;GO:0009651//response to salt stress	gi|225427524|ref|XP_002265127.1|/8.46383e-45/PREDICTED: probable methyltransferase PMT20 [Vitis vinifera]
CL3920.Contig1_All	2.97487	12.4749	5.19815	6.48172	22.8442	9.11667	15.0809	18.2482	2.82232	6.46467	2.66578	6.29159	10.4959	6.85441	8.52312	7.3815	-	-	-	GO:0031348//negative regulation of defense response;GO:0016036//cellular response to phosphate starvation;GO:0009611//response to wounding;GO:0019375//galactolipid biosynthetic process;GO:0009867//jasmonic acid mediated signaling pathway;GO:0009862//systemic acquired resistance, salicylic acid mediated signaling pathway;GO:0010363//regulation of plant-type hypersensitive response;GO:0042631//cell…	gi|2981167|gb|AAC06242.1|/1.50592e-18/late embryogenis abundant protein 5 [Nicotiana tabacum]
CL3920.Contig2_All	0.977778	2.97598	1.70853	1.49129	1.2631	0.326887	22.5971	0.817881	8.34876	58.0982	49.0665	7.4445	7.82838	25.1762	51.3586	55.8541	-	-	-	GO:0031348//negative regulation of defense response;GO:0016036//cellular response to phosphate starvation;GO:0009611//response to wounding;GO:0019375//galactolipid biosynthetic process;GO:0009867//jasmonic acid mediated signaling pathway;GO:0009862//systemic acquired resistance, salicylic acid mediated signaling pathway;GO:0010363//regulation of plant-type hypersensitive response;GO:0042631//cell…	gi|2981167|gb|AAC06242.1|/1.14606e-21/late embryogenis abundant protein 5 [Nicotiana tabacum]
CL3920.Contig3_All	26.8297	39.3174	36.1949	21.2051	49.2696	32.2436	26.1459	56.4722	11.8207	85.2504	14.2734	39.0999	20.8215	24.5456	20.3754	18.5868	-	-	-	GO:0031348//negative regulation of defense response;GO:0016036//cellular response to phosphate starvation;GO:0009611//response to wounding;GO:0019375//galactolipid biosynthetic process;GO:0009867//jasmonic acid mediated signaling pathway;GO:0009862//systemic acquired resistance, salicylic acid mediated signaling pathway;GO:0010363//regulation of plant-type hypersensitive response;GO:0042631//cell…	gi|2981167|gb|AAC06242.1|/8.64406e-22/late embryogenis abundant protein 5 [Nicotiana tabacum]
[truncated: 1,516 more rows]
