# Supplementary material for: Large-scale transcriptome comparison of sunflower genes responsive to Verticillium dahliae
Source: BMC Genomics. 2017 Jan 6;18:42. doi: 10.1186/s12864-016-3386-7 (PMC5219742; doi:10.1186/s12864-016-3386-7)
Supplement: Additional file 13: Table S14. — The DEGs were associated with KEGG pathways. (XLSX 93 kb) [file 12864_2016_3386_MOESM13_ESM.xlsx]

## Sheet: Plant-pathogen interaction
The DEGs were associated with KEGG pathways
Differentially expressed genes directly involved in SVW resistance in plant-pathogen interaction pathway showing. The relative expression values, calculated as the logarithm of fold changes (logFCs), in SVW inoculated SI8 and P77 plants at different time points are reported. The logarithm of fold changes (logFCs) derived from the comparisons of the RPKM expression values of inoculated S18 vs. S18…
GeneID	log2 Ratio(S6h/SCk)	log2 Ratio(S12h/SCk)	log2 Ratio(S24h/SCk)	log2 Ratio(S2d/SCk)	log2 Ratio(S3d/SCk)	log2 Ratio(S5d/SCk)	log2 Ratio(S10d/SCk)	log2 Ratio(P6h/PCk)	log2 Ratio(P12h/PCk)	log2 Ratio(P24h/PCk)	log2 Ratio(P2d/PCk)	log2 Ratio(P3d/PCk)	log2 Ratio(P5d/PCk)	log2 Ratio(P10d/PCk)	Average logFCs-S18	Average logFCs-P77	KEGG Orthology
CL3316.Contig1_All	1.05559	1.14459	0.409856	1.84683	1.47112	1.86979	4.34628	2.64754	1.16874	1.11056	2.69673	1.75289	1.93081	3.58872	1.73487	2.128	K00924|1|2e-12|70.9|ath:AT1G30270|[EC:2.7.1.-];K13412|3|3e-06|50.1|pop:POPTR_835420|calcium-dependentproteinkinase[EC:2.7.11.1];K11481|4|5e-06|49.3|cme:CMQ044C|aurorakinaseA[EC:2.7.11.1]
CL2471.Contig4_All	0.984298	1.90321	1.19394	1.69131	0.98914	1.41423	3.00542	-2.98944	-0.187087	1.06944	1.19747	0.252865	0.858435	-0.719898	1.59736	-0.0740308	K00924|1|5e-24|110|osa:4341290|[EC:2.7.1.-];K13420|5|3e-23|108|sbi:SORBI_06g028760|LRRreceptor-likeserine/threonine-proteinkinaseFLS2[EC:2.7.11.1]
CL2471.Contig5_All	1.69644	1.4115	1.52732	2.16682	0.846724	1.3988	2.43286	-2.15751	0.253098	1.31373	1.4672	0.634229	0.885114	0.549728	1.64006	0.420798	K00924|1|4e-24|110|osa:4341290|[EC:2.7.1.-];K13420|5|7e-24|110|aly:ARALYDRAFT_356368|LRRreceptor-likeserine/threonine-proteinkinaseFLS2[EC:2.7.11.1]
Unigene25451_All	-1.39421	-0.966007	-1.00198	-1.95505	-0.821382	-1.68675	-2.08769	-0.437735	-1.19697	0.40447	-0.750284	-0.0934115	-0.327499	0.0182857	-1.41615	-0.340449	K00924|1|8e-07|50.8|osa:4337593|[EC:2.7.1.-];K13430|2|1e-06|50.1|rcu:RCOM_1078760|serine/threonine-proteinkinasePBS1[EC:2.7.11.1]
Unigene10411_All	-1.33907	-0.358325	-1.61967	-2.25354	-1.61868	-2.04664	-1.82396	0.377074	0.176251	-0.0467414	0.198436	0.469183	-0.316851	0.111395	-1.57999	0.138392	K00924|1|1e-40|165|osa:4333525|[EC:2.7.1.-];K13430|2|3e-39|160|zma:100283091|serine/threonine-proteinkinasePBS1[EC:2.7.11.1];K04733|4|8e-39|159|smo:SELMODRAFT_33807|interleukin-1receptor-associatedkinase4[EC:2.7.11.1];K13429|5|8e-39|159|sbi:SORBI_02g029560|chitinelicitorreceptorkinase1
CL3383.Contig5_All	1.04319	-0.172458	-0.876448	-0.193209	-0.735225	-1.83875	0.742385	-0.0482323	-0.366892	0.805701	1.14691	0.943114	1.6725	1.02893	-0.290073	0.74029	K01115|1|1e-06|52.4|bdi:100835966|phospholipaseD[EC:3.1.4.4];K13412|2|4e-06|50.8|vcn:VOLCADRAFT_74309|calcium-dependentproteinkinase[EC:2.7.11.1]
CL10731.Contig3_All	0.828179	0.0905761	0.684267	1.30799	0.776836	0.539763	1.33932	-0.1007	0.258713	0.786149	1.2079	1.16962	1.49353	1.58388	0.795275	0.914156	K02183|1|1e-96|352|smo:SELMODRAFT_166784|calmodulin
CL5843.Contig10_All	0.468283	0.317924	0.288611	2.15999	0.976042	1.39814	1.62873	-1.01098	0.316251	1.03633	1.51929	0.770647	0.820435	0.703115	1.03396	0.593585	K02183|1|5e-64|240|vvi:100232908|calmodulin
CL12726.Contig1_All	0.658254	0.926803	0.413059	1.63687	1.39572	0.549322	1.91823	-0.855587	0.204265	0.953259	0.889107	0.691576	-0.596959	1.52643	1.07118	0.401728	K02183|1|3e-08|56.6|osa:4334072|calmodulin;K13448|4|1e-07|54.3|ath:AT3G51920|calcium-bindingproteinCML
CL97.Contig3_All	0.0539906	0.255426	0.0548395	0.56273	0.524401	0.127304	0.123475	-1.1007	-0.0974311	2.25247	1.31683	0.0135037	0.842426	0.755251	0.243167	0.568907	K03013|1|6e-55|157|vvi:100258335|DNA-directedRNApolymerasesI,II,andIIIsubunitRPABC1;K13457|4|2e-28|94.4|rcu:RCOM_0742270|diseaseresistanceproteinRPM1
Unigene57720_All	-0.544773	-0.175461	0.180885	-0.676837	-0.0252973	-0.275612	-0.882106	-1.27062	0.732644	1.49758	1.59436	-1.37881	0.824504	2.1114	-0.342743	0.587293	K03013|1|9e-17|83.2|vvi:100258335|DNA-directedRNApolymerasesI,II,andIIIsubunitRPABC1;K13457|2|4e-10|61.2|rcu:RCOM_0742270|diseaseresistanceproteinRPM1
CL12014.Contig2_All	-	-	-	-	-	-	-	2.77377	0.995678	2.44511	2.17933	2.52808	2.89489	3.1114	#VALUE!	2.41832	K04079|1|6e-18|54.3|vvi:100264968|molecularchaperoneHtpG
CL4082.Contig5_All	0.453409	0.514125	1.34306	0.85937	0.463984	0.364785	0.979118	0.834728	0.0406317	0.419299	-0.346812	-0.170227	0.0660057	0.102625	0.711122	0.135179	K04079|1|4e-114|409|gmx:100807416|molecularchaperoneHtpG
CL4082.Contig7_All	0.348878	0.659976	1.48783	1.38465	0.98104	0.665557	1.58011	2.11503	-0.63659	1.60639	1.47306	0.806541	1.04023	1.95161	1.01543	1.19375	K04079|1|6e-42|166|rcu:RCOM_0104810|molecularchaperoneHtpG
CL4082.Contig8_All	0.0493929	0.155671	1.29988	1.50689	0.382759	-0.0231728	1.01739	1.74318	-0.382833	1.30267	1.56635	1.38835	1.16846	1.8539	0.626972	1.2343	K04079|1|2e-41|164|pop:POPTR_550613|molecularchaperoneHtpG
Unigene19474_All	-1.26868	-0.872898	1.87357	2.86609	2.74121	2.05937	4.31913	-	-	-	-	-	-	-	1.67397	#VALUE!	K04079|1|3e-59|225|vvi:100265661|molecularchaperoneHtpG
Unigene30077_All	-0.206587	-0.209933	2.18964	3.44025	3.42771	2.86784	4.62808	0.854906	-1.46375	-0.37689	2.7199	2.52808	2.32855	5.51924	2.30529	1.73	K04079|1|0.0|1014|vvi:100265661|molecularchaperoneHtpG
Unigene31002_All	0.563351	1.1885	1.82881	1.74266	0.931896	0.983465	1.83353	1.05542	-0.250962	0.860149	0.728116	0.922356	0.262037	1.26751	1.29603	0.69209	K04079|1|1e-53|205|vvi:100246843|molecularchaperoneHtpG
CL10482.Contig1_All	-0.0600073	-0.0922111	0.0621517	-0.632156	-1.01281	-1.26617	-0.877681	0.570352	0.263374	0.519424	0.0101019	-0.414263	-0.351034	-0.253177	-0.554126	0.0492539	K04368|1|1e-80|296|rcu:RCOM_1046440|mitogen-activatedproteinkinasekinase1[EC:2.7.12.2]
CL10482.Contig2_All	-0.00507808	-0.377968	0.222746	-0.0914369	-0.269092	-0.0424372	-0.0521913	0.000971707	-0.378717	-0.162934	0.277579	-0.637732	-0.582313	-0.782671	-0.0879226	-0.323688	K04368|1|2e-137|487|rcu:RCOM_1046440|mitogen-activatedproteinkinasekinase1[EC:2.7.12.2]
CL3741.Contig1_All	-0.41806	0.304889	-0.347753	0.442401	-0.102062	0.00310399	0.0784342	-0.353087	0.633108	-0.0202692	-1.31253	0.258616	-0.419421	0.000363807	-0.00557827	-0.173316	K04368|1|5e-67|254|aly:ARALYDRAFT_495747|mitogen-activatedproteinkinasekinase1[EC:2.7.12.2]
Unigene12833_All	0.216966	-0.471936	0.14671	-0.5069	-0.829811	-1.10272	-1.05334	0.71946	0.115709	0.1869	-0.00449913	0.0460716	-0.102286	-0.29707	-0.514433	0.094898	K04368|1|2e-53|206|rcu:RCOM_1046440|mitogen-activatedproteinkinasekinase1[EC:2.7.12.2]
CL10792.Contig2_All	1.19075	1.44903	-1.87645	2.19381	2.74121	2.03572	3.32735	-2.00759	0.258713	0.123184	2.7054	1.88422	2.01354	2.99892	1.5802	1.13948	K04371|1|2e-12|73.2|vvi:100251947|extracellularsignal-regulatedkinase1/2[EC:2.7.11.24]
Unigene35528_All	-	-	-	-	-	-	-	-0.310153	0.486665	-1.02738	-0.445164	-0.170415	-0.0775204	-0.265168	#VALUE!	-0.258447	K04733|1|0.0|739|ath:AT5G38990|interleukin-1receptor-associatedkinase4[EC:2.7.11.1];K05658|3|7e-65|247|vvi:100262734|ATP-bindingcassette,subfamilyB(MDR/TAP),member1;K13430|4|7e-65|247|pop:POPTR_413452|serine/threonine-proteinkinasePBS1[EC:2.7.11.1];K00924|5|4e-64|245|aly:ARALYDRAFT_486409|[EC:2.7.1.-]
CL1929.Contig3_All	0.0900864	0.103255	0.716377	0.497542	0.23674	0.274909	0.0211011	1.41796	0.528552	0.720598	0.569596	1.17512	1.10281	1.01624	0.277144	0.932982	K04733|1|1e-25|112|smo:SELMODRAFT_230241|interleukin-1receptor-associatedkinase4[EC:2.7.11.1];K13416|3|2e-22|102|rcu:RCOM_1534760|brassinosteroidinsensitive1-associatedreceptorkinase1[EC:2.7.10.12.7.11.1];K13418|4|1e-21|99.4|aly:ARALYDRAFT_895025|somaticembryogenesisreceptorkinase1[EC:2.7.10.12.7.11.1];K13415|5|1e-21|99.4|aly:ARALYDRAFT_912402|proteinbrassinosteroidinsensitive1[EC:2.7.10.12.7.11.…
CL1434.Contig1_All	0.152819	-0.515135	-0.305956	-0.22207	-0.665212	-0.709383	-0.0414064	0.234694	0.0357052	0.0173087	0.446046	0.209834	-0.188096	0.186871	-0.329478	0.134623	K04733|1|1e-57|223|smo:SELMODRAFT_159261|interleukin-1receptor-associatedkinase4[EC:2.7.11.1];K13417|2|3e-55|215|ath:AT2G13790|somaticembryogenesisreceptorkinase4[EC:2.7.10.12.7.11.1];K13416|4|1e-54|213|ath:AT4G33430|brassinosteroidinsensitive1-associatedreceptorkinase1[EC:2.7.10.12.7.11.1]
CL1434.Contig2_All	-0.389264	-0.132961	-1.22843	-0.245634	-0.836332	-0.729003	-0.164041	-0.469934	-0.532253	0.0489108	0.278242	-0.426119	-0.251948	0.423985	-0.532238	-0.132731	K04733|1|6e-55|214|smo:SELMODRAFT_159261|interleukin-1receptor-associatedkinase4[EC:2.7.11.1];K13417|2|7e-53|207|ath:AT2G13790|somaticembryogenesisreceptorkinase4[EC:2.7.10.12.7.11.1];K13418|3|3e-52|205|vvi:100247683|somaticembryogenesisreceptorkinase1[EC:2.7.10.12.7.11.1];K13416|5|1e-51|203|aly:ARALYDRAFT_491347|brassinosteroidinsensitive1-associatedreceptorkinase1[EC:2.7.10.12.7.11.1]
CL1434.Contig5_All	-0.0616384	-0.333872	-0.124761	0.184354	-0.0416893	-0.442326	-0.333564	-0.436635	-0.498136	-0.051978	0.517058	0.00451496	-0.34856	0.111395	-0.164785	-0.100334	K04733|1|1e-58|226|smo:SELMODRAFT_159261|interleukin-1receptor-associatedkinase4[EC:2.7.11.1];K13417|2|3e-56|218|ath:AT2G13790|somaticembryogenesisreceptorkinase4[EC:2.7.10.12.7.11.1];K13418|4|4e-55|214|vvi:100247683|somaticembryogenesisreceptorkinase1[EC:2.7.10.12.7.11.1];K13416|5|8e-55|213|rcu:RCOM_1534760|brassinosteroidinsensitive1-associatedreceptorkinase1[EC:2.7.10.12.7.11.1]
CL7146.Contig4_All	0.209028	-0.394244	-0.741096	0.25243	1.25756	0.359797	-0.028481	0.828911	0.820592	0.315829	1.11182	1.01938	0.912452	0.993339	0.130713	0.857475	K04733|1|9e-57|219|smo:SELMODRAFT_159261|interleukin-1receptor-associatedkinase4[EC:2.7.11.1];K13430|2|2e-54|211|zma:100283091|serine/threonine-proteinkinasePBS1[EC:2.7.11.1]
CL884.Contig2_All	-0.139641	-0.120826	0.267942	0.028349	0.248173	-0.027782	-0.183614	2.31434	0.995678	0.275187	-	3.66558	2.89489	4.35932	0.0103715	2.4175	K04733|1|7e-58|223|smo:SELMODRAFT_230241|interleukin-1receptor-associatedkinase4[EC:2.7.11.1];K13430|3|8e-57|219|sbi:SORBI_04g020990|serine/threonine-proteinkinasePBS1[EC:2.7.11.1]
Unigene15812_All	-0.368997	-0.0100382	-0.767976	-1.41812	-1.3604	-1.55686	-1.62382	0.185782	-0.0311633	-0.262363	-0.822004	-0.918778	-0.879597	-1.16634	-1.01517	-0.556352	K04733|1|1e-63|241|smo:SELMODRAFT_159261|interleukin-1receptor-associatedkinase4[EC:2.7.11.1];K13430|3|6e-30|129|vvi:100254113|serine/threonine-proteinkinasePBS1[EC:2.7.11.1];K13416|4|2e-29|127|vvi:100253855|brassinosteroidinsensitive1-associatedreceptorkinase1[EC:2.7.10.12.7.11.1]
CL1424.Contig1_All	2.82818	2.71206	1.12355	3.69131	3.32618	4.38364	5.44282	-	-0.267356	1.27519	3.66475	2.0135	1.96201	2.91875	3.35825	1.92781	K05391|1|0.0|634|gmx:100817516|cyclicnucleotidegatedchannel,othereukaryote
CL4119.Contig1_All	0.986058	0.938657	-0.0100309	1.99679	0.639572	1.07706	2.00419	-0.698601	0.286355	0.701451	1.66291	0.688813	0.34088	1.67473	1.09033	0.66522	K05391|1|0.0|873|rcu:RCOM_1276950|cyclicnucleotidegatedchannel,othereukaryote
CL4119.Contig3_All	0.355649	0.399917	0.430088	1.12391	1.40263	0.377744	0.978175	-0.912171	-0.714815	-0.595178	0.0531231	-0.0275913	-0.469943	0.585326	0.724016	-0.297321	K05391|1|0.0|930|rcu:RCOM_1276950|cyclicnucleotidegatedchannel,othereukaryote
CL4119.Contig4_All	-	-	-	0.106352	-	2.16125	0.742385	-0.756052	-0.538658	-1.11713	-0.249517	-0.0162436	-1.39789	-0.75736	1.00333	-0.690407	K05391|1|7e-80|295|gmx:100795427|cyclicnucleotidegatedchannel,othereukaryote
CL9048.Contig1_All	1.2014	1.0531	-0.695876	1.98082	0.589209	0.341824	2.23637	-0.539811	-0.915054	0.0425259	1.08417	0.43292	-0.145122	2.49932	0.958121	0.351278	K05391|1|1e-19|97.1|pop:POPTR_835950|cyclicnucleotidegatedchannel,othereukaryote
Unigene25322_All	-1.97918	-0.287936	0.44548	2.62991	1.44165	2.96861	5.43587	-1.14509	-1.87879	-3.18424	0.304858	-1.44593	0.71557	1.1114	1.52206	-0.788891	K05391|1|0.0|1118|rcu:RCOM_0169070|cyclicnucleotidegatedchannel,othereukaryote
Unigene3970_All	0.658254	0.844702	0.879627	1.16909	-0.0782152	0.493827	0.479351	-0.543643	-0.0549478	-0.495331	0.554006	-0.951392	-1.77044	-0.498658	0.635233	-0.537201	K05391|1|6e-09|50.8|ath:AT2G46430|cyclicnucleotidegatedchannel,othereukaryote
CL7148.Contig1_All	1.82818	0.712064	1.93091	2.96433	0.741213	1.66375	3.38624	-0.342178	0.0712293	1.11107	1.84572	1.44835	1.37493	1.74216	1.88953	1.0359	K05391|1|4e-18|92.4|pop:POPTR_835950|cyclicnucleotidegatedchannel,othereukaryote;K06694|3|9e-17|87.8|sbi:SORBI_01g007540|26Sproteasomenon-ATPaseregulatorysubunit10
CL7148.Contig4_All	-0.247109	-0.948186	0.795498	2.10023	0.26796	0.863571	2.54624	-1.49302	-	1.05279	2.88293	-	-1.71982	1.47397	0.768315	0.439372	K05391|1|4e-18|92.4|pop:POPTR_835950|cyclicnucleotidegatedchannel,othereukaryote;K06694|3|8e-18|91.3|sbi:SORBI_01g007540|26Sproteasomenon-ATPaseregulatorysubunit10
CL6694.Contig2_All	-0.892465	-0.605614	-1.48717	-1.85585	-1.35105	-1.337	-2.37735	-0.830052	0.0296256	0.715759	0.165521	-0.0162436	0.761311	0.696358	-1.41521	0.217468	K05658|1|7e-69|257|vvi:100262734|ATP-bindingcassette,subfamilyB(MDR/TAP),member1;K00924|2|1e-60|229|osa:4337593|[EC:2.7.1.-];K13430|4|3e-52|201|zma:100283091|serine/threonine-proteinkinasePBS1[EC:2.7.11.1]
Unigene62417_All	-1.08351	-0.775601	-0.26929	-1.09109	-0.408928	0.284451	-2.36195	0.517737	-0.495857	-1.60777	-1.17341	-0.734145	-0.814281	-1.13146	-0.815132	-0.777027	K08286|1|2e-16|83.6|aly:ARALYDRAFT_491919|protein-serine/threoninekinase[EC:2.7.11.-];K00924|3|1e-15|80.9|ath:AT1G28440|[EC:2.7.1.-];K13416|5|5e-14|75.1|aly:ARALYDRAFT_491347|brassinosteroidinsensitive1-associatedreceptorkinase1[EC:2.7.10.12.7.11.1]
Unigene17084_All	0.46443	2.14858	-0.935341	-2.5375	-2.31768	-2.36713	-1.99458	2.52379	0.995678	-0.139851	-0.820673	-0.0934115	-1.91246	-1.8886	-1.07703	-0.19079	K11228|1|1e-34|145|ota:Ot13g01170|mitogen-activatedproteinkinasekinasekinase[EC:2.7.11.1];K13414|2|3e-34|144|aly:ARALYDRAFT_489755|mitogen-activatedproteinkinasekinasekinase1,plant[EC:2.7.11.25]
Unigene30321_All	-1.705	-0.16988	-0.843281	-2.99799	-2.68505	-2.26501	-4.09892	-0.307151	-1.00432	0.476821	-1.87957	-0.308424	-3.23439	-2.62557	-2.1093	-1.26894	K11228|1|4e-32|137|ota:Ot13g01170|mitogen-activatedproteinkinasekinasekinase[EC:2.7.11.1];K13414|2|3e-29|127|aly:ARALYDRAFT_489755|mitogen-activatedproteinkinasekinasekinase1,plant[EC:2.7.11.25]
Unigene785_All	1.10235	1.65503	-0.910395	-1.61947	-1.29273	-2.68005	-0.326328	2.26187	2.45511	1.27519	1.5419	1.85823	1.70645	1.00448	-0.581656	1.72903	K11228|1|2e-32|138|ota:Ot13g01170|mitogen-activatedproteinkinasekinasekinase[EC:2.7.11.1];K13414|2|1e-29|129|sbi:SORBI_01g040360|mitogen-activatedproteinkinasekinasekinase1,plant[EC:2.7.11.25]
Unigene23079_All	-1.30408	-1.00329	-0.543872	-0.96048	-1.07508	-0.87279	-1.82488	-0.917478	-0.317821	-0.996893	-1.15392	-0.246957	-1.05448	-1.21618	-1.08349	-0.843389	K13412|1|6e-82|300|vvi:100243573|calcium-dependentproteinkinase[EC:2.7.11.1]
Unigene32537_All	1.38157	1.95307	0.834046	0.894847	1.35503	0.80802	0.832417	-0.0970334	1.12465	1.99498	0.854643	1.42775	1.12558	0.805893	1.15129	1.03378	K13413|1|1e-80|298|aly:ARALYDRAFT_479642|mitogen-activatedproteinkinasekinase4/5,plant[EC:2.7.12.2]
Unigene13073_All	-1.959	-0.0568609	-0.896912	-1.83394	-1.01622	-1.90103	-1.29884	0.361644	0.042984	-0.422251	-0.377067	-0.0568856	0.309931	-0.0950558	-1.2804	-0.0338142	K13414|1|2e-36|152|zma:100279294|mitogen-activatedproteinkinasekinasekinase1,plant[EC:2.7.11.25]
Unigene13137_All	1.51559	1.52565	1.47148	1.10635	1.13976	-0.883142	2.09031	1.82335	0.818801	1.70403	1.58322	1.71516	1.74465	1.54024	1.138	1.56135	K13414|1|2e-30|129|pop:POPTR_1078383|mitogen-activatedproteinkinasekinasekinase1,plant[EC:2.7.11.25]
Unigene18847_All	-0.161592	-0.308347	-0.404508	-0.366966	-0.309413	-0.445992	-0.421335	-0.577545	-0.14576	0.0476393	0.0587884	-0.141264	0.0273581	0.367865	-0.34545	-0.0518454	K13416|1|9e-14|75.1|ath:AT4G33430|brassinosteroidinsensitive1-associatedreceptorkinase1[EC:2.7.10.12.7.11.1];K00924|3|5e-13|72.8|aly:ARALYDRAFT_313416|[EC:2.7.1.-]
CL9028.Contig2_All	0.546608	0.0209736	0.0500901	-1.10246	-1.39834	-1.43398	-0.954223	-0.937581	-0.24678	-0.342016	-0.533923	-1.02691	-0.873148	-0.633563	-0.61019	-0.656274	K13416|1|1e-24|109|vvi:100253855|brassinosteroidinsensitive1-associatedreceptorkinase1[EC:2.7.10.12.7.11.1];K13417|2|1e-23|106|aly:ARALYDRAFT_899604|somaticembryogenesisreceptorkinase4[EC:2.7.10.12.7.11.1];K13418|3|1e-23|106|vvi:100247683|somaticembryogenesisreceptorkinase1[EC:2.7.10.12.7.11.1]
CL1923.Contig3_All	-1.19862	-0.881776	-1.29444	-1.11309	-0.312895	-0.264644	-0.919843	0.0107216	0.0165873	-0.673098	0.00729402	0.0506312	0.390386	-0.272391	-0.855044	-0.0671242	K13416|1|2e-35|148|ath:AT4G33430|brassinosteroidinsensitive1-associatedreceptorkinase1[EC:2.7.10.12.7.11.1];K13418|3|3e-33|141|ath:AT1G71830|somaticembryogenesisreceptorkinase1[EC:2.7.10.12.7.11.1]
Unigene15342_All	1.44229	0.843309	0.80805	1.84589	0.715217	1.16125	1.84792	-1.77586	-0.129853	1.26422	1.17495	1.07464	1.28155	0.62159	1.2377	0.501605	K13416|1|2e-63|242|rcu:RCOM_1534760|brassinosteroidinsensitive1-associatedreceptorkinase1[EC:2.7.10.12.7.11.1];K13418|5|2e-61|236|rcu:RCOM_0186340|somaticembryogenesisreceptorkinase1[EC:2.7.10.12.7.11.1]
Unigene22535_All	1.17283	-0.872898	0.53859	-1.06357	-1.10678	-3.00867	-0.179612	-0.422628	-2.64818	-2.36867	-0.698995	-3.43771	-3.55632	-0.725106	-0.645732	-1.97966	K13416|1|2e-73|273|rcu:RCOM_1534760|brassinosteroidinsensitive1-associatedreceptorkinase1[EC:2.7.10.12.7.11.1];K13418|3|4e-72|269|vvi:100247683|somaticembryogenesisreceptorkinase1[EC:2.7.10.12.7.11.1]
Unigene5600_All	0.949271	-0.739632	0.661209	-0.455527	0.144568	-0.918475	-0.511372	3.24325	1.21807	1.09831	0.502734	0.380178	0.29399	1.28542	-0.12428	1.14599	K13416|1|1e-73|274|rcu:RCOM_1534760|brassinosteroidinsensitive1-associatedreceptorkinase1[EC:2.7.10.12.7.11.1];K13418|3|8e-71|265|pop:POPTR_913861|somaticembryogenesisreceptorkinase1[EC:2.7.10.12.7.11.1]
Unigene64295_All	-1.82245	-0.674352	-0.99983	-1.50246	-0.331544	0.0549429	-2.18835	0.0643595	0.330663	-0.569535	-2.07847	-0.66832	-0.671453	-1.54068	-1.06629	-0.733348	K13417|1|4e-16|80.9|aly:ARALYDRAFT_899604|somaticembryogenesisreceptorkinase4[EC:2.7.10.12.7.11.1];K13418|3|4e-15|77.8|pop:POPTR_913861|somaticembryogenesisreceptorkinase1[EC:2.7.10.12.7.11.1]
CL13088.Contig1_All	1.16858	1.09853	0.309108	0.433926	0.0229835	0.170651	-0.175153	0.0380066	0.475422	0.472787	0.318033	0.245319	0.0875388	0.0980983	0.432661	0.247886	K13417|1|8e-39|158|aly:ARALYDRAFT_899604|somaticembryogenesisreceptorkinase4[EC:2.7.10.12.7.11.1];K13418|3|1e-38|157|vvi:100247683|somaticembryogenesisreceptorkinase1[EC:2.7.10.12.7.11.1];K13416|4|2e-38|157|vvi:100253855|brassinosteroidinsensitive1-associatedreceptorkinase1[EC:2.7.10.12.7.11.1]
CL2471.Contig1_All	1.92771	1.39389	1.54982	2.51574	1.28037	2.1762	2.53029	-0.753834	-0.144046	2.38725	2.24442	1.84199	2.49562	1.77553	1.91057	1.4067	K13420|1|3e-23|108|sbi:SORBI_06g028760|LRRreceptor-likeserine/threonine-proteinkinaseFLS2[EC:2.7.11.1]
CL2471.Contig3_All	0.995733	-0.0304393	0.835427	1.8557	0.42239	0.994433	2.00853	-2.24553	-1.86759	1.55777	1.2011	1.09208	1.46735	1.11561	1.01168	0.331541	K13420|1|1e-26|119|pop:POPTR_1075175|LRRreceptor-likeserine/threonine-proteinkinaseFLS2[EC:2.7.11.1]
CL2517.Contig6_All	-1.70853	-2.26522	-1.20987	-3.06357	-3.91414	-3.23107	-2.42754	0.792385	-1.00432	-1.21024	-4.94996	-3.01624	-0.549891	-1.37403	-2.5457	-1.61604	K13420|1|3e-154|543|vvi:100253808|LRRreceptor-likeserine/threonine-proteinkinaseFLS2[EC:2.7.11.1]
CL3991.Contig2_All	-0.522586	-0.5749	-0.809334	-1.37036	-0.775146	-0.458476	-2.17863	0.500829	-0.156899	-1.50021	-1.31836	-0.438192	-0.489688	-0.8783	-0.955632	-0.611545	K13420|1|3e-87|320|ath:AT5G46330|LRRreceptor-likeserine/threonine-proteinkinaseFLS2[EC:2.7.11.1]
CL5321.Contig2_All	-	-	-	-	-	-	-	-1.66429	-0.822483	-1.54297	-0.685129	-0.793851	-1.27811	-1.02396	#VALUE!	-1.11583	K13420|1|4e-99|361|ath:AT5G46330|LRRreceptor-likeserine/threonine-proteinkinaseFLS2[EC:2.7.11.1]
CL6117.Contig1_All	-0.7046	-0.380041	-0.147151	-0.063139	0.559945	0.970757	-0.233483	-0.0507595	-0.131259	-1.2684	-1.02187	-0.217012	-0.0686435	-0.141512	0.000326855	-0.414207	K13420|1|1e-41|168|rcu:RCOM_0633880|LRRreceptor-likeserine/threonine-proteinkinaseFLS2[EC:2.7.11.1]
CL6117.Contig2_All	0.0988263	0.0446398	0.275555	0.691314	1.46611	1.71015	0.839247	1.24325	0.849827	0.00101173	-0.557639	0.550103	0.536846	1.43332	0.732262	0.579533	K13420|1|2e-46|185|rcu:RCOM_0633880|LRRreceptor-likeserine/threonine-proteinkinaseFLS2[EC:2.7.11.1]
Unigene12382_All	-2.71614	-1.38747	-2.19838	-3.21558	-4.58072	-2.16068	-2.57954	-0.0482323	0.147681	-1.89474	-	-0.378814	0.502576	0.526433	-2.69121	-0.190849	K13420|1|2e-55|213|pop:POPTR_1075175|LRRreceptor-likeserine/threonine-proteinkinaseFLS2[EC:2.7.11.1]
Unigene13603_All	1.44351	1.04825	1.25546	0.434406	-1.05849	-0.656371	-0.227241	0.594446	0.92979	2.10446	1.24972	1.02815	1.2227	0.64389	0.319933	1.11045	K13420|1|3e-31|134|ath:AT5G46330|LRRreceptor-likeserine/threonine-proteinkinaseFLS2[EC:2.7.11.1]
Unigene15121_All	-1.095	-0.642428	-0.535742	-1.11814	-0.543402	-0.0929895	-1.00936	0.243719	-0.402106	-1.41457	-1.19882	-0.713432	-0.42791	-0.539369	-0.719581	-0.63607	K13420|1|1e-163|575|aly:ARALYDRAFT_356368|LRRreceptor-likeserine/threonine-proteinkinaseFLS2[EC:2.7.11.1]
Unigene20086_All	-0.82975	-0.827094	-0.340839	-0.813719	-0.404533	-0.215676	-1.57411	0.0301518	-0.124616	-1.15312	-1.21752	-0.443149	-0.670437	-0.841411	-0.715103	-0.631443	K13420|1|9e-161|566|ath:AT5G46330|LRRreceptor-likeserine/threonine-proteinkinaseFLS2[EC:2.7.11.1]
Unigene2582_All	-1.11815	-0.766509	0.0938049	-1.20458	-0.455645	0.625138	-0.563986	0.40852	-0.0989586	-1.04388	-1.17151	-0.710435	-0.572328	0.00447992	-0.484275	-0.454874	K13420|1|3e-20|96.7|sbi:SORBI_06g028760|LRRreceptor-likeserine/threonine-proteinkinaseFLS2[EC:2.7.11.1]
Unigene27167_All	-0.788179	-0.989474	-0.54271	-0.559911	0.195244	0.624869	-1.35998	0.623739	-0.345081	-1.72066	-1.98148	-0.23829	-0.340026	-0.647917	-0.488591	-0.664245	K13420|1|8e-39|158|osa:4337016|LRRreceptor-likeserine/threonine-proteinkinaseFLS2[EC:2.7.11.1]
Unigene27761_All	-1.21421	-1.06691	-0.184884	-1.54795	-1.26901	-1.35412	-1.41576	-0.797717	-0.623456	-0.73112	-1.30494	-1.26318	-1.29064	-1.13554	-1.15041	-1.02094	K13420|1|3e-24|111|osa:4337016|LRRreceptor-likeserine/threonine-proteinkinaseFLS2[EC:2.7.11.1]
Unigene28755_All	-0.884019	-0.727468	-0.617061	-1.32333	-0.502282	0.531895	-0.694679	0.0520192	0.0791345	-1.04853	-1.34603	-0.85603	-0.678354	-0.935911	-0.602421	-0.676243	K13420|1|3e-25|113|rcu:RCOM_0633880|LRRreceptor-likeserine/threonine-proteinkinaseFLS2[EC:2.7.11.1]
Unigene57038_All	0.279911	-0.280073	0.237209	1.2309	0.185515	0.815477	0.39661	-1.27062	0.587594	1.15535	1.3855	0.825545	1.46283	0.429135	0.409364	0.653618	K13420|1|2e-21|101|sbi:SORBI_06g028760|LRRreceptor-likeserine/threonine-proteinkinaseFLS2[EC:2.7.11.1]
Unigene28247_All	-0.91644	-0.457861	-0.908869	-1.63061	-0.663178	-0.121148	-2.22591	0.0419655	0.100376	-1.05452	-1.55248	-0.378814	-0.343096	-1.07021	-0.989145	-0.608111	K13420|1|7e-08|53.5|sbi:SORBI_06g028760|LRRreceptor-likeserine/threonine-proteinkinaseFLS2[EC:2.7.11.1];K00924|3|8e-07|50.1|ath:AT5G25930|[EC:2.7.1.-]
Unigene15540_All	-0.252195	0.661438	-0.780232	-0.0792041	0.292623	-0.581252	0.423563	-0.373718	1.02034	1.11765	1.06551	1.12953	0.929998	1.40316	-0.0450371	0.898923	K13422|1|2e-74|276|vvi:100250607|transcriptionfactorMYC2
Unigene25860_All	1.03342	1.44396	0.378125	0.0808164	-0.391238	-0.423711	-0.0244158	0.873765	1.11698	1.36116	1.03574	0.865112	0.404396	0.7863	0.299566	0.920493	K13422|1|4e-33|140|ppp:PHYPADRAFT_164647|transcriptionfactorMYC2
CL3839.Contig1_All	1.66852	1.57776	1.07464	1.75405	1.41928	1.97318	2.90158	0.194044	0.0522618	0.464221	0.842899	0.369648	0.350573	1.30043	1.767	0.510582	K13424|1|1e-25|115|zma:100281160|WRKYtranscriptionfactor33
CL8876.Contig1_All	-0.290378	0.0610127	-1.2421	-1.05285	-0.710167	-1.5356	-1.27931	1.26853	1.1042	0.734618	0.283663	0.850005	-0.388899	0.726105	-0.864199	0.654033	K13424|1|3e-18|91.3|vvi:100243352|WRKYtranscriptionfactor33
CL8876.Contig2_All	0.698896	1.9751	0.917101	-0.341107	0.357884	-2.3306	-0.994581	2.06157	2.31761	0.555295	-1.36499	0.858226	-0.260384	1.69636	0.0403844	0.837668	K13424|1|2e-18|92.4|vvi:100243352|WRKYtranscriptionfactor33
Unigene8901_All	-	2.71206	1.12355	4.10635	4.59919	1.89822	3.44282	-0.00759031	0.67375	1.22628	0.594364	1.94311	1.88109	2.94597	2.98037	1.32243	K13424|1|1e-08|57.4|zma:100279301|WRKYtranscriptionfactor33
CL2049.Contig1_All	-0.472824	-0.213389	0.203279	-1.42234	-0.460831	-1.15522	-1.34201	0.982418	0.42831	-0.965017	-1.20593	-0.699636	-0.546944	-0.442917	-0.694762	-0.349959	K13428|1|9e-123|439|aly:ARALYDRAFT_488953|LRRreceptor-likeserine/threonine-proteinkinaseEFR[EC:2.7.11.1]
CL2941.Contig1_All	2.02082	1.95307	1.24908	1.73438	0.741213	1.02375	1.64051	-0.742246	-0.534836	0.597115	-0.258079	0.0906716	-0.0893389	-0.379591	1.4804	-0.188044	K13428|1|5e-116|416|ath:AT5G20480|LRRreceptor-likeserine/threonine-proteinkinaseEFR[EC:2.7.11.1]
CL9780.Contig2_All	1.34275	0.712064	1.70851	3.35428	3.38507	2.89822	3.78678	-1.68566	-0.196967	0.597115	1.24972	1.85001	1.33547	2.63496	2.45538	0.826376	K13428|1|4e-38|158|ath:AT5G20480|LRRreceptor-likeserine/threonine-proteinkinaseEFR[EC:2.7.11.1]
Unigene26647_All	-0.00656998	-0.0975535	-0.033989	-0.061314	0.440608	-0.419195	-0.375355	-0.365842	0.136051	-0.171794	-0.479082	0.0029345	-0.0104932	-0.314212	-0.0790527	-0.171777	K13429|1|2e-55|216|pop:POPTR_888967|chitinelicitorreceptorkinase1
Unigene949_All	-0.888978	-1.01974	-0.371212	-0.940954	-0.965056	-1.12998	-4.21181	-0.626769	0.639535	-0.66592	-0.869583	-0.471923	-1.49742	-1.30364	-1.3611	-0.685104	K13429|1|4e-13|72.4|ppp:PHYPADRAFT_1279|chitinelicitorreceptorkinase1;K00924|2|3e-09|59.3|aly:ARALYDRAFT_313416|[EC:2.7.1.-];K13416|4|2e-08|56.6|rcu:RCOM_1534760|brassinosteroidinsensitive1-associatedreceptorkinase1[EC:2.7.10.12.7.11.1];K04733|5|5e-08|55.5|ath:AT5G38990|interleukin-1receptor-associatedkinase4[EC:2.7.11.1]
CL8515.Contig1_All	-0.616606	0.226638	0.016637	-0.701003	-0.744214	0.523822	-0.158079	0.620441	-0.262119	-0.0143199	0.00677622	-0.0516489	-0.606358	-1.34804	-0.207544	-0.236467	K13430|1|1e-60|233|osa:4329463|serine/threonine-proteinkinasePBS1[EC:2.7.11.1];K00924|5|2e-58|225|osa:4333912|[EC:2.7.1.-]
CL8515.Contig2_All	-0.577814	-0.600819	-1.08081	-0.471822	-1.31428	-0.675898	-1.12755	0.99241	0.428638	1.27519	0.857399	1.7422	0.572966	0.489907	-0.835571	0.908387	K13430|1|1e-60|233|osa:4329463|serine/threonine-proteinkinasePBS1[EC:2.7.11.1];K00924|5|2e-58|225|osa:4333912|[EC:2.7.1.-]
CL541.Contig7_All	-1.38127	-1.49739	0.123552	-2.29575	-0.0759234	-1.63316	-2.46707	-0.206494	-0.190735	-2.18424	-1.187	-1.03089	-2.63493	-2.933	-1.31814	-1.48104	K13447|1|0.0|1357|rcu:RCOM_1502990|respiratoryburstoxidase[EC:1.6.3.-1.11.1.-]
Unigene11922_All	-1.3011	-1.45786	-0.975983	1.75405	2.64168	1.31325	2.4502	-1.42263	-0.518895	0.41269	0.783398	1.55665	0.572966	3.16451	0.632034	0.649812	K13447|1|2e-27|122|mtr:MTR_1g083290|respiratoryburstoxidase[EC:1.6.3.-1.11.1.-]
Unigene20875_All	1.46623	1.4794	1.74887	0.0436158	0.81598	0.545262	-0.168348	1.06015	1.97894	0.896675	-0.46453	0.469183	0.065171	0.761453	0.847289	0.681006	K13447|1|3e-28|125|mtr:MTR_1g083290|respiratoryburstoxidase[EC:1.6.3.-1.11.1.-]
Unigene21981_All	1.14794	0.484036	0.63939	1.95294	1.04275	1.38726	1.58898	-1.96199	-0.965151	1.53214	1.6854	1.15221	1.09084	0.748352	1.17761	0.46883	K13447|1|3e-23|108|bdi:100843653|respiratoryburstoxidase[EC:1.6.3.-1.11.1.-]
CL11879.Contig2_All	-0.0946534	-0.164532	0.187183	0.227411	0.246187	0.0290959	-0.0511641	-1.58613	-	2.49574	0.525777	-	0.0350714	0.858629	0.0542182	0.465818	K13448|1|6e-68|255|rcu:RCOM_1680020|calcium-bindingproteinCML
CL11879.Contig3_All	-	-	-	-	-	-	-	-0.43649	0.269512	-0.934451	0.104081	0.161108	0.19572	-0.0379825	#VALUE!	-0.096929	K13448|1|6e-68|255|rcu:RCOM_1680020|calcium-bindingproteinCML
CL3035.Contig4_All	-0.694609	-0.588331	-0.480519	-1.07857	-0.302843	-0.59025	-1.54471	-1.32374	-1.01013	-0.0554586	-0.932678	-0.72043	-0.672791	-0.389175	-0.754261	-0.729199	K13448|1|8e-07|52.4|rcu:RCOM_0597990|calcium-bindingproteinCML
CL4837.Contig1_All	1.448	1.40146	0.514012	0.651786	0.0553212	0.595655	0.176788	1.43497	0.580641	1.14813	0.630806	0.686775	0.487823	-0.134961	0.69186	0.690597	K13448|1|4e-12|69.7|zma:100285448|calcium-bindingproteinCML
CL8327.Contig1_All	-1.57582	-1.33524	-1.24568	-2.09296	-1.56913	-0.519926	-2.40446	-0.725191	-0.247991	-1.07629	-1.89262	-0.403392	-0.492558	-0.989534	-1.53474	-0.832511	K13448|1|6e-78|288|vvi:100256640|calcium-bindingproteinCML
Unigene12650_All	-1.52807	-1.16173	-0.489067	-0.534464	-0.369454	-1.14253	-0.642532	-1.30281	-0.48199	0.0457049	-0.571853	-0.658922	-0.25397	-0.426604	-0.838263	-0.521491	K13448|1|1e-55|214|rcu:RCOM_0597990|calcium-bindingproteinCML
Unigene32413_All	-0.663149	-0.719424	-0.56042	-0.794113	-0.0921376	0.0490423	0.00419213	-1.39348	-0.148712	-0.602558	-0.509384	0.156224	-0.217316	-0.320093	-0.396573	-0.433617	K13448|1|4e-75|279|pop:POPTR_818390|calcium-bindingproteinCML
Unigene8137_All	-0.11668	-0.747367	0.986049	2.6242	1.77363	1.87175	2.41224	-3.93359	-1.25225	0.550821	1.718	0.0456841	1.45432	1.25579	1.25769	-0.0230331	K13448|1|2e-28|122|pop:POPTR_818390|calcium-bindingproteinCML
Unigene8819_All	-2.39768	-2.62261	-2.12092	-1.70273	-1.52806	-1.8988	-1.8847	-0.830052	-0.538658	-0.724813	-0.242137	-0.613279	-0.781217	-0.515388	-2.02221	-0.606506	K13448|1|3e-42|170|vvi:100253496|calcium-bindingproteinCML
CL4837.Contig2_All	1.06264	0.209564	1.08048	0.603851	-1.34625	0.395717	0.114354	-	-	-	-	-	-	-	0.302909	#VALUE!	K13448|1|4e-13|73.2|ath:AT2G43290|calcium-bindingproteinCML;K02183|4|1e-10|64.7|cme:CME034C|calmodulin
Unigene26010_All	0.391467	0.745673	-0.220402	1.14942	0.681712	0.389876	0.756885	-0.771819	0.449396	0.908129	1.08872	1.06341	0.470867	1.11661	0.556376	0.617903	K13457|1|4e-08|55.1|osa:4342596|diseaseresistanceproteinRPM1
Unigene62590_All	-0.979176	-	-	-	-	-	-	1.72938	2.21807	2.39066	2.8574	1.79111	2.40947	3.22687	#VALUE!	2.37471	K13462|1|3e-24|108|pop:POPTR_819432|guaninenucleotide-exchangefactor
CL200.Contig2_All	-	-	-	-	-	-	-	-0.499249	-0.5769	-0.123363	-0.47702	-0.225567	-0.0425217	0.20761	#VALUE!	-0.248144	K13463|1|4e-161|565|vvi:100254771|coronatine-insensitiveprotein1
CL200.Contig5_All	-0.0421075	0.187402	-0.189606	0.015586	0.486948	-0.130211	0.133026	-1.81377	-0.520243	0.0401667	1.02628	-0.193258	0.152079	0.385389	0.0658627	-0.131908	K13463|1|0.0|835|vvi:100254771|coronatine-insensitiveprotein1
Unigene11175_All	-0.171821	-0.702973	-1.29149	0.354279	0.13353	0.161252	0.386241	-0.596395	-1.31098	0.00600006	0.946666	-0.100513	0.26087	0.257246	-0.161568	-0.0767297	K13463|1|6e-15|77.0|vvi:100254771|coronatine-insensitiveprotein1
CL9889.Contig2_All	-0.415275	-0.39646	-2.81505	-0.41721	-1.32292	-4.94727	-1.45925	3.26853	3.04007	-0.724813	1.55784	2.72971	1.6725	1.28132	-1.68192	1.83217	K13464|1|8e-22|102|pop:POPTR_712551|jasmonateZIMdomain-containingprotein
Unigene15789_All	0.0407233	0.9906	-0.402517	-0.671256	-0.814003	-1.27171	-1.06999	1.8379	0.560463	0.994005	-0.0551386	-0.0212617	-0.037992	0.111395	-0.456878	0.484196	K13464|1|3e-23|107|vvi:100262641|jasmonateZIMdomain-containingprotein
Unigene18764_All	1.916	1.54602	0.696801	1.19313	0.844373	0.349353	1.1408	0.821598	1.086	1.32171	1.3407	0.878468	0.645228	0.712477	1.09807	0.972311	K13464|1|9e-30|129|vvi:100254231|jasmonateZIMdomain-containingprotein
Unigene3176_All	1.34275	2.29703	1.44548	1.60885	0.15625	-0.423711	0.616854	-	-	-	-	-	-	-	1.00621	#VALUE!	K13464|1|1e-35|147|vvi:100254231|jasmonateZIMdomain-containingprotein
Unigene5512_All	1.22246	1.44903	0.216662	0.75405	0.326175	0.0617161	-0.306525	1.12169	2.81586	3.64151	2.63876	2.45408	2.25746	0.634957	0.531938	2.22347	K13464|1|2e-14|77.0|zma:100281912|jasmonateZIMdomain-containingprotein
CL4188.Contig1_All	-0.611444	-0.367663	0.21375	-0.847845	-0.512544	-1.20798	-0.567955	-1.27062	-1.58928	0.275187	-0.142601	1.20615	0.824504	-0.473567	-0.557383	-0.167177	K13473|1|6e-59|226|osa:4331523|chitinelicitor-bindingprotein;K01051|3|2e-10|65.5|gmx:100776781|pectinesterase[EC:3.1.1.11];K03006|5|8e-10|63.5|osa:4337831|DNA-directedRNApolymeraseIIsubunitRPB1[EC:2.7.7.6]

## Sheet: Plant hormone signal trans_
The DEGs were associated with KEGG pathways
Differentially expressed genes directly involved in SVW resistance in plant hormone signal transduction pathway showing. The relative expression values, calculated as the logarithm of fold changes (logFCs), in SVW inoculated SI8 and P77 plants at different time points are reported. The logarithm of fold changes (logFCs) derived from the comparisons of the RPKM expression values of inoculated S18 …
GeneID	log2 Ratio(S6h/SCk)	log2 Ratio(S12h/SCk)	log2 Ratio(S24h/SCk)	log2 Ratio(S2d/SCk)	log2 Ratio(S3d/SCk)	log2 Ratio(S5d/SCk)	log2 Ratio(S10d/SCk)	log2 Ratio(P6h/PCk)	log2 Ratio(P12h/PCk)	log2 Ratio(P24h/PCk)	log2 Ratio(P2d/PCk)	log2 Ratio(P3d/PCk)	log2 Ratio(P5d/PCk)	log2 Ratio(P10d/PCk)	Average logFCs-S18	Average logFCs-P77	KEGG Orthology
CL2803.Contig1_All	-0.202569	-0.633044	-1.18643	-1.51814	-0.892556	-0.454021	-2.01776	0.584492	0.162328	-0.892064	-1.39656	-0.412665	-0.272357	-0.636317	-0.98636	-0.409021	K00924|1|1e-41|168|aly:ARALYDRAFT_473063|[EC:2.7.1.-];K13415|5|3e-39|160|sbi:SORBI_03g032990|protein brassinosteroid insensitive 1 [EC:2.7.10.1 2.7.11.1]
CL452.Contig1_All	-4.56414	-3.8729	-	-5.47861	-5.84375	-	-2.84258	0.314338	-1.00432	-	-0.142601	-0.793851	-0.912461	1.43332	-4.5204	-0.184262	K01090|1|1e-90|332|sbi:SORBI_01g038410|protein phosphatase [EC:3.1.3.16];K14497|2|2e-35|148|pop:POPTR_422871|protein phosphatase 2C [EC:3.1.3.16]
CL452.Contig5_All	-3.26121	-2.44444	-2.81056	-2.72822	-2.83033	-2.58022	-1.78963	0.729375	-0.00432168	-0.57281	0.774936	0.736664	0.377045	0.64191	-2.63494	0.383257	K01090|1|1e-95|348|sbi:SORBI_01g038410|protein phosphatase [EC:3.1.3.16];K14497|2|2e-40|164|pop:POPTR_422871|protein phosphatase 2C [EC:3.1.3.16]
CL2635.Contig2_All	-3.78653	-3.68025	-4.9062	-4.9234	-4.28853	-4.03842	-3.28736	-1.36373	-0.419359	-2.13985	-2.1426	-0.0934115	-2.3275	-1.56668	-4.1301	-1.43616	K01090|1|2e-30|130|sbi:SORBI_01g038410|protein phosphatase [EC:3.1.3.16];K14497|2|3e-15|80.5|osa:4339671|protein phosphatase 2C [EC:3.1.3.16]
CL5926.Contig2_All	0.0831081	0.287567	0.264908	1.47832	1.69267	1.70799	1.63792	0.29899	0.309953	-0.309776	-0.090134	0.0951175	0.420114	-0.241394	1.02178	0.0689815	K04424|1|4e-14|76.6|aly:ARALYDRAFT_909157|sterile alpha motif and leucine zipper containing kinase AZK [EC:2.7.11.25];K00870|3|2e-13|73.9|cme:CMD015C|protein kinase [EC:2.7.1.37];K14510|4|5e-13|72.8|ath:AT5G03730|serine/threonine-protein kinase CTR1 [EC:2.7.11.1]
CL13833.Contig4_All	0.169687	0.247396	0.2147	0.536986	0.693384	0.14019	0.757982	-0.908055	-2.81168	-0.532168	-2.94996	-1.01624	-1.13485	-0.374032	0.394332	-1.38957	K04424|1|3e-92|337|aly:ARALYDRAFT_909157|sterile alpha motif and leucine zipper containing kinase AZK [EC:2.7.11.25];K14510|3|5e-40|164|ppp:PHYPADRAFT_30352|serine/threonine-protein kinase CTR1 [EC:2.7.11.1]
Unigene24435_All	-0.428702	-0.594796	-0.0449535	-0.422902	-0.401982	-0.126993	-0.41341	-0.30539	-0.0430022	-0.189024	0.514325	0.568719	0.0488584	0.350053	-0.347677	0.134934	K04733|1|3e-32|137|smo:SELMODRAFT_230241|interleukin-1 receptor-associated kinase 4 [EC:2.7.11.1];K13415|3|2e-31|134|rcu:RCOM_0478150|protein brassinosteroid insensitive 1 [EC:2.7.10.1 2.7.11.1]
CL12526.Contig1_All	-0.729198	-0.62292	-0.915976	-0.57954	0.286647	-0.0785752	-0.512872	-0.558112	-0.359981	-0.371704	-0.545566	-0.103706	0.311662	-0.0969221	-0.450348	-0.246333	K04733|1|7e-23|106|smo:SELMODRAFT_159261|interleukin-1 receptor-associated kinase 4 [EC:2.7.11.1];K13415|2|7e-23|106|sbi:SORBI_03g032990|protein brassinosteroid insensitive 1 [EC:2.7.10.1 2.7.11.1]
CL1929.Contig3_All	0.0900864	0.103255	0.716377	0.497542	0.23674	0.274909	0.0211011	1.41796	0.528552	0.720598	0.569596	1.17512	1.10281	1.01624	0.277144	0.932982	K04733|1|1e-25|112|smo:SELMODRAFT_230241|interleukin-1 receptor-associated kinase 4 [EC:2.7.11.1];K13416|3|2e-22|102|rcu:RCOM_1534760|brassinosteroid insensitive 1-associated receptor kinase 1 [EC:2.7.10.1 2.7.11.1];K13418|4|1e-21|99.4|aly:ARALYDRAFT_895025|somatic embryogenesis receptor kinase 1 [EC:2.7.10.1 2.7.11.1];K13415|5|1e-21|99.4|aly:ARALYDRAFT_912402|protein brassinosteroid insensitive …
CL1434.Contig1_All	0.152819	-0.515135	-0.305956	-0.22207	-0.665212	-0.709383	-0.0414064	0.234694	0.0357052	0.0173087	0.446046	0.209834	-0.188096	0.186871	-0.329478	0.134623	K04733|1|1e-57|223|smo:SELMODRAFT_159261|interleukin-1 receptor-associated kinase 4 [EC:2.7.11.1];K13417|2|3e-55|215|ath:AT2G13790|somatic embryogenesis receptor kinase 4 [EC:2.7.10.1 2.7.11.1];K13416|4|1e-54|213|ath:AT4G33430|brassinosteroid insensitive 1-associated receptor kinase 1 [EC:2.7.10.1 2.7.11.1]
CL1434.Contig5_All	-0.0616384	-0.333872	-0.124761	0.184354	-0.0416893	-0.442326	-0.333564	-0.436635	-0.498136	-0.051978	0.517058	0.00451496	-0.34856	0.111395	-0.164785	-0.100334	K04733|1|1e-58|226|smo:SELMODRAFT_159261|interleukin-1 receptor-associated kinase 4 [EC:2.7.11.1];K13417|2|3e-56|218|ath:AT2G13790|somatic embryogenesis receptor kinase 4 [EC:2.7.10.1 2.7.11.1];K13418|4|4e-55|214|vvi:100247683|somatic embryogenesis receptor kinase 1 [EC:2.7.10.1 2.7.11.1];K13416|5|8e-55|213|rcu:RCOM_1534760|brassinosteroid insensitive 1-associated receptor kinase 1 [EC:2.7.10.1 2…
CL1434.Contig2_All	-0.389264	-0.132961	-1.22843	-0.245634	-0.836332	-0.729003	-0.164041	-0.469934	-0.532253	0.0489108	0.278242	-0.426119	-0.251948	0.423985	-0.532238	-0.132731	K04733|1|6e-55|214|smo:SELMODRAFT_159261|interleukin-1 receptor-associated kinase 4 [EC:2.7.11.1];K13417|2|7e-53|207|ath:AT2G13790|somatic embryogenesis receptor kinase 4 [EC:2.7.10.1 2.7.11.1];K13418|3|3e-52|205|vvi:100247683|somatic embryogenesis receptor kinase 1 [EC:2.7.10.1 2.7.11.1];K13416|5|1e-51|203|aly:ARALYDRAFT_491347|brassinosteroid insensitive 1-associated receptor kinase 1 [EC:2.7.1…
Unigene15812_All	-0.368997	-0.0100382	-0.767976	-1.41812	-1.3604	-1.55686	-1.62382	0.185782	-0.0311633	-0.262363	-0.822004	-0.918778	-0.879597	-1.16634	-1.01517	-0.556352	K04733|1|1e-63|241|smo:SELMODRAFT_159261|interleukin-1 receptor-associated kinase 4 [EC:2.7.11.1];K13430|3|6e-30|129|vvi:100254113|serine/threonine-protein kinase PBS1 [EC:2.7.11.1];K13416|4|2e-29|127|vvi:100253855|brassinosteroid insensitive 1-associated receptor kinase 1 [EC:2.7.10.1 2.7.11.1]
Unigene24484_All	-0.725649	-1.40895	-1.70889	-0.738805	-0.724451	-0.170183	-1.09006	-1.01851	-0.133152	-1.23215	0.00867653	0.402414	-0.890874	-0.167677	-0.938142	-0.433039	K08235|1|2e-20|95.5|osa:4341944|xyloglucan:xyloglucosyl transferase [EC:2.4.1.207];K14504|2|2e-20|95.5|pop:POPTR_570685|xyloglucan:xyloglucosyl transferase TCH4 [EC:2.4.1.207]
Unigene52611_All	1.89529	0.864068	-	-0.478611	0.15625	1.16125	1.15742	-	-3.46375	-4.18424	-0.432108	-3.25328	0.0204246	-1.02611	0.792612	-2.05651	K08235|1|8e-52|199|mtr:MTR_3g084620|xyloglucan:xyloglucosyl transferase [EC:2.4.1.207];K14504|2|2e-51|198|sbi:SORBI_10g028580|xyloglucan:xyloglucosyl transferase TCH4 [EC:2.4.1.207]
Unigene62417_All	-1.08351	-0.775601	-0.26929	-1.09109	-0.408928	0.284451	-2.36195	0.517737	-0.495857	-1.60777	-1.17341	-0.734145	-0.814281	-1.13146	-0.815132	-0.777027	K08286|1|2e-16|83.6|aly:ARALYDRAFT_491919|protein-serine/threonine kinase [EC:2.7.11.-];K00924|3|1e-15|80.9|ath:AT1G28440|[EC:2.7.1.-];K13416|5|5e-14|75.1|aly:ARALYDRAFT_491347|brassinosteroid insensitive 1-associated receptor kinase 1 [EC:2.7.10.1 2.7.11.1]
Unigene27990_All	0.482887	0.1671	-0.142963	1.3558	1.26905	0.986975	1.68325	-1.12623	-0.682394	0.0969327	0.865287	0.428541	0.616593	1.04006	0.828872	0.176969	K08332|1|3e-19|95.5|vcn:VOLCADRAFT_41528|vacuolar protein 8;K14431|5|1e-18|93.6|aly:ARALYDRAFT_311885|transcription factor TGA
Unigene58485_All	-1.41975	-0.0333627	-0.95445	0.317856	0.493285	-0.864283	-0.505542	-	-	-	-	-	-	-	-0.42375	#VALUE!	K09286|1|3e-09|59.7|osa:4336573|EREBP-like factor;K14516|4|1e-08|57.8|gmx:100780576|ethylene-responsive transcription factor 1
CL7870.Contig1_All	-0.475134	2.14016	-1.40988	0.628773	-0.232792	-0.47715	1.06955	-0.155147	1.81444	0.749118	1.65326	1.54402	1.57583	1.64191	0.177646	1.26049	K09286|1|1e-33|140|ath:AT4G17500|EREBP-like factor;K14517|2|9e-33|137|ath:AT5G47220|ethylene-responsive transcription factor 2
CL8493.Contig1_All	-0.458751	-0.431233	-1.1456	-1.21986	-1.00925	-1.31209	-0.906902	0.109113	0.136077	-0.425917	-0.370984	-0.333695	-0.700353	-0.6628	-0.926242	-0.321223	K13415|1|1e-89|330|vvi:100252647|protein brassinosteroid insensitive 1 [EC:2.7.10.1 2.7.11.1]
CL11011.Contig4_All	0.0929736	0.649055	-0.354495	-1.09159	-1.08476	-0.954225	-0.543017	-0.46327	-0.341357	0.42719	0.570117	0.30301	0.441176	0.350861	-0.469436	0.183961	K13415|1|2e-141|502|pop:POPTR_562744|protein brassinosteroid insensitive 1 [EC:2.7.10.1 2.7.11.1]
Unigene10143_All	2.37132	2.53309	2.60898	2.24386	1.8116	1.46381	0.327348	-1.58378	0.252836	1.02616	1.44236	-0.0221202	0.85927	-0.0762319	1.90857	0.271213	K13415|1|3e-120|430|rcu:RCOM_0478150|protein brassinosteroid insensitive 1 [EC:2.7.10.1 2.7.11.1]
CL2502.Contig4_All	-1.66128	-1.92065	-0.843281	-2.08725	-1.77816	-1.84998	-2.02853	-0.438141	-0.381291	-0.686745	-1.23006	-0.965706	-0.704468	-1.00923	-1.73845	-0.773664	K13415|1|3e-27|120|pop:POPTR_650846|protein brassinosteroid insensitive 1 [EC:2.7.10.1 2.7.11.1]
Unigene30804_All	-0.827173	-1.06554	-0.0690929	-1.23068	-1.19989	-1.32685	-0.81283	0.729375	0.761213	1.28716	0.376773	-0.0283164	-0.29579	-0.0950558	-0.933152	0.390765	K13415|1|3e-29|127|pop:POPTR_562744|protein brassinosteroid insensitive 1 [EC:2.7.10.1 2.7.11.1]
Unigene57712_All	-1.64357	-1.77336	-0.876448	-2.24157	-1.69691	-1.34029	-1.94949	0.0830122	-0.210773	-0.672346	-1.36144	-0.826273	-0.966909	-0.96542	-1.64595	-0.702878	K13415|1|8e-30|127|sbi:SORBI_03g032990|protein brassinosteroid insensitive 1 [EC:2.7.10.1 2.7.11.1]
CL6857.Contig2_All	-	-4.12083	-3.12438	-0.441136	-2.18479	-3.08668	-0.41808	2.31434	1.58064	2.27519	2.44236	0.206149	1.08754	4.19886	-2.22931	2.01501	K13415|1|1e-25|112|sbi:SORBI_03g012040|protein brassinosteroid insensitive 1 [EC:2.7.10.1 2.7.11.1];K00924|2|5e-18|87.4|aly:ARALYDRAFT_473063|[EC:2.7.1.-];K08286|5|3e-16|81.3|aly:ARALYDRAFT_491919|protein-serine/threonine kinase [EC:2.7.11.-]
CL6857.Contig1_All	-1.37677	-0.704144	-0.9972	-1.43709	-1.10889	-1.27382	-1.9981	-0.734025	0.242771	-1.06268	-1.12683	-0.65779	-1.17233	-0.723974	-1.27086	-0.747838	K13415|1|4e-47|186|sbi:SORBI_03g012040|protein brassinosteroid insensitive 1 [EC:2.7.10.1 2.7.11.1];K04733|2|2e-43|174|smo:SELMODRAFT_230241|interleukin-1 receptor-associated kinase 4 [EC:2.7.11.1];K00924|3|2e-43|173|aly:ARALYDRAFT_473063|[EC:2.7.1.-]
Unigene18847_All	-0.161592	-0.308347	-0.404508	-0.366966	-0.309413	-0.445992	-0.421335	-0.577545	-0.14576	0.0476393	0.0587884	-0.141264	0.0273581	0.367865	-0.34545	-0.0518454	K13416|1|9e-14|75.1|ath:AT4G33430|brassinosteroid insensitive 1-associated receptor kinase 1 [EC:2.7.10.1 2.7.11.1];K00924|3|5e-13|72.8|aly:ARALYDRAFT_313416|[EC:2.7.1.-]
CL9028.Contig2_All	0.546608	0.0209736	0.0500901	-1.10246	-1.39834	-1.43398	-0.954223	-0.937581	-0.24678	-0.342016	-0.533923	-1.02691	-0.873148	-0.633563	-0.61019	-0.656274	K13416|1|1e-24|109|vvi:100253855|brassinosteroid insensitive 1-associated receptor kinase 1 [EC:2.7.10.1 2.7.11.1];K13417|2|1e-23|106|aly:ARALYDRAFT_899604|somatic embryogenesis receptor kinase 4 [EC:2.7.10.1 2.7.11.1];K13418|3|1e-23|106|vvi:100247683|somatic embryogenesis receptor kinase 1 [EC:2.7.10.1 2.7.11.1]
Unigene5600_All	0.949271	-0.739632	0.661209	-0.455527	0.144568	-0.918475	-0.511372	3.24325	1.21807	1.09831	0.502734	0.380178	0.29399	1.28542	-0.12428	1.14599	K13416|1|1e-73|274|rcu:RCOM_1534760|brassinosteroid insensitive 1-associated receptor kinase 1 [EC:2.7.10.1 2.7.11.1];K13418|3|8e-71|265|pop:POPTR_913861|somatic embryogenesis receptor kinase 1 [EC:2.7.10.1 2.7.11.1]
CL1923.Contig3_All	-1.19862	-0.881776	-1.29444	-1.11309	-0.312895	-0.264644	-0.919843	0.0107216	0.0165873	-0.673098	0.00729402	0.0506312	0.390386	-0.272391	-0.855044	-0.0671242	K13416|1|2e-35|148|ath:AT4G33430|brassinosteroid insensitive 1-associated receptor kinase 1 [EC:2.7.10.1 2.7.11.1];K13418|3|3e-33|141|ath:AT1G71830|somatic embryogenesis receptor kinase 1 [EC:2.7.10.1 2.7.11.1]
Unigene15342_All	1.44229	0.843309	0.80805	1.84589	0.715217	1.16125	1.84792	-1.77586	-0.129853	1.26422	1.17495	1.07464	1.28155	0.62159	1.2377	0.501605	K13416|1|2e-63|242|rcu:RCOM_1534760|brassinosteroid insensitive 1-associated receptor kinase 1 [EC:2.7.10.1 2.7.11.1];K13418|5|2e-61|236|rcu:RCOM_0186340|somatic embryogenesis receptor kinase 1 [EC:2.7.10.1 2.7.11.1]
Unigene22535_All	1.17283	-0.872898	0.53859	-1.06357	-1.10678	-3.00867	-0.179612	-0.422628	-2.64818	-2.36867	-0.698995	-3.43771	-3.55632	-0.725106	-0.645732	-1.97966	K13416|1|2e-73|273|rcu:RCOM_1534760|brassinosteroid insensitive 1-associated receptor kinase 1 [EC:2.7.10.1 2.7.11.1];K13418|3|4e-72|269|vvi:100247683|somatic embryogenesis receptor kinase 1 [EC:2.7.10.1 2.7.11.1]
CL13088.Contig1_All	1.16858	1.09853	0.309108	0.433926	0.0229835	0.170651	-0.175153	0.0380066	0.475422	0.472787	0.318033	0.245319	0.0875388	0.0980983	0.432661	0.247886	K13417|1|8e-39|158|aly:ARALYDRAFT_899604|somatic embryogenesis receptor kinase 4 [EC:2.7.10.1 2.7.11.1];K13418|3|1e-38|157|vvi:100247683|somatic embryogenesis receptor kinase 1 [EC:2.7.10.1 2.7.11.1];K13416|4|2e-38|157|vvi:100253855|brassinosteroid insensitive 1-associated receptor kinase 1 [EC:2.7.10.1 2.7.11.1]
Unigene15540_All	-0.252195	0.661438	-0.780232	-0.0792041	0.292623	-0.581252	0.423563	-0.373718	1.02034	1.11765	1.06551	1.12953	0.929998	1.40316	-0.0450371	0.898923	K13422|1|2e-74|276|vvi:100250607|transcription factor MYC2
Unigene25860_All	1.03342	1.44396	0.378125	0.0808164	-0.391238	-0.423711	-0.0244158	0.873765	1.11698	1.36116	1.03574	0.865112	0.404396	0.7863	0.299566	0.920493	K13422|1|4e-33|140|ppp:PHYPADRAFT_164647|transcription factor MYC2
Unigene949_All	-0.888978	-1.01974	-0.371212	-0.940954	-0.965056	-1.12998	-4.21181	-0.626769	0.639535	-0.66592	-0.869583	-0.471923	-1.49742	-1.30364	-1.3611	-0.685104	K13429|1|4e-13|72.4|ppp:PHYPADRAFT_1279|chitin elicitor receptor kinase 1;K00924|2|3e-09|59.3|aly:ARALYDRAFT_313416|[EC:2.7.1.-];K13416|4|2e-08|56.6|rcu:RCOM_1534760|brassinosteroid insensitive 1-associated receptor kinase 1 [EC:2.7.10.1 2.7.11.1];K04733|5|5e-08|55.5|ath:AT5G38990|interleukin-1 receptor-associated kinase 4 [EC:2.7.11.1]
CL200.Contig5_All	-0.0421075	0.187402	-0.189606	0.015586	0.486948	-0.130211	0.133026	-1.81377	-0.520243	0.0401667	1.02628	-0.193258	0.152079	0.385389	0.0658627	-0.131908	K13463|1|0.0|835|vvi:100254771|coronatine-insensitive protein 1
CL200.Contig2_All	-	-	-	-	-	-	-	-0.499249	-0.5769	-0.123363	-0.47702	-0.225567	-0.0425217	0.20761	#VALUE!	-0.248144	K13463|1|4e-161|565|vvi:100254771|coronatine-insensitive protein 1
Unigene11175_All	-0.171821	-0.702973	-1.29149	0.354279	0.13353	0.161252	0.386241	-0.596395	-1.31098	0.00600006	0.946666	-0.100513	0.26087	0.257246	-0.161568	-0.0767297	K13463|1|6e-15|77.0|vvi:100254771|coronatine-insensitive protein 1
Unigene3176_All	1.34275	2.29703	1.44548	1.60885	0.15625	-0.423711	0.616854	-	-	-	-	-	-	-	1.00621	#VALUE!	K13464|1|1e-35|147|vvi:100254231|jasmonate ZIM domain-containing protein
Unigene5512_All	1.22246	1.44903	0.216662	0.75405	0.326175	0.0617161	-0.306525	1.12169	2.81586	3.64151	2.63876	2.45408	2.25746	0.634957	0.531938	2.22347	K13464|1|2e-14|77.0|zma:100281912|jasmonate ZIM domain-containing protein
Unigene15789_All	0.0407233	0.9906	-0.402517	-0.671256	-0.814003	-1.27171	-1.06999	1.8379	0.560463	0.994005	-0.0551386	-0.0212617	-0.037992	0.111395	-0.456878	0.484196	K13464|1|3e-23|107|vvi:100262641|jasmonate ZIM domain-containing protein
CL9889.Contig2_All	-0.415275	-0.39646	-2.81505	-0.41721	-1.32292	-4.94727	-1.45925	3.26853	3.04007	-0.724813	1.55784	2.72971	1.6725	1.28132	-1.68192	1.83217	K13464|1|8e-22|102|pop:POPTR_712551|jasmonate ZIM domain-containing protein
Unigene18764_All	1.916	1.54602	0.696801	1.19313	0.844373	0.349353	1.1408	0.821598	1.086	1.32171	1.3407	0.878468	0.645228	0.712477	1.09807	0.972311	K13464|1|9e-30|129|vvi:100254231|jasmonate ZIM domain-containing protein
Unigene60072_All	0.271561	-0.252746	-0.265013	0.580283	0.253112	0.447111	0.216316	-	-	-	-	-	-	-	0.17866	#VALUE!	K14431|1|1e-10|64.3|rcu:RCOM_1451970|transcription factor TGA
Unigene20493_All	0.723143	-0.711147	-2.17413	0.490495	-0.41351	0.337502	1.0692	-1.27062	-2.28116	-1.24266	-0.0324185	-1.01624	-0.0317601	0.400902	-0.0969213	-0.781996	K14431|1|1e-75|281|rcu:RCOM_1033270|transcription factor TGA
Unigene16231_All	0.684994	0.39775	-0.121278	1.36109	1.08736	0.988461	1.45743	-1.66751	-0.620046	0.0983972	0.638721	0.526859	0.540129	0.959617	0.836545	0.0680233	K14431|1|2e-113|407|vvi:100249156|transcription factor TGA
CL3514.Contig1_All	-	-	1.99802	1.10635	-0.258787	-	-1.84258	-1.37372	-0.107415	-0.334867	0.28482	0.435631	-0.126586	-0.287154	0.250752	-0.215613	K14431|1|3e-12|58.9|aly:ARALYDRAFT_487498|transcription factor TGA
CL9148.Contig1_All	0.865546	0.370373	0.678767	2.37428	1.94028	2.10624	2.32735	-1.48213	-0.348276	0.597115	0.818629	0.311502	0.784612	0.854904	1.52326	0.219479	K14431|1|6e-96|348|vvi:100255706|transcription factor TGA
Unigene13092_All	0.531283	0.25905	0.124796	0.897073	1.01787	0.823365	1.0809	-1.31076	-0.774656	0.329364	0.482424	0.46135	0.484759	0.782942	0.676334	0.0650603	K14431|1|7e-120|429|vvi:100255706|transcription factor TGA
Unigene24132_All	0.240605	0.133176	0.159621	1.93528	1.65821	1.5125	1.68495	-0.613961	-0.557475	0.476421	1.6099	1.29307	1.17878	1.46243	1.04634	0.692739	K14432|1|2e-132|471|vvi:100232889|ABA responsive element binding factor
Unigene18968_All	0.439653	-0.355291	-0.179517	1.43736	0.952717	0.465865	1.65635	-1.1206	-0.702293	0.639951	1.92967	0.923215	1.49017	1.3562	0.631019	0.645187	K14432|1|2e-47|187|vvi:100232889|ABA responsive element binding factor
CL5693.Contig1_All	0.773842	-0.25141	0.230467	2.1013	1.66083	1.12378	2.22095	-1.27758	-0.514937	-0.0158621	1.59575	1.10562	1.24819	1.55816	1.12282	0.528478	K14432|1|3e-63|240|vvi:100232889|ABA responsive element binding factor
Unigene1611_All	0.605786	-0.287936	1.93091	3.10635	2.74121	2.16125	2.64928	0.555346	-0.293828	0.400718	2.07039	1.06865	2.05437	2.00952	1.84384	1.12359	K14432|1|7e-28|120|pop:POPTR_677861|ABA responsive element binding factor
Unigene19205_All	0.345786	0.000189817	0.0131282	-0.0711867	0.843782	0.381473	0.837865	0.431695	-1.41123	-1.63018	-1.47066	-0.976055	-0.556699	0.347693	0.335863	-0.752204	K14432|1|8e-09|58.9|sbi:SORBI_03g040970|ABA responsive element binding factor
CL5521.Contig1_All	1.09883	0.230195	0.123552	1.30566	1.09485	1.24767	1.25428	-0.351243	-0.48349	0.506512	1.19182	0.911406	0.0234085	1.47048	0.907862	0.466984	K14486|1|2e-152|538|gmx:100793224|auxin response factor
CL6076.Contig2_All	1.17283	1.1271	0.860518	0.328744	0.0307192	0.161252	0.701743	-0.636753	-0.862303	0.275187	0.458849	-0.192401	-0.0155546	0.925839	0.626129	-0.00673359	K14486|1|2e-64|244|bdi:100842263|auxin response factor
CL5521.Contig3_All	0.835268	0.695386	-0.033989	1.27074	0.860512	0.418748	1.09386	-1.52216	-1.25586	0.154892	0.403367	0.791111	0.765611	0.398276	0.73436	-0.0378237	K14486|1|4e-137|486|gmx:100793224|auxin response factor
Unigene7149_All	-0.268683	-3.33233	1.12355	0.55381	1.56718	-0.423711	2.01087	0.0919454	-1.81168	2.11169	1.57361	1.48626	2.45011	3.21093	0.175814	1.30184	K14488|1|4e-33|140|pop:POPTR_569631|SAUR family protein
Unigene32466_All	0.376304	0.654349	-0.715983	1.16864	1.09669	0.257011	1.68283	-1.76461	-0.255454	-0.384226	0.011108	0.0340881	-0.184058	0.537064	0.645691	-0.286584	K14488|1|4e-37|153|vvi:100260776|SAUR family protein
CL8530.Contig1_All	-2.97918	-	-1.87645	-	-3.25879	-2.68675	-3.84258	-0.386102	-1.1198	-1.10332	-	-0.324366	-2.02794	-2.00408	#VALUE!	#VALUE!	K14488|1|5e-28|122|vvi:100261630|SAUR family protein
CL1542.Contig1_All	0.0705768	-0.023964	0.860518	0.549586	0.813208	0.478109	1.00225	-0.865641	-0.81279	0.512766	0.839477	0.929694	0.892347	0.903402	0.535755	0.342751	K14489|1|2e-42|173|gmx:100789894|arabidopsis histidine kinase 2/3/4 (cytokinin receptor) [EC:2.7.13.3]
CL7635.Contig7_All	0.605786	0.666261	-0.55452	1.54098	1.54857	1.19834	1.48385	-1.52361	-0.436273	-0.345526	0.640042	0.386127	0.419521	0.317846	0.927038	-0.0774097	K14489|1|3e-65|244|rcu:RCOM_1079740|arabidopsis histidine kinase 2/3/4 (cytokinin receptor) [EC:2.7.13.3]
Unigene13038_All	0.543245	-0.26194	-0.134246	0.939702	-0.580716	0.237873	0.545988	-1.47416	-0.164786	1.23671	1.23883	0.658661	0.816891	0.863468	0.184272	0.453659	K14490|1|1e-35|146|vvi:100250410|histidine-containing phosphotransfer peotein
Unigene64691_All	-	-	-	-	-	-	-	0.314338	2.31761	1.86015	6.16118	4.11304	3.54697	5.35932	#VALUE!	3.3818	K14490|1|2e-31|131|vvi:100246353|histidine-containing phosphotransfer peotein
Unigene7697_All	0.946823	0.849568	-0.55452	2.44976	0.845549	0.231641	1.49727	-0.622468	0.0588721	1.63536	0.234253	0.248584	1.55283	-0.147339	0.895156	0.422871	K14490|1|3e-21|98.2|rcu:RCOM_1429810|histidine-containing phosphotransfer peotein
Unigene50269_All	3.92771	-	1.70851	6.97672	2.91114	5.98568	6.58788	-0.685662	-1.00432	2.52311	5.49402	2.45408	3.99443	3.78382	4.68294	2.36564	K14490|1|4e-29|124|gmx:100794149|histidine-containing phosphotransfer peotein
Unigene17182_All	-0.531717	-1.33233	0.249083	1.00447	1.69117	1.16125	0.282953	-0.0862001	0.62371	-1.18424	-1.187	0.0686453	0.435462	0.459318	0.360698	-0.124329	K14490|1|5e-69|258|mtr:MTR_4g010160|histidine-containing phosphotransfer peotein
Unigene15767_All	0.0379785	-0.466515	-0.583807	-1.76812	-1.94378	-1.57648	-1.38755	-0.156694	-0.216037	-0.0679951	-1.42099	-0.696729	-0.749249	-0.725393	-1.09832	-0.576155	K14492|1|1e-55|214|rcu:RCOM_1512800|two-component response regulator ARR-A family
CL3376.Contig1_All	0.0797175	-0.370398	0.396571	-0.0191794	-0.595822	-0.253786	0.0154035	0.647382	-0.137845	-0.235975	-1.16671	0.0900072	-0.26256	0.00386666	-0.106785	-0.151691	K14494|1|0.0|694|pop:POPTR_719856|DELLA protein
CL3376.Contig4_All	-0.105709	0.0709589	-0.552319	0.766415	0.730157	0.732691	-0.336842	-0.685662	-	-0.724813	-	-0.208889	4.42739	4.30122	0.186479	1.42185	K14494|1|1e-176|618|pop:POPTR_719856|DELLA protein
CL8595.Contig1_All	1.64231	1.59659	1.06697	2.472	2.06314	2.12378	2.94884	0.0342299	-1.28443	0.0290261	1.20734	0.855652	0.585039	0.648423	1.98766	0.296469	K14494|1|1e-63|241|rcu:RCOM_0826140|DELLA protein
CL8901.Contig2_All	-0.19531	-0.194826	-0.0495125	0.0290458	0.253275	0.269958	-0.361638	-0.37016	-0.638194	0.0871143	-0.049492	-0.24131	0.0386292	0.0624855	-0.0355726	-0.158704	K14494|1|2e-59|228|ath:AT1G66350|DELLA protein
CL2977.Contig1_All	-0.721378	-1.309	-2.00769	-1.09528	-0.974994	-0.947273	-1.19621	-0.801139	-0.741287	0.135462	0.0829583	-0.458667	0.331958	0.410955	-1.17883	-0.148537	K14494|1|2e-63|242|pop:POPTR_645273|DELLA protein
CL8901.Contig4_All	-0.0405768	-0.650506	-1.00198	-0.156683	-1.14331	0.0357209	-1.67265	-0.525198	-0.547464	0.275187	-0.171171	-0.711389	7.60033e-05	-0.0532356	-0.661427	-0.247599	K14494|1|7e-60|230|ath:AT1G66350|DELLA protein
CL1413.Contig1_All	0.468283	0.252633	0.873574	1.47981	1.32618	0.817297	2.01087	-1.29864	-0.419359	1.00101	1.02732	0.675634	0.926258	0.477045	1.03266	0.341325	K14496|1|2e-66|251|vvi:100267793|abscisic acid receptor PYR/PYL family
Unigene6226_All	2.49475	2.31473	-1.46141	6.32874	4.37864	3.72829	7.20727	0.701361	-0.704761	0.7842	5.39297	3.68063	4.53685	4.00341	3.57015	2.62781	K14497|1|2e-135|481|vvi:100247958|protein phosphatase 2C [EC:3.1.3.16]
Unigene32679_All	0.315154	0.612529	-0.503789	2.10065	1.24282	0.980848	2.29017	-0.773949	0.00225097	0.320579	2.10913	1.52939	1.70292	1.81437	1.00548	0.957814	K14497|1|2e-137|487|vvi:100247958|protein phosphatase 2C [EC:3.1.3.16]
CL6801.Contig2_All	0.921288	-0.194826	0.971549	2.42828	2.31006	1.85922	2.76623	-1.03231	-0.702138	0.275187	1.11634	0.846078	0.731955	1.34376	1.58026	0.36841	K14497|1|3e-163|573|pop:POPTR_1081359|protein phosphatase 2C [EC:3.1.3.16]
Unigene27371_All	0.325678	0.388367	0.175641	1.16864	0.901677	1.07003	1.42311	-1.3861	-0.953441	0.297213	1.21585	0.598819	0.881088	1.06631	0.779019	0.245677	K14498|1|1e-177|620|rcu:RCOM_0774030|serine/threonine-protein kinase SRK2 [EC:2.7.11.1]
CL6762.Contig2_All	-	-	-	-	-	-	-	0.696208	0.706172	0.690224	-0.939068	-0.838245	0.469409	0.196284	#VALUE!	0.140141	K14498|1|1e-64|243|vvi:100243594|serine/threonine-protein kinase SRK2 [EC:2.7.11.1]
CL6762.Contig3_All	-0.735251	-0.798897	-0.45195	-1.09718	-1.18479	-1.71744	-1.46115	0.360141	0.041482	0.0758779	-0.84887	-1.04761	-0.959767	-0.0879137	-1.06381	-0.35238	K14498|1|1e-64|243|vvi:100243594|serine/threonine-protein kinase SRK2 [EC:2.7.11.1]
Unigene33683_All	-0.0787119	-0.609864	0.0240166	1.59178	1.58921	1.36984	2.06431	-0.922701	-1.58928	0.754355	0.835372	0.805611	0.71557	-0.075018	0.850083	0.0748435	K14498|1|2e-110|397|rcu:RCOM_0774030|serine/threonine-protein kinase SRK2 [EC:2.7.11.1]
CL2424.Contig2_All	1.1363	2.0657	0.998021	2.32874	2.28553	2.03572	1.68098	0.188807	-1.12985	1.39066	0.887146	0.479167	0.146433	1.01829	1.79014	0.425807	K14498|1|2e-149|526|pop:POPTR_754742|serine/threonine-protein kinase SRK2 [EC:2.7.11.1]
CL2072.Contig2_All	-0.256016	-0.358325	-1.09884	-0.870928	0.0118602	-0.909138	-2.328	-	-	-	-	-	-	-	-0.829913	#VALUE!	K14498|1|2e-174|610|gmx:100806949|serine/threonine-protein kinase SRK2 [EC:2.7.11.1]
Unigene15861_All	0.887557	1.06201	0.650799	1.69131	1.39522	1.39572	1.32735	0.509889	0.983997	0.920903	0.891887	0.339415	0.991324	0.327124	1.20142	0.70922	K14498|1|2e-56|216|rcu:RCOM_0321490|serine/threonine-protein kinase SRK2 [EC:2.7.11.1]
Unigene2644_All	-0.280209	-0.127538	0.10429	-0.710602	0.0345409	0.0567876	-0.744573	-0.114223	-0.171496	0.103884	-1.10994	-0.78288	-0.894222	-1.05578	-0.238186	-0.57495	K14498|1|2e-59|226|gmx:100806949|serine/threonine-protein kinase SRK2 [EC:2.7.11.1]
CL2072.Contig4_All	-0.0307065	0.176855	0.173305	1.02835	1.42402	0.537815	1.62374	-0.520603	-0.166073	-0.447279	0.554471	0.483683	0.172428	0.739426	0.704769	0.116579	K14498|1|3e-179|627|gmx:100806949|serine/threonine-protein kinase SRK2 [EC:2.7.11.1]
CL13639.Contig4_All	0.0392023	-0.0708374	0.893432	-0.931123	0.605557	-0.185551	-0.221089	-0.191302	-0.49226	-0.737413	-1.4335	-0.806451	-2.43602	-0.486167	0.0185131	-0.940446	K14498|1|4e-36|147|rcu:RCOM_0602280|serine/threonine-protein kinase SRK2 [EC:2.7.11.1]
Unigene23114_All	-0.12693	0.415447	-0.0672701	0.475997	0.130487	0.223716	0.461365	-1.25913	0.464522	1.16115	1.43465	0.440037	0.992119	0.458494	0.216116	0.527406	K14506|1|5e-57|218|vvi:100251627|jasmonic acid-amino synthetase;K14487|4|2e-54|209|pop:POPTR_816623|auxin responsive GH3 gene family
Unigene10258_All	-0.115124	-0.326503	-0.738001	-0.354378	-0.182972	-0.367726	-0.399276	-1.31502	-1.07144	-0.342943	0.107625	0.0114204	-0.392071	0.349317	-0.354854	-0.379015	K14508|1|2e-23|108|osa:4327315|regulatory protein NPR1
Unigene28388_All	0.844309	0.709836	0.496659	1.05623	1.17306	0.986937	0.783537	-0.586972	0.106784	0.556355	0.292656	0.431875	0.301802	0.189362	0.864367	0.184552	K14508|1|4e-129|461|pop:POPTR_819262|regulatory protein NPR1
CL1870.Contig3_All	0.207732	-0.507786	0.0358849	0.474002	0.704771	0.369083	0.431456	-0.652798	-0.743505	-0.503371	-0.0399665	-0.184715	-0.206407	0.30404	0.24502	-0.289532	K14513|1|0.0|1131|vvi:100256742|ethylene-insensitive protein 2
Unigene34756_All	-0.756784	-0.287936	-1.87645	-1.47861	0.0631407	0.313255	-0.520649	-	-	-	-	-	-	-	-0.649147	#VALUE!	K14513|1|7e-11|65.5|mtr:MTR_7g101410|ethylene-insensitive protein 2
CL769.Contig3_All	1.34275	-0.135932	1.53859	0.521389	-0.521822	0.691767	-0.0352226	-0.843203	-0.080943	-0.0282054	0.507212	0.0760883	-0.41289	-1.04615	0.485931	-0.261155	K14514|1|1e-115|416|rcu:RCOM_0656830|ethylene-insensitive protein 3
Unigene19450_All	-0.86134	-0.105559	-1.30175	-1.44824	-0.473526	-0.933905	-1.56428	-0.248257	-0.612004	-1.10032	-1.11285	-0.545924	-0.973862	-1.0473	-0.955514	-0.805789	K14517|1|7e-15|77.4|ath:AT5G47220|ethylene-responsive transcription factor 2;K09286|2|4e-14|74.7|ath:AT4G17500|EREBP-like factor

## Sheet: Flavonoid biosynthesis
The DEGs were associated with KEGG pathways
Differentially expressed genes directly involved in SVW resistance in flavonoid biosynthesis pathway showing. The relative expression values, calculated as the logarithm of fold changes (logFCs), in SVW inoculated SI8 and P77 plants at different time points are reported. The logarithm of fold changes (logFCs) derived from the comparisons of the RPKM expression values of inoculated S18 vs. S18 con…
GeneID	log2 Ratio(S6h/SCk)	log2 Ratio(S12h/SCk)	log2 Ratio(S24h/SCk)	log2 Ratio(S2d/SCk)	log2 Ratio(S3d/SCk)	log2 Ratio(S5d/SCk)	log2 Ratio(S10d/SCk)	log2 Ratio(P6h/PCk)	log2 Ratio(P12h/PCk)	log2 Ratio(P24h/PCk)	log2 Ratio(P2d/PCk)	log2 Ratio(P3d/PCk)	log2 Ratio(P5d/PCk)	log2 Ratio(P10d/PCk)	Average logFCs-S18	Average logFCs-P77	KEGG Orthology
CL12503.Contig1_All	1.06211	1.1433	0.512764	0.499112	-0.0310861	0.051709	0.499684	0.124367	0.589979	0.894097	0.84091	0.31005	0.409467	-0.266648	0.533942	0.414603	K00011|1|3e-67|254|ath:AT2G37790|aldehyde reductase [EC:1.1.1.21];K00002|2|2e-61|235|osa:4338987|alcohol dehydrogenase (NADP+) [EC:1.1.1.2];K00085|3|8e-58|223|ath:AT2G21260|aldose-6-phosphate reductase (NADPH2) [EC:1.1.1.200];K08243|5|3e-42|171|mtr:MTR_5g097900|6'-deoxychalcone synthase [EC:2.3.1.170]
CL12503.Contig2_All	1.07217	1.08467	0.474459	0.0201949	0.427104	-0.284308	0.3343	-0.622468	0.355854	1.06708	0.722047	0.289807	-0.00127042	0.367234	0.446941	0.311183	K00011|1|2e-67|254|ath:AT2G37790|aldehyde reductase [EC:1.1.1.21];K00002|2|2e-61|234|osa:4338987|alcohol dehydrogenase (NADP+) [EC:1.1.1.2];K00085|3|7e-58|223|ath:AT2G21260|aldose-6-phosphate reductase (NADPH2) [EC:1.1.1.200];K08243|5|1e-41|169|mtr:MTR_5g097900|6'-deoxychalcone synthase [EC:2.3.1.170]
CL9128.Contig1_All	-0.144235	0.0875736	0.162026	0.896898	-0.514044	0.670617	0.662215	-0.484965	0.186977	0.358845	0.572669	0.329884	0.269377	0.32143	0.26015	0.222031	K00011|1|1e-132|471|ath:AT2G37790|aldehyde reductase [EC:1.1.1.21];K00002|2|7e-131|465|osa:4338987|alcohol dehydrogenase (NADP+) [EC:1.1.1.2];K08243|3|3e-63|240|gmx:547911|6'-deoxychalcone synthase [EC:2.3.1.170]
Unigene29396_All	-0.0380699	-1.27972	-0.641158	-1.00501	-0.591057	-0.745639	-0.154237	-0.81971	-0.615468	-1.17133	-0.829697	-1.18487	-1.65058	-1.19163	-0.636412	-1.06618	K00011|1|4e-64|240|ath:AT2G37790|aldehyde reductase [EC:1.1.1.21];K00002|2|2e-59|225|osa:4338987|alcohol dehydrogenase (NADP+) [EC:1.1.1.2];K08243|3|3e-32|135|mtr:MTR_5g097900|6'-deoxychalcone synthase [EC:2.3.1.170]
CL11715.Contig2_All	0.496162	-0.23045	-0.710438	1.05258	-1.61634	-1.6938	-1.5277	-0.800419	0.0715162	0.31886	-0.410402	-0.168367	-0.387114	-0.540527	-0.604284	-0.273779	K00224|1|5e-121|432|aly:ARALYDRAFT_476671|[EC:1.3.1.-];K13081|4|2e-70|264|vvi:100233112|leucoanthocyanidin reductase [EC:1.17.1.3]
CL11715.Contig4_All	0.00498875	-0.534494	-0.0964457	-0.344972	-0.366071	-1.12929	-1.05899	-1.21247	-0.636404	-0.311631	1.26779	1.33384	-4.12377	-1.04929	-0.503612	-0.67599	K00224|1|4e-121|433|aly:ARALYDRAFT_476671|[EC:1.3.1.-];K13081|4|1e-70|265|vvi:100233112|leucoanthocyanidin reductase [EC:1.17.1.3]
CL3093.Contig3_All	-0.341746	-1.04282	-1.46141	1.10635	-0.621357	-1.27171	1.96478	0.577372	1.48111	0.953259	2.62293	2.7422	1.22504	2.54435	-0.238274	1.73518	K00224|1|4e-29|124|aly:ARALYDRAFT_658933|[EC:1.3.1.-];K13081|5|1e-15|79.3|vvi:100233112|leucoanthocyanidin reductase [EC:1.17.1.3]
Unigene18744_All	-0.161671	-1.02473	-0.0589429	-0.710134	-0.825659	-0.728298	-0.106522	1.05982	-0.0955127	0.220548	0.308956	-0.239326	-0.0281866	-0.538555	-0.516566	0.0982486	K00224|1|2e-114|410|aly:ARALYDRAFT_476671|[EC:1.3.1.-];K13081|3|5e-66|249|pop:POPTR_835080|leucoanthocyanidin reductase [EC:1.17.1.3]
Unigene12268_All	-2.4646	-0.358325	-1.36187	-1.53108	-0.159252	0.126486	0.689918	-1.44055	-0.00432168	0.877851	0.935401	0.773189	1.6725	0.911096	-0.722676	0.532167	K00475|1|1e-168|590|vvi:100253950|naringenin 3-dioxygenase [EC:1.14.11.9]
CL5371.Contig3_All	-0.955068	-0.84879	-0.36927	-1.31176	-0.87211	-1.13932	-1.22365	0.523598	-0.0493415	-0.531096	-0.994607	-0.660122	-0.564742	-0.872962	-0.959996	-0.449896	K00487|1|0.0|929|pop:POPTR_823837|trans-cinnamate 4-monooxygenase [EC:1.14.13.11]
CL5371.Contig4_All	-0.571189	-1.20556	-0.31875	-1.4283	-0.917632	-1.31222	-1.41312	0.814442	-0.12066	-0.599789	-1.16525	-0.591821	-0.995602	-0.524888	-1.02382	-0.454796	K00487|1|2e-144|509|pop:POPTR_823837|trans-cinnamate 4-monooxygenase [EC:1.14.13.11]
CL3507.Contig3_All	0.506251	2.39014	1.50206	1.59178	-0.258787	1.50229	4.26595	-0.773125	0.156143	1.43565	1.66475	1.18478	1.00008	0.77882	1.64281	0.778156	K00517|1|5e-48|188|ath:AT4G31940|[EC:1.14.-.-];K05280|3|1e-36|150|ath:AT5G07990|flavonoid 3'-monooxygenase [EC:1.14.13.21]
Unigene12973_All	1.95186	3.0296	0.836372	4.87843	4.46925	3.71767	4.82102	-3.07152	-0.373376	0.701502	2.25699	2.37583	2.25242	3.03131	3.38631	1.02474	K00517|1|8e-137|485|ath:AT1G13710|[EC:1.14.-.-];K05280|5|3e-68|258|pop:POPTR_823742|flavonoid 3'-monooxygenase [EC:1.14.13.21]
Unigene18990_All	0.243216	0.349494	-1.23902	1.55114	0.893216	1.45076	1.9475	-	-2.46375	0.400718	1.60742	0.33168	1.15167	-0.0261084	0.742329	-	K00517|1|5e-60|229|ath:AT4G31940|[EC:1.14.-.-];K05280|2|1e-48|191|ath:AT5G07990|flavonoid 3'-monooxygenase [EC:1.14.13.21]
Unigene29847_All	0.0697334	0.912977	0.757424	2.51516	1.84902	1.63717	0.950493	-0.548159	0.0195251	0.558121	1.35139	1.16962	1.55569	0.712299	1.24171	0.688355	K00517|1|1e-154|544|ath:AT1G13710|[EC:1.14.-.-];K05280|5|3e-64|244|pop:POPTR_823742|flavonoid 3'-monooxygenase [EC:1.14.13.21]
Unigene3685_All	2.35381	2.3574	1.46751	4.15075	4.03229	3.65393	4.06431	-3.4346	-0.619404	1.24507	2.04444	1.98425	1.7461	1.67231	3.15428	0.662597	K00517|1|4e-177|619|ath:AT1G01190|[EC:1.14.-.-];K05280|5|4e-74|277|pop:POPTR_823742|flavonoid 3'-monooxygenase [EC:1.14.13.21]
Unigene5483_All	0.683789	-0.650506	0.239029	-0.478611	0.548568	-1.20132	0.244885	1.31434	0.054572	0.644421	0.764289	1.20615	0.409467	1.48063	-0.0877377	0.839123	K00517|1|7e-26|114|osa:4348172|[EC:1.14.-.-];K05280|2|1e-19|93.6|vvi:100263810|flavonoid 3'-monooxygenase [EC:1.14.13.21]
Unigene6155_All	0.400412	0.069958	0.731672	-0.294747	0.447029	-0.423711	-0.452262	-2.64914	-1.55276	0.410447	-0.914934	-1.006	-0.749403	-0.816455	0.0683361	-1.03975	K00517|1|4e-22|100|osa:4348172|[EC:1.14.-.-];K05280|2|7e-22|100|pop:POPTR_823742|flavonoid 3'-monooxygenase [EC:1.14.13.21]
Unigene899_All	-0.0860914	-0.720392	-1.06981	-0.447531	-0.206948	-0.143603	-0.634619	-1.09212	-0.145936	-1.17868	-0.642172	-0.768275	-1.28816	-1.28268	-0.472714	-0.914005	K00517|1|2e-119|427|ath:AT3G52970|[EC:1.14.-.-];K05280|3|6e-91|333|aly:ARALYDRAFT_487632|flavonoid 3'-monooxygenase [EC:1.14.13.21]
Unigene65156_All	-0.956134	-2.09271	-1.48745	-1.74423	-1.44885	-1.35074	-2.0534	-1.59479	-1.09178	-2.21471	-1.61381	-1.83462	-1.61123	-2.08444	-1.5905	-1.72077	K00517|1|5e-35|143|osa:4341325|[EC:1.14.-.-];K05280|2|9e-14|73.2|mtr:MTR_3g025230|flavonoid 3'-monooxygenase [EC:1.14.13.21];K09754|3|1e-13|72.8|vvi:100263633|coumaroylquinate(coumaroylshikimate) 3'-monooxygenase [EC:1.14.13.36]
Unigene13215_All	-0.286358	-0.497938	-0.00737864	-0.798071	0.105977	-1.02857	-1.10166	-2.48843	-0.923903	0.54662	-0.986011	-0.55709	-1.2298	-0.482786	-0.516287	-0.874486	K00517|1|2e-25|112|osa:4348172|[EC:1.14.-.-];K05280|2|3e-20|95.1|mtr:MTR_3g025230|flavonoid 3'-monooxygenase [EC:1.14.13.21];K13029|3|3e-20|95.1|sbi:SORBI_01g001180|4-hydroxyphenylacetaldehyde oxime monooxygenase [EC:1.14.13.68]
Unigene1214_All	0.35924	0.44571	0.204171	1.24461	1.13747	0.837249	1.09386	-1.72188	-0.293828	0.735702	0.418316	0.353375	0.59494	0.342279	0.76033	0.0612716	K00517|1|1e-58|224|ath:AT4G31940|[EC:1.14.-.-];K05280|2|2e-43|173|pop:POPTR_823742|flavonoid 3'-monooxygenase [EC:1.14.13.21];K13261|4|2e-42|170|gmx:100776878|cytochrome P450, family 93, subfamily A, polypeptide 1 (3,9-dihydroxypterocarpan 6a-monooxygenase) [EC:1.14.13.28]
Unigene5735_All	-0.344826	-0.324277	-0.0452965	-0.897961	-0.208013	-0.612056	-1.31472	-2.45883	-1.12326	0.852054	-1.01996	-0.53197	-0.593997	-0.37334	-0.535306	-0.7499	K00517|1|5e-58|222|ath:AT3G52970|[EC:1.14.-.-];K13083|3|2e-46|184|gmx:547705|cytochrome P450, family 75, subfamily A (flavonoid 3',5'-hydroxylase) [EC:1.14.13.88];K05280|4|1e-45|181|mtr:MTR_3g025230|flavonoid 3'-monooxygenase [EC:1.14.13.21];K16084|5|1e-45|181|osa:4329723|cytochrome P450, family 76, subfamily M, polypeptide 7 (ent-cassa-12,15-diene 11-hydroxylase) [EC:1.14.13.145]
Unigene29113_All	-0.0510914	-0.75297	0.276775	1.49678	1.61707	1.07105	1.67767	-0.894357	-0.516468	0.256855	0.243922	0.447157	0.254763	1.072	0.762183	0.12341	K00588|1|6e-129|458|aly:ARALYDRAFT_912997|caffeoyl-CoA O-methyltransferase [EC:2.1.1.104]
Unigene798_All	0.0750094	-0.156753	0.0687232	1.11763	1.13198	0.701643	0.780114	-0.635757	-0.295406	0.440791	0.703901	0.709703	0.877724	0.470476	0.531193	0.32449	K00588|1|7e-130|461|aly:ARALYDRAFT_912997|caffeoyl-CoA O-methyltransferase [EC:2.1.1.104]
CL12805.Contig1_All	-0.159748	0.683495	-0.156556	0.188814	0.783033	0.69828	1.23988	-0.7872	0.228041	-0.985049	0.0535411	-0.414263	-0.259112	0.0687508	0.468172	-0.299327	K01859|1|8e-15|78.6|pop:POPTR_724846|chalcone isomerase [EC:5.5.1.6]
CL12805.Contig2_All	-0.248063	-0.329412	-0.726783	-0.594088	0.202236	-0.912646	0.41607	-0.846817	0.401892	-0.257937	-0.593263	-0.526912	-0.196764	-0.21641	-0.313241	-0.319459	K01859|1|4e-18|89.7|pop:POPTR_724846|chalcone isomerase [EC:5.5.1.6]
CL6757.Contig2_All	-1.6201	-2.39646	-2.19056	-1.48647	-1.00099	-1.66187	-1.82698	-1.97985	-0.315783	-1.32385	-0.996212	-0.672997	-1.46968	-1.53071	-1.74049	-1.18415	K01859|1|9e-51|196|rcu:RCOM_0714220|chalcone isomerase [EC:5.5.1.6]
Unigene15643_All	0.0442828	0.150561	1.94101	2.85509	3.37462	2.61997	3.06904	-1.48084	-0.690568	1.69022	1.28158	1.31219	1.46856	1.78334	2.0078	0.766354	K01859|1|2e-15|82.0|pop:POPTR_724846|chalcone isomerase [EC:5.5.1.6];K14442|2|7e-15|80.1|ota:Ot11g02100|ATP-dependent RNA helicase DHX36 [EC:3.6.4.13]
CL3524.Contig1_All	2.2014	1.7748	1.64293	2.38929	1.61568	2.00925	2.66838	-1.06899	-0.0532313	1.47682	0.579865	0.725523	0.447435	0.313029	2.0431	0.345779	K05278|1|4e-45|177|zma:100272992|flavonol synthase [EC:1.14.11.23]
Unigene15692_All	0.465609	1.36657	2.21102	2.32013	3.90444	2.77705	5.10871	1.687	1.27131	-2.70971	1.04909	0.680687	1.8123	3.37601	2.59336	1.02381	K05278|1|8e-141|498|rcu:RCOM_1031460|flavonol synthase [EC:1.14.11.23]
Unigene30151_All	-1.05718	-1.92818	-1.09884	-1.77901	-2.72911	-2.26954	-1.40601	-1.1007	-1.41936	-1.30978	-0.68317	-1.37881	-0.690069	-1.08125	-1.75255	-1.09473	K05278|1|2e-55|214|gmx:100816829|flavonol synthase [EC:1.14.11.23]
Unigene15662_All	0.792199	0.291489	0.82016	1.16723	1.43782	0.740676	0.884404	0.633406	0.746858	1.13268	0.565509	0.368116	0.143573	0.682002	0.876283	0.610306	K05278|1|8e-53|206|rcu:RCOM_1031440|flavonol synthase [EC:1.14.11.23];K05277|3|5e-52|203|mtr:MTR_5g011250|leucoanthocyanidin dioxygenase [EC:1.14.11.19]
CL3982.Contig1_All	-0.95882	-1.71757	-0.933954	-1.51889	-0.605837	-0.831081	-1.97675	-1.29279	-0.479159	-1.36623	-1.31154	-1.14373	-1.38867	-1.57705	-1.22041	-1.22274	K05280|1|5e-99|360|mtr:MTR_3g025230|flavonoid 3'-monooxygenase [EC:1.14.13.21];K13083|4|2e-96|352|gmx:547705|cytochrome P450, family 75, subfamily A (flavonoid 3',5'-hydroxylase) [EC:1.14.13.88]
CL1311.Contig2_All	2.02082	0.127102	2.12355	2.10635	4.13353	3.38364	2.74239	-0.0779796	-0.811677	-0.162934	0.272436	0.240096	-0.217316	-0.637066	2.37677	-0.199206	K05282|1|6e-08|54.3|mtr:MTR_1g102070|gibberellin 20-oxidase [EC:1.14.11.12];K00852|2|1e-07|53.5|mtr:MTR_130s0014|ribokinase [EC:2.7.1.15];K05278|3|2e-07|52.4|vvi:100232938|flavonol synthase [EC:1.14.11.23]
CL6502.Contig3_All	4.15011	2.93446	4.16795	0.106352	-1.25879	-0.423711	1.06431	6.00084	3.80303	1.59711	-	0.206149	0.0875388	-0.888605	1.53438	-	K06892|1|7e-38|153|pop:POPTR_550478|;K00475|4|3e-11|65.1|zma:100191369|naringenin 3-dioxygenase [EC:1.14.11.9]
CL1726.Contig2_All	2.84864	2.44903	1.19394	1.6424	1.84555	2.08725	2.25335	2.8993	3.90257	2.59711	5.69029	6.31467	5.37294	4.43332	2.04574	4.4586	K06892|1|8e-39|158|pop:POPTR_550478|;K05277|2|6e-33|139|pop:POPTR_646527|leucoanthocyanidin dioxygenase [EC:1.14.11.19];K05278|3|3e-32|136|gmx:100816829|flavonol synthase [EC:1.14.11.23]
CL2757.Contig3_All	-1.1212	-1.01492	-0.747165	-3.08629	-2.25879	-2.03139	-3.25761	-2.00759	2.42864	1.27519	1.44236	2.13215	0.935536	0.37443	-1.93105	0.940101	K06892|1|9e-48|189|pop:POPTR_550478|;K05278|2|3e-42|171|vvi:100232938|flavonol synthase [EC:1.14.11.23]
Unigene58378_All	3.63553	2.37503	0.44548	2.10635	1.82868	1.16125	2.26595	-	-	-	4.66475	4.79111	3.6725	4.57083	1.97404	-	K06892|1|4e-14|74.3|aly:ARALYDRAFT_479418|;K05278|3|1e-12|69.7|pop:POPTR_551488|flavonol synthase [EC:1.14.11.23]
CL6502.Contig1_All	5.51268	4.29703	3.29348	3.42828	2.06314	0.576289	2.74239	4.63627	3.31761	4.48464	4.87977	5.08879	3.89489	2.43332	3.13047	4.10504	K06892|1|7e-145|511|pop:POPTR_550478|;K05278|3|2e-56|218|gmx:100816829|flavonol synthase [EC:1.14.11.23];K00475|4|2e-56|218|gmx:732548|naringenin 3-dioxygenase [EC:1.14.11.9]
CL6502.Contig2_All	-	-	-	-	-	-	-	-	-	-	-	-	-	-	-	-	K06892|1|2e-104|376|pop:POPTR_550478|;K05278|3|1e-41|168|aly:ARALYDRAFT_487705|flavonol synthase [EC:1.14.11.23];K00475|4|3e-41|167|bdi:100823527|naringenin 3-dioxygenase [EC:1.14.11.9]
CL2757.Contig1_All	2.09717	0.995857	-0.230085	0.627184	1.05054	0.725153	0.348106	-0.778772	-0.00432168	0.229383	2.07657	1.76074	1.29699	1.19886	0.80199	0.825635	K06892|1|9e-46|182|pop:POPTR_550478|;K13229|2|2e-41|168|zma:541977|2,4-dihydroxy-1,4-benzoxazin-3-one-glucoside dioxygenase [EC:1.14.20.2];K05278|3|2e-39|161|rcu:RCOM_1031460|flavonol synthase [EC:1.14.11.23]
CL3744.Contig2_All	1.82818	1.71206	0.123552	0.328744	0.85669	1.16125	2.20182	0.506983	-1.00432	2.19575	2.89553	2.04265	2.11307	2.43332	1.17319	1.59757	K08243|1|8e-86|315|gmx:547911|6'-deoxychalcone synthase [EC:2.3.1.170];K00011|3|3e-61|233|ath:AT2G37790|aldehyde reductase [EC:1.1.1.21];K00002|4|4e-58|223|osa:4338987|alcohol dehydrogenase (NADP+) [EC:1.1.1.2];K00085|5|2e-48|191|ath:AT2G21260|aldose-6-phosphate reductase (NADPH2) [EC:1.1.1.200]
CL3744.Contig3_All	1.12392	1.01607	0.551887	1.75708	1.27378	1.41635	1.29128	0.528463	0.0522618	4.92365	2.57109	-0.630352	2.11611	1.92697	1.20434	1.64117	K08243|1|4e-85|313|gmx:547911|6'-deoxychalcone synthase [EC:2.3.1.170];K00011|3|2e-62|238|ath:AT2G37790|aldehyde reductase [EC:1.1.1.21];K00002|4|4e-57|220|osa:4338987|alcohol dehydrogenase (NADP+) [EC:1.1.1.2];K00085|5|4e-46|183|ath:AT2G21260|aldose-6-phosphate reductase (NADPH2) [EC:1.1.1.200]
CL11627.Contig2_All	-0.212666	0.110423	-0.538032	-0.581704	-1.41633	-1.2228	-1.1156	0.877161	0.29249	-0.381081	-0.73123	-0.509012	-0.133634	-0.76919	-0.710957	-0.193499	K09754|1|0.0|647|rcu:RCOM_1106600|coumaroylquinate(coumaroylshikimate) 3'-monooxygenase [EC:1.14.13.36]
CL11627.Contig3_All	-0.3271	1.1271	0.375091	-0.585526	-0.896217	0.183972	-0.480007	-	-	-	-	-	-	-	-0.0860979	-	K09754|1|0.0|647|rcu:RCOM_1106600|coumaroylquinate(coumaroylshikimate) 3'-monooxygenase [EC:1.14.13.36]
Unigene33105_All	-0.340576	0.616038	-0.335879	-0.783225	-0.351897	-0.644738	0.189844	0.866879	0.171528	-0.672346	-0.751811	-0.700742	0.16047	-1.02291	-0.235776	-0.278418	K09754|1|3e-43|171|rcu:RCOM_1106600|coumaroylquinate(coumaroylshikimate) 3'-monooxygenase [EC:1.14.13.36]
Unigene23051_All	0.286557	-0.0267034	0.0401362	1.23053	1.19029	0.952305	1.56127	1.27098	-0.18616	-0.0658502	0.958199	0.458067	0.265876	0.677249	0.74777	0.482623	K13082|1|5e-67|253|vvi:100233141|bifunctional dihydroflavonol 4-reductase/flavanone 4-reductase [EC:1.1.1.219 1.1.1.234]
Unigene55453_All	-2.00892	-1.90265	-1.06489	-4.50836	-3.06614	-2.45346	-5.28736	-1.00759	0.481105	-1.04674	-1.46453	-2.11578	0.0875388	-	-2.89883	-	K13229|1|5e-26|115|zma:541977|2,4-dihydroxy-1,4-benzoxazin-3-one-glucoside dioxygenase [EC:1.14.20.2];K05278|2|7e-25|111|pop:POPTR_665178|flavonol synthase [EC:1.14.11.23];K06892|3|9e-25|111|pop:POPTR_550478|
CL581.Contig3_All	-0.250478	0.167744	0.876912	1.4365	1.55444	1.10522	1.55562	0.35556	-0.112846	0.143942	0.208306	0.0976244	-0.320546	0.835761	0.920851	0.172543	K13229|1|2e-79|295|zma:541977|2,4-dihydroxy-1,4-benzoxazin-3-one-glucoside dioxygenase [EC:1.14.20.2];K06892|2|2e-45|181|pop:POPTR_550478|;K05278|3|3e-38|157|gmx:778157|flavonol synthase [EC:1.14.11.23];K05933|5|4e-37|154|rcu:RCOM_2065200|aminocyclopropanecarboxylate oxidase [EC:1.14.17.4]
Unigene16809_All	2.05645	1.50561	1.32519	2.39913	4.43051	3.14918	5.03884	-0.0403271	-0.312444	-1.36636	-1.78415	-0.324366	0.228401	2.25226	2.84356	-0.192426	K13229|1|6e-61|232|zma:541977|2,4-dihydroxy-1,4-benzoxazin-3-one-glucoside dioxygenase [EC:1.14.20.2];K06892|2|9e-38|155|pop:POPTR_550478|;K05278|3|3e-31|134|vvi:100243852|flavonol synthase [EC:1.14.11.23];K05933|5|4e-29|127|mtr:MTR_2g025120|aminocyclopropanecarboxylate oxidase [EC:1.14.17.4]
CL1814.Contig1_All	1.32977	1.01521	0.197014	1.19001	1.47602	1.06095	1.27249	-1.67866	-0.622397	0.0311996	0.0861237	0.0816804	0.208581	0.0996563	1.07735	-0.25626	K13229|1|2e-79|294|zma:541977|2,4-dihydroxy-1,4-benzoxazin-3-one-glucoside dioxygenase [EC:1.14.20.2];K06892|2|4e-45|180|pop:POPTR_550478|;K05933|3|1e-39|162|mtr:MTR_5g085330|aminocyclopropanecarboxylate oxidase [EC:1.14.17.4];K05277|4|9e-39|159|ath:AT4G22880|leucoanthocyanidin dioxygenase [EC:1.14.11.19]

## Sheet: Benzoxazinoid biosynthesis
The DEGs were associated with KEGG pathways
Differentially expressed genes directly involved in SVW resistance in benzoxazinoid biosynthesis pathway showing. The relative expression values, calculated as the logarithm of fold changes (logFCs), in SVW inoculated SI8 and P77 plants at different time points are reported. The logarithm of fold changes (logFCs) derived from the comparisons of the RPKM expression values of inoculated S18 vs. S18…
GeneID	log2 Ratio(S6h/SCk)	log2 Ratio(S12h/SCk)	log2 Ratio(S24h/SCk)	log2 Ratio(S2d/SCk)	log2 Ratio(S3d/SCk)	log2 Ratio(S5d/SCk)	log2 Ratio(S10d/SCk)	log2 Ratio(P6h/PCk)	log2 Ratio(P12h/PCk)	log2 Ratio(P24h/PCk)	log2 Ratio(P2d/PCk)	log2 Ratio(P3d/PCk)	log2 Ratio(P5d/PCk)	log2 Ratio(P10d/PCk)	Average logFCs-S18	Average logFCs-P77	KEGG Orthology
CL1814.Contig1_All	1.32977	1.01521	0.197014	1.19001	1.47602	1.06095	1.27249	-1.67866	-0.622397	0.0311996	0.0861237	0.0816804	0.208581	0.0996563	1.07735	-0.25626	K13229|1|2e-79|294|zma:541977|2,4-dihydroxy-1,4-benzoxazin-3-one-glucosidedioxygenase[EC:1.14.20.2];K06892|2|4e-45|180|pop:POPTR_550478|;K05933|3|1e-39|162|mtr:MTR_5g085330|aminocyclopropanecarboxylateoxidase[EC:1.14.17.4];K05277|4|9e-39|159|ath:AT4G22880|leucoanthocyanidindioxygenase[EC:1.14.11.19]
CL2757.Contig1_All	2.09717	0.995857	-0.230085	0.627184	1.05054	0.725153	0.348106	-0.778772	-0.00432168	0.229383	2.07657	1.76074	1.29699	1.19886	0.80199	0.825635	K06892|1|9e-46|182|pop:POPTR_550478|;K13229|2|2e-41|168|zma:541977|2,4-dihydroxy-1,4-benzoxazin-3-one-glucosidedioxygenase[EC:1.14.20.2];K05278|3|2e-39|161|rcu:RCOM_1031460|flavonolsynthase[EC:1.14.11.23]
CL581.Contig3_All	-0.250478	0.167744	0.876912	1.4365	1.55444	1.10522	1.55562	0.35556	-0.112846	0.143942	0.208306	0.0976244	-0.320546	0.835761	0.920851	0.172543	K13229|1|2e-79|295|zma:541977|2,4-dihydroxy-1,4-benzoxazin-3-one-glucosidedioxygenase[EC:1.14.20.2];K06892|2|2e-45|181|pop:POPTR_550478|;K05278|3|3e-38|157|gmx:778157|flavonolsynthase[EC:1.14.11.23];K05933|5|4e-37|154|rcu:RCOM_2065200|aminocyclopropanecarboxylateoxidase[EC:1.14.17.4]
Unigene16809_All	2.05645	1.50561	1.32519	2.39913	4.43051	3.14918	5.03884	-0.0403271	-0.312444	-1.36636	-1.78415	-0.324366	0.228401	2.25226	2.84356	-0.192426	K13229|1|6e-61|232|zma:541977|2,4-dihydroxy-1,4-benzoxazin-3-one-glucosidedioxygenase[EC:1.14.20.2];K06892|2|9e-38|155|pop:POPTR_550478|;K05278|3|3e-31|134|vvi:100243852|flavonolsynthase[EC:1.14.11.23];K05933|5|4e-29|127|mtr:MTR_2g025120|aminocyclopropanecarboxylateoxidase[EC:1.14.17.4]
Unigene31080_All	-0.616606	-0.852434	-0.172841	-1.81348	-1.15925	-0.866493	-2.86334	0.0827959	-0.230034	-1.46178	-2.15259	-1.09112	-1.56881	-1.65912	-1.19206	-1.15438	K13229|1|1e-20|96.7|zma:541977|2,4-dihydroxy-1,4-benzoxazin-3-one-glucosidedioxygenase[EC:1.14.20.2];K06892|2|4e-16|81.6|pop:POPTR_550478|;K05933|3|5e-16|81.3|mtr:MTR_5g085330|aminocyclopropanecarboxylateoxidase[EC:1.14.17.4]
Unigene55453_All	-2.00892	-1.90265	-1.06489	-4.50836	-3.06614	-2.45346	-5.28736	-1.00759	0.481105	-1.04674	-1.46453	-2.11578	0.0875388	-	-2.89883	-0.844333	K13229|1|5e-26|115|zma:541977|2,4-dihydroxy-1,4-benzoxazin-3-one-glucosidedioxygenase[EC:1.14.20.2];K05278|2|7e-25|111|pop:POPTR_665178|flavonolsynthase[EC:1.14.11.23];K06892|3|9e-25|111|pop:POPTR_550478|
Unigene59858_All	-5.00154	-4.89527	-	-5.91602	-1.95923	-4.12415	-2.82055	-	-	-	-	-	-	-	-	-	K13229|1|2e-37|153|zma:541977|2,4-dihydroxy-1,4-benzoxazin-3-one-glucosidedioxygenase[EC:1.14.20.2];K06892|2|1e-29|127|pop:POPTR_550478|;K04124|3|4e-23|105|rcu:RCOM_0925060|gibberellin3-beta-dioxygenase[EC:1.14.11.15];K05282|4|1e-21|100|aly:ARALYDRAFT_492287|gibberellin20-oxidase[EC:1.14.11.12];K05933|5|2e-21|100|mtr:MTR_2g025120|aminocyclopropanecarboxylateoxidase[EC:1.14.17.4]
Unigene63775_All	-1.87534	-1.35402	0.247288	-1.50031	-1.15495	-1.44541	-2.51635	0.583524	-0.897406	-0.880933	-1.78415	-1.17236	-1.19786	-1.65045	-1.3713	-0.999948	K13229|1|3e-17|84.7|zma:541977|2,4-dihydroxy-1,4-benzoxazin-3-one-glucosidedioxygenase[EC:1.14.20.2]
